# Supplementary material for: The countercyclical long-term operating accrual-based trading strategy in the Stoxx Europe 600 index: The importance of asset and liability components
Source: PLoS One. 2022 May 26;17(5):e0266045. doi: 10.1371/journal.pone.0266045 (PMC9135269; doi:10.1371/journal.pone.0266045)
Supplement: S1 File — (ZIP) [file pone.0266045.s001.zip]

Archive with 3 entries (3 files):
- Balance Data.xlsm
- MV y TR RZ.xlsm
- Panel Data 2022.xlsm
