# Supplementary material for: The countercyclical long-term operating accrual-based trading strategy in the Stoxx Europe 600 index: The importance of asset and liability components
Source: PLoS One. 2022 May 26;17(5):e0266045. doi: 10.1371/journal.pone.0266045 (PMC9135269; doi:10.1371/journal.pone.0266045)
Supplement: S1 File — (ZIP) [file pone.0266045.s001.zip › Balance Data.xlsm]

## Sheet: BALANCE
#¿NOMBRE?	1997-12-31																										#¿NOMBRE?	1998-12-31
End	1999-12-31																										End	2000-12-29
Frequency	Y																										Frequency	Y
Name	Code	FII#NAME	1999-12-31	1998-12-31	1997-12-31	WCACC	NCOAACC	NCOLACC	LTACC	OPACC	PWCACC	PNCOACC	PNCOLACC	PLTACC	POPACC	TWCACC	TNCOAACC	TNCOLACC	TLTACC	TOPACC	% sales t-1,t	% sales t-2,t-1	% net income t-1,t	% cfo t-1,t	ROA	CROA	Name	Code	FII#NAME	2000-12-29	1999-12-31	1998-12-31	WCACC	NCOAACC	NCOLACC	LTACC	OPACC	PWCACC	PNCOACC	PNCOLACC	PLTACC	POPACC	TWCACC	TNCOAACC	TNCOLACC	TLTACC	TOPACC	% sales t-1,t	% sales t-2,t-1
#ERROR		UK-DS Financials	$$ER: 4540,NO DATA VALUES FOUND			#VALUE!	#VALUE!	#VALUE!	#VALUE!	#VALUE!	#VALUE!	#VALUE!	#VALUE!	#VALUE!	#VALUE!	#VALUE!	#VALUE!	#VALUE!	#VALUE!	#VALUE!	0.216525	0.0758724	0.166452	0.0610029	0.0222568	0.0229428	#ERROR		UK-DS Financials	$$ER: 4540,NO DATA VALUES FOUND			#VALUE!	#VALUE!	#VALUE!	#VALUE!	#VALUE!	#VALUE!	#VALUE!	#VALUE!	#VALUE!	#VALUE!	#VALUE!	#VALUE!	#VALUE!	#VALUE!	#VALUE!	-0.0449329	0.216525
#ERROR		UK-DS Financials	$$ER: 4540,NO DATA VALUES FOUND																								#ERROR		UK-DS Financials	$$ER: 4540,NO DATA VALUES FOUND
#ERROR		UK-DS Financials	$$ER: 4540,NO DATA VALUES FOUND																								#ERROR		UK-DS Financials	$$ER: 4540,NO DATA VALUES FOUND
3I GROUP PLC - SHORT TERM DEBT & CURRENT PORT	960338(WC03051)~E	UK-DS Financials	331511	353216	581238																						3I GROUP PLC - SHORT TERM DEBT & CURRENT PORT	960338(WC03051)~E	UK-DS Financials	517900	331511	353216
3I GROUP PLC - TOTAL ASSETS	960338(WC02999)~E	UK-DS Financials	8532637	7402380	6632114																						3I GROUP PLC - TOTAL ASSETS	960338(WC02999)~E	UK-DS Financials	11584726	8532637	7402380
#ERROR		UK-DS Financials	$$ER: 4540,NO DATA VALUES FOUND																								#ERROR		UK-DS Financials	$$ER: 4540,NO DATA VALUES FOUND
3I GROUP PLC - OTHER INVESTMENTS	960338(WC02250)~E	UK-DS Financials	5871865	5299660	4671927																						3I GROUP PLC - OTHER INVESTMENTS	960338(WC02250)~E	UK-DS Financials	8067781	5871865	5299660
3I GROUP PLC - INVST IN UNCONSOLIDATED SUBDRS	960338(WC02256)~E	UK-DS Financials	70740	71975	83573																						3I GROUP PLC - INVST IN UNCONSOLIDATED SUBDRS	960338(WC02256)~E	UK-DS Financials	194272	70740	71975
3I GROUP PLC - TOTAL LIABILITIES	960338(WC03351)~E	UK-DS Financials	2738585	2459195	2261291																						3I GROUP PLC - TOTAL LIABILITIES	960338(WC03351)~E	UK-DS Financials	3353222	2738585	2459195
#ERROR		UK-DS Financials	$$ER: 4540,NO DATA VALUES FOUND																								#ERROR		UK-DS Financials	$$ER: 4540,NO DATA VALUES FOUND
3I GROUP PLC - LONG TERM DEBT	960338(WC03251)~E	UK-DS Financials	1964791	1760555	1239863																						3I GROUP PLC - LONG TERM DEBT	960338(WC03251)~E	UK-DS Financials	2105012	1964791	1760555
3I GROUP - SALES(REVENUE)	960338(DWSL)~E	UK-DS Financials	542765	446160	414696																						3I GROUP - SALES(REVENUE)	960338(DWSL)~E	UK-DS Financials	518377	542765	446160
3I GROUP - NET PROFIT(INCOME)	960338(DWNP)~E	UK-DS Financials	177331	152026	137729																						3I GROUP - NET PROFIT(INCOME)	960338(DWNP)~E	UK-DS Financials	183134	177331	152026
3I GROUP PLC - NET CASH FLOW-OPERATING ACTIVS	960338(WC04860)~E	UK-DS Financials	182797	172287	115554																						3I GROUP PLC - NET CASH FLOW-OPERATING ACTIVS	960338(WC04860)~E	UK-DS Financials	198409	182797	172287
ABB LTD - CURRENT ASSETS - TOTAL	922924(WC02201)~E	SWITZ-DS Industrials	17945677	20035762	18951371	-1843102	834685	-773198	1607883	-235219	-1.21098	0.548414	-0.508015	1.05643	-0.154546	-0.0644894	0.0292053	-0.0270539	0.0562592	-0.00823022	-0.0642464	-0.027682	0.296479	-0.0917305	0.0532541	0.0601503	ABB LTD - CURRENT ASSETS - TOTAL	922924(WC02201)~E	SWITZ-DS Industrials	19812950	17945677	20035762	2625230	4245481	2143867	2101614	4726844	1.46733	2.37295	1.19828	1.17467	2.642	0.0859561	0.139007	0.0701952	0.0688117	0.154768	0.0211424	-0.0642464
ABB LTD - CASH - GENERIC	922924(WC02005)~E	SWITZ-DS Industrials	6246121	6824599	5317331																						ABB LTD - CASH - GENERIC	922924(WC02005)~E	SWITZ-DS Industrials	5936155	6246121	6824599
ABB LTD - CURRENT LIABILITIES-TOTAL	922924(WC03101)~E	SWITZ-DS Industrials	15814963	15666792	15171383																						ABB LTD - CURRENT LIABILITIES-TOTAL	922924(WC03101)~E	SWITZ-DS Industrials	16362017	15814963	15666792
ABB LTD - SHORT TERM DEBT & CURRENT PORT	922924(WC03051)~E	SWITZ-DS Industrials	2803205	2986529	1574995																						ABB LTD - SHORT TERM DEBT & CURRENT PORT	922924(WC03051)~E	SWITZ-DS Industrials	3798250	2803205	2986529
ABB LTD - TOTAL ASSETS	922924(WC02999)~E	SWITZ-DS Industrials	28789967	28369834	27352570																						ABB LTD - TOTAL ASSETS	922924(WC02999)~E	SWITZ-DS Industrials	32293065	28789967	28369834
ABB LTD - CURRENT ASSETS - TOTAL	922924(WC02201)~E	SWITZ-DS Industrials	17945677	20035762	18951371																						ABB LTD - CURRENT ASSETS - TOTAL	922924(WC02201)~E	SWITZ-DS Industrials	19812950	17945677	20035762
ABB LTD - OTHER INVESTMENTS	922924(WC02250)~E	SWITZ-DS Industrials	2954193	2446869	2001116																						ABB LTD - OTHER INVESTMENTS	922924(WC02250)~E	SWITZ-DS Industrials	1602105	2954193	2446869
ABB LTD - INVST IN UNCONSOLIDATED SUBDRS	922924(WC02256)~E	SWITZ-DS Industrials	1257568	89359	19286																						ABB LTD - INVST IN UNCONSOLIDATED SUBDRS	922924(WC02256)~E	SWITZ-DS Industrials	0	1257568	89359
ABB LTD - TOTAL LIABILITIES	922924(WC03351)~E	SWITZ-DS Industrials	22904429	22873359	22206974																						ABB LTD - TOTAL LIABILITIES	922924(WC03351)~E	SWITZ-DS Industrials	26477624	22904429	22873359
ABB LTD - CURRENT LIABILITIES-TOTAL	922924(WC03101)~E	SWITZ-DS Industrials	15814963	15666792	15171383																						ABB LTD - CURRENT LIABILITIES-TOTAL	922924(WC03101)~E	SWITZ-DS Industrials	16362017	15814963	15666792
ABB LTD - LONG TERM DEBT	922924(WC03251)~E	SWITZ-DS Industrials	3116107	2460010	2306013																						ABB LTD - LONG TERM DEBT	922924(WC03251)~E	SWITZ-DS Industrials	3998381	3116107	2460010
ABB LTD N - SALES(REVENUE)	922924(DWSL)~E	SWITZ-DS Industrials	24978186	26693124	27453080																						ABB LTD N - SALES(REVENUE)	922924(DWSL)~E	SWITZ-DS Industrials	25506286	24978186	26693124
ABB LTD N - NET PROFIT(INCOME)	922924(DWNP)~E	SWITZ-DS Industrials	1521998	1173947	522238																						ABB LTD N - NET PROFIT(INCOME)	922924(DWNP)~E	SWITZ-DS Industrials	1789116	1521998	1173947
ABB LTD - NET CASH FLOW-OPERATING ACTIVS	922924(WC04860)~E	SWITZ-DS Industrials	1719089	1892708	1635188																						ABB LTD - NET CASH FLOW-OPERATING ACTIVS	922924(WC04860)~E	SWITZ-DS Industrials	1134995	1719089	1892708
#ERROR		UK-DS Financials	$$ER: 4540,NO DATA VALUES FOUND			#VALUE!	#VALUE!	#VALUE!	#VALUE!	#VALUE!	#VALUE!	#VALUE!	#VALUE!	#VALUE!	#VALUE!	#VALUE!	#VALUE!	#VALUE!	#VALUE!	#VALUE!	0.137201	0.137821	0.352448	41.748	0.00747447	0.0893202	#ERROR		UK-DS Financials	$$ER: 4540,NO DATA VALUES FOUND			#VALUE!	#VALUE!	#VALUE!	#VALUE!	#VALUE!	#VALUE!	#VALUE!	#VALUE!	#VALUE!	#VALUE!	#VALUE!	#VALUE!	#VALUE!	#VALUE!	#VALUE!	0.211184	0.137201
SANTANDER UK PLC - CASH - GENERIC	900489(WC02005)~E	UK-DS Financials	1543408	772173	882492																						SANTANDER UK PLC - CASH - GENERIC	900489(WC02005)~E	UK-DS Financials	1059666	1543408	772173
#ERROR		UK-DS Financials	$$ER: 4540,NO DATA VALUES FOUND																								#ERROR		UK-DS Financials	$$ER: 4540,NO DATA VALUES FOUND
SANTANDER UK PLC - SHORT TERM DEBT & CURRENT PORT	900489(WC03051)~E	UK-DS Financials	101821547	89903656	75514144																						SANTANDER UK PLC - SHORT TERM DEBT & CURRENT PORT	900489(WC03051)~E	UK-DS Financials	114590297	101821547	89903656
SANTANDER UK PLC - TOTAL ASSETS	900489(WC02999)~E	UK-DS Financials	290585219	251882971	227498843																						SANTANDER UK PLC - TOTAL ASSETS	900489(WC02999)~E	UK-DS Financials	325158321	290585219	251882971
#ERROR		UK-DS Financials	$$ER: 4540,NO DATA VALUES FOUND																								#ERROR		UK-DS Financials	$$ER: 4540,NO DATA VALUES FOUND
SANTANDER UK PLC - OTHER INVESTMENTS	900489(WC02250)~E	UK-DS Financials	17532155	14345424	10086052																						SANTANDER UK PLC - OTHER INVESTMENTS	900489(WC02250)~E	UK-DS Financials	20451870	17532155	14345424
SANTANDER UK PLC - INVST IN UNCONSOLIDATED SUBDRS	900489(WC02256)~E	UK-DS Financials	94855	28337	31679																						SANTANDER UK PLC - INVST IN UNCONSOLIDATED SUBDRS	900489(WC02256)~E	UK-DS Financials	90692	94855	28337
SANTANDER UK PLC - TOTAL LIABILITIES	900489(WC03351)~E	UK-DS Financials	280813514	244222160	220140219																						SANTANDER UK PLC - TOTAL LIABILITIES	900489(WC03351)~E	UK-DS Financials	313280835	280813514	244222160
#ERROR		UK-DS Financials	$$ER: 4540,NO DATA VALUES FOUND																								#ERROR		UK-DS Financials	$$ER: 4540,NO DATA VALUES FOUND
SANTANDER UK PLC - LONG TERM DEBT	900489(WC03251)~E	UK-DS Financials	38696143	27881836	26295239																						SANTANDER UK PLC - LONG TERM DEBT	900489(WC03251)~E	UK-DS Financials	41276055	38696143	27881836
ABBEY NATIONAL DEAD - T/O SEE 702853 - SALES(REVENUE)	900489(DWSL)~E	UK-DS Financials	16993570	14943327	13133288																						ABBEY NATIONAL DEAD - T/O SEE 702853 - SALES(REVENUE)	900489(DWSL)~E	UK-DS Financials	20582339	16993570	14943327
ABBEY NATIONAL DEAD - T/O SEE 702853 - NET PROFIT(INCOME)	900489(DWNP)~E	UK-DS Financials	2027331	1499008	1439140																						ABBEY NATIONAL DEAD - T/O SEE 702853 - NET PROFIT(INCOME)	900489(DWNP)~E	UK-DS Financials	2171838	2027331	1499008
SANTANDER UK PLC - NET CASH FLOW-OPERATING ACTIVS	900489(WC04860)~E	UK-DS Financials	24226689	566733	13333923																						SANTANDER UK PLC - NET CASH FLOW-OPERATING ACTIVS	900489(WC04860)~E	UK-DS Financials	-973747	24226689	566733
#ERROR		NETHERLAND-DS Financials	$$ER: 4540,NO DATA VALUES FOUND			#VALUE!	#VALUE!	#VALUE!	#VALUE!	#VALUE!	#VALUE!	#VALUE!	#VALUE!	#VALUE!	#VALUE!	#VALUE!	#VALUE!	#VALUE!	#VALUE!	#VALUE!	0.160378	0.225627	0.406041	-0.939219	0.00578181	0.00377055	#ERROR		NETHERLAND-DS Financials	$$ER: 4540,NO DATA VALUES FOUND			#VALUE!	#VALUE!	#VALUE!	#VALUE!	#VALUE!	#VALUE!	#VALUE!	#VALUE!	#VALUE!	#VALUE!	#VALUE!	#VALUE!	#VALUE!	#VALUE!	#VALUE!	0.367261	0.160378
ABN AMRO HOLDING - CASH - GENERIC	505972(WC02005)~E	NETHERLAND-DS Financials	6806000	4477903	3815384																						ABN AMRO HOLDING - CASH - GENERIC	505972(WC02005)~E	NETHERLAND-DS Financials	6456000	6806000	4477903
#ERROR		NETHERLAND-DS Financials	$$ER: 4540,NO DATA VALUES FOUND																								#ERROR		NETHERLAND-DS Financials	$$ER: 4540,NO DATA VALUES FOUND
ABN AMRO HOLDING - SHORT TERM DEBT & CURRENT PORT	505972(WC03051)~E	NETHERLAND-DS Financials	80989000	104896289	94596839																						ABN AMRO HOLDING - SHORT TERM DEBT & CURRENT PORT	505972(WC03051)~E	NETHERLAND-DS Financials	89508000	80989000	104896289
ABN AMRO HOLDING - TOTAL ASSETS	505972(WC02999)~E	NETHERLAND-DS Financials	456912000	432082715	379560378																						ABN AMRO HOLDING - TOTAL ASSETS	505972(WC02999)~E	NETHERLAND-DS Financials	540790000	456912000	432082715
#ERROR		NETHERLAND-DS Financials	$$ER: 4540,NO DATA VALUES FOUND																								#ERROR		NETHERLAND-DS Financials	$$ER: 4540,NO DATA VALUES FOUND
#ERROR		NETHERLAND-DS Financials	$$ER: 4540,NO DATA VALUES FOUND																								ABN AMRO HOLDING - OTHER INVESTMENTS	505972(WC02250)~E	NETHERLAND-DS Financials	3207000	0	0
ABN AMRO HOLDING - INVST IN UNCONSOLIDATED SUBDRS	505972(WC02256)~E	NETHERLAND-DS Financials	1884000	1056854	963375																						ABN AMRO HOLDING - INVST IN UNCONSOLIDATED SUBDRS	505972(WC02256)~E	NETHERLAND-DS Financials	2026000	1884000	1056854
ABN AMRO HOLDING - TOTAL LIABILITIES	505972(WC03351)~E	NETHERLAND-DS Financials	439980000	417830386	365778165																						ABN AMRO HOLDING - TOTAL LIABILITIES	505972(WC03351)~E	NETHERLAND-DS Financials	522980000	439980000	417830386
#ERROR		NETHERLAND-DS Financials	$$ER: 4540,NO DATA VALUES FOUND																								#ERROR		NETHERLAND-DS Financials	$$ER: 4540,NO DATA VALUES FOUND
ABN AMRO HOLDING - LONG TERM DEBT	505972(WC03251)~E	NETHERLAND-DS Financials	35790000	27766358	26983587																						ABN AMRO HOLDING - LONG TERM DEBT	505972(WC03251)~E	NETHERLAND-DS Financials	50143000	35790000	27766358
ABN AMRO HOLDING DEAD - 25/04/08 - SALES(REVENUE)	505972(DWSL)~E	NETHERLAND-DS Financials	36037000	31056264	25339087																						ABN AMRO HOLDING DEAD - 25/04/08 - SALES(REVENUE)	505972(DWSL)~E	NETHERLAND-DS Financials	49272000	36037000	31056264
ABN AMRO HOLDING DEAD - 25/04/08 - NET PROFIT(INCOME)	505972(DWNP)~E	NETHERLAND-DS Financials	2570000	1827827	1748415																						ABN AMRO HOLDING DEAD - 25/04/08 - NET PROFIT(INCOME)	505972(DWNP)~E	NETHERLAND-DS Financials	2197000	2570000	1827827
ABN AMRO HOLDING - NET CASH FLOW-OPERATING ACTIVS	505972(WC04860)~E	NETHERLAND-DS Financials	1676000	27574409	18375830																						ABN AMRO HOLDING - NET CASH FLOW-OPERATING ACTIVS	505972(WC04860)~E	NETHERLAND-DS Financials	10986000	1676000	27574409
ACCOR SA - CURRENT ASSETS - TOTAL	929363(WC02201)~E	FRANCE-DS Consumer Discr	3426000	3485137	3160725	-379808	1581902	72425	1509477	1129669	-1.079	4.49404	0.205753	4.28829	3.20929	-0.0374405	0.15594	0.00713946	0.1488	0.11136	0.0881904	0.161581	0.18348	0.178312	0.0346992	0.0780733	ACCOR SA - CURRENT ASSETS - TOTAL	929363(WC02201)~E	FRANCE-DS Consumer Discr	3731000	3426000	3485137	-197000	658000	40000	618000	421000	-0.440716	1.47204	0.0894855	1.38255	0.941834	-0.0172663	0.0576712	0.00350585	0.0541654	0.0368991	0.149239	0.0881904
ACCOR SA - CASH - GENERIC	929363(WC02005)~E	FRANCE-DS Consumer Discr	1288000	1199164	1040007																						ACCOR SA - CASH - GENERIC	929363(WC02005)~E	FRANCE-DS Consumer Discr	1391000	1288000	1199164
ACCOR SA - CURRENT LIABILITIES-TOTAL	929363(WC03101)~E	FRANCE-DS Consumer Discr	3935000	3700090	3240914																						ACCOR SA - CURRENT LIABILITIES-TOTAL	929363(WC03101)~E	FRANCE-DS Consumer Discr	3878000	3935000	3700090
ACCOR SA - SHORT TERM DEBT & CURRENT PORT	929363(WC03051)~E	FRANCE-DS Consumer Discr	1178000	1174925	896400																						ACCOR SA - SHORT TERM DEBT & CURRENT PORT	929363(WC03051)~E	FRANCE-DS Consumer Discr	722000	1178000	1174925
ACCOR SA - TOTAL ASSETS	929363(WC02999)~E	FRANCE-DS Consumer Discr	10865000	9423636	9725028																						ACCOR SA - TOTAL ASSETS	929363(WC02999)~E	FRANCE-DS Consumer Discr	11954000	10865000	9423636
ACCOR SA - CURRENT ASSETS - TOTAL	929363(WC02201)~E	FRANCE-DS Consumer Discr	3426000	3485137	3160725																						ACCOR SA - CURRENT ASSETS - TOTAL	929363(WC02201)~E	FRANCE-DS Consumer Discr	3731000	3426000	3485137
ACCOR SA - OTHER INVESTMENTS	929363(WC02250)~E	FRANCE-DS Consumer Discr	443000	575952	631139																						ACCOR SA - OTHER INVESTMENTS	929363(WC02250)~E	FRANCE-DS Consumer Discr	358000	443000	575952
ACCOR SA - INVST IN UNCONSOLIDATED SUBDRS	929363(WC02256)~E	FRANCE-DS Consumer Discr	204000	152449	139186																						ACCOR SA - INVST IN UNCONSOLIDATED SUBDRS	929363(WC02256)~E	FRANCE-DS Consumer Discr	415000	204000	152449
ACCOR SA - TOTAL LIABILITIES	929363(WC03351)~E	FRANCE-DS Consumer Discr	7588000	6374503	6689920																						ACCOR SA - TOTAL LIABILITIES	929363(WC03351)~E	FRANCE-DS Consumer Discr	7970000	7588000	6374503
ACCOR SA - CURRENT LIABILITIES-TOTAL	929363(WC03101)~E	FRANCE-DS Consumer Discr	3935000	3700090	3240914																						ACCOR SA - CURRENT LIABILITIES-TOTAL	929363(WC03101)~E	FRANCE-DS Consumer Discr	3878000	3935000	3700090
ACCOR SA - LONG TERM DEBT	929363(WC03251)~E	FRANCE-DS Consumer Discr	2997000	2090838	2995623																						ACCOR SA - LONG TERM DEBT	929363(WC03251)~E	FRANCE-DS Consumer Discr	3396000	2997000	2090838
ACCOR - SALES(REVENUE)	929363(DWSL)~E	FRANCE-DS Consumer Discr	6044000	5554175	4781563																						ACCOR - SALES(REVENUE)	929363(DWSL)~E	FRANCE-DS Consumer Discr	6946000	6044000	5554175
ACCOR - NET PROFIT(INCOME)	929363(DWNP)~E	FRANCE-DS Consumer Discr	352000	297428	229893																						ACCOR - NET PROFIT(INCOME)	929363(DWNP)~E	FRANCE-DS Consumer Discr	447000	352000	297428
ACCOR SA - NET CASH FLOW-OPERATING ACTIVS	929363(WC04860)~E	FRANCE-DS Consumer Discr	792000	672148	672453																						ACCOR SA - NET CASH FLOW-OPERATING ACTIVS	929363(WC04860)~E	FRANCE-DS Consumer Discr	1193000	792000	672148
ACEA SPA - CURRENT ASSETS - TOTAL	672736(WC02201)~E	ITALY-DS Utilities	602103	675097	0	120920	74184	-328520	402704	523624	1.09464	0.671555	-2.97395	3.6455	4.74014	0.0534226	0.0327746	-0.14514	0.177915	0.231338	0.0397175	#DIV/0!	0.706803	1.04218	0.048804	0.11393	ACEA SPA - CURRENT ASSETS - TOTAL	672736(WC02201)~E	ITALY-DS Utilities	680450	602103	675097	30300	108188	27209	80979	111279	0.621003	2.21733	0.557653	1.65968	2.28068	0.0126126	0.0450339	0.0113259	0.033708	0.0463206	0.0613321	0.0397175
ACEA SPA - CASH - GENERIC	672736(WC02005)~E	ITALY-DS Utilities	68772	183013	0																						ACEA SPA - CASH - GENERIC	672736(WC02005)~E	ITALY-DS Utilities	58297	68772	183013
ACEA SPA - CURRENT LIABILITIES-TOTAL	672736(WC03101)~E	ITALY-DS Utilities	616182	497977	0																						ACEA SPA - CURRENT LIABILITIES-TOTAL	672736(WC03101)~E	ITALY-DS Utilities	865830	616182	497977
ACEA SPA - SHORT TERM DEBT & CURRENT PORT	672736(WC03051)~E	ITALY-DS Utilities	206161	8283	0																						ACEA SPA - SHORT TERM DEBT & CURRENT PORT	672736(WC03051)~E	ITALY-DS Utilities	397287	206161	8283
ACEA SPA - TOTAL ASSETS	672736(WC02999)~E	ITALY-DS Utilities	2273516	2253408	0																						ACEA SPA - TOTAL ASSETS	672736(WC02999)~E	ITALY-DS Utilities	2531219	2273516	2253408
ACEA SPA - CURRENT ASSETS - TOTAL	672736(WC02201)~E	ITALY-DS Utilities	602103	675097	0																						ACEA SPA - CURRENT ASSETS - TOTAL	672736(WC02201)~E	ITALY-DS Utilities	680450	602103	675097
ACEA SPA - OTHER INVESTMENTS	672736(WC02250)~E	ITALY-DS Utilities	22351	12551	0																						ACEA SPA - OTHER INVESTMENTS	672736(WC02250)~E	ITALY-DS Utilities	47410	22351	12551
ACEA SPA - INVST IN UNCONSOLIDATED SUBDRS	672736(WC02256)~E	ITALY-DS Utilities	9144	26	0																						ACEA SPA - INVST IN UNCONSOLIDATED SUBDRS	672736(WC02256)~E	ITALY-DS Utilities	55253	9144	26
ACEA SPA - TOTAL LIABILITIES	672736(WC03351)~E	ITALY-DS Utilities	956409	1045463	0																						ACEA SPA - TOTAL LIABILITIES	672736(WC03351)~E	ITALY-DS Utilities	1224529	956409	1045463
ACEA SPA - CURRENT LIABILITIES-TOTAL	672736(WC03101)~E	ITALY-DS Utilities	616182	497977	0																						ACEA SPA - CURRENT LIABILITIES-TOTAL	672736(WC03101)~E	ITALY-DS Utilities	865830	616182	497977
ACEA SPA - LONG TERM DEBT	672736(WC03251)~E	ITALY-DS Utilities	182413	61152	0																						ACEA SPA - LONG TERM DEBT	672736(WC03251)~E	ITALY-DS Utilities	173676	182413	61152
ACEA - SALES(REVENUE)	672736(DWSL)~E	ITALY-DS Utilities	630860	606761	0																						ACEA - SALES(REVENUE)	672736(DWSL)~E	ITALY-DS Utilities	669552	630860	606761
ACEA - NET PROFIT(INCOME)	672736(DWNP)~E	ITALY-DS Utilities	110466	64721	0																						ACEA - NET PROFIT(INCOME)	672736(DWNP)~E	ITALY-DS Utilities	48792	110466	64721
ACEA SPA - NET CASH FLOW-OPERATING ACTIVS	672736(WC04860)~E	ITALY-DS Utilities	257876	126275	0																						ACEA SPA - NET CASH FLOW-OPERATING ACTIVS	672736(WC04860)~E	ITALY-DS Utilities	131128	257876	126275
ACERALIA CORP SIDERU - CURRENT ASSETS - TOTAL	894984(WC02201)~E	SPAIN-DS Basic Materials	1562343	1518673	1481212	-128400	422559	74826	347733	219333	-0.987974	3.25138	0.575748	2.67563	1.68766	-0.0304001	0.100045	0.0177159	0.0823296	0.0519295	0.142735	0.22395	-0.282286	#VALUE!	0.0307702	#VALUE!	ACERINOX S.A. - CURRENT ASSETS - TOTAL	741901(WC02201)~E	SPAIN-DS Basic Materials	1095973	855430	718662	252577	48608	32220	16388	268965	0.878465	0.169059	0.112061	0.0569976	0.935462	0.143042	0.0275282	0.0182472	0.00928103	0.152323	0.36891	0.124965
ACERALIA CORP SIDERU - CASH - GENERIC	894984(WC02005)~E	SPAIN-DS Basic Materials	138810	201117	421454																						ACERINOX S.A. - CASH - GENERIC	741901(WC02005)~E	SPAIN-DS Basic Materials	41641	17982	16388
ACERALIA CORP SIDERU - CURRENT LIABILITIES-TOTAL	894984(WC03101)~E	SPAIN-DS Basic Materials	1097839	787843	681091																						ACERINOX S.A. - CURRENT LIABILITIES-TOTAL	741901(WC03101)~E	SPAIN-DS Basic Materials	482596	467824	366077
ACERALIA CORP SIDERU - SHORT TERM DEBT & CURRENT PORT	894984(WC03051)~E	SPAIN-DS Basic Materials	188243	112624	126411																						ACERINOX S.A. - SHORT TERM DEBT & CURRENT PORT	741901(WC03051)~E	SPAIN-DS Basic Materials	191111	140646	133503
ACERALIA CORP SIDERU - TOTAL ASSETS	894984(WC02999)~E	SPAIN-DS Basic Materials	4509111	3938228	3368168																						ACERINOX S.A. - TOTAL ASSETS	741901(WC02999)~E	SPAIN-DS Basic Materials	1911687	1619818	1395521
ACERALIA CORP SIDERU - CURRENT ASSETS - TOTAL	894984(WC02201)~E	SPAIN-DS Basic Materials	1562343	1518673	1481212																						ACERINOX S.A. - CURRENT ASSETS - TOTAL	741901(WC02201)~E	SPAIN-DS Basic Materials	1095973	855430	718662
ACERALIA CORP SIDERU - OTHER INVESTMENTS	894984(WC02250)~E	SPAIN-DS Basic Materials	27827	8384	8186																						ACERINOX S.A. - OTHER INVESTMENTS	741901(WC02250)~E	SPAIN-DS Basic Materials	21067	18551	24381
ACERALIA CORP SIDERU - INVST IN UNCONSOLIDATED SUBDRS	894984(WC02256)~E	SPAIN-DS Basic Materials	855366	770155	749925																						ACERINOX S.A. - INVST IN UNCONSOLIDATED SUBDRS	741901(WC02256)~E	SPAIN-DS Basic Materials	202	0	0
ACERALIA CORP SIDERU - TOTAL LIABILITIES	894984(WC03351)~E	SPAIN-DS Basic Materials	1811252	1348419	932068																						ACERINOX S.A. - TOTAL LIABILITIES	741901(WC03351)~E	SPAIN-DS Basic Materials	680567	623712	499298
ACERALIA CORP SIDERU - CURRENT LIABILITIES-TOTAL	894984(WC03101)~E	SPAIN-DS Basic Materials	1097839	787843	681091																						ACERINOX S.A. - CURRENT LIABILITIES-TOTAL	741901(WC03101)~E	SPAIN-DS Basic Materials	482596	467824	366077
ACERALIA CORP SIDERU - LONG TERM DEBT	894984(WC03251)~E	SPAIN-DS Basic Materials	294135	216124	56730																						ACERINOX S.A. - LONG TERM DEBT	741901(WC03251)~E	SPAIN-DS Basic Materials	105433	95570	96823
ACERALIA DEAD - DELIST 02/03/04 - SALES(REVENUE)	894984(DWSL)~E	SPAIN-DS Basic Materials	3310357	2896872	2366822																						ACERINOX 'R' - SALES(REVENUE)	741901(DWSL)~E	SPAIN-DS Basic Materials	1956609	1429319	1270545
ACERALIA DEAD - DELIST 02/03/04 - NET PROFIT(INCOME)	894984(DWNP)~E	SPAIN-DS Basic Materials	129963	181079	129650																						ACERINOX 'R' - NET PROFIT(INCOME)	741901(DWNP)~E	SPAIN-DS Basic Materials	287521	125195	55652
#ERROR		SPAIN-DS Basic Materials	$$ER: 4540,NO DATA VALUES FOUND																								#ERROR		SPAIN-DS Basic Materials	$$ER: 4540,NO DATA VALUES FOUND
ACERINOX S.A. - CURRENT ASSETS - TOTAL	741901(WC02201)~E	SPAIN-DS Basic Materials	855430	718662	779111	40570	93359	23920	69439	110009	0.324054	0.745709	0.191062	0.554647	0.878701	0.0269091	0.0619227	0.0158655	0.0460572	0.0729663	0.124965	-0.0351429	1.2496	#VALUE!	0.0830388	#VALUE!	ACS ACTIVIDADES - CURRENT ASSETS - TOTAL	539621(WC02201)~E	SPAIN-DS Industrials	2435590	2185046	2126784	-193489	158355	120775	37580	-155909	-1.60217	1.31124	1.00007	0.311178	-1.29099	-0.0625594	0.0511998	0.0390493	0.0121505	-0.0504089	0.263285	0.0975271
ACERINOX S.A. - CASH - GENERIC	741901(WC02005)~E	SPAIN-DS Basic Materials	17982	16388	10870																						ACS ACTIVIDADES - CASH - GENERIC	539621(WC02005)~E	SPAIN-DS Industrials	325628	213720	180616
ACERINOX S.A. - CURRENT LIABILITIES-TOTAL	741901(WC03101)~E	SPAIN-DS Basic Materials	467824	366077	320829																						ACS ACTIVIDADES - CURRENT LIABILITIES-TOTAL	539621(WC03101)~E	SPAIN-DS Industrials	2121993	1835473	1726437
ACERINOX S.A. - SHORT TERM DEBT & CURRENT PORT	741901(WC03051)~E	SPAIN-DS Basic Materials	140646	133503	87101																						ACS ACTIVIDADES - SHORT TERM DEBT & CURRENT PORT	539621(WC03051)~E	SPAIN-DS Industrials	217236	262841	215475
ACERINOX S.A. - TOTAL ASSETS	741901(WC02999)~E	SPAIN-DS Basic Materials	1619818	1395521	1337822																						ACS ACTIVIDADES - TOTAL ASSETS	539621(WC02999)~E	SPAIN-DS Industrials	3338718	2847054	2412673
ACERINOX S.A. - CURRENT ASSETS - TOTAL	741901(WC02201)~E	SPAIN-DS Basic Materials	855430	718662	779111																						ACS ACTIVIDADES - CURRENT ASSETS - TOTAL	539621(WC02201)~E	SPAIN-DS Industrials	2435590	2185046	2126784
ACERINOX S.A. - OTHER INVESTMENTS	741901(WC02250)~E	SPAIN-DS Basic Materials	18551	24381	738																						ACS ACTIVIDADES - OTHER INVESTMENTS	539621(WC02250)~E	SPAIN-DS Industrials	177767	116416	16840
ACERINOX S.A. - INVST IN UNCONSOLIDATED SUBDRS	741901(WC02256)~E	SPAIN-DS Basic Materials	0	0	18379																						ACS ACTIVIDADES - INVST IN UNCONSOLIDATED SUBDRS	539621(WC02256)~E	SPAIN-DS Industrials	86870	65456	5217
ACERINOX S.A. - TOTAL LIABILITIES	741901(WC03351)~E	SPAIN-DS Basic Materials	623712	499298	433439																						ACS ACTIVIDADES - TOTAL LIABILITIES	539621(WC03351)~E	SPAIN-DS Industrials	2490805	2165296	1908207
ACERINOX S.A. - CURRENT LIABILITIES-TOTAL	741901(WC03101)~E	SPAIN-DS Basic Materials	467824	366077	320829																						ACS ACTIVIDADES - CURRENT LIABILITIES-TOTAL	539621(WC03101)~E	SPAIN-DS Industrials	2121993	1835473	1726437
ACERINOX S.A. - LONG TERM DEBT	741901(WC03251)~E	SPAIN-DS Basic Materials	95570	96823	76653																						ACS ACTIVIDADES - LONG TERM DEBT	539621(WC03251)~E	SPAIN-DS Industrials	188772	270558	153931
ACERINOX 'R' - SALES(REVENUE)	741901(DWSL)~E	SPAIN-DS Basic Materials	1429319	1270545	1316822																						ACS ACTIV.CONSTR.Y SERV. - SALES(REVENUE)	539621(DWSL)~E	SPAIN-DS Industrials	3410443	2699662	2459768
ACERINOX 'R' - NET PROFIT(INCOME)	741901(DWNP)~E	SPAIN-DS Basic Materials	125195	55652	128613																						ACS ACTIV.CONSTR.Y SERV. - NET PROFIT(INCOME)	539621(DWNP)~E	SPAIN-DS Industrials	120767	85115	68011
#ERROR		SPAIN-DS Basic Materials	$$ER: 4540,NO DATA VALUES FOUND																								#ERROR		SPAIN-DS Industrials	$$ER: 4540,NO DATA VALUES FOUND
ADECCO GROUP - CURRENT ASSETS - TOTAL	992838(WC02201)~E	SWITZ-DS Industrials	3462958	2165674	1928456	257877	162398	11584	150814	408691	-2.12213	-1.33641	-0.0953274	-1.24108	-3.36321	0.0615628	0.0387692	0.00276544	0.0360037	0.0975666	0.00510704	0.320761	0.00510335	-0.568598	-0.0290099	0.0428455	ACTELION AG - CURRENT ASSETS - TOTAL	288950(WC02201)~E	SWITZ-DS Health Care	185856	20482	8039	-2468	7280	-6248	13528	11060	0.0972496	-0.286863	0.246197	-0.53306	-0.435811	-0.0216178	0.0637674	-0.0547278	0.118495	0.0968773	10.5754	#DIV/0!
ADECCO GROUP - CASH - GENERIC	992838(WC02005)~E	SWITZ-DS Industrials	969030	334802	276064																						ACTELION AG - CASH - GENERIC	288950(WC02005)~E	SWITZ-DS Health Care	144489	18711	7852
ADECCO GROUP - CURRENT LIABILITIES-TOTAL	992838(WC03101)~E	SWITZ-DS Industrials	2163648	1675251	1789006																						ACTELION AG - CURRENT LIABILITIES-TOTAL	288950(WC03101)~E	SWITZ-DS Health Care	47023	4611	1386
ADECCO GROUP - SHORT TERM DEBT & CURRENT PORT	992838(WC03051)~E	SWITZ-DS Industrials	271079	187861	529753																						ACTELION AG - SHORT TERM DEBT & CURRENT PORT	288950(WC03051)~E	SWITZ-DS Health Care	890	542	315
ADECCO GROUP - TOTAL ASSETS	992838(WC02999)~E	SWITZ-DS Industrials	4918684	3459002	3602574																						ACTELION AG - TOTAL ASSETS	288950(WC02999)~E	SWITZ-DS Health Care	200804	27526	9708
ADECCO GROUP - CURRENT ASSETS - TOTAL	992838(WC02201)~E	SWITZ-DS Industrials	3462958	2165674	1928456																						ACTELION AG - CURRENT ASSETS - TOTAL	288950(WC02201)~E	SWITZ-DS Health Care	185856	20482	8039
ADECCO GROUP - OTHER INVESTMENTS	992838(WC02250)~E	SWITZ-DS Industrials	0	0	0																						ACTELION AG - OTHER INVESTMENTS	288950(WC02250)~E	SWITZ-DS Health Care	0	0	0
ADECCO GROUP - INVST IN UNCONSOLIDATED SUBDRS	992838(WC02256)~E	SWITZ-DS Industrials	0	0	0																						ACTELION AG - INVST IN UNCONSOLIDATED SUBDRS	288950(WC02256)~E	SWITZ-DS Health Care	624	0	0
ADECCO GROUP - TOTAL LIABILITIES	992838(WC03351)~E	SWITZ-DS Industrials	3421828	2173734	2327652																						ACTELION AG - TOTAL LIABILITIES	288950(WC03351)~E	SWITZ-DS Health Care	38313	2106	1953
ADECCO GROUP - CURRENT LIABILITIES-TOTAL	992838(WC03101)~E	SWITZ-DS Industrials	2163648	1675251	1789006																						ACTELION AG - CURRENT LIABILITIES-TOTAL	288950(WC03101)~E	SWITZ-DS Health Care	47023	4611	1386
ADECCO GROUP - LONG TERM DEBT	992838(WC03251)~E	SWITZ-DS Industrials	1174676	426563	416904																						ACTELION AG - LONG TERM DEBT	288950(WC03251)~E	SWITZ-DS Health Care	716	673	567
ADECCO GROUP - SALES(REVENUE)	992838(DWSL)~E	SWITZ-DS Industrials	9539492	9491021	7186023																						ACTELION DEAD - 07/11/17 - SALES(REVENUE)	288950(DWSL)~E	SWITZ-DS Health Care	20720	1790	0
ADECCO GROUP - NET PROFIT(INCOME)	992838(DWNP)~E	SWITZ-DS Industrials	-121518	-120901	-129508																						ACTELION DEAD - 07/11/17 - NET PROFIT(INCOME)	288950(DWNP)~E	SWITZ-DS Health Care	-25378	-10386	-3381
ADECCO GROUP - NET CASH FLOW-OPERATING ACTIVS	992838(WC04860)~E	SWITZ-DS Industrials	179473	416023	118097																						ACTELION AG - NET CASH FLOW-OPERATING ACTIVS	288950(WC04860)~E	SWITZ-DS Health Care	-29869	-11191	-2425
ADIDAS AG - CURRENT ASSETS - TOTAL	870874(WC02201)~E	GERMANY-DS Consumer Discr	2348650	2052619	1445616	121150	54279	12783	41496	162646	0.532008	0.238356	0.0561342	0.182222	0.714231	0.037013	0.016583	0.00390538	0.0126776	0.0496906	0.0569587	0.479055	-2.38428	1.66348	0.0695722	0.1027	ADECCO GROUP - CURRENT ASSETS - TOTAL	992838(WC02201)~E	SWITZ-DS Industrials	4179020	3462958	2165674	396400	1183274	-160407	1343681	1740081	-1.40908	-4.20618	0.570198	-4.77638	-6.18546	0.0675488	0.201637	-0.0273342	0.228971	0.29652	0.834709	0.00510704
ADIDAS AG - CASH - GENERIC	870874(WC02005)~E	GERMANY-DS Consumer Discr	80173	60368	38257																						ADECCO GROUP - CASH - GENERIC	992838(WC02005)~E	SWITZ-DS Industrials	320098	969030	334802
ADIDAS AG - CURRENT LIABILITIES-TOTAL	870874(WC03101)~E	GERMANY-DS Consumer Discr	1252329	2380292	1434903																						ADECCO GROUP - CURRENT LIABILITIES-TOTAL	992838(WC03101)~E	SWITZ-DS Industrials	3642018	2163648	1675251
ADIDAS AG - SHORT TERM DEBT & CURRENT PORT	870874(WC03051)~E	GERMANY-DS Consumer Discr	177086	1460125	779631																						ADECCO GROUP - SHORT TERM DEBT & CURRENT PORT	992838(WC03051)~E	SWITZ-DS Industrials	780855	271079	187861
ADIDAS AG - TOTAL ASSETS	870874(WC02999)~E	GERMANY-DS Consumer Discr	3453025	3093321	2195620																						ADECCO GROUP - TOTAL ASSETS	992838(WC02999)~E	SWITZ-DS Industrials	6818020	4918684	3459002
ADIDAS AG - CURRENT ASSETS - TOTAL	870874(WC02201)~E	GERMANY-DS Consumer Discr	2348650	2052619	1445616																						ADECCO GROUP - CURRENT ASSETS - TOTAL	992838(WC02201)~E	SWITZ-DS Industrials	4179020	3462958	2165674
ADIDAS AG - OTHER INVESTMENTS	870874(WC02250)~E	GERMANY-DS Consumer Discr	8699	2833	486054																						ADECCO GROUP - OTHER INVESTMENTS	992838(WC02250)~E	SWITZ-DS Industrials	0	0	0
ADIDAS AG - INVST IN UNCONSOLIDATED SUBDRS	870874(WC02256)~E	GERMANY-DS Consumer Discr	3528	0	0																						ADECCO GROUP - INVST IN UNCONSOLIDATED SUBDRS	992838(WC02256)~E	SWITZ-DS Industrials	0	0	0
ADIDAS AG - TOTAL LIABILITIES	870874(WC03351)~E	GERMANY-DS Consumer Discr	2709642	2591739	1483320																						ADECCO GROUP - TOTAL LIABILITIES	992838(WC03351)~E	SWITZ-DS Industrials	5239878	3421828	2173734
ADIDAS AG - CURRENT LIABILITIES-TOTAL	870874(WC03101)~E	GERMANY-DS Consumer Discr	1252329	2380292	1434903																						ADECCO GROUP - CURRENT LIABILITIES-TOTAL	992838(WC03101)~E	SWITZ-DS Industrials	3642018	2163648	1675251
ADIDAS AG - LONG TERM DEBT	870874(WC03251)~E	GERMANY-DS Consumer Discr	1499501	266418	0																						ADECCO GROUP - LONG TERM DEBT	992838(WC03251)~E	SWITZ-DS Industrials	1674763	1174676	426563
ADIDAS (XET) - SALES(REVENUE)	870874(DWSL)~E	GERMANY-DS Consumer Discr	5353949	5065429	3424775																						ADECCO GROUP - SALES(REVENUE)	992838(DWSL)~E	SWITZ-DS Industrials	17502193	9539492	9491021
ADIDAS (XET) - NET PROFIT(INCOME)	870874(DWNP)~E	GERMANY-DS Consumer Discr	227722	-164506	237727																						ADECCO GROUP - NET PROFIT(INCOME)	992838(DWNP)~E	SWITZ-DS Industrials	-281318	-121518	-120901
ADIDAS AG - NET CASH FLOW-OPERATING ACTIVS	870874(WC04860)~E	GERMANY-DS Consumer Discr	336155	126209	47137																						ADECCO GROUP - NET CASH FLOW-OPERATING ACTIVS	992838(WC04860)~E	SWITZ-DS Industrials	15118	179473	416023
DENTSU AEGIS - CURRENT ASSETS - TOTAL	917597(WC02201)~E	UK-DS Consumer Discr	1499035	1110796	966065	-41961	391508	25342	366166	324205	-0.555311	5.18121	0.335376	4.84584	4.29053	-0.027057	0.252449	0.0163408	0.236108	0.209051	0.446391	0.0821983	0.502306	0.564435	0.048724	0.0630298	ADIDAS AG - CURRENT ASSETS - TOTAL	870874(WC02201)~E	GERMANY-DS Consumer Discr	2786025	2348650	2052619	393260	-7164	12944	-20108	373152	2.16454	-0.0394313	0.071245	-0.110676	2.05386	0.107149	-0.00195193	0.00352677	-0.0054787	0.10167	0.0898133	0.0569587
DENTSU AEGIS - CASH - GENERIC	917597(WC02005)~E	UK-DS Consumer Discr	147106	161661	94132																						ADIDAS AG - CASH - GENERIC	870874(WC02005)~E	GERMANY-DS Consumer Discr	104706	80173	60368
DENTSU AEGIS - CURRENT LIABILITIES-TOTAL	917597(WC03101)~E	UK-DS Consumer Discr	1603055	1217484	1106811																						ADIDAS AG - CURRENT LIABILITIES-TOTAL	870874(WC03101)~E	GERMANY-DS Consumer Discr	1374247	1252329	2380292
DENTSU AEGIS - SHORT TERM DEBT & CURRENT PORT	917597(WC03051)~E	UK-DS Consumer Discr	39711	98895	83271																						ADIDAS AG - SHORT TERM DEBT & CURRENT PORT	870874(WC03051)~E	GERMANY-DS Consumer Discr	279422	177086	1460125
DENTSU AEGIS - TOTAL ASSETS	917597(WC02999)~E	UK-DS Consumer Discr	1942283	1159394	988693																						ADIDAS AG - TOTAL ASSETS	870874(WC02999)~E	GERMANY-DS Consumer Discr	3887397	3453025	3093321
DENTSU AEGIS - CURRENT ASSETS - TOTAL	917597(WC02201)~E	UK-DS Consumer Discr	1499035	1110796	966065																						ADIDAS AG - CURRENT ASSETS - TOTAL	870874(WC02201)~E	GERMANY-DS Consumer Discr	2786025	2348650	2052619
DENTSU AEGIS - OTHER INVESTMENTS	917597(WC02250)~E	UK-DS Consumer Discr	4341	992	453																						ADIDAS AG - OTHER INVESTMENTS	870874(WC02250)~E	GERMANY-DS Consumer Discr	13388	8699	2833
DENTSU AEGIS - INVST IN UNCONSOLIDATED SUBDRS	917597(WC02256)~E	UK-DS Consumer Discr	643	850	603																						ADIDAS AG - INVST IN UNCONSOLIDATED SUBDRS	870874(WC02256)~E	GERMANY-DS Consumer Discr	3000	3528	0
DENTSU AEGIS - TOTAL LIABILITIES	917597(WC03351)~E	UK-DS Consumer Discr	1779904	1247379	1149050																						ADIDAS AG - TOTAL LIABILITIES	870874(WC03351)~E	GERMANY-DS Consumer Discr	2982323	2709642	2591739
DENTSU AEGIS - CURRENT LIABILITIES-TOTAL	917597(WC03101)~E	UK-DS Consumer Discr	1603055	1217484	1106811																						ADIDAS AG - CURRENT LIABILITIES-TOTAL	870874(WC03101)~E	GERMANY-DS Consumer Discr	1374247	1252329	2380292
DENTSU AEGIS - LONG TERM DEBT	917597(WC03251)~E	UK-DS Consumer Discr	131672	10060	12219																						ADIDAS AG - LONG TERM DEBT	870874(WC03251)~E	GERMANY-DS Consumer Discr	1637320	1499501	266418
AEGIS GROUP DEAD - 27/03/13 - SALES(REVENUE)	917597(DWSL)~E	UK-DS Consumer Discr	452894	313120	289337																						ADIDAS (XET) - SALES(REVENUE)	870874(DWSL)~E	GERMANY-DS Consumer Discr	5834805	5353949	5065429
AEGIS GROUP DEAD - 27/03/13 - NET PROFIT(INCOME)	917597(DWNP)~E	UK-DS Consumer Discr	75563	50298	49480																						ADIDAS (XET) - NET PROFIT(INCOME)	870874(DWNP)~E	GERMANY-DS Consumer Discr	181683	227722	-164506
DENTSU AEGIS - NET CASH FLOW-OPERATING ACTIVS	917597(WC04860)~E	UK-DS Consumer Discr	97749	62482	62906																						ADIDAS AG - NET CASH FLOW-OPERATING ACTIVS	870874(WC04860)~E	GERMANY-DS Consumer Discr	-10415	336155	126209
#ERROR		NETHERLAND-DS Financials	$$ER: 4540,NO DATA VALUES FOUND			#VALUE!	#VALUE!	#VALUE!	#VALUE!	#VALUE!	#VALUE!	#VALUE!	#VALUE!	#VALUE!	#VALUE!	#VALUE!	#VALUE!	#VALUE!	#VALUE!	#VALUE!	0.381414	0.242553	0.259034	0.397504	0.00829904	0.121547	DENTSU AEGIS - CURRENT ASSETS - TOTAL	917597(WC02201)~E	UK-DS Consumer Discr	1747494	1499035	1110796	-40773	190694	63813	126881	86108	-0.53949	2.52318	0.844344	1.67883	1.13934	-0.0187431	0.087661	0.0293345	0.0583265	0.0395834	0.661727	0.446391
AEGON N.V. - CASH - GENERIC	922956(WC02005)~E	NETHERLAND-DS Financials	964000	1124921	1009207																						DENTSU AEGIS - CASH - GENERIC	917597(WC02005)~E	UK-DS Consumer Discr	141289	147106	161661
#ERROR		NETHERLAND-DS Financials	$$ER: 4540,NO DATA VALUES FOUND																								DENTSU AEGIS - CURRENT LIABILITIES-TOTAL	917597(WC03101)~E	UK-DS Consumer Discr	1918218	1603055	1217484
AEGON N.V. - SHORT TERM DEBT & CURRENT PORT	922956(WC03051)~E	NETHERLAND-DS Financials	4615000	3148781	2118246																						DENTSU AEGIS - SHORT TERM DEBT & CURRENT PORT	917597(WC03051)~E	UK-DS Consumer Discr	59825	39711	98895
AEGON N.V. - TOTAL ASSETS	922956(WC02999)~E	NETHERLAND-DS Financials	240758000	137598867	130208149																						DENTSU AEGIS - TOTAL ASSETS	917597(WC02999)~E	UK-DS Consumer Discr	2408433	1942283	1159394
#ERROR		NETHERLAND-DS Financials	$$ER: 4540,NO DATA VALUES FOUND																								DENTSU AEGIS - CURRENT ASSETS - TOTAL	917597(WC02201)~E	UK-DS Consumer Discr	1747494	1499035	1110796
AEGON N.V. - OTHER INVESTMENTS	922956(WC02250)~E	NETHERLAND-DS Financials	2087000	2504413	2213086																						DENTSU AEGIS - OTHER INVESTMENTS	917597(WC02250)~E	UK-DS Consumer Discr	4614	4341	992
AEGON N.V. - INVST IN UNCONSOLIDATED SUBDRS	922956(WC02256)~E	NETHERLAND-DS Financials	4001000	361663	733309																						DENTSU AEGIS - INVST IN UNCONSOLIDATED SUBDRS	917597(WC02256)~E	UK-DS Consumer Discr	27367	643	850
AEGON N.V. - TOTAL LIABILITIES	922956(WC03351)~E	NETHERLAND-DS Financials	228586000	130446837	123425496																						DENTSU AEGIS - TOTAL LIABILITIES	917597(WC03351)~E	UK-DS Consumer Discr	2202546	1779904	1247379
#ERROR		NETHERLAND-DS Financials	$$ER: 4540,NO DATA VALUES FOUND																								DENTSU AEGIS - CURRENT LIABILITIES-TOTAL	917597(WC03101)~E	UK-DS Consumer Discr	1918218	1603055	1217484
AEGON N.V. - LONG TERM DEBT	922956(WC03251)~E	NETHERLAND-DS Financials	5248000	3395637	4935767																						DENTSU AEGIS - LONG TERM DEBT	917597(WC03251)~E	UK-DS Consumer Discr	175338	131672	10060
AEGON - SALES(REVENUE)	922956(DWSL)~E	NETHERLAND-DS Financials	34701000	25119911	20216362																						AEGIS GROUP DEAD - 27/03/13 - SALES(REVENUE)	917597(DWSL)~E	UK-DS Consumer Discr	752586	452894	313120
AEGON - NET PROFIT(INCOME)	922956(DWNP)~E	NETHERLAND-DS Financials	1570000	1246988	1001493																						AEGIS GROUP DEAD - 27/03/13 - NET PROFIT(INCOME)	917597(DWNP)~E	UK-DS Consumer Discr	75577	75563	50298
AEGON N.V. - NET CASH FLOW-OPERATING ACTIVS	922956(WC04860)~E	NETHERLAND-DS Financials	22994000	16453617	10434222																						DENTSU AEGIS - NET CASH FLOW-OPERATING ACTIVS	917597(WC04860)~E	UK-DS Consumer Discr	112013	97749	62482
A2A SPA - CURRENT ASSETS - TOTAL	685120(WC02201)~E	ITALY-DS Utilities	618214	434389	544475	40311	81273	7795	73478	113789	0.356186	0.718124	0.0688762	0.649248	1.00543	0.0223695	0.0451002	0.00432562	0.0407746	0.0631441	0.0870774	0.0523488	-0.0240844	0.711049	0.0628028	0.163867	#ERROR		NETHERLAND-DS Financials	$$ER: 4540,NO DATA VALUES FOUND			#VALUE!	#VALUE!	#VALUE!	#VALUE!	#VALUE!	#VALUE!	#VALUE!	#VALUE!	#VALUE!	#VALUE!	#VALUE!	#VALUE!	#VALUE!	#VALUE!	#VALUE!	-0.323478	0.381414
A2A SPA - CASH - GENERIC	685120(WC02005)~E	ITALY-DS Utilities	90825	16046	22298																						AEGON N.V. - CASH - GENERIC	922956(WC02005)~E	NETHERLAND-DS Financials	352000	964000	1124921
A2A SPA - CURRENT LIABILITIES-TOTAL	685120(WC03101)~E	ITALY-DS Utilities	472477	403182	500193																						#ERROR		NETHERLAND-DS Financials	$$ER: 4540,NO DATA VALUES FOUND
A2A SPA - SHORT TERM DEBT & CURRENT PORT	685120(WC03051)~E	ITALY-DS Utilities	6341	5781	5270																						AEGON N.V. - SHORT TERM DEBT & CURRENT PORT	922956(WC03051)~E	NETHERLAND-DS Financials	7752000	4615000	3148781
A2A SPA - TOTAL ASSETS	685120(WC02999)~E	ITALY-DS Utilities	1937436	1666671	1737792																						AEGON N.V. - TOTAL ASSETS	922956(WC02999)~E	NETHERLAND-DS Financials	244216000	240758000	137598867
A2A SPA - CURRENT ASSETS - TOTAL	685120(WC02201)~E	ITALY-DS Utilities	618214	434389	544475																						#ERROR		NETHERLAND-DS Financials	$$ER: 4540,NO DATA VALUES FOUND
A2A SPA - OTHER INVESTMENTS	685120(WC02250)~E	ITALY-DS Utilities	12030	9842	5565																						AEGON N.V. - OTHER INVESTMENTS	922956(WC02250)~E	NETHERLAND-DS Financials	3837000	2087000	2504413
A2A SPA - INVST IN UNCONSOLIDATED SUBDRS	685120(WC02256)~E	ITALY-DS Utilities	13772	10293	4710																						AEGON N.V. - INVST IN UNCONSOLIDATED SUBDRS	922956(WC02256)~E	NETHERLAND-DS Financials	2300000	4001000	361663
A2A SPA - TOTAL LIABILITIES	685120(WC03351)~E	ITALY-DS Utilities	824235	594606	698026																						AEGON N.V. - TOTAL LIABILITIES	922956(WC03351)~E	NETHERLAND-DS Financials	231372000	228586000	130446837
A2A SPA - CURRENT LIABILITIES-TOTAL	685120(WC03101)~E	ITALY-DS Utilities	472477	403182	500193																						#ERROR		NETHERLAND-DS Financials	$$ER: 4540,NO DATA VALUES FOUND
A2A SPA - LONG TERM DEBT	685120(WC03251)~E	ITALY-DS Utilities	229562	77023	82463																						AEGON N.V. - LONG TERM DEBT	922956(WC03251)~E	NETHERLAND-DS Financials	5558000	5248000	3395637
A2A - SALES(REVENUE)	685120(DWSL)~E	ITALY-DS Utilities	597224	549385	522056																						AEGON - SALES(REVENUE)	922956(DWSL)~E	NETHERLAND-DS Financials	23476000	34701000	25119911
A2A - NET PROFIT(INCOME)	685120(DWNP)~E	ITALY-DS Utilities	113174	115967	93044																						AEGON - NET PROFIT(INCOME)	922956(DWNP)~E	NETHERLAND-DS Financials	2066000	1570000	1246988
A2A SPA - NET CASH FLOW-OPERATING ACTIVS	685120(WC04860)~E	ITALY-DS Utilities	295298	172583	129666																						AEGON N.V. - NET CASH FLOW-OPERATING ACTIVS	922956(WC04860)~E	NETHERLAND-DS Financials	5415000	22994000	16453617
AEROPORTI DI ROMA - CURRENT ASSETS - TOTAL	892328(WC02201)~E	ITALY-DS Consumer Discr	255768	222939	302816	69000	25532	-10446	35978	104978	1.84123	0.681308	-0.278746	0.960053	2.80128	0.104837	0.0387929	-0.0158715	0.0546643	0.159502	0.00401538	-0.0811726	-0.338984	-0.938036	0.0569388	0.0151543	A2A SPA - CURRENT ASSETS - TOTAL	685120(WC02201)~E	ITALY-DS Utilities	473662	618214	434389	-176542	169334	11125	158209	-18333	-2.36985	2.27309	0.149339	2.12375	-0.246097	-0.0891825	0.0855413	0.00561994	0.0799214	-0.00926116	0.188919	0.0870774
AEROPORTI DI ROMA - CASH - GENERIC	892328(WC02005)~E	ITALY-DS Consumer Discr	5412	27029	4718																						A2A SPA - CASH - GENERIC	685120(WC02005)~E	ITALY-DS Utilities	37165	90825	16046
AEROPORTI DI ROMA - CURRENT LIABILITIES-TOTAL	892328(WC03101)~E	ITALY-DS Consumer Discr	228535	238872	208454																						A2A SPA - CURRENT LIABILITIES-TOTAL	685120(WC03101)~E	ITALY-DS Utilities	740130	472477	403182
AEROPORTI DI ROMA - SHORT TERM DEBT & CURRENT PORT	892328(WC03051)~E	ITALY-DS Consumer Discr	8146	3929	5717																						A2A SPA - SHORT TERM DEBT & CURRENT PORT	685120(WC03051)~E	ITALY-DS Utilities	188344	6341	5781
AEROPORTI DI ROMA - TOTAL ASSETS	892328(WC02999)~E	ITALY-DS Consumer Discr	695665	620660	531253																						A2A SPA - TOTAL ASSETS	685120(WC02999)~E	ITALY-DS Utilities	2021681	1937436	1666671
AEROPORTI DI ROMA - CURRENT ASSETS - TOTAL	892328(WC02201)~E	ITALY-DS Consumer Discr	255768	222939	302816																						A2A SPA - CURRENT ASSETS - TOTAL	685120(WC02201)~E	ITALY-DS Utilities	473662	618214	434389
AEROPORTI DI ROMA - OTHER INVESTMENTS	892328(WC02250)~E	ITALY-DS Consumer Discr	12156	11216	7902																						A2A SPA - OTHER INVESTMENTS	685120(WC02250)~E	ITALY-DS Utilities	55562	12030	9842
AEROPORTI DI ROMA - INVST IN UNCONSOLIDATED SUBDRS	892328(WC02256)~E	ITALY-DS Consumer Discr	137694	121990	21																						A2A SPA - INVST IN UNCONSOLIDATED SUBDRS	685120(WC02256)~E	ITALY-DS Utilities	29703	13772	10293
AEROPORTI DI ROMA - TOTAL LIABILITIES	892328(WC03351)~E	ITALY-DS Consumer Discr	452564	407866	392636																						A2A SPA - TOTAL LIABILITIES	685120(WC03351)~E	ITALY-DS Utilities	939531	824235	594606
AEROPORTI DI ROMA - CURRENT LIABILITIES-TOTAL	892328(WC03101)~E	ITALY-DS Consumer Discr	228535	238872	208454																						A2A SPA - CURRENT LIABILITIES-TOTAL	685120(WC03101)~E	ITALY-DS Utilities	740130	472477	403182
AEROPORTI DI ROMA - LONG TERM DEBT	892328(WC03251)~E	ITALY-DS Consumer Discr	81620	16139	6456																						A2A SPA - LONG TERM DEBT	685120(WC03251)~E	ITALY-DS Utilities	66080	229562	77023
AEROPORTI DI ROMA DEAD - DELIST.29/03/01 - SALES(REVENUE)	892328(DWSL)~E	ITALY-DS Consumer Discr	559845	557606	606867																						A2A - SALES(REVENUE)	685120(DWSL)~E	ITALY-DS Utilities	710051	597224	549385
AEROPORTI DI ROMA DEAD - DELIST.29/03/01 - NET PROFIT(INCOME)	892328(DWNP)~E	ITALY-DS Consumer Discr	37475	56693	46232																						A2A - NET PROFIT(INCOME)	685120(DWNP)~E	ITALY-DS Utilities	74495	113174	115967
AEROPORTI DI ROMA - NET CASH FLOW-OPERATING ACTIVS	892328(WC04860)~E	ITALY-DS Consumer Discr	9974	160964	48923																						A2A SPA - NET CASH FLOW-OPERATING ACTIVS	685120(WC04860)~E	ITALY-DS Utilities	169964	295298	172583
AEROSPATIALE MATRA - CURRENT ASSETS - TOTAL	672555(WC02201)~E	FRANCE-DS Industrials	14849906	10915807	9161729	-57932	727641	506587	221054	163122	-1.90003	23.8649	16.6149	7.25005	5.35002	-0.00377564	0.0474231	0.0330161	0.0144069	0.0106313	0.542	-0.0252963	-0.807135	0.321148	0.00198715	0.0553019	#ERROR		FRANCE-DS Financials	$$ER: 4540,NO DATA VALUES FOUND			#VALUE!	#VALUE!	#VALUE!	#VALUE!	#VALUE!	#VALUE!	#VALUE!	#VALUE!	#VALUE!	#VALUE!	#VALUE!	#VALUE!	#VALUE!	#VALUE!	#VALUE!	0.105084	0.0212051
AEROSPATIALE MATRA - CASH - GENERIC	672555(WC02005)~E	FRANCE-DS Industrials	2473028	1655139	1648736																						ASSURANCES GENERALES - CASH - GENERIC	730971(WC02005)~E	FRANCE-DS Financials	1323000	1142000	909206
AEROSPATIALE MATRA - CURRENT LIABILITIES-TOTAL	672555(WC03101)~E	FRANCE-DS Industrials	12240589	8845549	7509181																						#ERROR		FRANCE-DS Financials	$$ER: 4540,NO DATA VALUES FOUND
AEROSPATIALE MATRA - SHORT TERM DEBT & CURRENT PORT	672555(WC03051)~E	FRANCE-DS Industrials	530827	309929	414966																						ASSURANCES GENERALES - SHORT TERM DEBT & CURRENT PORT	730971(WC03051)~E	FRANCE-DS Financials	4131000	5080000	5806021
AEROSPATIALE MATRA - TOTAL ASSETS	672555(WC02999)~E	FRANCE-DS Industrials	17584537	13102688	11022369																						ASSURANCES GENERALES - TOTAL ASSETS	730971(WC02999)~E	FRANCE-DS Financials	96735000	92186000	86657662
AEROSPATIALE MATRA - CURRENT ASSETS - TOTAL	672555(WC02201)~E	FRANCE-DS Industrials	14849906	10915807	9161729																						#ERROR		FRANCE-DS Financials	$$ER: 4540,NO DATA VALUES FOUND
AEROSPATIALE MATRA - OTHER INVESTMENTS	672555(WC02250)~E	FRANCE-DS Industrials	311453	387678	246967																						ASSURANCES GENERALES - OTHER INVESTMENTS	730971(WC02250)~E	FRANCE-DS Financials	924000	565000	424266
AEROSPATIALE MATRA - INVST IN UNCONSOLIDATED SUBDRS	672555(WC02256)~E	FRANCE-DS Industrials	221813	325479	251846																						ASSURANCES GENERALES - INVST IN UNCONSOLIDATED SUBDRS	730971(WC02256)~E	FRANCE-DS Financials	1558000	1328000	1350546
AEROSPATIALE MATRA - TOTAL LIABILITIES	672555(WC03351)~E	FRANCE-DS Industrials	15772070	11566612	10048677																						ASSURANCES GENERALES - TOTAL LIABILITIES	730971(WC03351)~E	FRANCE-DS Financials	90617000	86047000	80773740
AEROSPATIALE MATRA - CURRENT LIABILITIES-TOTAL	672555(WC03101)~E	FRANCE-DS Industrials	12240589	8845549	7509181																						#ERROR		FRANCE-DS Financials	$$ER: 4540,NO DATA VALUES FOUND
AEROSPATIALE MATRA - LONG TERM DEBT	672555(WC03251)~E	FRANCE-DS Industrials	1642333	1338502	1376920																						ASSURANCES GENERALES - LONG TERM DEBT	730971(WC03251)~E	FRANCE-DS Financials	10793000	12126000	11031973
AEROSPATIALE MATRA DEAD - DEL. 10/07/00 - SALES(REVENUE)	672555(DWSL)~E	FRANCE-DS Industrials	12898406	8364725	8581813																						AGF-ASR.GL.DE FRN. DEAD - 10/07/07 - SALES(REVENUE)	730971(DWSL)~E	FRANCE-DS Financials	20454000	18509000	18124664
AEROSPATIALE MATRA DEAD - DEL. 10/07/00 - NET PROFIT(INCOME)	672555(DWNP)~E	FRANCE-DS Industrials	30490	158090	216173																						AGF-ASR.GL.DE FRN. DEAD - 10/07/07 - NET PROFIT(INCOME)	730971(DWNP)~E	FRANCE-DS Financials	845000	667000	503387
AEROSPATIALE MATRA - NET CASH FLOW-OPERATING ACTIVS	672555(WC04860)~E	FRANCE-DS Industrials	848531	642268	1254351																						#ERROR		FRANCE-DS Financials	$$ER: 4540,NO DATA VALUES FOUND
#ERROR		FRANCE-DS Financials	$$ER: 4540,NO DATA VALUES FOUND			#VALUE!	#VALUE!	#VALUE!	#VALUE!	#VALUE!	#VALUE!	#VALUE!	#VALUE!	#VALUE!	#VALUE!	#VALUE!	#VALUE!	#VALUE!	#VALUE!	#VALUE!	0.0212051	0.260403	0.325024	#VALUE!	0.00745903	#VALUE!	AGFA-GEVAERT NV - CURRENT ASSETS - TOTAL	672548(WC02201)~E	BELGIUM-DS Industrials	3346000	3087000	2769000	214000	-84000	-42000	-42000	172000	1.26627	-0.497041	-0.248521	-0.248521	1.01775	0.0445694	-0.0174945	-0.00874727	-0.00874727	0.0358221	0.111816	0.0845942
ASSURANCES GENERALES - CASH - GENERIC	730971(WC02005)~E	FRANCE-DS Financials	1142000	909206	1015006																						AGFA-GEVAERT NV - CASH - GENERIC	672548(WC02005)~E	BELGIUM-DS Industrials	228000	150000	195000
#ERROR		FRANCE-DS Financials	$$ER: 4540,NO DATA VALUES FOUND																								AGFA-GEVAERT NV - CURRENT LIABILITIES-TOTAL	672548(WC03101)~E	BELGIUM-DS Industrials	1542000	1711000	1531000
ASSURANCES GENERALES - SHORT TERM DEBT & CURRENT PORT	730971(WC03051)~E	FRANCE-DS Financials	5080000	5806021	5341509																						AGFA-GEVAERT NV - SHORT TERM DEBT & CURRENT PORT	672548(WC03051)~E	BELGIUM-DS Industrials	405000	541000	1031000
ASSURANCES GENERALES - TOTAL ASSETS	730971(WC02999)~E	FRANCE-DS Financials	92186000	86657662	71840990																						AGFA-GEVAERT NV - TOTAL ASSETS	672548(WC02999)~E	BELGIUM-DS Industrials	4898000	4705000	3945000
#ERROR		FRANCE-DS Financials	$$ER: 4540,NO DATA VALUES FOUND																								AGFA-GEVAERT NV - CURRENT ASSETS - TOTAL	672548(WC02201)~E	BELGIUM-DS Industrials	3346000	3087000	2769000
ASSURANCES GENERALES - OTHER INVESTMENTS	730971(WC02250)~E	FRANCE-DS Financials	565000	424266	1291701																						AGFA-GEVAERT NV - OTHER INVESTMENTS	672548(WC02250)~E	BELGIUM-DS Industrials	37000	3000	37000
ASSURANCES GENERALES - INVST IN UNCONSOLIDATED SUBDRS	730971(WC02256)~E	FRANCE-DS Financials	1328000	1350546	2662979																						AGFA-GEVAERT NV - INVST IN UNCONSOLIDATED SUBDRS	672548(WC02256)~E	BELGIUM-DS Industrials	77000	93000	55000
ASSURANCES GENERALES - TOTAL LIABILITIES	730971(WC03351)~E	FRANCE-DS Financials	86047000	80773740	65990911																						AGFA-GEVAERT NV - TOTAL LIABILITIES	672548(WC03351)~E	BELGIUM-DS Industrials	3321000	3262000	2572000
#ERROR		FRANCE-DS Financials	$$ER: 4540,NO DATA VALUES FOUND																								AGFA-GEVAERT NV - CURRENT LIABILITIES-TOTAL	672548(WC03101)~E	BELGIUM-DS Industrials	1542000	1711000	1531000
ASSURANCES GENERALES - LONG TERM DEBT	730971(WC03251)~E	FRANCE-DS Financials	12126000	11031973	8294903																						AGFA-GEVAERT NV - LONG TERM DEBT	672548(WC03251)~E	BELGIUM-DS Industrials	970000	700000	42000
AGF-ASR.GL.DE FRN. DEAD - 10/07/07 - SALES(REVENUE)	730971(DWSL)~E	FRANCE-DS Financials	18509000	18124664	14380058																						AGFA-GEVAERT - SALES(REVENUE)	672548(DWSL)~E	BELGIUM-DS Industrials	5260000	4731000	4362000
AGF-ASR.GL.DE FRN. DEAD - 10/07/07 - NET PROFIT(INCOME)	730971(DWNP)~E	FRANCE-DS Financials	667000	503387	293464																						AGFA-GEVAERT - NET PROFIT(INCOME)	672548(DWNP)~E	BELGIUM-DS Industrials	169000	14000	140000
#ERROR		FRANCE-DS Financials	$$ER: 4540,NO DATA VALUES FOUND																								AGFA-GEVAERT NV - NET CASH FLOW-OPERATING ACTIVS	672548(WC04860)~E	BELGIUM-DS Industrials	361000	355000	439000
AGFA-GEVAERT NV - CURRENT ASSETS - TOTAL	672548(WC02201)~E	BELGIUM-DS Industrials	3087000	2769000	2598000	-307000	438000	-148000	586000	279000	-21.9286	31.2857	-10.5714	41.8571	19.9286	-0.0709827	0.101272	-0.0342197	0.135491	0.0645087	0.0845942	0.057711	-0.9	-0.191344	0.00323699	0.0820809	AGGREGATE INDUS PLC - CURRENT ASSETS - TOTAL	903357(WC02201)~E	UK-DS Industrials	458711	392444	314537	7166	245708	39522	206186	213352	0.0560176	1.92073	0.308949	1.61179	1.6678	0.00294638	0.101026	0.0162499	0.0847757	0.0877221	0.207686	0.270833
AGFA-GEVAERT NV - CASH - GENERIC	672548(WC02005)~E	BELGIUM-DS Industrials	150000	195000	243000																						AGGREGATE INDUS PLC - CASH - GENERIC	903357(WC02005)~E	UK-DS Industrials	5728	1125	3117
AGFA-GEVAERT NV - CURRENT LIABILITIES-TOTAL	672548(WC03101)~E	BELGIUM-DS Industrials	1711000	1531000	1506000																						AGGREGATE INDUS PLC - CURRENT LIABILITIES-TOTAL	903357(WC03101)~E	UK-DS Industrials	522673	444695	298243
AGFA-GEVAERT NV - SHORT TERM DEBT & CURRENT PORT	672548(WC03051)~E	BELGIUM-DS Industrials	541000	1031000	1097000																						AGGREGATE INDUS PLC - SHORT TERM DEBT & CURRENT PORT	903357(WC03051)~E	UK-DS Industrials	76213	52733	21252
AGFA-GEVAERT NV - TOTAL ASSETS	672548(WC02999)~E	BELGIUM-DS Industrials	4705000	3945000	3899000																						AGGREGATE INDUS PLC - TOTAL ASSETS	903357(WC02999)~E	UK-DS Industrials	2588385	2275884	1717909
AGFA-GEVAERT NV - CURRENT ASSETS - TOTAL	672548(WC02201)~E	BELGIUM-DS Industrials	3087000	2769000	2598000																						AGGREGATE INDUS PLC - CURRENT ASSETS - TOTAL	903357(WC02201)~E	UK-DS Industrials	458711	392444	314537
AGFA-GEVAERT NV - OTHER INVESTMENTS	672548(WC02250)~E	BELGIUM-DS Industrials	3000	37000	36000																						AGGREGATE INDUS PLC - OTHER INVESTMENTS	903357(WC02250)~E	UK-DS Industrials	11774	10129	7509
AGFA-GEVAERT NV - INVST IN UNCONSOLIDATED SUBDRS	672548(WC02256)~E	BELGIUM-DS Industrials	93000	55000	68000																						AGGREGATE INDUS PLC - INVST IN UNCONSOLIDATED SUBDRS	903357(WC02256)~E	UK-DS Industrials	14797	15916	11193
AGFA-GEVAERT NV - TOTAL LIABILITIES	672548(WC03351)~E	BELGIUM-DS Industrials	3262000	2572000	2562000																						AGGREGATE INDUS PLC - TOTAL LIABILITIES	903357(WC03351)~E	UK-DS Industrials	1334447	1119293	772173
AGFA-GEVAERT NV - CURRENT LIABILITIES-TOTAL	672548(WC03101)~E	BELGIUM-DS Industrials	1711000	1531000	1506000																						AGGREGATE INDUS PLC - CURRENT LIABILITIES-TOTAL	903357(WC03101)~E	UK-DS Industrials	522673	444695	298243
AGFA-GEVAERT NV - LONG TERM DEBT	672548(WC03251)~E	BELGIUM-DS Industrials	700000	42000	98000																						AGGREGATE INDUS PLC - LONG TERM DEBT	903357(WC03251)~E	UK-DS Industrials	670644	572990	409748
AGFA-GEVAERT - SALES(REVENUE)	672548(DWSL)~E	BELGIUM-DS Industrials	4731000	4362000	4124000																						AGGREGATE INDUSTRIES DEAD - T/O BY 14630H - SALES(REVENUE)	903357(DWSL)~E	UK-DS Industrials	1812888	1501125	1181213
AGFA-GEVAERT - NET PROFIT(INCOME)	672548(DWNP)~E	BELGIUM-DS Industrials	14000	140000	119000																						AGGREGATE INDUSTRIES DEAD - T/O BY 14630H - NET PROFIT(INCOME)	903357(DWNP)~E	UK-DS Industrials	127924	114791	80051
AGFA-GEVAERT NV - NET CASH FLOW-OPERATING ACTIVS	672548(WC04860)~E	BELGIUM-DS Industrials	355000	439000	427000																						AGGREGATE INDUS PLC - NET CASH FLOW-OPERATING ACTIVS	903357(WC04860)~E	UK-DS Industrials	214638	220900	103145
AIR FRANCE - KLM - CURRENT ASSETS - TOTAL	929286(WC02201)~E	FRANCE-DS Consumer Discr	3506175	3791407	3393363	-54729	74090	-108086	182176	127447	-0.219437	0.297065	-0.433372	0.730437	0.511	-0.00530631	0.00718348	-0.0104796	0.0176631	0.0123568	-0.0168654	0.317253	-0.126998	-0.0599102	0.0241815	0.0744513	AGGREKO PLC - CURRENT ASSETS - TOTAL	892907(WC02201)~E	UK-DS Industrials	142243	132154	99745	20526	74011	7303	66708	87234	0.334213	1.20508	0.11891	1.08617	1.42038	0.0402299	0.145058	0.0143135	0.130744	0.170974	0.223937	0.433474
AIR FRANCE - KLM - CASH - GENERIC	929286(WC02005)~E	FRANCE-DS Consumer Discr	1666573	1919028	1993622																						AGGREKO PLC - CASH - GENERIC	892907(WC02005)~E	UK-DS Industrials	24185	32958	28478
AIR FRANCE - KLM - CURRENT LIABILITIES-TOTAL	929286(WC03101)~E	FRANCE-DS Consumer Discr	3044254	3116973	2211730																						AGGREKO PLC - CURRENT LIABILITIES-TOTAL	892907(WC03101)~E	UK-DS Industrials	106285	156109	76792
AIR FRANCE - KLM - SHORT TERM DEBT & CURRENT PORT	929286(WC03051)~E	FRANCE-DS Consumer Discr	453231	547902	383775																						AGGREKO PLC - SHORT TERM DEBT & CURRENT PORT	892907(WC03051)~E	UK-DS Industrials	8592	56752	7651
AIR FRANCE - KLM - TOTAL ASSETS	929286(WC02999)~E	FRANCE-DS Consumer Discr	10205242	10422634	9014615																						AGGREKO PLC - TOTAL ASSETS	892907(WC02999)~E	UK-DS Industrials	552267	468167	339190
AIR FRANCE - KLM - CURRENT ASSETS - TOTAL	929286(WC02201)~E	FRANCE-DS Consumer Discr	3506175	3791407	3393363																						AGGREKO PLC - CURRENT ASSETS - TOTAL	892907(WC02201)~E	UK-DS Industrials	142243	132154	99745
AIR FRANCE - KLM - OTHER INVESTMENTS	929286(WC02250)~E	FRANCE-DS Consumer Discr	105495	136594	236113																						AGGREKO PLC - OTHER INVESTMENTS	892907(WC02250)~E	UK-DS Industrials	0	0	0
AIR FRANCE - KLM - INVST IN UNCONSOLIDATED SUBDRS	929286(WC02256)~E	FRANCE-DS Consumer Discr	107781	82932	0																						AGGREKO PLC - INVST IN UNCONSOLIDATED SUBDRS	892907(WC02256)~E	UK-DS Industrials	0	0	0
AIR FRANCE - KLM - TOTAL LIABILITIES	929286(WC03351)~E	FRANCE-DS Consumer Discr	7477624	7996256	7133684																						AGGREKO PLC - TOTAL LIABILITIES	892907(WC03351)~E	UK-DS Industrials	330947	301608	224568
AIR FRANCE - KLM - CURRENT LIABILITIES-TOTAL	929286(WC03101)~E	FRANCE-DS Consumer Discr	3044254	3116973	2211730																						AGGREKO PLC - CURRENT LIABILITIES-TOTAL	892907(WC03101)~E	UK-DS Industrials	106285	156109	76792
AIR FRANCE - KLM - LONG TERM DEBT	929286(WC03251)~E	FRANCE-DS Consumer Discr	3366227	3704054	3930014																						AGGREKO PLC - LONG TERM DEBT	892907(WC03251)~E	UK-DS Industrials	200477	128617	138566
AIR FRANCE-KLM - SALES(REVENUE)	929286(DWSL)~E	FRANCE-DS Consumer Discr	9099987	9256095	7026817																						AGGREKO DEAD - DELIST.11/08/21 - SALES(REVENUE)	892907(DWSL)~E	UK-DS Industrials	444710	363344	253471
AIR FRANCE-KLM - NET PROFIT(INCOME)	929286(DWNP)~E	FRANCE-DS Consumer Discr	249407	285689	60095																						AGGREKO DEAD - DELIST.11/08/21 - NET PROFIT(INCOME)	892907(DWNP)~E	UK-DS Industrials	61416	52572	35562
AIR FRANCE - KLM - NET CASH FLOW-OPERATING ACTIVS	929286(WC04860)~E	FRANCE-DS Consumer Discr	767886	816822	262517																						AGGREKO PLC - NET CASH FLOW-OPERATING ACTIVS	892907(WC04860)~E	UK-DS Industrials	112490	119775	84868
L'AIR LIQUIDE - CURRENT ASSETS - TOTAL	923295(WC02201)~E	FRANCE-DS Basic Materials	2907050	2507177	2466778	114793	1367468	148180	1219288	1334081	0.204008	2.43024	0.263343	2.1669	2.3709	0.011441	0.13629	0.0147685	0.121522	0.132963	0.0739507	0.0403835	0.0913645	0.140394	0.056081	0.125639	KONINKLIJKE AHOLD - CURRENT ASSETS - TOTAL	916642(WC02201)~E	NETHERLAND-DS Consumer Staples	8861966	5136663	4024732	179687	6700440	405511	6294929	6474616	0.195312	7.28309	0.440773	6.84231	7.03763	0.00916042	0.341588	0.0206729	0.320915	0.330075	0.541787	0.154148
L'AIR LIQUIDE - CASH - GENERIC	923295(WC02005)~E	FRANCE-DS Basic Materials	232942	213276	284775																						KONINKLIJKE AHOLD - CASH - GENERIC	916642(WC02005)~E	NETHERLAND-DS Consumer Staples	1335592	887592	519395
L'AIR LIQUIDE - CURRENT LIABILITIES-TOTAL	923295(WC03101)~E	FRANCE-DS Basic Materials	2618464	1858811	1829388																						KONINKLIJKE AHOLD - CURRENT LIABILITIES-TOTAL	916642(WC03101)~E	NETHERLAND-DS Consumer Staples	10220860	6080219	4607063
L'AIR LIQUIDE - SHORT TERM DEBT & CURRENT PORT	923295(WC03051)~E	FRANCE-DS Basic Materials	756604	262365	221966																						KONINKLIJKE AHOLD - SHORT TERM DEBT & CURRENT PORT	916642(WC03051)~E	NETHERLAND-DS Consumer Staples	2355345	1312320	879198
L'AIR LIQUIDE - TOTAL ASSETS	923295(WC02999)~E	FRANCE-DS Basic Materials	10948279	9118738	8503911																						KONINKLIJKE AHOLD - TOTAL ASSETS	916642(WC02999)~E	NETHERLAND-DS Consumer Staples	25069203	14161954	11291247
L'AIR LIQUIDE - CURRENT ASSETS - TOTAL	923295(WC02201)~E	FRANCE-DS Basic Materials	2907050	2507177	2466778																						KONINKLIJKE AHOLD - CURRENT ASSETS - TOTAL	916642(WC02201)~E	NETHERLAND-DS Consumer Staples	8861966	5136663	4024732
L'AIR LIQUIDE - OTHER INVESTMENTS	923295(WC02250)~E	FRANCE-DS Basic Materials	295904	259468	262822																						KONINKLIJKE AHOLD - OTHER INVESTMENTS	916642(WC02250)~E	NETHERLAND-DS Consumer Staples	343021	168404	140320
L'AIR LIQUIDE - INVST IN UNCONSOLIDATED SUBDRS	923295(WC02256)~E	FRANCE-DS Basic Materials	245900	220136	298648																						KONINKLIJKE AHOLD - INVST IN UNCONSOLIDATED SUBDRS	916642(WC02256)~E	NETHERLAND-DS Consumer Staples	478877	171988	184007
L'AIR LIQUIDE - TOTAL LIABILITIES	923295(WC03351)~E	FRANCE-DS Basic Materials	5591982	4403033	3978310																						KONINKLIJKE AHOLD - TOTAL LIABILITIES	916642(WC03351)~E	NETHERLAND-DS Consumer Staples	21889258	11700310	9495204
L'AIR LIQUIDE - CURRENT LIABILITIES-TOTAL	923295(WC03101)~E	FRANCE-DS Basic Materials	2618464	1858811	1829388																						KONINKLIJKE AHOLD - CURRENT LIABILITIES-TOTAL	916642(WC03101)~E	NETHERLAND-DS Consumer Staples	10220860	6080219	4607063
L'AIR LIQUIDE - LONG TERM DEBT	923295(WC03251)~E	FRANCE-DS Basic Materials	1908967	1627851	1321428																						KONINKLIJKE AHOLD - LONG TERM DEBT	916642(WC03251)~E	NETHERLAND-DS Consumer Staples	10299988	4657192	3923400
L AIR LQE.SC.ANYME. POUR L ETUDE ET L EPXTN. - SALES(REVENUE)	923295(DWSL)~E	FRANCE-DS Basic Materials	6537776	6087594	5851298																						KONINKLIJKE AHOLD DELHAIZE - SALES(REVENUE)	916642(DWSL)~E	NETHERLAND-DS Consumer Staples	40833000	26484210	22946976
L AIR LQE.SC.ANYME. POUR L ETUDE ET L EPXTN. - NET PROFIT(INCOME)	923295(DWNP)~E	FRANCE-DS Basic Materials	562689	515583	471067																						KONINKLIJKE AHOLD DELHAIZE - NET PROFIT(INCOME)	916642(DWNP)~E	NETHERLAND-DS Consumer Staples	920000	547199	423754
L'AIR LIQUIDE - NET CASH FLOW-OPERATING ACTIVS	923295(WC04860)~E	FRANCE-DS Basic Materials	1260601	1105408	981314																						KONINKLIJKE AHOLD - NET CASH FLOW-OPERATING ACTIVS	916642(WC04860)~E	NETHERLAND-DS Consumer Staples	2110000	1729994	1257694
#ERROR		UK-DS Consumer Discr	$$ER: E100,NO WORLDSCOPE DATA FOR THIS CODE			#VALUE!	#VALUE!	#VALUE!	#VALUE!	#VALUE!	#VALUE!	#VALUE!	#VALUE!	#VALUE!	#VALUE!	#VALUE!	#VALUE!	#VALUE!	#VALUE!	#VALUE!	#VALUE!	#DIV/0!	#VALUE!	#VALUE!	#VALUE!	#VALUE!	AIR FRANCE - KLM - CURRENT ASSETS - TOTAL	929286(WC02201)~E	FRANCE-DS Consumer Discr	3877998	3506175	3791407	-191019	516040	15702	500338	309319	-0.539622	1.45779	0.0443576	1.41344	0.873815	-0.0177386	0.0479211	0.00145814	0.0464629	0.0287243	0.134641	-0.0168654
#ERROR		UK-DS Consumer Discr	$$ER: E100,NO WORLDSCOPE DATA FOR THIS CODE																								AIR FRANCE - KLM - CASH - GENERIC	929286(WC02005)~E	FRANCE-DS Consumer Discr	1924974	1666573	1919028
#ERROR		UK-DS Consumer Discr	$$ER: E100,NO WORLDSCOPE DATA FOR THIS CODE																								AIR FRANCE - KLM - CURRENT LIABILITIES-TOTAL	929286(WC03101)~E	FRANCE-DS Consumer Discr	3879675	3044254	3116973
#ERROR		UK-DS Consumer Discr	$$ER: E100,NO WORLDSCOPE DATA FOR THIS CODE																								AIR FRANCE - KLM - SHORT TERM DEBT & CURRENT PORT	929286(WC03051)~E	FRANCE-DS Consumer Discr	984211	453231	547902
#ERROR		UK-DS Consumer Discr	$$ER: E100,NO WORLDSCOPE DATA FOR THIS CODE																								AIR FRANCE - KLM - TOTAL ASSETS	929286(WC02999)~E	FRANCE-DS Consumer Discr	11331840	10205242	10422634
#ERROR		UK-DS Consumer Discr	$$ER: E100,NO WORLDSCOPE DATA FOR THIS CODE																								AIR FRANCE - KLM - CURRENT ASSETS - TOTAL	929286(WC02201)~E	FRANCE-DS Consumer Discr	3877998	3506175	3791407
#ERROR		UK-DS Consumer Discr	$$ER: E100,NO WORLDSCOPE DATA FOR THIS CODE																								AIR FRANCE - KLM - OTHER INVESTMENTS	929286(WC02250)~E	FRANCE-DS Consumer Discr	-26831	105495	136594
#ERROR		UK-DS Consumer Discr	$$ER: E100,NO WORLDSCOPE DATA FOR THIS CODE																								AIR FRANCE - KLM - INVST IN UNCONSOLIDATED SUBDRS	929286(WC02256)~E	FRANCE-DS Consumer Discr	478842	107781	82932
#ERROR		UK-DS Consumer Discr	$$ER: E100,NO WORLDSCOPE DATA FOR THIS CODE																								AIR FRANCE - KLM - TOTAL LIABILITIES	929286(WC03351)~E	FRANCE-DS Consumer Discr	7846703	7477624	7996256
#ERROR		UK-DS Consumer Discr	$$ER: E100,NO WORLDSCOPE DATA FOR THIS CODE																								AIR FRANCE - KLM - CURRENT LIABILITIES-TOTAL	929286(WC03101)~E	FRANCE-DS Consumer Discr	3879675	3044254	3116973
#ERROR		UK-DS Consumer Discr	$$ER: E100,NO WORLDSCOPE DATA FOR THIS CODE																								AIR FRANCE - KLM - LONG TERM DEBT	929286(WC03251)~E	FRANCE-DS Consumer Discr	2884183	3366227	3704054
#ERROR		UK-DS Consumer Discr	$$ER: 4502,NO WORLDSCOPE DATA FOR 914152																								AIR FRANCE-KLM - SALES(REVENUE)	929286(DWSL)~E	FRANCE-DS Consumer Discr	10325219	9099987	9256095
#ERROR		UK-DS Consumer Discr	$$ER: 4502,NO WORLDSCOPE DATA FOR 914152																								AIR FRANCE-KLM - NET PROFIT(INCOME)	929286(DWNP)~E	FRANCE-DS Consumer Discr	353987	249407	285689
#ERROR		UK-DS Consumer Discr	$$ER: E100,NO WORLDSCOPE DATA FOR THIS CODE																								AIR FRANCE - KLM - NET CASH FLOW-OPERATING ACTIVS	929286(WC04860)~E	FRANCE-DS Consumer Discr	1126446	767886	816822
AIXTRON SE - CURRENT ASSETS - TOTAL	679535(WC02201)~E	GERMANY-DS Technology	93983	47173	46472	-957	31028	-6178	37206	36249	-0.092241	2.99065	-0.59547	3.58612	3.49388	-0.00989229	0.320729	-0.0638606	0.38459	0.374698	0.534383	0.387102	0.842479	-2.80447	0.107244	0.0942507	L'AIR LIQUIDE - CURRENT ASSETS - TOTAL	923295(WC02201)~E	FRANCE-DS Basic Materials	3254300	2907050	2507177	62152	164675	59649	105026	167178	0.0953544	0.252647	0.0915143	0.161132	0.256487	0.00553521	0.0146658	0.00531229	0.00935353	0.0148887	0.238877	0.0739507
AIXTRON SE - CASH - GENERIC	679535(WC02005)~E	GERMANY-DS Technology	52791	21713	33346																						L'AIR LIQUIDE - CASH - GENERIC	923295(WC02005)~E	FRANCE-DS Basic Materials	311300	232942	213276
AIXTRON SE - CURRENT LIABILITIES-TOTAL	679535(WC03101)~E	GERMANY-DS Technology	29475	11561	15069																						L'AIR LIQUIDE - CURRENT LIABILITIES-TOTAL	923295(WC03101)~E	FRANCE-DS Basic Materials	2245700	2618464	1858811
AIXTRON SE - SHORT TERM DEBT & CURRENT PORT	679535(WC03051)~E	GERMANY-DS Technology	1225	0	0																						L'AIR LIQUIDE - SHORT TERM DEBT & CURRENT PORT	923295(WC03051)~E	FRANCE-DS Basic Materials	177100	756604	262365
AIXTRON SE - TOTAL ASSETS	679535(WC02999)~E	GERMANY-DS Technology	135661	57823	51943																						L'AIR LIQUIDE - TOTAL ASSETS	923295(WC02999)~E	FRANCE-DS Basic Materials	11508700	10948279	9118738
AIXTRON SE - CURRENT ASSETS - TOTAL	679535(WC02201)~E	GERMANY-DS Technology	93983	47173	46472																						L'AIR LIQUIDE - CURRENT ASSETS - TOTAL	923295(WC02201)~E	FRANCE-DS Basic Materials	3254300	2907050	2507177
AIXTRON SE - OTHER INVESTMENTS	679535(WC02250)~E	GERMANY-DS Technology	0	0	0																						L'AIR LIQUIDE - OTHER INVESTMENTS	923295(WC02250)~E	FRANCE-DS Basic Materials	294500	295904	259468
AIXTRON SE - INVST IN UNCONSOLIDATED SUBDRS	679535(WC02256)~E	GERMANY-DS Technology	0	0	0																						L'AIR LIQUIDE - INVST IN UNCONSOLIDATED SUBDRS	923295(WC02256)~E	FRANCE-DS Basic Materials	295800	245900	220136
AIXTRON SE - TOTAL LIABILITIES	679535(WC03351)~E	GERMANY-DS Technology	31198	19462	18819																						L'AIR LIQUIDE - TOTAL LIABILITIES	923295(WC03351)~E	FRANCE-DS Basic Materials	5784400	5591982	4403033
AIXTRON SE - CURRENT LIABILITIES-TOTAL	679535(WC03101)~E	GERMANY-DS Technology	29475	11561	15069																						L'AIR LIQUIDE - CURRENT LIABILITIES-TOTAL	923295(WC03101)~E	FRANCE-DS Basic Materials	2245700	2618464	1858811
AIXTRON SE - LONG TERM DEBT	679535(WC03251)~E	GERMANY-DS Technology	0	0	0																						L'AIR LIQUIDE - LONG TERM DEBT	923295(WC03251)~E	FRANCE-DS Basic Materials	2414500	1908967	1627851
AIXTRON (XET) - SALES(REVENUE)	679535(DWSL)~E	GERMANY-DS Technology	84655	55172	39775																						L AIR LQE.SC.ANYME. POUR L ETUDE ET L EPXTN. - SALES(REVENUE)	923295(DWSL)~E	FRANCE-DS Basic Materials	8099500	6537776	6087594
AIXTRON (XET) - NET PROFIT(INCOME)	679535(DWNP)~E	GERMANY-DS Technology	10375	5631	2253																						L AIR LQE.SC.ANYME. POUR L ETUDE ET L EPXTN. - NET PROFIT(INCOME)	923295(DWNP)~E	FRANCE-DS Basic Materials	651800	562689	515583
AIXTRON SE - NET CASH FLOW-OPERATING ACTIVS	679535(WC04860)~E	GERMANY-DS Technology	9118	-5053	1474																						L'AIR LIQUIDE - NET CASH FLOW-OPERATING ACTIVS	923295(WC04860)~E	FRANCE-DS Basic Materials	1468800	1260601	1105408
AKZO NOBEL N.V. - CURRENT ASSETS - TOTAL	912643(WC02201)~E	NETHERLAND-DS Basic Materials	6004000	5649564	4419366	-221706	-704094	-510909	-193185	-414891	-1.08679	-3.45144	-2.50446	-0.946985	-2.03378	-0.0186765	-0.0593128	-0.0430389	-0.0162739	-0.0349503	0.156213	0.143647	-0.665259	0.113887	0.0171849	0.120884	#ERROR		UK-DS Consumer Discr	$$ER: E100,NO WORLDSCOPE DATA FOR THIS CODE			#VALUE!	#VALUE!	#VALUE!	#VALUE!	#VALUE!	#VALUE!	#VALUE!	#VALUE!	#VALUE!	#VALUE!	#VALUE!	#VALUE!	#VALUE!	#VALUE!	#VALUE!	#VALUE!	#DIV/0!
AKZO NOBEL N.V. - CASH - GENERIC	912643(WC02005)~E	NETHERLAND-DS Basic Materials	932000	535461	317192																						#ERROR		UK-DS Consumer Discr	$$ER: E100,NO WORLDSCOPE DATA FOR THIS CODE
AKZO NOBEL N.V. - CURRENT LIABILITIES-TOTAL	912643(WC03101)~E	NETHERLAND-DS Basic Materials	5716000	5358691	2969084																						#ERROR		UK-DS Consumer Discr	$$ER: E100,NO WORLDSCOPE DATA FOR THIS CODE
AKZO NOBEL N.V. - SHORT TERM DEBT & CURRENT PORT	912643(WC03051)~E	NETHERLAND-DS Basic Materials	3022000	2844294	854468																						#ERROR		UK-DS Consumer Discr	$$ER: E100,NO WORLDSCOPE DATA FOR THIS CODE
AKZO NOBEL N.V. - TOTAL ASSETS	912643(WC02999)~E	NETHERLAND-DS Basic Materials	11781000	11960739	9737670																						#ERROR		UK-DS Consumer Discr	$$ER: E100,NO WORLDSCOPE DATA FOR THIS CODE
AKZO NOBEL N.V. - CURRENT ASSETS - TOTAL	912643(WC02201)~E	NETHERLAND-DS Basic Materials	6004000	5649564	4419366																						#ERROR		UK-DS Consumer Discr	$$ER: E100,NO WORLDSCOPE DATA FOR THIS CODE
AKZO NOBEL N.V. - OTHER INVESTMENTS	912643(WC02250)~E	NETHERLAND-DS Basic Materials	394000	402049	212369																						#ERROR		UK-DS Consumer Discr	$$ER: E100,NO WORLDSCOPE DATA FOR THIS CODE
AKZO NOBEL N.V. - INVST IN UNCONSOLIDATED SUBDRS	912643(WC02256)~E	NETHERLAND-DS Basic Materials	644000	466032	579477																						#ERROR		UK-DS Consumer Discr	$$ER: E100,NO WORLDSCOPE DATA FOR THIS CODE
AKZO NOBEL N.V. - TOTAL LIABILITIES	912643(WC03351)~E	NETHERLAND-DS Basic Materials	9766000	9950946	5519783																						#ERROR		UK-DS Consumer Discr	$$ER: E100,NO WORLDSCOPE DATA FOR THIS CODE
AKZO NOBEL N.V. - CURRENT LIABILITIES-TOTAL	912643(WC03101)~E	NETHERLAND-DS Basic Materials	5716000	5358691	2969084																						#ERROR		UK-DS Consumer Discr	$$ER: E100,NO WORLDSCOPE DATA FOR THIS CODE
AKZO NOBEL N.V. - LONG TERM DEBT	912643(WC03251)~E	NETHERLAND-DS Basic Materials	2459000	2490346	837678																						#ERROR		UK-DS Consumer Discr	$$ER: E100,NO WORLDSCOPE DATA FOR THIS CODE
AKZO NOBEL - SALES(REVENUE)	912643(DWSL)~E	NETHERLAND-DS Basic Materials	14432000	12482132	10914322																						#ERROR		UK-DS Consumer Discr	$$ER: 4502,NO WORLDSCOPE DATA FOR 914152
AKZO NOBEL - NET PROFIT(INCOME)	912643(DWNP)~E	NETHERLAND-DS Basic Materials	204000	609427	732855																						#ERROR		UK-DS Consumer Discr	$$ER: 4502,NO WORLDSCOPE DATA FOR 914152
AKZO NOBEL N.V. - NET CASH FLOW-OPERATING ACTIVS	912643(WC04860)~E	NETHERLAND-DS Basic Materials	1435000	1288282	1152148																						#ERROR		UK-DS Consumer Discr	$$ER: E100,NO WORLDSCOPE DATA FOR THIS CODE
ALCATEL-LUCENT SA - CURRENT ASSETS - TOTAL	755022(WC02201)~E	FRANCE-DS Telecom	18973000	17714000	25928681	-20000	3112000	-287000	3399000	3379000	-0.0310559	4.8323	-0.445652	5.27795	5.24689	-0.000635647	0.0989067	-0.00912154	0.108028	0.107393	0.0829766	-0.249737	-0.724786	0.56623	0.0204678	0.0341978	AIXTRON SE - CURRENT ASSETS - TOTAL	679535(WC02201)~E	GERMANY-DS Technology	178540	93983	47173	8494	5971	16066	-10095	-1601	0.459433	0.322966	0.868996	-0.54603	-0.0865967	0.0469476	0.0330026	0.0887992	-0.0557966	-0.00884897	0.865761	0.534383
ALCATEL-LUCENT SA - CASH - GENERIC	755022(WC02005)~E	FRANCE-DS Telecom	3595000	3813000	4240979																						AIXTRON SE - CASH - GENERIC	679535(WC02005)~E	GERMANY-DS Technology	73872	52791	21713
ALCATEL-LUCENT SA - CURRENT LIABILITIES-TOTAL	755022(WC03101)~E	FRANCE-DS Telecom	13313000	11285000	20390666																						AIXTRON SE - CURRENT LIABILITIES-TOTAL	679535(WC03101)~E	GERMANY-DS Technology	83232	29475	11561
ALCATEL-LUCENT SA - SHORT TERM DEBT & CURRENT PORT	755022(WC03051)~E	FRANCE-DS Telecom	2251000	1720000	2550472																						AIXTRON SE - SHORT TERM DEBT & CURRENT PORT	679535(WC03051)~E	GERMANY-DS Technology	0	1225	0
ALCATEL-LUCENT SA - TOTAL ASSETS	755022(WC02999)~E	FRANCE-DS Telecom	33736000	29192000	38262112																						AIXTRON SE - TOTAL ASSETS	679535(WC02999)~E	GERMANY-DS Technology	226189	135661	57823
ALCATEL-LUCENT SA - CURRENT ASSETS - TOTAL	755022(WC02201)~E	FRANCE-DS Telecom	18973000	17714000	25928681																						AIXTRON SE - CURRENT ASSETS - TOTAL	679535(WC02201)~E	GERMANY-DS Technology	178540	93983	47173
ALCATEL-LUCENT SA - OTHER INVESTMENTS	755022(WC02250)~E	FRANCE-DS Telecom	2528000	2218000	2580505																						AIXTRON SE - OTHER INVESTMENTS	679535(WC02250)~E	GERMANY-DS Technology	0	0	0
ALCATEL-LUCENT SA - INVST IN UNCONSOLIDATED SUBDRS	755022(WC02256)~E	FRANCE-DS Telecom	1045000	1182000	719254																						AIXTRON SE - INVST IN UNCONSOLIDATED SUBDRS	679535(WC02256)~E	GERMANY-DS Technology	0	0	0
ALCATEL-LUCENT SA - TOTAL LIABILITIES	755022(WC03351)~E	FRANCE-DS Telecom	21714000	18813000	31256622																						AIXTRON SE - TOTAL LIABILITIES	679535(WC03351)~E	GERMANY-DS Technology	101036	31198	19462
ALCATEL-LUCENT SA - CURRENT LIABILITIES-TOTAL	755022(WC03101)~E	FRANCE-DS Telecom	13313000	11285000	20390666																						AIXTRON SE - CURRENT LIABILITIES-TOTAL	679535(WC03101)~E	GERMANY-DS Technology	83232	29475	11561
ALCATEL-LUCENT SA - LONG TERM DEBT	755022(WC03251)~E	FRANCE-DS Telecom	3478000	2318000	3341073																						AIXTRON SE - LONG TERM DEBT	679535(WC03251)~E	GERMANY-DS Technology	15	0	0
ALCATEL-LUCENT DEAD - 02/11/16 - SALES(REVENUE)	755022(DWSL)~E	FRANCE-DS Telecom	23023000	21259000	28335394																						AIXTRON (XET) - SALES(REVENUE)	679535(DWSL)~E	GERMANY-DS Technology	157946	84655	55172
ALCATEL-LUCENT DEAD - 02/11/16 - NET PROFIT(INCOME)	755022(DWNP)~E	FRANCE-DS Telecom	644000	2340000	711175																						AIXTRON (XET) - NET PROFIT(INCOME)	679535(DWNP)~E	GERMANY-DS Technology	18488	10375	5631
ALCATEL-LUCENT SA - NET CASH FLOW-OPERATING ACTIVS	755022(WC04860)~E	FRANCE-DS Telecom	1076000	687000	739378																						AIXTRON SE - NET CASH FLOW-OPERATING ACTIVS	679535(WC04860)~E	GERMANY-DS Technology	33334	9118	-5053
ALUSUISSE GRP AG - CURRENT ASSETS - TOTAL	929721(WC02201)~E	SWITZERLAN-DS Consumer Discr	2079520	2246894	2174894	-175136	-921415	-256511	-664904	-840040	-0.414513	-2.18081	-0.607112	-1.5737	-1.98821	-0.0370993	-0.195185	-0.0543371	-0.140848	-0.177947	-0.203218	0.0678362	0.28578	0.100734	0.0895009	0.142832	AKZO NOBEL N.V. - CURRENT ASSETS - TOTAL	912643(WC02201)~E	NETHERLAND-DS Basic Materials	5859000	6004000	5649564	447000	165000	299000	-134000	313000	0.462733	0.170807	0.309524	-0.138716	0.324017	0.0378974	0.013989	0.0253497	-0.0113607	0.0265367	-0.0297256	0.156213
ALUSUISSE GRP AG - CASH - GENERIC	929721(WC02005)~E	SWITZERLAN-DS Consumer Discr	380757	223201	206175																						AKZO NOBEL N.V. - CASH - GENERIC	912643(WC02005)~E	NETHERLAND-DS Basic Materials	416000	932000	535461
ALUSUISSE GRP AG - CURRENT LIABILITIES-TOTAL	929721(WC03101)~E	SWITZERLAN-DS Consumer Discr	2209139	1922632	1926604																						AKZO NOBEL N.V. - CURRENT LIABILITIES-TOTAL	912643(WC03101)~E	NETHERLAND-DS Basic Materials	5177000	5716000	5358691
ALUSUISSE GRP AG - SHORT TERM DEBT & CURRENT PORT	929721(WC03051)~E	SWITZERLAN-DS Consumer Discr	1062505	626204	616639																						AKZO NOBEL N.V. - SHORT TERM DEBT & CURRENT PORT	912643(WC03051)~E	NETHERLAND-DS Basic Materials	2559000	3022000	2844294
ALUSUISSE GRP AG - TOTAL ASSETS	929721(WC02999)~E	SWITZERLAN-DS Consumer Discr	4157793	5283674	5223516																						AKZO NOBEL N.V. - TOTAL ASSETS	912643(WC02999)~E	NETHERLAND-DS Basic Materials	11809000	11781000	11960739
ALUSUISSE GRP AG - CURRENT ASSETS - TOTAL	929721(WC02201)~E	SWITZERLAN-DS Consumer Discr	2079520	2246894	2174894																						AKZO NOBEL N.V. - CURRENT ASSETS - TOTAL	912643(WC02201)~E	NETHERLAND-DS Basic Materials	5859000	6004000	5649564
ALUSUISSE GRP AG - OTHER INVESTMENTS	929721(WC02250)~E	SWITZERLAN-DS Consumer Discr	21188	6820	32058																						AKZO NOBEL N.V. - OTHER INVESTMENTS	912643(WC02250)~E	NETHERLAND-DS Basic Materials	373000	394000	402049
ALUSUISSE GRP AG - INVST IN UNCONSOLIDATED SUBDRS	929721(WC02256)~E	SWITZERLAN-DS Consumer Discr	0	51460	55944																						AKZO NOBEL N.V. - INVST IN UNCONSOLIDATED SUBDRS	912643(WC02256)~E	NETHERLAND-DS Basic Materials	673000	644000	466032
ALUSUISSE GRP AG - TOTAL LIABILITIES	929721(WC03351)~E	SWITZERLAN-DS Consumer Discr	3286601	3322601	3447144																						AKZO NOBEL N.V. - TOTAL LIABILITIES	912643(WC03351)~E	NETHERLAND-DS Basic Materials	9204000	9766000	9950946
ALUSUISSE GRP AG - CURRENT LIABILITIES-TOTAL	929721(WC03101)~E	SWITZERLAN-DS Consumer Discr	2209139	1922632	1926604																						AKZO NOBEL N.V. - CURRENT LIABILITIES-TOTAL	912643(WC03101)~E	NETHERLAND-DS Basic Materials	5177000	5716000	5358691
ALUSUISSE GRP AG - LONG TERM DEBT	929721(WC03251)~E	SWITZERLAN-DS Consumer Discr	678009	744005	957959																						AKZO NOBEL N.V. - LONG TERM DEBT	912643(WC03251)~E	NETHERLAND-DS Basic Materials	2137000	2459000	2490346
ALUSUISSE R DEAD - DELIST.30/04/01 - SALES(REVENUE)	929721(DWSL)~E	SWITZERLAN-DS Consumer Discr	4745442	5955758	5577408																						AKZO NOBEL - SALES(REVENUE)	912643(DWSL)~E	NETHERLAND-DS Basic Materials	14003000	14432000	12482132
ALUSUISSE R DEAD - DELIST.30/04/01 - NET PROFIT(INCOME)	929721(DWNP)~E	SWITZERLAN-DS Consumer Discr	422510	328602	291033																						AKZO NOBEL - NET PROFIT(INCOME)	912643(DWNP)~E	NETHERLAND-DS Basic Materials	966000	204000	609427
ALUSUISSE GRP AG - NET CASH FLOW-OPERATING ACTIVS	929721(WC04860)~E	SWITZERLAN-DS Consumer Discr	674270	612564	546866																						AKZO NOBEL N.V. - NET CASH FLOW-OPERATING ACTIVS	912643(WC04860)~E	NETHERLAND-DS Basic Materials	1358000	1435000	1288282
ALITALIA SPA - CURRENT ASSETS - TOTAL	998250(WC02201)~E	ITALY-DS Consumer Discr	1412685	1514940	1182255	-180545	153425	53592	99833	-80712	-22.822	19.3939	6.77436	12.6195	-10.2025	-0.0450314	0.0382671	0.0133669	0.0249002	-0.0201311	0.040247	0.0424695	-0.962324	-0.428758	0.00197315	0.0349309	ALCATEL-LUCENT SA - CURRENT ASSETS - TOTAL	755022(WC02201)~E	FRANCE-DS Telecom	25414000	18973000	17714000	2477000	1015000	-616000	1631000	4108000	1.87085	0.766616	-0.465257	1.23187	3.10272	0.0653269	0.026769	-0.016246	0.043015	0.108342	0.364201	0.0829766
ALITALIA SPA - CASH - GENERIC	998250(WC02005)~E	ITALY-DS Consumer Discr	182355	210709	120413																						ALCATEL-LUCENT SA - CASH - GENERIC	755022(WC02005)~E	FRANCE-DS Telecom	3060000	3595000	3813000
ALITALIA SPA - CURRENT LIABILITIES-TOTAL	998250(WC03101)~E	ITALY-DS Consumer Discr	1224665	1054869	1042281																						ALCATEL-LUCENT SA - CURRENT LIABILITIES-TOTAL	755022(WC03101)~E	FRANCE-DS Telecom	17240000	13313000	11285000
ALITALIA SPA - SHORT TERM DEBT & CURRENT PORT	998250(WC03051)~E	ITALY-DS Consumer Discr	121538	58386	178780																						ALCATEL-LUCENT SA - SHORT TERM DEBT & CURRENT PORT	755022(WC03051)~E	FRANCE-DS Telecom	1679000	2251000	1720000
ALITALIA SPA - TOTAL ASSETS	998250(WC02999)~E	ITALY-DS Consumer Discr	4025848	3992787	3472863																						ALCATEL-LUCENT SA - TOTAL ASSETS	755022(WC02999)~E	FRANCE-DS Telecom	42098000	33736000	29192000
ALITALIA SPA - CURRENT ASSETS - TOTAL	998250(WC02201)~E	ITALY-DS Consumer Discr	1412685	1514940	1182255																						ALCATEL-LUCENT SA - CURRENT ASSETS - TOTAL	755022(WC02201)~E	FRANCE-DS Telecom	25414000	18973000	17714000
ALITALIA SPA - OTHER INVESTMENTS	998250(WC02250)~E	ITALY-DS Consumer Discr	78683	99575	65981																						ALCATEL-LUCENT SA - OTHER INVESTMENTS	755022(WC02250)~E	FRANCE-DS Telecom	3327000	2528000	2218000
ALITALIA SPA - INVST IN UNCONSOLIDATED SUBDRS	998250(WC02256)~E	ITALY-DS Consumer Discr	3417	634	588																						ALCATEL-LUCENT SA - INVST IN UNCONSOLIDATED SUBDRS	755022(WC02256)~E	FRANCE-DS Telecom	1152000	1045000	1182000
ALITALIA SPA - TOTAL LIABILITIES	998250(WC03351)~E	ITALY-DS Consumer Discr	2273252	2175650	2542371																						ALCATEL-LUCENT SA - TOTAL LIABILITIES	755022(WC03351)~E	FRANCE-DS Telecom	27124000	21714000	18813000
ALITALIA SPA - CURRENT LIABILITIES-TOTAL	998250(WC03101)~E	ITALY-DS Consumer Discr	1224665	1054869	1042281																						ALCATEL-LUCENT SA - CURRENT LIABILITIES-TOTAL	755022(WC03101)~E	FRANCE-DS Telecom	17240000	13313000	11285000
ALITALIA SPA - LONG TERM DEBT	998250(WC03251)~E	ITALY-DS Consumer Discr	315889	441675	542327																						ALCATEL-LUCENT SA - LONG TERM DEBT	755022(WC03251)~E	FRANCE-DS Telecom	5577000	3478000	2318000
ALITALIA DEAD - 26/01/09 - SALES(REVENUE)	998250(DWSL)~E	ITALY-DS Consumer Discr	4806353	4620396	4432164																						ALCATEL-LUCENT DEAD - 02/11/16 - SALES(REVENUE)	755022(DWSL)~E	FRANCE-DS Telecom	31408000	23023000	21259000
ALITALIA DEAD - 26/01/09 - NET PROFIT(INCOME)	998250(DWNP)~E	ITALY-DS Consumer Discr	7911	209977	224970																						ALCATEL-LUCENT DEAD - 02/11/16 - NET PROFIT(INCOME)	755022(DWNP)~E	FRANCE-DS Telecom	1324000	644000	2340000
ALITALIA SPA - NET CASH FLOW-OPERATING ACTIVS	998250(WC04860)~E	ITALY-DS Consumer Discr	140049	245166	114114																						ALCATEL-LUCENT SA - NET CASH FLOW-OPERATING ACTIVS	755022(WC04860)~E	FRANCE-DS Telecom	-1245000	1076000	687000
#ERROR		ITALY-DS Financials	$$ER: 4540,NO DATA VALUES FOUND			#VALUE!	#VALUE!	#VALUE!	#VALUE!	#VALUE!	#VALUE!	#VALUE!	#VALUE!	#VALUE!	#VALUE!	#VALUE!	#VALUE!	#VALUE!	#VALUE!	#VALUE!	0.0632251	0.0901616	0.499956	#VALUE!	0.0204406	#VALUE!	ALITALIA SPA - CURRENT ASSETS - TOTAL	998250(WC02201)~E	ITALY-DS Consumer Discr	1715033	1412685	1514940	-114297	340792	17156	323636	209339	0.445681	-1.32886	-0.0668967	-1.26196	-0.81628	-0.0261976	0.0781117	0.00393226	0.0741794	0.0479818	0.121622	0.040247
ALLEANZA ASSICUR. - CASH - GENERIC	933271(WC02005)~E	ITALY-DS Financials	528320	431837	413																						ALITALIA SPA - CASH - GENERIC	998250(WC02005)~E	ITALY-DS Consumer Discr	239195	182355	210709
#ERROR		ITALY-DS Financials	$$ER: 4540,NO DATA VALUES FOUND																								ALITALIA SPA - CURRENT LIABILITIES-TOTAL	998250(WC03101)~E	ITALY-DS Consumer Discr	1759141	1224665	1054869
ALLEANZA ASSICUR. - SHORT TERM DEBT & CURRENT PORT	933271(WC03051)~E	ITALY-DS Financials	0	0	0																						ALITALIA SPA - SHORT TERM DEBT & CURRENT PORT	998250(WC03051)~E	ITALY-DS Consumer Discr	296209	121538	58386
ALLEANZA ASSICUR. - TOTAL ASSETS	933271(WC02999)~E	ITALY-DS Financials	16272943	13584669	11662010																						ALITALIA SPA - TOTAL ASSETS	998250(WC02999)~E	ITALY-DS Consumer Discr	4699916	4025848	3992787
#ERROR		ITALY-DS Financials	$$ER: 4540,NO DATA VALUES FOUND																								ALITALIA SPA - CURRENT ASSETS - TOTAL	998250(WC02201)~E	ITALY-DS Consumer Discr	1715033	1412685	1514940
ALLEANZA ASSICUR. - OTHER INVESTMENTS	933271(WC02250)~E	ITALY-DS Financials	2742688	1078880	241237																						ALITALIA SPA - OTHER INVESTMENTS	998250(WC02250)~E	ITALY-DS Consumer Discr	108847	78683	99575
ALLEANZA ASSICUR. - INVST IN UNCONSOLIDATED SUBDRS	933271(WC02256)~E	ITALY-DS Financials	825175	1056483	199352																						ALITALIA SPA - INVST IN UNCONSOLIDATED SUBDRS	998250(WC02256)~E	ITALY-DS Consumer Discr	4181	3417	634
ALLEANZA ASSICUR. - TOTAL LIABILITIES	933271(WC03351)~E	ITALY-DS Financials	14605902	12229325	10526683																						ALITALIA SPA - TOTAL LIABILITIES	998250(WC03351)~E	ITALY-DS Consumer Discr	3203583	2273252	2175650
#ERROR		ITALY-DS Financials	$$ER: 4540,NO DATA VALUES FOUND																								ALITALIA SPA - CURRENT LIABILITIES-TOTAL	998250(WC03101)~E	ITALY-DS Consumer Discr	1759141	1224665	1054869
ALLEANZA ASSICUR. - LONG TERM DEBT	933271(WC03251)~E	ITALY-DS Financials	0	111681	200902																						ALITALIA SPA - LONG TERM DEBT	998250(WC03251)~E	ITALY-DS Consumer Discr	694588	315889	441675
ALLEANZA DEAD - MERG SEE 923375 - SALES(REVENUE)	933271(DWSL)~E	ITALY-DS Financials	2736046	2573346	2360518																						ALITALIA DEAD - 26/01/09 - SALES(REVENUE)	998250(DWSL)~E	ITALY-DS Consumer Discr	5390910	4806353	4620396
ALLEANZA DEAD - MERG SEE 923375 - NET PROFIT(INCOME)	933271(DWNP)~E	ITALY-DS Financials	305154	203442	171825																						ALITALIA DEAD - 26/01/09 - NET PROFIT(INCOME)	998250(DWNP)~E	ITALY-DS Consumer Discr	-256455	7911	209977
#ERROR		ITALY-DS Financials	$$ER: 4540,NO DATA VALUES FOUND																								ALITALIA SPA - NET CASH FLOW-OPERATING ACTIVS	998250(WC04860)~E	ITALY-DS Consumer Discr	-199060	140049	245166
#ERROR		UK-DS Financials	$$ER: 4540,NO DATA VALUES FOUND			#VALUE!	#VALUE!	#VALUE!	#VALUE!	#VALUE!	#VALUE!	#VALUE!	#VALUE!	#VALUE!	#VALUE!	#VALUE!	#VALUE!	#VALUE!	#VALUE!	#VALUE!	0.0383186	0.112039	0.264654	3.23271	0.0129315	0.0183662	#ERROR		ITALY-DS Financials	$$ER: 4540,NO DATA VALUES FOUND			#VALUE!	#VALUE!	#VALUE!	#VALUE!	#VALUE!	#VALUE!	#VALUE!	#VALUE!	#VALUE!	#VALUE!	#VALUE!	#VALUE!	#VALUE!	#VALUE!	#VALUE!	0.241716	0.0632251
ALLIANCE & LEICESTER - CASH - GENERIC	888811(WC02005)~E	UK-DS Financials	414469	276707	305780																						ALLEANZA ASSICUR. - CASH - GENERIC	933271(WC02005)~E	ITALY-DS Financials	873905	528320	431837
#ERROR		UK-DS Financials	$$ER: 4540,NO DATA VALUES FOUND																								#ERROR		ITALY-DS Financials	$$ER: 4540,NO DATA VALUES FOUND
ALLIANCE & LEICESTER - SHORT TERM DEBT & CURRENT PORT	888811(WC03051)~E	UK-DS Financials	6760290	4015869	1712185																						ALLEANZA ASSICUR. - SHORT TERM DEBT & CURRENT PORT	933271(WC03051)~E	ITALY-DS Financials	0	0	0
ALLIANCE & LEICESTER - TOTAL ASSETS	888811(WC02999)~E	UK-DS Financials	49022831	39074242	36813786																						ALLEANZA ASSICUR. - TOTAL ASSETS	933271(WC02999)~E	ITALY-DS Financials	19714964	16272943	13584669
#ERROR		UK-DS Financials	$$ER: 4540,NO DATA VALUES FOUND																								#ERROR		ITALY-DS Financials	$$ER: 4540,NO DATA VALUES FOUND
ALLIANCE & LEICESTER - OTHER INVESTMENTS	888811(WC02250)~E	UK-DS Financials	2329743	1239728	1580339																						ALLEANZA ASSICUR. - OTHER INVESTMENTS	933271(WC02250)~E	ITALY-DS Financials	3503961	2742688	1078880
ALLIANCE & LEICESTER - INVST IN UNCONSOLIDATED SUBDRS	888811(WC02256)~E	UK-DS Financials	0	0	0																						ALLEANZA ASSICUR. - INVST IN UNCONSOLIDATED SUBDRS	933271(WC02256)~E	ITALY-DS Financials	940913	825175	1056483
ALLIANCE & LEICESTER - TOTAL LIABILITIES	888811(WC03351)~E	UK-DS Financials	46206915	36448427	34282468																						ALLEANZA ASSICUR. - TOTAL LIABILITIES	933271(WC03351)~E	ITALY-DS Financials	17818435	14605902	12229325
#ERROR		UK-DS Financials	$$ER: 4540,NO DATA VALUES FOUND																								#ERROR		ITALY-DS Financials	$$ER: 4540,NO DATA VALUES FOUND
ALLIANCE & LEICESTER - LONG TERM DEBT	888811(WC03251)~E	UK-DS Financials	4920418	2448427	2378051																						ALLEANZA ASSICUR. - LONG TERM DEBT	933271(WC03251)~E	ITALY-DS Financials	0	0	111681
ALLIANCE & LEICESTER DEAD - EX.INTO 702853 - SALES(REVENUE)	888811(DWSL)~E	UK-DS Financials	3802412	3662086	3293128																						ALLEANZA DEAD - MERG SEE 923375 - SALES(REVENUE)	933271(DWSL)~E	ITALY-DS Financials	3397393	2736046	2573346
ALLIANCE & LEICESTER DEAD - EX.INTO 702853 - NET PROFIT(INCOME)	888811(DWNP)~E	UK-DS Financials	569614	450411	393275																						ALLEANZA DEAD - MERG SEE 923375 - NET PROFIT(INCOME)	933271(DWNP)~E	ITALY-DS Financials	327251	305154	203442
ALLIANCE & LEICESTER - NET CASH FLOW-OPERATING ACTIVS	888811(WC04860)~E	UK-DS Financials	809003	191131	348320																						#ERROR		ITALY-DS Financials	$$ER: 4540,NO DATA VALUES FOUND
#ERROR		GERMANY-DS Financials	$$ER: 4540,NO DATA VALUES FOUND			#VALUE!	#VALUE!	#VALUE!	#VALUE!	#VALUE!	#VALUE!	#VALUE!	#VALUE!	#VALUE!	#VALUE!	#VALUE!	#VALUE!	#VALUE!	#VALUE!	#VALUE!	0.190953	0.13639	0.227658	0.797315	0.00626549	0.0696889	#ERROR		UK-DS Financials	$$ER: 4540,NO DATA VALUES FOUND			#VALUE!	#VALUE!	#VALUE!	#VALUE!	#VALUE!	#VALUE!	#VALUE!	#VALUE!	#VALUE!	#VALUE!	#VALUE!	#VALUE!	#VALUE!	#VALUE!	#VALUE!	0.155905	0.0383186
ALLIANZ SE - CASH - GENERIC	866033(WC02005)~E	GERMANY-DS Financials	3064900	1911465	862145																						ALLIANCE & LEICESTER - CASH - GENERIC	888811(WC02005)~E	UK-DS Financials	497852	414469	276707
#ERROR		GERMANY-DS Financials	$$ER: 4540,NO DATA VALUES FOUND																								#ERROR		UK-DS Financials	$$ER: 4540,NO DATA VALUES FOUND
#ERROR		GERMANY-DS Financials	$$ER: 4540,NO DATA VALUES FOUND																								ALLIANCE & LEICESTER - SHORT TERM DEBT & CURRENT PORT	888811(WC03051)~E	UK-DS Financials	10026571	6760290	4015869
ALLIANZ SE - TOTAL ASSETS	866033(WC02999)~E	GERMANY-DS Financials	375104400	337752361	194402519																						ALLIANCE & LEICESTER - TOTAL ASSETS	888811(WC02999)~E	UK-DS Financials	55235960	49022831	39074242
#ERROR		GERMANY-DS Financials	$$ER: 4540,NO DATA VALUES FOUND																								#ERROR		UK-DS Financials	$$ER: 4540,NO DATA VALUES FOUND
ALLIANZ SE - OTHER INVESTMENTS	866033(WC02250)~E	GERMANY-DS Financials	4548000	4888206	7155293																						ALLIANCE & LEICESTER - OTHER INVESTMENTS	888811(WC02250)~E	UK-DS Financials	347653	2329743	1239728
ALLIANZ SE - INVST IN UNCONSOLIDATED SUBDRS	866033(WC02256)~E	GERMANY-DS Financials	8156500	5746154	337229																						ALLIANCE & LEICESTER - INVST IN UNCONSOLIDATED SUBDRS	888811(WC02256)~E	UK-DS Financials	0	0	0
ALLIANZ SE - TOTAL LIABILITIES	866033(WC03351)~E	GERMANY-DS Financials	346385800	312534576	182482010																						ALLIANCE & LEICESTER - TOTAL LIABILITIES	888811(WC03351)~E	UK-DS Financials	52600160	46206915	36448427
#ERROR		GERMANY-DS Financials	$$ER: 4540,NO DATA VALUES FOUND																								#ERROR		UK-DS Financials	$$ER: 4540,NO DATA VALUES FOUND
ALLIANZ SE - LONG TERM DEBT	866033(WC03251)~E	GERMANY-DS Financials	16967900	22515709	2766083																						ALLIANCE & LEICESTER - LONG TERM DEBT	888811(WC03251)~E	UK-DS Financials	5467144	4920418	2448427
ALLIANZ (XET) - SALES(REVENUE)	866033(DWSL)~E	GERMANY-DS Financials	69056000	57983823	51024584																						ALLIANCE & LEICESTER DEAD - EX.INTO 702853 - SALES(REVENUE)	888811(DWSL)~E	UK-DS Financials	4395227	3802412	3662086
ALLIANZ (XET) - NET PROFIT(INCOME)	866033(DWNP)~E	GERMANY-DS Financials	2233200	1819074	1038495																						ALLIANCE & LEICESTER DEAD - EX.INTO 702853 - NET PROFIT(INCOME)	888811(DWNP)~E	UK-DS Financials	535084	569614	450411
ALLIANZ SE - NET CASH FLOW-OPERATING ACTIVS	866033(WC04860)~E	GERMANY-DS Financials	24839100	13820117	0																						ALLIANCE & LEICESTER - NET CASH FLOW-OPERATING ACTIVS	888811(WC04860)~E	UK-DS Financials	392045	809003	191131
#ERROR		IRELAND-DS Financials	$$ER: 4540,NO DATA VALUES FOUND			#VALUE!	#VALUE!	#VALUE!	#VALUE!	#VALUE!	#VALUE!	#VALUE!	#VALUE!	#VALUE!	#VALUE!	#VALUE!	#VALUE!	#VALUE!	#VALUE!	#VALUE!	-0.0062736	0.268465	0.19519	0.707134	0.0128845	0.0253047	ALLIANCE UNICHEM PLC - CURRENT ASSETS - TOTAL	928889(WC02201)~E	UK-DS Consumer Staples	2608115	2369936	2077217	29136	305291	-54	305345	334481	0.238747	2.50163	-0.000442489	2.50207	2.74082	0.00796093	0.0834157	-1.47546e-05	0.0834304	0.0913913	0.00544306	0.291707
AIB GROUP PLC - CASH - GENERIC	904336(WC02005)~E	IRELAND-DS Financials	2843000	2444246	2105353																						ALLIANCE UNICHEM PLC - CASH - GENERIC	928889(WC02005)~E	UK-DS Consumer Staples	180907	157878	185322
#ERROR		IRELAND-DS Financials	$$ER: 4540,NO DATA VALUES FOUND																								ALLIANCE UNICHEM PLC - CURRENT LIABILITIES-TOTAL	928889(WC03101)~E	UK-DS Consumer Staples	2270963	2114952	1985265
AIB GROUP PLC - SHORT TERM DEBT & CURRENT PORT	904336(WC03051)~E	IRELAND-DS Financials	14955000	10161714	6724914																						ALLIANCE UNICHEM PLC - SHORT TERM DEBT & CURRENT PORT	928889(WC03051)~E	UK-DS Consumer Staples	486396	516399	638850
AIB GROUP PLC - TOTAL ASSETS	904336(WC02999)~E	IRELAND-DS Financials	66947000	53662940	47745326																						ALLIANCE UNICHEM PLC - TOTAL ASSETS	928889(WC02999)~E	UK-DS Consumer Staples	3986794	3332958	2813687
#ERROR		IRELAND-DS Financials	$$ER: 4540,NO DATA VALUES FOUND																								ALLIANCE UNICHEM PLC - CURRENT ASSETS - TOTAL	928889(WC02201)~E	UK-DS Consumer Staples	2608115	2369936	2077217
AIB GROUP PLC - OTHER INVESTMENTS	904336(WC02250)~E	IRELAND-DS Financials	718000	78724	36949																						ALLIANCE UNICHEM PLC - OTHER INVESTMENTS	928889(WC02250)~E	UK-DS Consumer Staples	95306	113023	33012
AIB GROUP PLC - INVST IN UNCONSOLIDATED SUBDRS	904336(WC02256)~E	IRELAND-DS Financials	22000	22855	36315																						ALLIANCE UNICHEM PLC - INVST IN UNCONSOLIDATED SUBDRS	928889(WC02256)~E	UK-DS Consumer Staples	128083	0	0
AIB GROUP PLC - TOTAL LIABILITIES	904336(WC03351)~E	IRELAND-DS Financials	62947000	50468279	45098049																						ALLIANCE UNICHEM PLC - TOTAL LIABILITIES	928889(WC03351)~E	UK-DS Consumer Staples	3038504	2633601	2263531
#ERROR		IRELAND-DS Financials	$$ER: 4540,NO DATA VALUES FOUND																								ALLIANCE UNICHEM PLC - CURRENT LIABILITIES-TOTAL	928889(WC03101)~E	UK-DS Consumer Staples	2270963	2114952	1985265
AIB GROUP PLC - LONG TERM DEBT	904336(WC03251)~E	IRELAND-DS Financials	3013000	2327430	1748175																						ALLIANCE UNICHEM PLC - LONG TERM DEBT	928889(WC03251)~E	UK-DS Consumer Staples	747017	498071	244262
AIB GROUP - SALES(REVENUE)	904336(DWSL)~E	IRELAND-DS Financials	4984000	5015465	3953964																						ALLIANCE UNICHEM DEAD - EX.INTO 901192 - SALES(REVENUE)	928889(DWSL)~E	UK-DS Consumer Staples	9850756	9797428	7584868
AIB GROUP - NET PROFIT(INCOME)	904336(DWNP)~E	IRELAND-DS Financials	777000	650106	482754																						ALLIANCE UNICHEM DEAD - EX.INTO 901192 - NET PROFIT(INCOME)	928889(DWNP)~E	UK-DS Consumer Staples	122037	126527	101587
AIB GROUP PLC - NET CASH FLOW-OPERATING ACTIVS	904336(WC04860)~E	IRELAND-DS Financials	1526000	893896	565541																						ALLIANCE UNICHEM PLC - NET CASH FLOW-OPERATING ACTIVS	928889(WC04860)~E	UK-DS Consumer Staples	124901	178939	93511
#ERROR		UK-DS Financials	$$ER: 4540,NO DATA VALUES FOUND			#VALUE!	#VALUE!	#VALUE!	#VALUE!	#VALUE!	#VALUE!	#VALUE!	#VALUE!	#VALUE!	#VALUE!	#VALUE!	#VALUE!	#VALUE!	#VALUE!	#VALUE!	0.186154	0.0102505	3.7339	0.597287	0.0168557	0.0209766	#ERROR		GERMANY-DS Financials	$$ER: 4540,NO DATA VALUES FOUND			#VALUE!	#VALUE!	#VALUE!	#VALUE!	#VALUE!	#VALUE!	#VALUE!	#VALUE!	#VALUE!	#VALUE!	#VALUE!	#VALUE!	#VALUE!	#VALUE!	#VALUE!	0.0964695	0.190953
ALLIED ZURICH PLC - CASH - GENERIC	686714(WC02005)~E	UK-DS Financials	1889263	1576072	1568459																						ALLIANZ SE - CASH - GENERIC	866033(WC02005)~E	GERMANY-DS Financials	4209200	3064900	1911465
#ERROR		UK-DS Financials	$$ER: 4540,NO DATA VALUES FOUND																								#ERROR		GERMANY-DS Financials	$$ER: 4540,NO DATA VALUES FOUND
ALLIED ZURICH PLC - SHORT TERM DEBT & CURRENT PORT	686714(WC03051)~E	UK-DS Financials	726311	354955	0																						#ERROR		GERMANY-DS Financials	$$ER: 4540,NO DATA VALUES FOUND
ALLIED ZURICH PLC - TOTAL ASSETS	686714(WC02999)~E	UK-DS Financials	90455603	74785271	72643837																						ALLIANZ SE - TOTAL ASSETS	866033(WC02999)~E	GERMANY-DS Financials	405387400	375104400	337752361
#ERROR		UK-DS Financials	$$ER: 4540,NO DATA VALUES FOUND																								#ERROR		GERMANY-DS Financials	$$ER: 4540,NO DATA VALUES FOUND
ALLIED ZURICH PLC - OTHER INVESTMENTS	686714(WC02250)~E	UK-DS Financials	1189014	1454948	2172165																						ALLIANZ SE - OTHER INVESTMENTS	866033(WC02250)~E	GERMANY-DS Financials	7409800	4548000	4888206
ALLIED ZURICH PLC - INVST IN UNCONSOLIDATED SUBDRS	686714(WC02256)~E	UK-DS Financials	425533	180405	320278																						ALLIANZ SE - INVST IN UNCONSOLIDATED SUBDRS	866033(WC02256)~E	GERMANY-DS Financials	11762900	8156500	5746154
ALLIED ZURICH PLC - TOTAL LIABILITIES	686714(WC03351)~E	UK-DS Financials	83749618	70867963	68435930																						ALLIANZ SE - TOTAL LIABILITIES	866033(WC03351)~E	GERMANY-DS Financials	367031900	346385800	312534576
#ERROR		UK-DS Financials	$$ER: 4540,NO DATA VALUES FOUND																								#ERROR		GERMANY-DS Financials	$$ER: 4540,NO DATA VALUES FOUND
ALLIED ZURICH PLC - LONG TERM DEBT	686714(WC03251)~E	UK-DS Financials	2178505	1460803	2335636																						ALLIANZ SE - LONG TERM DEBT	866033(WC03251)~E	GERMANY-DS Financials	21699600	16967900	22515709
ALLIED ZURICH DEAD - DEAD 17/10/00 - SALES(REVENUE)	686714(DWSL)~E	UK-DS Financials	17183998	14487156	14340162																						ALLIANZ (XET) - SALES(REVENUE)	866033(DWSL)~E	GERMANY-DS Financials	75717800	69056000	57983823
ALLIED ZURICH DEAD - DEAD 17/10/00 - NET PROFIT(INCOME)	686714(DWNP)~E	UK-DS Financials	1392627	294182	885726																						ALLIANZ (XET) - NET PROFIT(INCOME)	866033(DWNP)~E	GERMANY-DS Financials	3460100	2233200	1819074
ALLIED ZURICH PLC - NET CASH FLOW-OPERATING ACTIVS	686714(WC04860)~E	UK-DS Financials	1733095	1085024	2560870																						ALLIANZ SE - NET CASH FLOW-OPERATING ACTIVS	866033(WC04860)~E	GERMANY-DS Financials	1625800	24839100	13820117
#ERROR		BELGIUM-DS Financials	$$ER: 4540,NO DATA VALUES FOUND			#VALUE!	#VALUE!	#VALUE!	#VALUE!	#VALUE!	#VALUE!	#VALUE!	#VALUE!	#VALUE!	#VALUE!	#VALUE!	#VALUE!	#VALUE!	#VALUE!	#VALUE!	0.019272	#DIV/0!	-0.199209	-0.62613	0.00402269	0.0120828	ALLIED DOMECQ PLC - CURRENT ASSETS - TOTAL	900232(WC02201)~E	UK-DS Consumer Staples	2712808	2897106	2513460	134180	-3254464	55329	-3309793	-3175613	0.266032	-6.45246	0.109698	-6.56215	-6.29612	0.0217993	-0.52873	0.00898892	-0.537719	-0.51592	0.0695522	-0.306817
ALMANIJ NV - CASH - GENERIC	929322(WC02005)~E	BELGIUM-DS Financials	270003	1021919	212054																						ALLIED DOMECQ PLC - CASH - GENERIC	900232(WC02005)~E	UK-DS Consumer Staples	178202	379421	165769
#ERROR		BELGIUM-DS Financials	$$ER: 4540,NO DATA VALUES FOUND																								ALLIED DOMECQ PLC - CURRENT LIABILITIES-TOTAL	900232(WC03101)~E	UK-DS Consumer Staples	2262530	2731511	2669311
ALMANIJ NV - SHORT TERM DEBT & CURRENT PORT	929322(WC03051)~E	BELGIUM-DS Financials	50079931	53174849	642660																						ALLIED DOMECQ PLC - SHORT TERM DEBT & CURRENT PORT	900232(WC03051)~E	UK-DS Consumer Staples	887828	1239550	935109
ALMANIJ NV - TOTAL ASSETS	929322(WC02999)~E	BELGIUM-DS Financials	186528073	169884734	3526674																						ALLIED DOMECQ PLC - TOTAL ASSETS	900232(WC02999)~E	UK-DS Consumer Staples	4287987	8022508	7055823
#ERROR		BELGIUM-DS Financials	$$ER: 4540,NO DATA VALUES FOUND																								ALLIED DOMECQ PLC - CURRENT ASSETS - TOTAL	900232(WC02201)~E	UK-DS Consumer Staples	2712808	2897106	2513460
ALMANIJ NV - OTHER INVESTMENTS	929322(WC02250)~E	BELGIUM-DS Financials	7454759	5876695	0																						ALLIED DOMECQ PLC - OTHER INVESTMENTS	900232(WC02250)~E	UK-DS Consumer Staples	25457	24116	43922
ALMANIJ NV - INVST IN UNCONSOLIDATED SUBDRS	929322(WC02256)~E	BELGIUM-DS Financials	929095	255658	1623093																						ALLIED DOMECQ PLC - INVST IN UNCONSOLIDATED SUBDRS	900232(WC02256)~E	UK-DS Consumer Staples	122514	419614	393879
ALMANIJ NV - TOTAL LIABILITIES	929322(WC03351)~E	BELGIUM-DS Financials	178153813	162057308	1189267																						ALLIED DOMECQ PLC - TOTAL LIABILITIES	900232(WC03351)~E	UK-DS Consumer Staples	3942721	4327974	4131482
#ERROR		BELGIUM-DS Financials	$$ER: 4540,NO DATA VALUES FOUND																								ALLIED DOMECQ PLC - CURRENT LIABILITIES-TOTAL	900232(WC03101)~E	UK-DS Consumer Staples	2262530	2731511	2669311
ALMANIJ NV - LONG TERM DEBT	929322(WC03251)~E	BELGIUM-DS Financials	20888889	17854070	323371																						ALLIED DOMECQ PLC - LONG TERM DEBT	900232(WC03251)~E	UK-DS Consumer Staples	1282418	1254019	1215642
ALMANIJ DEAD - DELIST 03/03/05 - SALES(REVENUE)	929322(DWSL)~E	BELGIUM-DS Financials	15299262	15009990	0																						ALLIED DOMECQ DEAD - EX.INTO 923539 - SALES(REVENUE)	900232(DWSL)~E	UK-DS Consumer Staples	3301512	3086817	4453103
ALMANIJ DEAD - DELIST 03/03/05 - NET PROFIT(INCOME)	929322(DWNP)~E	BELGIUM-DS Financials	716870	895202	213004																						ALLIED DOMECQ DEAD - EX.INTO 923539 - NET PROFIT(INCOME)	900232(DWNP)~E	UK-DS Consumer Staples	504376	122186	389629
ALMANIJ NV - NET CASH FLOW-OPERATING ACTIVS	929322(WC04860)~E	BELGIUM-DS Financials	2153232	5759310	0																						ALLIED DOMECQ PLC - NET CASH FLOW-OPERATING ACTIVS	900232(WC04860)~E	UK-DS Consumer Staples	515513	24116	566733
#ERROR		GREECE-DS Financials	$$ER: 4540,NO DATA VALUES FOUND			#VALUE!	#VALUE!	#VALUE!	#VALUE!	#VALUE!	#VALUE!	#VALUE!	#VALUE!	#VALUE!	#VALUE!	#VALUE!	#VALUE!	#VALUE!	#VALUE!	#VALUE!	1.02738	0.193872	0.838695	#VALUE!	0.0217797	#VALUE!	#ERROR		IRELAND-DS Financials	$$ER: 4540,NO DATA VALUES FOUND			#VALUE!	#VALUE!	#VALUE!	#VALUE!	#VALUE!	#VALUE!	#VALUE!	#VALUE!	#VALUE!	#VALUE!	#VALUE!	#VALUE!	#VALUE!	#VALUE!	#VALUE!	0.310995	-0.0062736
ALPHA SERVICES - CASH - GENERIC	755424(WC02005)~E	GREECE-DS Financials	3201778	2308701	1056009																						AIB GROUP PLC - CASH - GENERIC	904336(WC02005)~E	IRELAND-DS Financials	2743000	2843000	2444246
#ERROR		GREECE-DS Financials	$$ER: 4540,NO DATA VALUES FOUND																								#ERROR		IRELAND-DS Financials	$$ER: 4540,NO DATA VALUES FOUND
ALPHA SERVICES - SHORT TERM DEBT & CURRENT PORT	755424(WC03051)~E	GREECE-DS Financials	5171566	1976596	1500404																						AIB GROUP PLC - SHORT TERM DEBT & CURRENT PORT	904336(WC03051)~E	IRELAND-DS Financials	20040000	14955000	10161714
ALPHA SERVICES - TOTAL ASSETS	755424(WC02999)~E	GREECE-DS Financials	24525967	13366179	10291739																						AIB GROUP PLC - TOTAL ASSETS	904336(WC02999)~E	IRELAND-DS Financials	79511000	66947000	53662940
#ERROR		GREECE-DS Financials	$$ER: 4540,NO DATA VALUES FOUND																								#ERROR		IRELAND-DS Financials	$$ER: 4540,NO DATA VALUES FOUND
#ERROR		GREECE-DS Financials	$$ER: 4540,NO DATA VALUES FOUND																								AIB GROUP PLC - OTHER INVESTMENTS	904336(WC02250)~E	IRELAND-DS Financials	297000	718000	78724
ALPHA SERVICES - INVST IN UNCONSOLIDATED SUBDRS	755424(WC02256)~E	GREECE-DS Financials	69372	20295	15408																						AIB GROUP PLC - INVST IN UNCONSOLIDATED SUBDRS	904336(WC02256)~E	IRELAND-DS Financials	8000	22000	22855
ALPHA SERVICES - TOTAL LIABILITIES	755424(WC03351)~E	GREECE-DS Financials	22130836	12206582	9470840																						AIB GROUP PLC - TOTAL LIABILITIES	904336(WC03351)~E	IRELAND-DS Financials	74856000	62947000	50468279
#ERROR		GREECE-DS Financials	$$ER: 4540,NO DATA VALUES FOUND																								#ERROR		IRELAND-DS Financials	$$ER: 4540,NO DATA VALUES FOUND
ALPHA SERVICES - LONG TERM DEBT	755424(WC03251)~E	GREECE-DS Financials	169659	0	0																						AIB GROUP PLC - LONG TERM DEBT	904336(WC03251)~E	IRELAND-DS Financials	3713000	3013000	2327430
ALPHA SERVICES AND HOLDINGS - SALES(REVENUE)	755424(DWSL)~E	GREECE-DS Financials	2734780	1348923	1129872																						AIB GROUP - SALES(REVENUE)	904336(DWSL)~E	IRELAND-DS Financials	6534000	4984000	5015465
ALPHA SERVICES AND HOLDINGS - NET PROFIT(INCOME)	755424(DWNP)~E	GREECE-DS Financials	412640	224420	178377																						AIB GROUP - NET PROFIT(INCOME)	904336(DWNP)~E	IRELAND-DS Financials	782000	777000	650106
#ERROR		GREECE-DS Financials	$$ER: 4540,NO DATA VALUES FOUND																								AIB GROUP PLC - NET CASH FLOW-OPERATING ACTIVS	904336(WC04860)~E	IRELAND-DS Financials	944000	1526000	893896
ALSTOM SA - CURRENT ASSETS - TOTAL	682858(WC02201)~E	FRANCE-DS Industrials	18285100	14536166	13809594	-207535	1568240	431800	1136440	928905	-0.685839	5.18255	1.42697	3.75558	3.06975	-0.0102045	0.0771107	0.0212317	0.055879	0.0456745	0.256565	0.206198	-0.00505037	0.121405	0.0148789	0.00738045	#ERROR		BELGIUM-DS Financials	$$ER: 4540,NO DATA VALUES FOUND			#VALUE!	#VALUE!	#VALUE!	#VALUE!	#VALUE!	#VALUE!	#VALUE!	#VALUE!	#VALUE!	#VALUE!	#VALUE!	#VALUE!	#VALUE!	#VALUE!	#VALUE!	0.279954	0.019272
ALSTOM SA - CASH - GENERIC	682858(WC02005)~E	FRANCE-DS Industrials	1006000	1502538	1916284																						ALMANIJ NV - CASH - GENERIC	929322(WC02005)~E	BELGIUM-DS Financials	1448802	270003	1021919
ALSTOM SA - CURRENT LIABILITIES-TOTAL	682858(WC03101)~E	FRANCE-DS Industrials	16884900	11503041	10684389																						#ERROR		BELGIUM-DS Financials	$$ER: 4540,NO DATA VALUES FOUND
ALSTOM SA - SHORT TERM DEBT & CURRENT PORT	682858(WC03051)~E	FRANCE-DS Industrials	1196400	267548	188884																						ALMANIJ NV - SHORT TERM DEBT & CURRENT PORT	929322(WC03051)~E	BELGIUM-DS Financials	63048391	50079931	53174849
ALSTOM SA - TOTAL ASSETS	682858(WC02999)~E	FRANCE-DS Industrials	22920500	17754517	16836469																						ALMANIJ NV - TOTAL ASSETS	929322(WC02999)~E	BELGIUM-DS Financials	217574171	186528073	169884734
ALSTOM SA - CURRENT ASSETS - TOTAL	682858(WC02201)~E	FRANCE-DS Industrials	18285100	14536166	13809594																						#ERROR		BELGIUM-DS Financials	$$ER: 4540,NO DATA VALUES FOUND
ALSTOM SA - OTHER INVESTMENTS	682858(WC02250)~E	FRANCE-DS Industrials	513300	684344	688155																						ALMANIJ NV - OTHER INVESTMENTS	929322(WC02250)~E	BELGIUM-DS Financials	0	7454759	5876695
ALSTOM SA - INVST IN UNCONSOLIDATED SUBDRS	682858(WC02256)~E	FRANCE-DS Industrials	60100	40247	66010																						ALMANIJ NV - INVST IN UNCONSOLIDATED SUBDRS	929322(WC02256)~E	BELGIUM-DS Financials	1702118	929095	255658
ALSTOM SA - TOTAL LIABILITIES	682858(WC03351)~E	FRANCE-DS Industrials	21225100	15358324	14630990																						ALMANIJ NV - TOTAL LIABILITIES	929322(WC03351)~E	BELGIUM-DS Financials	207258826	178153813	162057308
ALSTOM SA - CURRENT LIABILITIES-TOTAL	682858(WC03101)~E	FRANCE-DS Industrials	16884900	11503041	10684389																						#ERROR		BELGIUM-DS Financials	$$ER: 4540,NO DATA VALUES FOUND
ALSTOM SA - LONG TERM DEBT	682858(WC03251)~E	FRANCE-DS Industrials	89400	36283	32167																						ALMANIJ NV - LONG TERM DEBT	929322(WC03251)~E	BELGIUM-DS Financials	22979634	20888889	17854070
ALSTOM - SALES(REVENUE)	682858(DWSL)~E	FRANCE-DS Industrials	14068900	11196313	9282316																						ALMANIJ DEAD - DELIST 03/03/05 - SALES(REVENUE)	929322(DWSL)~E	BELGIUM-DS Financials	19582347	15299262	15009990
ALSTOM - NET PROFIT(INCOME)	682858(DWNP)~E	FRANCE-DS Industrials	302600	304136	240107																						ALMANIJ DEAD - DELIST 03/03/05 - NET PROFIT(INCOME)	929322(DWNP)~E	BELGIUM-DS Financials	1370480	716870	895202
ALSTOM SA - NET CASH FLOW-OPERATING ACTIVS	682858(WC04860)~E	FRANCE-DS Industrials	150100	133850	-326241																						ALMANIJ NV - NET CASH FLOW-OPERATING ACTIVS	929322(WC04860)~E	BELGIUM-DS Financials	2232946	2153232	5759310
ALTADIS S.A. - CURRENT ASSETS - TOTAL	929480(WC02201)~E	SPAIN-DS Consumer Staples	4232856	1135859	924200	-1059122	1237509	299942	937567	-121555	-4.98199	5.82111	1.41089	4.41021	-0.571781	-0.225533	0.263519	0.0638706	0.199648	-0.0258843	0.191972	0.144855	0.50487	#VALUE!	0.0452696	#VALUE!	#ERROR		GREECE-DS Financials	$$ER: 4540,NO DATA VALUES FOUND			#VALUE!	#VALUE!	#VALUE!	#VALUE!	#VALUE!	#VALUE!	#VALUE!	#VALUE!	#VALUE!	#VALUE!	#VALUE!	#VALUE!	#VALUE!	#VALUE!	#VALUE!	0.0243804	1.02738
ALTADIS S.A. - CASH - GENERIC	929480(WC02005)~E	SPAIN-DS Consumer Staples	1157369	111680	124247																						ALPHA SERVICES - CASH - GENERIC	755424(WC02005)~E	GREECE-DS Financials	2407429	3201778	2308701
ALTADIS S.A. - CURRENT LIABILITIES-TOTAL	929480(WC03101)~E	SPAIN-DS Consumer Staples	5052120	1057343	871942																						#ERROR		GREECE-DS Financials	$$ER: 4540,NO DATA VALUES FOUND
ALTADIS S.A. - SHORT TERM DEBT & CURRENT PORT	929480(WC03051)~E	SPAIN-DS Consumer Staples	999050	114703	141088																						ALPHA SERVICES - SHORT TERM DEBT & CURRENT PORT	755424(WC03051)~E	GREECE-DS Financials	9373810	5171566	1976596
ALTADIS S.A. - TOTAL ASSETS	929480(WC02999)~E	SPAIN-DS Consumer Staples	7285685	2106493	1876137																						ALPHA SERVICES - TOTAL ASSETS	755424(WC02999)~E	GREECE-DS Financials	30182692	24525967	13366179
ALTADIS S.A. - CURRENT ASSETS - TOTAL	929480(WC02201)~E	SPAIN-DS Consumer Staples	4232856	1135859	924200																						#ERROR		GREECE-DS Financials	$$ER: 4540,NO DATA VALUES FOUND
ALTADIS S.A. - OTHER INVESTMENTS	929480(WC02250)~E	SPAIN-DS Consumer Staples	535772	52210	60558																						#ERROR		GREECE-DS Financials	$$ER: 4540,NO DATA VALUES FOUND
ALTADIS S.A. - INVST IN UNCONSOLIDATED SUBDRS	929480(WC02256)~E	SPAIN-DS Consumer Staples	552330	191206	161690																						ALPHA SERVICES - INVST IN UNCONSOLIDATED SUBDRS	755424(WC02256)~E	GREECE-DS Financials	113705	69372	20295
ALTADIS S.A. - TOTAL LIABILITIES	929480(WC03351)~E	SPAIN-DS Consumer Staples	5698815	1338039	1107575																						ALPHA SERVICES - TOTAL LIABILITIES	755424(WC03351)~E	GREECE-DS Financials	27965423	22130836	12206582
ALTADIS S.A. - CURRENT LIABILITIES-TOTAL	929480(WC03101)~E	SPAIN-DS Consumer Staples	5052120	1057343	871942																						#ERROR		GREECE-DS Financials	$$ER: 4540,NO DATA VALUES FOUND
ALTADIS S.A. - LONG TERM DEBT	929480(WC03251)~E	SPAIN-DS Consumer Staples	237021	170964	190515																						ALPHA SERVICES - LONG TERM DEBT	755424(WC03251)~E	GREECE-DS Financials	275014	169659	0
ALTADIS DEAD - TAKEOVER 316461 - SALES(REVENUE)	929480(DWSL)~E	SPAIN-DS Consumer Staples	3700131	3104209	2711442																						ALPHA SERVICES AND HOLDINGS - SALES(REVENUE)	755424(DWSL)~E	GREECE-DS Financials	2801455	2734780	1348923
ALTADIS DEAD - TAKEOVER 316461 - NET PROFIT(INCOME)	929480(DWNP)~E	SPAIN-DS Consumer Staples	212590	141268	104215																						ALPHA SERVICES AND HOLDINGS - NET PROFIT(INCOME)	755424(DWNP)~E	GREECE-DS Financials	253474	412640	224420
#ERROR		SPAIN-DS Consumer Staples	$$ER: 4540,NO DATA VALUES FOUND																								#ERROR		GREECE-DS Financials	$$ER: 4540,NO DATA VALUES FOUND
ALTANA AG - CURRENT ASSETS - TOTAL	870494(WC02201)~E	GERMANY-DS Basic Materials	1139208	1063830	960218	71436	77134	43319	33815	105251	0.576148	0.622104	0.349378	0.272726	0.848874	0.0459162	0.0495786	0.0278437	0.0217349	0.0676511	0.0747683	0.0977313	0.22748	-0.131605	0.0796951	0.105107	ALSTOM SA - CURRENT ASSETS - TOTAL	682858(WC02201)~E	FRANCE-DS Industrials	13323700	18285100	14536166	-268700	1911000	1248300	662700	394000	-0.769693	5.47408	3.57577	1.89831	1.12862	-0.012326	0.0876626	0.0572628	0.0303998	0.0180738	0.153509	0.256565
ALTANA AG - CASH - GENERIC	870494(WC02005)~E	GERMANY-DS Basic Materials	548462	563979	526321																						ALSTOM SA - CASH - GENERIC	682858(WC02005)~E	FRANCE-DS Industrials	2401000	1006000	1502538
ALTANA AG - CURRENT LIABILITIES-TOTAL	870494(WC03101)~E	GERMANY-DS Basic Materials	371257	301948	133355																						ALSTOM SA - CURRENT LIABILITIES-TOTAL	682858(WC03101)~E	FRANCE-DS Industrials	12161600	16884900	11503041
ALTANA AG - SHORT TERM DEBT & CURRENT PORT	870494(WC03051)~E	GERMANY-DS Basic Materials	80713	30863	19671																						ALSTOM SA - SHORT TERM DEBT & CURRENT PORT	682858(WC03051)~E	FRANCE-DS Industrials	2560800	1196400	267548
ALTANA AG - TOTAL ASSETS	870494(WC02999)~E	GERMANY-DS Basic Materials	1629856	1481728	1277368																						ALSTOM SA - TOTAL ASSETS	682858(WC02999)~E	FRANCE-DS Industrials	20678500	22920500	17754517
ALTANA AG - CURRENT ASSETS - TOTAL	870494(WC02201)~E	GERMANY-DS Basic Materials	1139208	1063830	960218																						ALSTOM SA - CURRENT ASSETS - TOTAL	682858(WC02201)~E	FRANCE-DS Industrials	13323700	18285100	14536166
ALTANA AG - OTHER INVESTMENTS	870494(WC02250)~E	GERMANY-DS Basic Materials	3846	4861	4764																						ALSTOM SA - OTHER INVESTMENTS	682858(WC02250)~E	FRANCE-DS Industrials	1316300	513300	684344
ALTANA AG - INVST IN UNCONSOLIDATED SUBDRS	870494(WC02256)~E	GERMANY-DS Basic Materials	301	3670	1954																						ALSTOM SA - INVST IN UNCONSOLIDATED SUBDRS	682858(WC02256)~E	FRANCE-DS Industrials	65500	60100	40247
ALTANA AG - TOTAL LIABILITIES	870494(WC03351)~E	GERMANY-DS Basic Materials	726862	663353	604971																						ALSTOM SA - TOTAL LIABILITIES	682858(WC03351)~E	FRANCE-DS Industrials	18659600	21225100	15358324
ALTANA AG - CURRENT LIABILITIES-TOTAL	870494(WC03101)~E	GERMANY-DS Basic Materials	371257	301948	133355																						ALSTOM SA - CURRENT LIABILITIES-TOTAL	682858(WC03101)~E	FRANCE-DS Industrials	12161600	16884900	11503041
ALTANA AG - LONG TERM DEBT	870494(WC03251)~E	GERMANY-DS Basic Materials	44804	93923	83539																						ALSTOM SA - LONG TERM DEBT	682858(WC03251)~E	FRANCE-DS Industrials	998900	89400	36283
ALTANA (XET) - SALES(REVENUE)	870494(DWSL)~E	GERMANY-DS Basic Materials	1586458	1476093	1344676																						ALSTOM - SALES(REVENUE)	682858(DWSL)~E	FRANCE-DS Industrials	16228600	14068900	11196313
ALTANA (XET) - NET PROFIT(INCOME)	870494(DWNP)~E	GERMANY-DS Basic Materials	123989	101011	79757																						ALSTOM - NET PROFIT(INCOME)	682858(DWNP)~E	FRANCE-DS Industrials	349100	302600	304136
ALTANA AG - NET CASH FLOW-OPERATING ACTIVS	870494(WC04860)~E	GERMANY-DS Basic Materials	163524	188306	118108																						ALSTOM SA - NET CASH FLOW-OPERATING ACTIVS	682858(WC04860)~E	FRANCE-DS Industrials	452700	150100	133850
ALTEC HOLDINGS - CURRENT ASSETS - TOTAL	362543(WC02201)~E	GREECE-DS Technology	311314	140245	83751	19745	36726	1207	35519	55264	0.655632	1.21948	0.0400784	1.17941	1.83504	0.073146	0.136053	0.00447137	0.131581	0.204727	1.02761	0.780824	5.71782	#VALUE!	0.111566	#VALUE!	ALTADIS S.A. - CURRENT ASSETS - TOTAL	929480(WC02201)~E	SPAIN-DS Consumer Staples	4388062	4232856	1135859	-221135	545321	-124031	669352	448217	-1.50074	3.70083	-0.841738	4.54257	3.04183	-0.0294113	0.0725285	-0.0164963	0.0890247	0.0596135	1.05569	0.191972
ALTEC HOLDINGS - CASH - GENERIC	362543(WC02005)~E	GREECE-DS Technology	88261	24662	2414																						ALTADIS S.A. - CASH - GENERIC	929480(WC02005)~E	SPAIN-DS Consumer Staples	1698424	1157369	111680
ALTEC HOLDINGS - CURRENT LIABILITIES-TOTAL	362543(WC03101)~E	GREECE-DS Technology	180540	86052	58213																						ALTADIS S.A. - CURRENT LIABILITIES-TOTAL	929480(WC03101)~E	SPAIN-DS Consumer Staples	5428666	5052120	1057343
ALTEC HOLDINGS - SHORT TERM DEBT & CURRENT PORT	362543(WC03051)~E	GREECE-DS Technology	24213	17450	31794																						ALTADIS S.A. - SHORT TERM DEBT & CURRENT PORT	929480(WC03051)~E	SPAIN-DS Consumer Staples	1540310	999050	114703
ALTEC HOLDINGS - TOTAL ASSETS	362543(WC02999)~E	GREECE-DS Technology	375027	164852	95590																						ALTADIS S.A. - TOTAL ASSETS	929480(WC02999)~E	SPAIN-DS Consumer Staples	7751752	7285685	2106493
ALTEC HOLDINGS - CURRENT ASSETS - TOTAL	362543(WC02201)~E	GREECE-DS Technology	311314	140245	83751																						ALTADIS S.A. - CURRENT ASSETS - TOTAL	929480(WC02201)~E	SPAIN-DS Consumer Staples	4388062	4232856	1135859
ALTEC HOLDINGS - OTHER INVESTMENTS	362543(WC02250)~E	GREECE-DS Technology	1176	1176	2																						ALTADIS S.A. - OTHER INVESTMENTS	929480(WC02250)~E	SPAIN-DS Consumer Staples	631159	535772	52210
ALTEC HOLDINGS - INVST IN UNCONSOLIDATED SUBDRS	362543(WC02256)~E	GREECE-DS Technology	2976	596	31																						ALTADIS S.A. - INVST IN UNCONSOLIDATED SUBDRS	929480(WC02256)~E	SPAIN-DS Consumer Staples	222483	552330	191206
ALTEC HOLDINGS - TOTAL LIABILITIES	362543(WC03351)~E	GREECE-DS Technology	211616	122111	65083																						ALTADIS S.A. - TOTAL LIABILITIES	929480(WC03351)~E	SPAIN-DS Consumer Staples	6188958	5698815	1338039
ALTEC HOLDINGS - CURRENT LIABILITIES-TOTAL	362543(WC03101)~E	GREECE-DS Technology	180540	86052	58213																						ALTADIS S.A. - CURRENT LIABILITIES-TOTAL	929480(WC03101)~E	SPAIN-DS Consumer Staples	5428666	5052120	1057343
ALTEC HOLDINGS - LONG TERM DEBT	362543(WC03251)~E	GREECE-DS Technology	29162	35352	5792																						ALTADIS S.A. - LONG TERM DEBT	929480(WC03251)~E	SPAIN-DS Consumer Staples	474649	237021	170964
ALTEC HOLDINGS DEAD - DELIST.13/12/18 - SALES(REVENUE)	362543(DWSL)~E	GREECE-DS Technology	285009	140564	78932																						ALTADIS DEAD - TAKEOVER 316461 - SALES(REVENUE)	929480(DWSL)~E	SPAIN-DS Consumer Staples	7606319	3700131	3104209
ALTEC HOLDINGS DEAD - DELIST.13/12/18 - NET PROFIT(INCOME)	362543(DWNP)~E	GREECE-DS Technology	30116	4483	10549																						ALTADIS DEAD - TAKEOVER 316461 - NET PROFIT(INCOME)	929480(DWNP)~E	SPAIN-DS Consumer Staples	147351	212590	141268
#ERROR		GREECE-DS Technology	$$ER: 4540,NO DATA VALUES FOUND																								#ERROR		SPAIN-DS Consumer Staples	$$ER: 4540,NO DATA VALUES FOUND
ALTRAN TECHNOLOGIES - CURRENT ASSETS - TOTAL	756882(WC02201)~E	FRANCE-DS Technology	294817	206790	147486	27947	73271	-1243	74514	102461	0.490204	1.28521	-0.0218028	1.30701	1.79721	0.0694318	0.182035	-0.00308812	0.185123	0.254555	0.406727	0.50057	0.390682	#DIV/0!	0.141639	0.0889543	ALTANA AG - CURRENT ASSETS - TOTAL	870494(WC02201)~E	GERMANY-DS Basic Materials	1115721	1139208	1063830	-46528	143719	-24077	167796	121268	-0.262208	0.809926	-0.135686	0.945612	0.683404	-0.027529	0.0850334	-0.0142455	0.0992789	0.0717499	0.218838	0.0747683
ALTRAN TECHNOLOGIES - CASH - GENERIC	756882(WC02005)~E	FRANCE-DS Technology	49047	39768	24711																						ALTANA AG - CASH - GENERIC	870494(WC02005)~E	GERMANY-DS Basic Materials	489842	548462	563979
ALTRAN TECHNOLOGIES - CURRENT LIABILITIES-TOTAL	756882(WC03101)~E	FRANCE-DS Technology	204682	136457	127169																						ALTANA AG - CURRENT LIABILITIES-TOTAL	870494(WC03101)~E	GERMANY-DS Basic Materials	428248	371257	301948
ALTRAN TECHNOLOGIES - SHORT TERM DEBT & CURRENT PORT	756882(WC03051)~E	FRANCE-DS Technology	36430	19006	43905																						ALTANA AG - SHORT TERM DEBT & CURRENT PORT	870494(WC03051)~E	GERMANY-DS Basic Materials	56043	80713	30863
ALTRAN TECHNOLOGIES - TOTAL ASSETS	756882(WC02999)~E	FRANCE-DS Technology	483576	321444	234481																						ALTANA AG - TOTAL ASSETS	870494(WC02999)~E	GERMANY-DS Basic Materials	1750440	1629856	1481728
ALTRAN TECHNOLOGIES - CURRENT ASSETS - TOTAL	756882(WC02201)~E	FRANCE-DS Technology	294817	206790	147486																						ALTANA AG - CURRENT ASSETS - TOTAL	870494(WC02201)~E	GERMANY-DS Basic Materials	1115721	1139208	1063830
ALTRAN TECHNOLOGIES - OTHER INVESTMENTS	756882(WC02250)~E	FRANCE-DS Technology	3387	2856	1838																						ALTANA AG - OTHER INVESTMENTS	870494(WC02250)~E	GERMANY-DS Basic Materials	616	3846	4861
ALTRAN TECHNOLOGIES - INVST IN UNCONSOLIDATED SUBDRS	756882(WC02256)~E	FRANCE-DS Technology	327	24	93																						ALTANA AG - INVST IN UNCONSOLIDATED SUBDRS	870494(WC02256)~E	GERMANY-DS Basic Materials	3883	301	3670
ALTRAN TECHNOLOGIES - TOTAL LIABILITIES	756882(WC03351)~E	FRANCE-DS Technology	294261	185072	136442																						ALTANA AG - TOTAL LIABILITIES	870494(WC03351)~E	GERMANY-DS Basic Materials	759378	726862	663353
ALTRAN TECHNOLOGIES - CURRENT LIABILITIES-TOTAL	756882(WC03101)~E	FRANCE-DS Technology	204682	136457	127169																						ALTANA AG - CURRENT LIABILITIES-TOTAL	870494(WC03101)~E	GERMANY-DS Basic Materials	428248	371257	301948
ALTRAN TECHNOLOGIES - LONG TERM DEBT	756882(WC03251)~E	FRANCE-DS Technology	93354	51147	10518																						ALTANA AG - LONG TERM DEBT	870494(WC03251)~E	GERMANY-DS Basic Materials	44406	44804	93923
ALTRAN TECHNOLOGIES DEAD - DELIST.15/04/20 - SALES(REVENUE)	756882(DWSL)~E	FRANCE-DS Technology	614924	437131	291310																						ALTANA (XET) - SALES(REVENUE)	870494(DWSL)~E	GERMANY-DS Basic Materials	1933635	1586458	1476093
ALTRAN TECHNOLOGIES DEAD - DELIST.15/04/20 - NET PROFIT(INCOME)	756882(DWNP)~E	FRANCE-DS Technology	57011	40995	26251																						ALTANA (XET) - NET PROFIT(INCOME)	870494(DWNP)~E	GERMANY-DS Basic Materials	177447	123989	101011
ALTRAN TECHNOLOGIES - NET CASH FLOW-OPERATING ACTIVS	756882(WC04860)~E	FRANCE-DS Technology	35805	0	0																						ALTANA AG - NET CASH FLOW-OPERATING ACTIVS	870494(WC04860)~E	GERMANY-DS Basic Materials	281178	163524	188306
AMADEUS GLOBAL TRAVE - CURRENT ASSETS - TOTAL	276386(WC02201)~E	SPAIN-DS Consumer Discr	249762	235903	0	18661	-295298	-171280	-124018	-105357	0.110939	-1.75553	-1.01825	-0.737281	-0.626342	0.0204758	-0.324016	-0.187937	-0.136079	-0.115603	0.14584	#DIV/0!	2.75981	0.584745	0.184569	0.280028	ALTRAN TECHNOLOGIES - CURRENT ASSETS - TOTAL	756882(WC02201)~E	FRANCE-DS Technology	724133	294817	206790	45149	166854	19628	147226	192375	0.536549	1.98289	0.233258	1.74963	2.28618	0.0572741	0.211664	0.0248993	0.186765	0.244039	0.46396	0.406727
AMADEUS GLOBAL TRAVE - CASH - GENERIC	276386(WC02005)~E	SPAIN-DS Consumer Discr	15726	21552	0																						ALTRAN TECHNOLOGIES - CASH - GENERIC	756882(WC02005)~E	FRANCE-DS Technology	289320	49047	39768
AMADEUS GLOBAL TRAVE - CURRENT LIABILITIES-TOTAL	276386(WC03101)~E	SPAIN-DS Consumer Discr	296189	292278	0																						ALTRAN TECHNOLOGIES - CURRENT LIABILITIES-TOTAL	756882(WC03101)~E	FRANCE-DS Technology	353428	204682	136457
AMADEUS GLOBAL TRAVE - SHORT TERM DEBT & CURRENT PORT	276386(WC03051)~E	SPAIN-DS Consumer Discr	76787	73900	0																						ALTRAN TECHNOLOGIES - SHORT TERM DEBT & CURRENT PORT	756882(WC03051)~E	FRANCE-DS Technology	41282	36430	19006
AMADEUS GLOBAL TRAVE - TOTAL ASSETS	276386(WC02999)~E	SPAIN-DS Consumer Discr	846795	975941	0																						ALTRAN TECHNOLOGIES - TOTAL ASSETS	756882(WC02999)~E	FRANCE-DS Technology	1093017	483576	321444
AMADEUS GLOBAL TRAVE - CURRENT ASSETS - TOTAL	276386(WC02201)~E	SPAIN-DS Consumer Discr	249762	235903	0																						ALTRAN TECHNOLOGIES - CURRENT ASSETS - TOTAL	756882(WC02201)~E	FRANCE-DS Technology	724133	294817	206790
AMADEUS GLOBAL TRAVE - OTHER INVESTMENTS	276386(WC02250)~E	SPAIN-DS Consumer Discr	16166	6419	0																						ALTRAN TECHNOLOGIES - OTHER INVESTMENTS	756882(WC02250)~E	FRANCE-DS Technology	16687	3387	2856
AMADEUS GLOBAL TRAVE - INVST IN UNCONSOLIDATED SUBDRS	276386(WC02256)~E	SPAIN-DS Consumer Discr	148694	6148	0																						ALTRAN TECHNOLOGIES - INVST IN UNCONSOLIDATED SUBDRS	756882(WC02256)~E	FRANCE-DS Technology	298	327	24
AMADEUS GLOBAL TRAVE - TOTAL LIABILITIES	276386(WC03351)~E	SPAIN-DS Consumer Discr	429086	795229	0																						ALTRAN TECHNOLOGIES - TOTAL LIABILITIES	756882(WC03351)~E	FRANCE-DS Technology	830494	294261	185072
AMADEUS GLOBAL TRAVE - CURRENT LIABILITIES-TOTAL	276386(WC03101)~E	SPAIN-DS Consumer Discr	296189	292278	0																						ALTRAN TECHNOLOGIES - CURRENT LIABILITIES-TOTAL	756882(WC03101)~E	FRANCE-DS Technology	353428	204682	136457
AMADEUS GLOBAL TRAVE - LONG TERM DEBT	276386(WC03251)~E	SPAIN-DS Consumer Discr	276398	475172	0																						ALTRAN TECHNOLOGIES - LONG TERM DEBT	756882(WC03251)~E	FRANCE-DS Technology	461213	93354	51147
AMADEUS GLOBAL TRAVEL DEAD - 16/12/05 - SALES(REVENUE)	276386(DWSL)~E	SPAIN-DS Consumer Discr	1356110	1183507	0																						ALTRAN TECHNOLOGIES DEAD - DELIST.15/04/20 - SALES(REVENUE)	756882(DWSL)~E	FRANCE-DS Technology	900224	614924	437131
AMADEUS GLOBAL TRAVEL DEAD - 16/12/05 - NET PROFIT(INCOME)	276386(DWNP)~E	SPAIN-DS Consumer Discr	168210	44739	0																						ALTRAN TECHNOLOGIES DEAD - DELIST.15/04/20 - NET PROFIT(INCOME)	756882(DWNP)~E	FRANCE-DS Technology	84147	57011	40995
AMADEUS GLOBAL TRAVE - NET CASH FLOW-OPERATING ACTIVS	276386(WC04860)~E	SPAIN-DS Consumer Discr	255209	161041	0																						ALTRAN TECHNOLOGIES - NET CASH FLOW-OPERATING ACTIVS	756882(WC04860)~E	FRANCE-DS Technology	7586	35805	0
#ERROR		US-DS Financials	$$ER: 4540,NO DATA VALUES FOUND			#VALUE!	#VALUE!	#VALUE!	#VALUE!	#VALUE!	#VALUE!	#VALUE!	#VALUE!	#VALUE!	#VALUE!	#VALUE!	#VALUE!	#VALUE!	#VALUE!	#VALUE!	0.516911	0.419761	1.1829	3.14044	0.118405	0.1822	AMADEUS GLOBAL TRAVE - CURRENT ASSETS - TOTAL	276386(WC02201)~E	SPAIN-DS Consumer Discr	310505	249762	235903	-90719	200655	48720	151935	61216	-0.726956	1.6079	0.390407	1.2175	0.49054	-0.0917721	0.202984	0.0492856	0.153699	0.0619266	0.152997	0.14584
INVESCO PLC - CASH - GENERIC	901046(WC02005)~E	US-DS Financials	401715	282120	130117																						AMADEUS GLOBAL TRAVE - CASH - GENERIC	276386(WC02005)~E	SPAIN-DS Consumer Discr	38921	15726	21552
#ERROR		US-DS Financials	$$ER: 4540,NO DATA VALUES FOUND																								AMADEUS GLOBAL TRAVE - CURRENT LIABILITIES-TOTAL	276386(WC03101)~E	SPAIN-DS Consumer Discr	495453	296189	292278
INVESCO PLC - SHORT TERM DEBT & CURRENT PORT	901046(WC03051)~E	US-DS Financials	0	77777	43064																						AMADEUS GLOBAL TRAVE - SHORT TERM DEBT & CURRENT PORT	276386(WC03051)~E	SPAIN-DS Consumer Discr	147784	76787	73900
INVESCO PLC - TOTAL ASSETS	901046(WC02999)~E	US-DS Financials	2784584	2131551	522762																						AMADEUS GLOBAL TRAVE - TOTAL ASSETS	276386(WC02999)~E	SPAIN-DS Consumer Discr	1130254	846795	975941
#ERROR		US-DS Financials	$$ER: 4540,NO DATA VALUES FOUND																								AMADEUS GLOBAL TRAVE - CURRENT ASSETS - TOTAL	276386(WC02201)~E	SPAIN-DS Consumer Discr	310505	249762	235903
#ERROR		US-DS Financials	$$ER: 4540,NO DATA VALUES FOUND																								AMADEUS GLOBAL TRAVE - OTHER INVESTMENTS	276386(WC02250)~E	SPAIN-DS Consumer Discr	16201	16166	6419
INVESCO PLC - INVST IN UNCONSOLIDATED SUBDRS	901046(WC02256)~E	US-DS Financials	0	0	0																						AMADEUS GLOBAL TRAVE - INVST IN UNCONSOLIDATED SUBDRS	276386(WC02256)~E	SPAIN-DS Consumer Discr	170720	148694	6148
INVESCO PLC - TOTAL LIABILITIES	901046(WC03351)~E	US-DS Financials	2234950	1813325	667239																						AMADEUS GLOBAL TRAVE - TOTAL LIABILITIES	276386(WC03351)~E	SPAIN-DS Consumer Discr	653767	429086	795229
#ERROR		US-DS Financials	$$ER: 4540,NO DATA VALUES FOUND																								AMADEUS GLOBAL TRAVE - CURRENT LIABILITIES-TOTAL	276386(WC03101)~E	SPAIN-DS Consumer Discr	495453	296189	292278
INVESCO PLC - LONG TERM DEBT	901046(WC03251)~E	US-DS Financials	1059678	971961	344457																						AMADEUS GLOBAL TRAVE - LONG TERM DEBT	276386(WC03251)~E	SPAIN-DS Consumer Discr	253095	276398	475172
INVESCO DEAD - EX.INTO 51245V - SALES(REVENUE)	901046(DWSL)~E	US-DS Financials	1724035	1136543	800517																						AMADEUS GLOBAL TRAVEL DEAD - 16/12/05 - SALES(REVENUE)	276386(DWSL)~E	SPAIN-DS Consumer Discr	1563591	1356110	1183507
INVESCO DEAD - EX.INTO 51245V - NET PROFIT(INCOME)	901046(DWNP)~E	US-DS Financials	291048	133331	176519																						AMADEUS GLOBAL TRAVEL DEAD - 16/12/05 - NET PROFIT(INCOME)	276386(DWNP)~E	SPAIN-DS Consumer Discr	124793	168210	44739
INVESCO PLC - NET CASH FLOW-OPERATING ACTIVS	901046(WC04860)~E	US-DS Financials	447859	108167	256630																						AMADEUS GLOBAL TRAVE - NET CASH FLOW-OPERATING ACTIVS	276386(WC04860)~E	SPAIN-DS Consumer Discr	353578	255209	161041
AWG PLC - CURRENT ASSETS - TOTAL	904327(WC02201)~E	UK-DS Utilities	600965	374752	397197	35514	849629	-89590	939219	974733	0.0987471	2.3624	-0.249106	2.61151	2.71026	0.00667144	0.159606	-0.0168298	0.176436	0.183107	0.106829	-0.0462023	1.24835	0.0930229	0.0675608	0.0799436	#ERROR		GERMANY-DS Financials	$$ER: 4540,NO DATA VALUES FOUND			#VALUE!	#VALUE!	#VALUE!	#VALUE!	#VALUE!	#VALUE!	#VALUE!	#VALUE!	#VALUE!	#VALUE!	#VALUE!	#VALUE!	#VALUE!	#VALUE!	#VALUE!	0.306894	0.00524345
AWG PLC - CASH - GENERIC	904327(WC02005)~E	UK-DS Utilities	243408	77076	116006																						GENERALI DEUTSCH - CASH - GENERIC	688515(WC02005)~E	GERMANY-DS Financials	1324785	391893	437703
AWG PLC - CURRENT LIABILITIES-TOTAL	904327(WC03101)~E	UK-DS Utilities	696463	754180	565247																						#ERROR		GERMANY-DS Financials	$$ER: 4540,NO DATA VALUES FOUND
AWG PLC - SHORT TERM DEBT & CURRENT PORT	904327(WC03051)~E	UK-DS Utilities	105788	187872	77539																						#ERROR		GERMANY-DS Financials	$$ER: 4540,NO DATA VALUES FOUND
AWG PLC - TOTAL ASSETS	904327(WC02999)~E	UK-DS Utilities	5861093	4785492	4746599																						GENERALI DEUTSCH - TOTAL ASSETS	688515(WC02999)~E	GERMANY-DS Financials	78610330	65275082	50521067
AWG PLC - CURRENT ASSETS - TOTAL	904327(WC02201)~E	UK-DS Utilities	600965	374752	397197																						#ERROR		GERMANY-DS Financials	$$ER: 4540,NO DATA VALUES FOUND
AWG PLC - OTHER INVESTMENTS	904327(WC02250)~E	UK-DS Utilities	7074	6092	6034																						GENERALI DEUTSCH - OTHER INVESTMENTS	688515(WC02250)~E	GERMANY-DS Financials	3677723	4178876	3489790
AWG PLC - INVST IN UNCONSOLIDATED SUBDRS	904327(WC02256)~E	UK-DS Utilities	4019	5242	9051																						GENERALI DEUTSCH - INVST IN UNCONSOLIDATED SUBDRS	688515(WC02256)~E	GERMANY-DS Financials	343606	300797	468739
AWG PLC - TOTAL LIABILITIES	904327(WC03351)~E	UK-DS Utilities	3050804	2406489	2226444																						GENERALI DEUTSCH - TOTAL LIABILITIES	688515(WC03351)~E	GERMANY-DS Financials	75202786	62918281	48351496
AWG PLC - CURRENT LIABILITIES-TOTAL	904327(WC03101)~E	UK-DS Utilities	696463	754180	565247																						#ERROR		GERMANY-DS Financials	$$ER: 4540,NO DATA VALUES FOUND
AWG PLC - LONG TERM DEBT	904327(WC03251)~E	UK-DS Utilities	2308199	1516577	1454377																						GENERALI DEUTSCH - LONG TERM DEBT	688515(WC03251)~E	GERMANY-DS Financials	641099	509283	380870
AWG DEAD - 21/12/06 - SALES(REVENUE)	904327(DWSL)~E	UK-DS Utilities	1333119	1204449	1262793																						GENERALI DTL.HLDG. (XET) DEAD - 09/05/14 - SALES(REVENUE)	688515(DWSL)~E	GERMANY-DS Financials	15515813	11872281	11810354
AWG DEAD - 21/12/06 - NET PROFIT(INCOME)	904327(DWNP)~E	UK-DS Utilities	359646	159960	278928																						GENERALI DTL.HLDG. (XET) DEAD - 09/05/14 - NET PROFIT(INCOME)	688515(DWNP)~E	GERMANY-DS Financials	350402	289294	595501
AWG PLC - NET CASH FLOW-OPERATING ACTIVS	904327(WC04860)~E	UK-DS Utilities	425563	389345	459047																						GENERALI DEUTSCH - NET CASH FLOW-OPERATING ACTIVS	688515(WC04860)~E	GERMANY-DS Financials	2718781	2624997	2691562
ANGLO AMERICAN PLC - CURRENT ASSETS - TOTAL	903076(WC02201)~E	UK-DS Basic Materials	6955563	3857091	1455915	443808	4981417	555146	4426271	4870079	0.286881	3.22003	0.358851	2.86118	3.14806	0.0214231	0.240459	0.0267975	0.213661	0.235084	0.369172	7.98773	0.968604	0.403636	0.0746759	0.0854538	AMEC FOSTER WHEELER - CURRENT ASSETS - TOTAL	901788(WC02201)~E	UK-DS Energy	2171360	1634244	1557382	71380	493327	41110	452217	523597	0.843277	5.82812	0.48567	5.34245	6.18573	0.0278816	0.192698	0.0160579	0.17664	0.204522	0.302924	0.0119949
ANGLO AMERICAN PLC - CASH - GENERIC	903076(WC02005)~E	UK-DS Basic Materials	3606367	1441393	1046831																						AMEC FOSTER WHEELER - CASH - GENERIC	901788(WC02005)~E	UK-DS Energy	399045	304662	272740
ANGLO AMERICAN PLC - CURRENT LIABILITIES-TOTAL	903076(WC03101)~E	UK-DS Basic Materials	3598392	2291082	0																						AMEC FOSTER WHEELER - CURRENT LIABILITIES-TOTAL	901788(WC03101)~E	UK-DS Energy	1982975	1399518	1388495
ANGLO AMERICAN PLC - SHORT TERM DEBT & CURRENT PORT	903076(WC03051)~E	UK-DS Basic Materials	995788	178168	0																						AMEC FOSTER WHEELER - SHORT TERM DEBT & CURRENT PORT	901788(WC03051)~E	UK-DS Energy	272554	60450	66591
ANGLO AMERICAN PLC - TOTAL ASSETS	903076(WC02999)~E	UK-DS Basic Materials	25784824	15647826	9020635																						AMEC FOSTER WHEELER - TOTAL ASSETS	901788(WC02999)~E	UK-DS Energy	3096420	2023794	1895154
ANGLO AMERICAN PLC - CURRENT ASSETS - TOTAL	903076(WC02201)~E	UK-DS Basic Materials	6955563	3857091	1455915																						AMEC FOSTER WHEELER - CURRENT ASSETS - TOTAL	901788(WC02201)~E	UK-DS Energy	2171360	1634244	1557382
ANGLO AMERICAN PLC - OTHER INVESTMENTS	903076(WC02250)~E	UK-DS Basic Materials	757556	786798	866607																						AMEC FOSTER WHEELER - OTHER INVESTMENTS	901788(WC02250)~E	UK-DS Energy	2228	7235	4534
ANGLO AMERICAN PLC - INVST IN UNCONSOLIDATED SUBDRS	903076(WC02256)~E	UK-DS Basic Materials	6879807	4793456	5883867																						AMEC FOSTER WHEELER - INVST IN UNCONSOLIDATED SUBDRS	901788(WC02256)~E	UK-DS Energy	99602	52412	17994
ANGLO AMERICAN PLC - TOTAL LIABILITIES	903076(WC03351)~E	UK-DS Basic Materials	7447975	4510373	1564756																						AMEC FOSTER WHEELER - TOTAL LIABILITIES	901788(WC03351)~E	UK-DS Energy	2620366	1607717	1598045
ANGLO AMERICAN PLC - CURRENT LIABILITIES-TOTAL	903076(WC03101)~E	UK-DS Basic Materials	3598392	2291082	0																						AMEC FOSTER WHEELER - CURRENT LIABILITIES-TOTAL	901788(WC03101)~E	UK-DS Energy	1982975	1399518	1388495
ANGLO AMERICAN PLC - LONG TERM DEBT	903076(WC03251)~E	UK-DS Basic Materials	2448103	1372957	736194																						AMEC FOSTER WHEELER - LONG TERM DEBT	901788(WC03251)~E	UK-DS Energy	463484	75402	68433
ANGLO AMERICAN - SALES(REVENUE)	903076(DWSL)~E	UK-DS Basic Materials	11540772	8429018	937836																						AMEC FOSTER WHEELER DEAD - DELIST.09/10/17 - SALES(REVENUE)	901788(DWSL)~E	UK-DS Energy	5084964	3902733	3856475
ANGLO AMERICAN - NET PROFIT(INCOME)	903076(DWNP)~E	UK-DS Basic Materials	1547010	785841	1490887																						AMEC FOSTER WHEELER DEAD - DELIST.09/10/17 - NET PROFIT(INCOME)	901788(DWNP)~E	UK-DS Energy	84646	91640	67016
ANGLO AMERICAN PLC - NET CASH FLOW-OPERATING ACTIVS	903076(WC04860)~E	UK-DS Basic Materials	1770289	1261217	658583																						AMEC FOSTER WHEELER - NET CASH FLOW-OPERATING ACTIVS	901788(WC04860)~E	UK-DS Energy	67144	7235	87419
ARJO WIGGINS APPLETN - CURRENT ASSETS - TOTAL	914563(WC02201)~E	UK-DS Basic Materials	2170579	1931567	2160068	105466	-15049	81042	-96091	9375	31.2399	-4.45764	24.0053	-28.463	2.77695	0.0249723	-0.00356331	0.0191892	-0.0227525	0.00221982	0.149063	-0.0851699	-0.983824	0.0865216	0.000799371	0.0875174	AMEY PLC - CURRENT ASSETS - TOTAL	135744(WC02201)~E	UK-DS Industrials	467994	390814	206890	41397	-3449	-5096	1647	43044	1.29515	-0.107906	-0.159434	0.0515283	1.34668	0.0511253	-0.00425952	-0.00629356	0.00203405	0.0531594	0.309136	0.249304
ARJO WIGGINS APPLETN - CASH - GENERIC	914563(WC02005)~E	UK-DS Basic Materials	195659	234202	331123																						AMEY PLC - CASH - GENERIC	135744(WC02005)~E	UK-DS Industrials	64154	82206	62822
ARJO WIGGINS APPLETN - CURRENT LIABILITIES-TOTAL	914563(WC03101)~E	UK-DS Basic Materials	1762540	1628790	1945857																						AMEY PLC - CURRENT LIABILITIES-TOTAL	135744(WC03101)~E	UK-DS Industrials	422662	408286	210927
ARJO WIGGINS APPLETN - SHORT TERM DEBT & CURRENT PORT	914563(WC03051)~E	UK-DS Basic Materials	500482	538821	753814																						AMEY PLC - SHORT TERM DEBT & CURRENT PORT	135744(WC03051)~E	UK-DS Industrials	7292	46751	6033
ARJO WIGGINS APPLETN - TOTAL ASSETS	914563(WC02999)~E	UK-DS Basic Materials	4340515	4106121	4399636																						AMEY PLC - TOTAL ASSETS	135744(WC02999)~E	UK-DS Industrials	860337	759095	251039
ARJO WIGGINS APPLETN - CURRENT ASSETS - TOTAL	914563(WC02201)~E	UK-DS Basic Materials	2170579	1931567	2160068																						AMEY PLC - CURRENT ASSETS - TOTAL	135744(WC02201)~E	UK-DS Industrials	467994	390814	206890
ARJO WIGGINS APPLETN - OTHER INVESTMENTS	914563(WC02250)~E	UK-DS Basic Materials	192444	195523	204406																						AMEY PLC - OTHER INVESTMENTS	135744(WC02250)~E	UK-DS Industrials	0	0	0
ARJO WIGGINS APPLETN - INVST IN UNCONSOLIDATED SUBDRS	914563(WC02256)~E	UK-DS Basic Materials	286817	273307	241667																						AMEY PLC - INVST IN UNCONSOLIDATED SUBDRS	135744(WC02256)~E	UK-DS Industrials	38538	11027	3106
ARJO WIGGINS APPLETN - TOTAL LIABILITIES	914563(WC03351)~E	UK-DS Basic Materials	2464952	2249221	2639480																						AMEY PLC - TOTAL LIABILITIES	135744(WC03351)~E	UK-DS Industrials	602896	579677	219538
ARJO WIGGINS APPLETN - CURRENT LIABILITIES-TOTAL	914563(WC03101)~E	UK-DS Basic Materials	1762540	1628790	1945857																						AMEY PLC - CURRENT LIABILITIES-TOTAL	135744(WC03101)~E	UK-DS Industrials	422662	408286	210927
ARJO WIGGINS APPLETN - LONG TERM DEBT	914563(WC03251)~E	UK-DS Basic Materials	456592	455653	497363																						AMEY PLC - LONG TERM DEBT	135744(WC03251)~E	UK-DS Industrials	171637	157698	8424
ARJO WIGGINS APL. DEAD - DEAD 24/08/00 - SALES(REVENUE)	914563(DWSL)~E	UK-DS Basic Materials	5180064	4508076	4927774																						AMEY DEAD - DEAD 26/06/03 - SALES(REVENUE)	135744(DWSL)~E	UK-DS Industrials	1075784	821751	657767
ARJO WIGGINS APL. DEAD - DEAD 24/08/00 - NET PROFIT(INCOME)	914563(DWNP)~E	UK-DS Basic Materials	3376	208699	225526																						AMEY DEAD - DEAD 26/06/03 - NET PROFIT(INCOME)	135744(DWNP)~E	UK-DS Industrials	31963	6897	17472
ARJO WIGGINS APPLETN - NET CASH FLOW-OPERATING ACTIVS	914563(WC04860)~E	UK-DS Basic Materials	369614	340181	381508																						AMEY PLC - NET CASH FLOW-OPERATING ACTIVS	135744(WC04860)~E	UK-DS Industrials	-3881	-37320	28790
ARM HOLDINGS PLC - CURRENT ASSETS - TOTAL	679297(WC02201)~E	UK-DS Technology	114315	73845	25413	4812	5372	110	5262	10074	0.176594	0.197145	0.00403685	0.193108	0.369702	0.0444835	0.0496603	0.00101687	0.0486434	0.0931269	0.667657	0.493553	1.89698	1.21934	0.251897	0.280416	#ERROR		US-DS Financials	$$ER: 4540,NO DATA VALUES FOUND			#VALUE!	#VALUE!	#VALUE!	#VALUE!	#VALUE!	#VALUE!	#VALUE!	#VALUE!	#VALUE!	#VALUE!	#VALUE!	#VALUE!	#VALUE!	#VALUE!	#VALUE!	0.503072	0.516911
ARM HOLDINGS PLC - CASH - GENERIC	679297(WC02005)~E	UK-DS Technology	83286	56094	11171																						INVESCO PLC - CASH - GENERIC	901046(WC02005)~E	US-DS Financials	886151	401715	282120
ARM HOLDINGS PLC - CURRENT LIABILITIES-TOTAL	679297(WC03101)~E	UK-DS Technology	25822	17356	14277																						#ERROR		US-DS Financials	$$ER: 4540,NO DATA VALUES FOUND
ARM HOLDINGS PLC - SHORT TERM DEBT & CURRENT PORT	679297(WC03051)~E	UK-DS Technology	0	0	0																						INVESCO PLC - SHORT TERM DEBT & CURRENT PORT	901046(WC03051)~E	US-DS Financials	24331	0	77777
ARM HOLDINGS PLC - TOTAL ASSETS	679297(WC02999)~E	UK-DS Technology	131077	85273	32738																						INVESCO PLC - TOTAL ASSETS	901046(WC02999)~E	US-DS Financials	6694694	2784584	2131551
ARM HOLDINGS PLC - CURRENT ASSETS - TOTAL	679297(WC02201)~E	UK-DS Technology	114315	73845	25413																						#ERROR		US-DS Financials	$$ER: 4540,NO DATA VALUES FOUND
ARM HOLDINGS PLC - OTHER INVESTMENTS	679297(WC02250)~E	UK-DS Technology	0	0	0																						#ERROR		US-DS Financials	$$ER: 4540,NO DATA VALUES FOUND
ARM HOLDINGS PLC - INVST IN UNCONSOLIDATED SUBDRS	679297(WC02256)~E	UK-DS Technology	146	184	0																						INVESCO PLC - INVST IN UNCONSOLIDATED SUBDRS	901046(WC02256)~E	US-DS Financials	0	0	0
ARM HOLDINGS PLC - TOTAL LIABILITIES	679297(WC03351)~E	UK-DS Technology	25932	17356	13886																						INVESCO PLC - TOTAL LIABILITIES	901046(WC03351)~E	US-DS Financials	3488748	2234950	1813325
ARM HOLDINGS PLC - CURRENT LIABILITIES-TOTAL	679297(WC03101)~E	UK-DS Technology	25822	17356	14277																						#ERROR		US-DS Financials	$$ER: 4540,NO DATA VALUES FOUND
ARM HOLDINGS PLC - LONG TERM DEBT	679297(WC03251)~E	UK-DS Technology	0	0	0																						INVESCO PLC - LONG TERM DEBT	901046(WC03251)~E	US-DS Financials	1527483	1059678	971961
ARM HOLDINGS DEAD - 06/09/16 - SALES(REVENUE)	679297(DWSL)~E	UK-DS Technology	99871	59887	40097																						INVESCO DEAD - EX.INTO 51245V - SALES(REVENUE)	901046(DWSL)~E	US-DS Financials	2591348	1724035	1136543
ARM HOLDINGS DEAD - 06/09/16 - NET PROFIT(INCOME)	679297(DWNP)~E	UK-DS Technology	27249	9406	4391																						INVESCO DEAD - EX.INTO 51245V - NET PROFIT(INCOME)	901046(DWNP)~E	US-DS Financials	459077	291048	133331
ARM HOLDINGS PLC - NET CASH FLOW-OPERATING ACTIVS	679297(WC04860)~E	UK-DS Technology	30334	13668	2272																						INVESCO PLC - NET CASH FLOW-OPERATING ACTIVS	901046(WC04860)~E	US-DS Financials	696468	447859	108167
ARNOLDO MONDADORI ED - CURRENT ASSETS - TOTAL	741783(WC02201)~E	ITALY-DS Consumer Discr	1045301	872407	850716	-14322	28152	-3609	31761	17439	-0.181528	0.35682	-0.0457432	0.402563	0.221035	-0.0103986	0.0204401	-0.00262035	0.0230604	0.0126618	0.0798144	0.0601646	0.586252	#VALUE!	0.057284	#VALUE!	ANGLO AMERICAN PLC - CURRENT ASSETS - TOTAL	903076(WC02201)~E	UK-DS Basic Materials	8663628	6955563	3857091	-5701	4296455	129339	4167116	4161415	-0.00276902	2.08682	0.062821	2.024	2.02123	-0.000197697	0.148991	0.00448517	0.144506	0.144308	0.35134	0.369172
ARNOLDO MONDADORI ED - CASH - GENERIC	741783(WC02005)~E	ITALY-DS Consumer Discr	438270	295447	285730																						ANGLO AMERICAN PLC - CASH - GENERIC	903076(WC02005)~E	UK-DS Basic Materials	3629833	3606367	1441393
ARNOLDO MONDADORI ED - CURRENT LIABILITIES-TOTAL	741783(WC03101)~E	ITALY-DS Consumer Discr	773032	601524	544181																						ANGLO AMERICAN PLC - CURRENT LIABILITIES-TOTAL	903076(WC03101)~E	UK-DS Basic Materials	7915275	3598392	2291082
ARNOLDO MONDADORI ED - SHORT TERM DEBT & CURRENT PORT	741783(WC03051)~E	ITALY-DS Consumer Discr	267647	140532	126882																						ANGLO AMERICAN PLC - SHORT TERM DEBT & CURRENT PORT	903076(WC03051)~E	UK-DS Basic Materials	3622371	995788	178168
ARNOLDO MONDADORI ED - TOTAL ASSETS	741783(WC02999)~E	ITALY-DS Consumer Discr	1479245	1275347	1279961																						ANGLO AMERICAN PLC - TOTAL ASSETS	903076(WC02999)~E	UK-DS Basic Materials	31889229	25784824	15647826
ARNOLDO MONDADORI ED - CURRENT ASSETS - TOTAL	741783(WC02201)~E	ITALY-DS Consumer Discr	1045301	872407	850716																						ANGLO AMERICAN PLC - CURRENT ASSETS - TOTAL	903076(WC02201)~E	UK-DS Basic Materials	8663628	6955563	3857091
ARNOLDO MONDADORI ED - OTHER INVESTMENTS	741783(WC02250)~E	ITALY-DS Consumer Discr	11667	11876	8737																						ANGLO AMERICAN PLC - OTHER INVESTMENTS	903076(WC02250)~E	UK-DS Basic Materials	979682	757556	786798
ARNOLDO MONDADORI ED - INVST IN UNCONSOLIDATED SUBDRS	741783(WC02256)~E	ITALY-DS Consumer Discr	14985	11924	11716																						ANGLO AMERICAN PLC - INVST IN UNCONSOLIDATED SUBDRS	903076(WC02256)~E	UK-DS Basic Materials	6757566	6879807	4793456
ARNOLDO MONDADORI ED - TOTAL LIABILITIES	741783(WC03351)~E	ITALY-DS Consumer Discr	938904	776399	729675																						ANGLO AMERICAN PLC - TOTAL LIABILITIES	903076(WC03351)~E	UK-DS Basic Materials	13246492	7447975	4510373
ARNOLDO MONDADORI ED - CURRENT LIABILITIES-TOTAL	741783(WC03101)~E	ITALY-DS Consumer Discr	773032	601524	544181																						ANGLO AMERICAN PLC - CURRENT LIABILITIES-TOTAL	903076(WC03101)~E	UK-DS Basic Materials	7915275	3598392	2291082
ARNOLDO MONDADORI ED - LONG TERM DEBT	741783(WC03251)~E	ITALY-DS Consumer Discr	14962	20356	20439																						ANGLO AMERICAN PLC - LONG TERM DEBT	903076(WC03251)~E	UK-DS Basic Materials	3800398	2448103	1372957
ARNOLDO MONDADORI EDI. - SALES(REVENUE)	741783(DWSL)~E	ITALY-DS Consumer Discr	1360388	1259835	1188339																						ANGLO AMERICAN - SALES(REVENUE)	903076(DWSL)~E	UK-DS Basic Materials	15595509	11540772	8429018
ARNOLDO MONDADORI EDI. - NET PROFIT(INCOME)	741783(DWNP)~E	ITALY-DS Consumer Discr	78897	49738	45164																						ANGLO AMERICAN - NET PROFIT(INCOME)	903076(DWNP)~E	UK-DS Basic Materials	2058851	1547010	785841
#ERROR		ITALY-DS Consumer Discr	$$ER: 4540,NO DATA VALUES FOUND																								ANGLO AMERICAN PLC - NET CASH FLOW-OPERATING ACTIVS	903076(WC04860)~E	UK-DS Basic Materials	2902591	1770289	1261217
ASML HOLDING NV - CURRENT ASSETS - TOTAL	152001(WC02201)~E	NETHERLAND-DS Technology	1463476	788347	589197	84162	90543	-1022	91565	175727	1.04225	1.12128	-0.0126563	1.13393	2.17619	0.0637274	0.0685591	-0.000773857	0.0693329	0.13306	0.536828	-0.0473818	0.302419	-1.7098	0.0611438	0.0288356	ARC INT'L PLC - CURRENT ASSETS - TOTAL	264284(WC02201)~E	UK-DS Technology	242512	11835	0	-440	22062	0	22062	21622	0.016888	-0.84678	0	-0.84678	-0.829892	-0.00296048	0.148441	0	0.148441	0.145481	4.46069	#DIV/0!
ASML HOLDING NV - CASH - GENERIC	152001(WC02005)~E	NETHERLAND-DS Technology	603064	150987	34952																						ARC INT'L PLC - CASH - GENERIC	264284(WC02005)~E	UK-DS Technology	232073	9374	0
ASML HOLDING NV - CURRENT LIABILITIES-TOTAL	152001(WC03101)~E	NETHERLAND-DS Technology	301128	162238	221051																						ARC INT'L PLC - CURRENT LIABILITIES-TOTAL	264284(WC03101)~E	UK-DS Technology	13015	4562	0
ASML HOLDING NV - SHORT TERM DEBT & CURRENT PORT	152001(WC03051)~E	NETHERLAND-DS Technology	0	0	0																						ARC INT'L PLC - SHORT TERM DEBT & CURRENT PORT	264284(WC03051)~E	UK-DS Technology	40	5	0
ASML HOLDING NV - TOTAL ASSETS	152001(WC02999)~E	NETHERLAND-DS Technology	1703493	937821	663973																						ARC INT'L PLC - TOTAL ASSETS	264284(WC02999)~E	UK-DS Technology	274994	22255	0
ASML HOLDING NV - CURRENT ASSETS - TOTAL	152001(WC02201)~E	NETHERLAND-DS Technology	1463476	788347	589197																						ARC INT'L PLC - CURRENT ASSETS - TOTAL	264284(WC02201)~E	UK-DS Technology	242512	11835	0
ASML HOLDING NV - OTHER INVESTMENTS	152001(WC02250)~E	NETHERLAND-DS Technology	0	0	0																						ARC INT'L PLC - OTHER INVESTMENTS	264284(WC02250)~E	UK-DS Technology	0	0	0
ASML HOLDING NV - INVST IN UNCONSOLIDATED SUBDRS	152001(WC02256)~E	NETHERLAND-DS Technology	0	0	0																						ARC INT'L PLC - INVST IN UNCONSOLIDATED SUBDRS	264284(WC02256)~E	UK-DS Technology	0	0	0
ASML HOLDING NV - TOTAL LIABILITIES	152001(WC03351)~E	NETHERLAND-DS Technology	1092241	437608	226336																						ARC INT'L PLC - TOTAL LIABILITIES	264284(WC03351)~E	UK-DS Technology	13042	4582	0
ASML HOLDING NV - CURRENT LIABILITIES-TOTAL	152001(WC03101)~E	NETHERLAND-DS Technology	301128	162238	221051																						ARC INT'L PLC - CURRENT LIABILITIES-TOTAL	264284(WC03101)~E	UK-DS Technology	13015	4562	0
ASML HOLDING NV - LONG TERM DEBT	152001(WC03251)~E	NETHERLAND-DS Technology	789033	272268	0																						ARC INT'L PLC - LONG TERM DEBT	264284(WC03251)~E	UK-DS Technology	27	20	0
ASML HOLDING - SALES(REVENUE)	152001(DWSL)~E	NETHERLAND-DS Technology	1197490	779196	817952																						ARC INTERNATIONAL DEAD - 14/10/09 - SALES(REVENUE)	264284(DWSL)~E	UK-DS Technology	16808	3078	0
ASML HOLDING - NET PROFIT(INCOME)	152001(DWNP)~E	NETHERLAND-DS Technology	80750	62000	149294																						ARC INTERNATIONAL DEAD - 14/10/09 - NET PROFIT(INCOME)	264284(DWNP)~E	UK-DS Technology	-26054	-8853	0
ASML HOLDING NV - NET CASH FLOW-OPERATING ACTIVS	152001(WC04860)~E	NETHERLAND-DS Technology	38082	-53652	-16073																						ARC INT'L PLC - NET CASH FLOW-OPERATING ACTIVS	264284(WC04860)~E	UK-DS Technology	-18215	-7116	0
#ERROR		NETHERLAND-DS Financials	$$ER: 4540,NO DATA VALUES FOUND			#VALUE!	#VALUE!	#VALUE!	#VALUE!	#VALUE!	#VALUE!	#VALUE!	#VALUE!	#VALUE!	#VALUE!	#VALUE!	#VALUE!	#VALUE!	#VALUE!	#VALUE!	-0.0420424	0.145094	0.645208	-0.216339	0.0145833	0.048849	ARM HOLDINGS PLC - CURRENT ASSETS - TOTAL	679297(WC02201)~E	UK-DS Technology	159111	114315	73845	-7323	15925	238	15687	8364	-0.152043	0.330641	0.00494145	0.3257	0.173657	-0.0444849	0.0967394	0.00144578	0.0952936	0.0508087	0.60477	0.667657
ASR VERZ. NV - CASH - GENERIC	923535(WC02005)~E	NETHERLAND-DS Financials	198393	133139	204201																						ARM HOLDINGS PLC - CASH - GENERIC	679297(WC02005)~E	UK-DS Technology	119755	83286	56094
#ERROR		NETHERLAND-DS Financials	$$ER: 4540,NO DATA VALUES FOUND																								ARM HOLDINGS PLC - CURRENT LIABILITIES-TOTAL	679297(WC03101)~E	UK-DS Technology	41472	25822	17356
ASR VERZ. NV - SHORT TERM DEBT & CURRENT PORT	923535(WC03051)~E	NETHERLAND-DS Financials	208194	285927	153695																						ARM HOLDINGS PLC - SHORT TERM DEBT & CURRENT PORT	679297(WC03051)~E	UK-DS Technology	0	0	0
ASR VERZ. NV - TOTAL ASSETS	923535(WC02999)~E	NETHERLAND-DS Financials	15609631	13652159	11733758																						ARM HOLDINGS PLC - TOTAL ASSETS	679297(WC02999)~E	UK-DS Technology	198158	131077	85273
#ERROR		NETHERLAND-DS Financials	$$ER: 4540,NO DATA VALUES FOUND																								ARM HOLDINGS PLC - CURRENT ASSETS - TOTAL	679297(WC02201)~E	UK-DS Technology	159111	114315	73845
ASR VERZ. NV - OTHER INVESTMENTS	923535(WC02250)~E	NETHERLAND-DS Financials	182919	271088	190225																						ARM HOLDINGS PLC - OTHER INVESTMENTS	679297(WC02250)~E	UK-DS Technology	6506	0	0
ASR VERZ. NV - INVST IN UNCONSOLIDATED SUBDRS	923535(WC02256)~E	NETHERLAND-DS Financials	0	182	3857																						ARM HOLDINGS PLC - INVST IN UNCONSOLIDATED SUBDRS	679297(WC02256)~E	UK-DS Technology	0	146	184
ASR VERZ. NV - TOTAL LIABILITIES	923535(WC03351)~E	NETHERLAND-DS Financials	14361690	12658471	10826833																						ARM HOLDINGS PLC - TOTAL LIABILITIES	679297(WC03351)~E	UK-DS Technology	41820	25932	17356
#ERROR		NETHERLAND-DS Financials	$$ER: 4540,NO DATA VALUES FOUND																								ARM HOLDINGS PLC - CURRENT LIABILITIES-TOTAL	679297(WC03101)~E	UK-DS Technology	41472	25822	17356
ASR VERZ. NV - LONG TERM DEBT	923535(WC03251)~E	NETHERLAND-DS Financials	2633877	2451502	1981386																						ARM HOLDINGS PLC - LONG TERM DEBT	679297(WC03251)~E	UK-DS Technology	0	0	0
ASR VERZEKERINGSGROEP DEAD - DELIST.21/03/01 - SALES(REVENUE)	923535(DWSL)~E	NETHERLAND-DS Financials	2463936	2572072	2246167																						ARM HOLDINGS DEAD - 06/09/16 - SALES(REVENUE)	679297(DWSL)~E	UK-DS Technology	160270	99871	59887
ASR VERZEKERINGSGROEP DEAD - DELIST.21/03/01 - NET PROFIT(INCOME)	923535(DWNP)~E	NETHERLAND-DS Financials	213367	129690	101692																						ARM HOLDINGS DEAD - 06/09/16 - NET PROFIT(INCOME)	679297(DWNP)~E	UK-DS Technology	48164	27249	9406
ASR VERZ. NV - NET CASH FLOW-OPERATING ACTIVS	923535(WC04860)~E	NETHERLAND-DS Financials	714704	912007	759946																						ARM HOLDINGS PLC - NET CASH FLOW-OPERATING ACTIVS	679297(WC04860)~E	UK-DS Technology	68002	30334	13668
ASSA ABLOY AB - CURRENT ASSETS - TOTAL	143328(WC02201)~E	SWEDEN-DS Industrials	477698	328332	317163	37211	153895	-14310	168205	205416	0.463943	1.91875	-0.178416	2.09716	2.56111	0.0335991	0.138957	-0.012921	0.151878	0.185477	0.331006	0.11969	0.451403	#DIV/0!	0.0724208	0.148753	ARNOLDO MONDADORI ED - CURRENT ASSETS - TOTAL	741783(WC02201)~E	ITALY-DS Consumer Discr	1198855	1045301	872407	-2865	-2169	2133	-4302	-7167	-0.0404119	-0.0305945	0.0300867	-0.0606813	-0.101093	-0.00183979	-0.00139284	0.00136973	-0.00276257	-0.00460236	0.0921384	0.0798144
ASSA ABLOY AB - CASH - GENERIC	143328(WC02005)~E	SWEDEN-DS Industrials	52217	14477	14548																						ARNOLDO MONDADORI ED - CASH - GENERIC	741783(WC02005)~E	ITALY-DS Consumer Discr	539302	438270	295447
ASSA ABLOY AB - CURRENT LIABILITIES-TOTAL	143328(WC03101)~E	SWEDEN-DS Industrials	250461	180870	167490																						ARNOLDO MONDADORI ED - CURRENT LIABILITIES-TOTAL	741783(WC03101)~E	ITALY-DS Consumer Discr	926669	773032	601524
ASSA ABLOY AB - SHORT TERM DEBT & CURRENT PORT	143328(WC03051)~E	SWEDEN-DS Industrials	9096	13920	10249																						ARNOLDO MONDADORI ED - SHORT TERM DEBT & CURRENT PORT	741783(WC03051)~E	ITALY-DS Consumer Discr	365897	267647	140532
ASSA ABLOY AB - TOTAL ASSETS	143328(WC02999)~E	SWEDEN-DS Industrials	1280074	934924	850173																						ARNOLDO MONDADORI ED - TOTAL ASSETS	741783(WC02999)~E	ITALY-DS Consumer Discr	1635246	1479245	1275347
ASSA ABLOY AB - CURRENT ASSETS - TOTAL	143328(WC02201)~E	SWEDEN-DS Industrials	477698	328332	317163																						ARNOLDO MONDADORI ED - CURRENT ASSETS - TOTAL	741783(WC02201)~E	ITALY-DS Consumer Discr	1198855	1045301	872407
ASSA ABLOY AB - OTHER INVESTMENTS	143328(WC02250)~E	SWEDEN-DS Industrials	38556	336	277																						ARNOLDO MONDADORI ED - OTHER INVESTMENTS	741783(WC02250)~E	ITALY-DS Consumer Discr	9088	11667	11876
ASSA ABLOY AB - INVST IN UNCONSOLIDATED SUBDRS	143328(WC02256)~E	SWEDEN-DS Industrials	19733	16064	4969																						ARNOLDO MONDADORI ED - INVST IN UNCONSOLIDATED SUBDRS	741783(WC02256)~E	ITALY-DS Consumer Discr	22180	14985	11924
ASSA ABLOY AB - TOTAL LIABILITIES	143328(WC03351)~E	SWEDEN-DS Industrials	625745	646294	579647																						ARNOLDO MONDADORI ED - TOTAL LIABILITIES	741783(WC03351)~E	ITALY-DS Consumer Discr	1094209	938904	776399
ASSA ABLOY AB - CURRENT LIABILITIES-TOTAL	143328(WC03101)~E	SWEDEN-DS Industrials	250461	180870	167490																						ARNOLDO MONDADORI ED - CURRENT LIABILITIES-TOTAL	741783(WC03101)~E	ITALY-DS Consumer Discr	926669	773032	601524
ASSA ABLOY AB - LONG TERM DEBT	143328(WC03251)~E	SWEDEN-DS Industrials	303298	379128	337811																						ARNOLDO MONDADORI ED - LONG TERM DEBT	741783(WC03251)~E	ITALY-DS Consumer Discr	14497	14962	20356
ASSA ABLOY B - SALES(REVENUE)	143328(DWSL)~E	SWEDEN-DS Industrials	1200020	901589	805213																						ARNOLDO MONDADORI EDI. - SALES(REVENUE)	741783(DWSL)~E	ITALY-DS Consumer Discr	1485732	1360388	1259835
ASSA ABLOY B - NET PROFIT(INCOME)	143328(DWNP)~E	SWEDEN-DS Industrials	80206	55261	40697																						ARNOLDO MONDADORI EDI. - NET PROFIT(INCOME)	741783(DWNP)~E	ITALY-DS Consumer Discr	70895	78897	49738
ASSA ABLOY AB - NET CASH FLOW-OPERATING ACTIVS	143328(WC04860)~E	SWEDEN-DS Industrials	164744	0	0																						#ERROR		ITALY-DS Consumer Discr	$$ER: 4540,NO DATA VALUES FOUND
#ERROR		ITALY-DS Financials	$$ER: 4540,NO DATA VALUES FOUND			#VALUE!	#VALUE!	#VALUE!	#VALUE!	#VALUE!	#VALUE!	#VALUE!	#VALUE!	#VALUE!	#VALUE!	#VALUE!	#VALUE!	#VALUE!	#VALUE!	#VALUE!	0.190877	0.622677	-0.0848469	#VALUE!	0.00516688	#VALUE!	ASML HOLDING NV - CURRENT ASSETS - TOTAL	152001(WC02201)~E	NETHERLAND-DS Technology	2112736	1463476	788347	226687	64987	-206	65193	291880	0.652754	0.187132	-0.000593185	0.187726	0.840479	0.110009	0.0315376	-9.99701e-05	0.0316376	0.141647	0.825212	0.536828
ASSICUR GENERALI SPA - CASH - GENERIC	923375(WC02005)~E	ITALY-DS Financials	2656701	2285290	3110338																						ASML HOLDING NV - CASH - GENERIC	152001(WC02005)~E	NETHERLAND-DS Technology	840474	603064	150987
#ERROR		ITALY-DS Financials	$$ER: 4540,NO DATA VALUES FOUND																								ASML HOLDING NV - CURRENT LIABILITIES-TOTAL	152001(WC03101)~E	NETHERLAND-DS Technology	486291	301128	162238
ASSICUR GENERALI SPA - SHORT TERM DEBT & CURRENT PORT	923375(WC03051)~E	ITALY-DS Financials	82224	1156149	300730																						ASML HOLDING NV - SHORT TERM DEBT & CURRENT PORT	152001(WC03051)~E	NETHERLAND-DS Technology	0	0	0
ASSICUR GENERALI SPA - TOTAL ASSETS	923375(WC02999)~E	ITALY-DS Financials	169965976	146831135	84705849																						ASML HOLDING NV - TOTAL ASSETS	152001(WC02999)~E	NETHERLAND-DS Technology	2417740	1703493	937821
#ERROR		ITALY-DS Financials	$$ER: 4540,NO DATA VALUES FOUND																								ASML HOLDING NV - CURRENT ASSETS - TOTAL	152001(WC02201)~E	NETHERLAND-DS Technology	2112736	1463476	788347
ASSICUR GENERALI SPA - OTHER INVESTMENTS	923375(WC02250)~E	ITALY-DS Financials	16824213	12145324	0																						ASML HOLDING NV - OTHER INVESTMENTS	152001(WC02250)~E	NETHERLAND-DS Technology	0	0	0
ASSICUR GENERALI SPA - INVST IN UNCONSOLIDATED SUBDRS	923375(WC02256)~E	ITALY-DS Financials	6625309	5943357	592042																						ASML HOLDING NV - INVST IN UNCONSOLIDATED SUBDRS	152001(WC02256)~E	NETHERLAND-DS Technology	0	0	0
ASSICUR GENERALI SPA - TOTAL LIABILITIES	923375(WC03351)~E	ITALY-DS Financials	160428359	137969329	77457248																						ASML HOLDING NV - TOTAL LIABILITIES	152001(WC03351)~E	NETHERLAND-DS Technology	1316895	1092241	437608
#ERROR		ITALY-DS Financials	$$ER: 4540,NO DATA VALUES FOUND																								ASML HOLDING NV - CURRENT LIABILITIES-TOTAL	152001(WC03101)~E	NETHERLAND-DS Technology	486291	301128	162238
ASSICUR GENERALI SPA - LONG TERM DEBT	923375(WC03251)~E	ITALY-DS Financials	3856878	2256525	783959																						ASML HOLDING NV - LONG TERM DEBT	152001(WC03251)~E	NETHERLAND-DS Technology	828730	789033	272268
ASSICURAZIONI GENERALI - SALES(REVENUE)	923375(DWSL)~E	ITALY-DS Financials	48380707	40626122	25036487																						ASML HOLDING - SALES(REVENUE)	152001(DWSL)~E	NETHERLAND-DS Technology	2185673	1197490	779196
ASSICURAZIONI GENERALI - NET PROFIT(INCOME)	923375(DWNP)~E	ITALY-DS Financials	818426	894305	532377																						ASML HOLDING - NET PROFIT(INCOME)	152001(DWNP)~E	NETHERLAND-DS Technology	347278	80750	62000
#ERROR		ITALY-DS Financials	$$ER: 4540,NO DATA VALUES FOUND																								ASML HOLDING NV - NET CASH FLOW-OPERATING ACTIVS	152001(WC04860)~E	NETHERLAND-DS Technology	187176	38082	-53652
ASSIDOMAN ABP - CURRENT ASSETS - TOTAL	142329(WC02201)~E	SWEDEN-DS Basic Materials	1129003	952574	955948	50691	-195363	-20848	-174515	-123824	-0.503047	1.93874	0.206891	1.73185	1.2288	0.0142915	-0.0550793	-0.00587774	-0.0492016	-0.0349101	0.134767	0.0525773	-2.35092	#DIV/0!	-0.0284099	0.0800614	ASSA ABLOY AB - CURRENT ASSETS - TOTAL	143328(WC02201)~E	SWEDEN-DS Industrials	959059	477698	328332	103469	1187847	22081	1165766	1269235	1.00163	11.4989	0.213754	11.2851	12.2868	0.0495228	0.568533	0.0105685	0.557964	0.607487	0.354041	0.331006
ASSIDOMAN ABP - CASH - GENERIC	142329(WC02005)~E	SWEDEN-DS Basic Materials	138600	93293	127568																						ASSA ABLOY AB - CASH - GENERIC	143328(WC02005)~E	SWEDEN-DS Industrials	197786	52217	14477
ASSIDOMAN ABP - CURRENT LIABILITIES-TOTAL	142329(WC03101)~E	SWEDEN-DS Basic Materials	1058127	1295173	1191440																						ASSA ABLOY AB - CURRENT LIABILITIES-TOTAL	143328(WC03101)~E	SWEDEN-DS Industrials	631546	250461	180870
ASSIDOMAN ABP - SHORT TERM DEBT & CURRENT PORT	142329(WC03051)~E	SWEDEN-DS Basic Materials	506294	823771	675276																						ASSA ABLOY AB - SHORT TERM DEBT & CURRENT PORT	143328(WC03051)~E	SWEDEN-DS Industrials	157858	9096	13920
ASSIDOMAN ABP - TOTAL ASSETS	142329(WC02999)~E	SWEDEN-DS Basic Materials	3538454	3555423	3604478																						ASSA ABLOY AB - TOTAL ASSETS	143328(WC02999)~E	SWEDEN-DS Industrials	2898568	1280074	934924
ASSIDOMAN ABP - CURRENT ASSETS - TOTAL	142329(WC02201)~E	SWEDEN-DS Basic Materials	1129003	952574	955948																						ASSA ABLOY AB - CURRENT ASSETS - TOTAL	143328(WC02201)~E	SWEDEN-DS Industrials	959059	477698	328332
ASSIDOMAN ABP - OTHER INVESTMENTS	142329(WC02250)~E	SWEDEN-DS Basic Materials	5138	4728	11786																						ASSA ABLOY AB - OTHER INVESTMENTS	143328(WC02250)~E	SWEDEN-DS Industrials	824	38556	336
ASSIDOMAN ABP - INVST IN UNCONSOLIDATED SUBDRS	142329(WC02256)~E	SWEDEN-DS Basic Materials	7123	5568	6009																						ASSA ABLOY AB - INVST IN UNCONSOLIDATED SUBDRS	143328(WC02256)~E	SWEDEN-DS Industrials	6751	19733	16064
ASSIDOMAN ABP - TOTAL LIABILITIES	142329(WC03351)~E	SWEDEN-DS Basic Materials	1994117	1891386	1791724																						ASSA ABLOY AB - TOTAL LIABILITIES	143328(WC03351)~E	SWEDEN-DS Industrials	1624425	625745	646294
ASSIDOMAN ABP - CURRENT LIABILITIES-TOTAL	142329(WC03101)~E	SWEDEN-DS Basic Materials	1058127	1295173	1191440																						ASSA ABLOY AB - CURRENT LIABILITIES-TOTAL	143328(WC03101)~E	SWEDEN-DS Industrials	631546	250461	180870
ASSIDOMAN ABP - LONG TERM DEBT	142329(WC03251)~E	SWEDEN-DS Basic Materials	469046	108421	82619																						ASSA ABLOY AB - LONG TERM DEBT	143328(WC03251)~E	SWEDEN-DS Industrials	898812	303298	379128
ASSIDOMAN DEAD - 25/01/02 - SALES(REVENUE)	142329(DWSL)~E	SWEDEN-DS Basic Materials	2860398	2520692	2394781																						ASSA ABLOY B - SALES(REVENUE)	143328(DWSL)~E	SWEDEN-DS Industrials	1624876	1200020	901589
ASSIDOMAN DEAD - 25/01/02 - NET PROFIT(INCOME)	142329(DWNP)~E	SWEDEN-DS Basic Materials	-100768	74592	89205																						ASSA ABLOY B - NET PROFIT(INCOME)	143328(DWNP)~E	SWEDEN-DS Industrials	103301	80206	55261
ASSIDOMAN ABP - NET CASH FLOW-OPERATING ACTIVS	142329(WC04860)~E	SWEDEN-DS Basic Materials	283973	0	0																						ASSA ABLOY AB - NET CASH FLOW-OPERATING ACTIVS	143328(WC04860)~E	SWEDEN-DS Industrials	203125	164744	0
ASSOCIATED BRITISH - CURRENT ASSETS - TOTAL	900825(WC02201)~E	UK-DS Consumer Staples	3273312	3611505	3881455	120500	591403	118	591285	711785	0.407342	1.9992	0.000398891	1.9988	2.40614	0.0207733	0.101954	2.03424e-05	0.101933	0.122707	0.162858	-0.112014	-0.212113	0.0113883	0.0509972	0.102272	#ERROR		ITALY-DS Financials	$$ER: 4540,NO DATA VALUES FOUND			#VALUE!	#VALUE!	#VALUE!	#VALUE!	#VALUE!	#VALUE!	#VALUE!	#VALUE!	#VALUE!	#VALUE!	#VALUE!	#VALUE!	#VALUE!	#VALUE!	#VALUE!	0.186515	0.190877
ASSOCIATED BRITISH - CASH - GENERIC	900825(WC02005)~E	UK-DS Consumer Staples	1737942	2323604	2516233																						ASSICUR GENERALI SPA - CASH - GENERIC	923375(WC02005)~E	ITALY-DS Financials	3926418	2656701	2285290
ASSOCIATED BRITISH - CURRENT LIABILITIES-TOTAL	900825(WC03101)~E	UK-DS Consumer Staples	1178457	1028620	1166096																						#ERROR		ITALY-DS Financials	$$ER: 4540,NO DATA VALUES FOUND
ASSOCIATED BRITISH - SHORT TERM DEBT & CURRENT PORT	900825(WC03051)~E	UK-DS Consumer Staples	85209	62341	76935																						ASSICUR GENERALI SPA - SHORT TERM DEBT & CURRENT PORT	923375(WC03051)~E	ITALY-DS Financials	1505475	82224	1156149
ASSOCIATED BRITISH - TOTAL ASSETS	900825(WC02999)~E	UK-DS Consumer Staples	5934084	5667328	6005470																						ASSICUR GENERALI SPA - TOTAL ASSETS	923375(WC02999)~E	ITALY-DS Financials	212315112	169965976	146831135
ASSOCIATED BRITISH - CURRENT ASSETS - TOTAL	900825(WC02201)~E	UK-DS Consumer Staples	3273312	3611505	3881455																						#ERROR		ITALY-DS Financials	$$ER: 4540,NO DATA VALUES FOUND
ASSOCIATED BRITISH - OTHER INVESTMENTS	900825(WC02250)~E	UK-DS Consumer Staples	6431	4250	3017																						ASSICUR GENERALI SPA - OTHER INVESTMENTS	923375(WC02250)~E	ITALY-DS Financials	22842482	16824213	12145324
ASSOCIATED BRITISH - INVST IN UNCONSOLIDATED SUBDRS	900825(WC02256)~E	UK-DS Consumer Staples	24116	12751	15085																						ASSICUR GENERALI SPA - INVST IN UNCONSOLIDATED SUBDRS	923375(WC02256)~E	ITALY-DS Financials	5825486	6625309	5943357
ASSOCIATED BRITISH - TOTAL LIABILITIES	900825(WC03351)~E	UK-DS Consumer Staples	1527331	1347407	1507024																						ASSICUR GENERALI SPA - TOTAL LIABILITIES	923375(WC03351)~E	ITALY-DS Financials	200499189	160428359	137969329
ASSOCIATED BRITISH - CURRENT LIABILITIES-TOTAL	900825(WC03101)~E	UK-DS Consumer Staples	1178457	1028620	1166096																						#ERROR		ITALY-DS Financials	$$ER: 4540,NO DATA VALUES FOUND
ASSOCIATED BRITISH - LONG TERM DEBT	900825(WC03251)~E	UK-DS Consumer Staples	252412	222443	236840																						ASSICUR GENERALI SPA - LONG TERM DEBT	923375(WC03251)~E	ITALY-DS Financials	6727353	3856878	2256525
ASSOCIATED BRIT.FOODS - SALES(REVENUE)	900825(DWSL)~E	UK-DS Consumer Staples	6911576	5943610	6693361																						ASSICURAZIONI GENERALI - SALES(REVENUE)	923375(DWSL)~E	ITALY-DS Financials	57404439	48380707	40626122
ASSOCIATED BRIT.FOODS - NET PROFIT(INCOME)	900825(DWNP)~E	UK-DS Consumer Staples	295820	375460	1027311																						ASSICURAZIONI GENERALI - NET PROFIT(INCOME)	923375(DWNP)~E	ITALY-DS Financials	1424968	818426	894305
ASSOCIATED BRITISH - NET CASH FLOW-OPERATING ACTIVS	900825(WC04860)~E	UK-DS Consumer Staples	593248	586568	595871																						#ERROR		ITALY-DS Financials	$$ER: 4540,NO DATA VALUES FOUND
ASTRAZENECA PLC - CURRENT ASSETS - TOTAL	319608(WC02201)~E	UK-DS Health Care	9212273	3634174	4074548	-1158290	6047517	719762	5327755	4169465	-1.02408	5.34679	0.636363	4.71043	3.68635	-0.0861135	0.449605	0.053511	0.396094	0.30998	1.25511	-0.00364708	0.118066	0.651878	0.0840888	0.156774	ASSIDOMAN ABP - CURRENT ASSETS - TOTAL	142329(WC02201)~E	SWEDEN-DS Basic Materials	1143637	1129003	952574	-55438	989018	382854	606164	550726	-0.174273	3.10904	1.20353	1.90552	1.73124	-0.0137266	0.244884	0.0947958	0.150088	0.136361	-0.0274703	0.134767
ASTRAZENECA PLC - CASH - GENERIC	319608(WC02005)~E	UK-DS Health Care	3266115	525645	1099721																						ASSIDOMAN ABP - CASH - GENERIC	142329(WC02005)~E	SWEDEN-DS Basic Materials	329172	138600	93293
ASTRAZENECA PLC - CURRENT LIABILITIES-TOTAL	319608(WC03101)~E	UK-DS Health Care	6972282	2837914	2810397																						ASSIDOMAN ABP - CURRENT LIABILITIES-TOTAL	142329(WC03101)~E	SWEDEN-DS Basic Materials	775858	1058127	1295173
ASTRAZENECA PLC - SHORT TERM DEBT & CURRENT PORT	319608(WC03051)~E	UK-DS Health Care	376477	238028	282096																						ASSIDOMAN ABP - SHORT TERM DEBT & CURRENT PORT	142329(WC03051)~E	SWEDEN-DS Basic Materials	344525	506294	823771
ASTRAZENECA PLC - TOTAL ASSETS	319608(WC02999)~E	UK-DS Health Care	19252002	7649476	7498917																						ASSIDOMAN ABP - TOTAL ASSETS	142329(WC02999)~E	SWEDEN-DS Basic Materials	4538989	3538454	3555423
ASTRAZENECA PLC - CURRENT ASSETS - TOTAL	319608(WC02201)~E	UK-DS Health Care	9212273	3634174	4074548																						ASSIDOMAN ABP - CURRENT ASSETS - TOTAL	142329(WC02201)~E	SWEDEN-DS Basic Materials	1143637	1129003	952574
ASTRAZENECA PLC - OTHER INVESTMENTS	319608(WC02250)~E	UK-DS Health Care	70527	68008	55816																						ASSIDOMAN ABP - OTHER INVESTMENTS	142329(WC02250)~E	SWEDEN-DS Basic Materials	0	5138	4728
ASTRAZENECA PLC - INVST IN UNCONSOLIDATED SUBDRS	319608(WC02256)~E	UK-DS Health Care	113241	138850	128225																						ASSIDOMAN ABP - INVST IN UNCONSOLIDATED SUBDRS	142329(WC02256)~E	SWEDEN-DS Basic Materials	9144	7123	5568
ASTRAZENECA PLC - TOTAL LIABILITIES	319608(WC03351)~E	UK-DS Health Care	8976850	4039388	4190705																						ASSIDOMAN ABP - TOTAL LIABILITIES	142329(WC03351)~E	SWEDEN-DS Basic Materials	1731316	1994117	1891386
ASTRAZENECA PLC - CURRENT LIABILITIES-TOTAL	319608(WC03101)~E	UK-DS Health Care	6972282	2837914	2810397																						ASSIDOMAN ABP - CURRENT LIABILITIES-TOTAL	142329(WC03101)~E	SWEDEN-DS Basic Materials	775858	1058127	1295173
ASTRAZENECA PLC - LONG TERM DEBT	319608(WC03251)~E	UK-DS Health Care	735075	651743	787454																						ASSIDOMAN ABP - LONG TERM DEBT	142329(WC03251)~E	SWEDEN-DS Basic Materials	105660	469046	108421
ASTRAZENECA - SALES(REVENUE)	319608(DWSL)~E	UK-DS Health Care	17605082	7806744	7835320																						ASSIDOMAN DEAD - 25/01/02 - SALES(REVENUE)	142329(DWSL)~E	SWEDEN-DS Basic Materials	2781822	2860398	2520692
ASTRAZENECA - NET PROFIT(INCOME)	319608(DWNP)~E	UK-DS Health Care	1131056	1011618	1101229																						ASSIDOMAN DEAD - 25/01/02 - NET PROFIT(INCOME)	142329(DWNP)~E	SWEDEN-DS Basic Materials	318110	-100768	74592
ASTRAZENECA PLC - NET CASH FLOW-OPERATING ACTIVS	319608(WC04860)~E	UK-DS Health Care	2108731	1276566	1264151																						ASSIDOMAN ABP - NET CASH FLOW-OPERATING ACTIVS	142329(WC04860)~E	SWEDEN-DS Basic Materials	363376	283973	0
ATHENS MEDICAL - CURRENT ASSETS - TOTAL	307569(WC02201)~E	GREECE-DS Health Care	98271	31784	24785	50372	40224	103	40121	90493	1.16634	0.93137	0.00238492	0.928985	2.09533	0.339008	0.270711	0.000693199	0.270018	0.609026	0.210881	0.228544	2.79008	#VALUE!	0.290659	#VALUE!	ASS. BRITISH PORTS - CURRENT ASSETS - TOTAL	901891(WC02201)~E	UK-DS Industrials	184566	192605	167186	-17076	20753	10358	10395	-6681	-0.0992808	0.120659	0.060222	0.0604371	-0.0388437	-0.00656747	0.00798165	0.00398371	0.00399794	-0.00256953	0.100999	0.174881
ATHENS MEDICAL - CASH - GENERIC	307569(WC02005)~E	GREECE-DS Health Care	17202	3875	4163																						ASS. BRITISH PORTS - CASH - GENERIC	901891(WC02005)~E	UK-DS Industrials	16229	22186	10343
ATHENS MEDICAL - CURRENT LIABILITIES-TOTAL	307569(WC03101)~E	GREECE-DS Health Care	70391	58890	35441																						ASS. BRITISH PORTS - CURRENT LIABILITIES-TOTAL	901891(WC03101)~E	UK-DS Industrials	198568	181190	168886
ATHENS MEDICAL - SHORT TERM DEBT & CURRENT PORT	307569(WC03051)~E	GREECE-DS Health Care	34872	26159	9727																						ASS. BRITISH PORTS - SHORT TERM DEBT & CURRENT PORT	901891(WC03051)~E	UK-DS Industrials	17979	15595	18702
ATHENS MEDICAL - TOTAL ASSETS	307569(WC02999)~E	GREECE-DS Health Care	201514	95659	64879																						ASS. BRITISH PORTS - TOTAL ASSETS	901891(WC02999)~E	UK-DS Industrials	2567542	2632637	2442193
ATHENS MEDICAL - CURRENT ASSETS - TOTAL	307569(WC02201)~E	GREECE-DS Health Care	98271	31784	24785																						ASS. BRITISH PORTS - CURRENT ASSETS - TOTAL	901891(WC02201)~E	UK-DS Industrials	184566	192605	167186
ATHENS MEDICAL - OTHER INVESTMENTS	307569(WC02250)~E	GREECE-DS Health Care	0	0	0																						ASS. BRITISH PORTS - OTHER INVESTMENTS	901891(WC02250)~E	UK-DS Industrials	910103	1016560	942760
ATHENS MEDICAL - INVST IN UNCONSOLIDATED SUBDRS	307569(WC02256)~E	GREECE-DS Health Care	3134	3990	1501																						ASS. BRITISH PORTS - INVST IN UNCONSOLIDATED SUBDRS	901891(WC02256)~E	UK-DS Industrials	73986	45338	35562
ATHENS MEDICAL - TOTAL LIABILITIES	307569(WC03351)~E	GREECE-DS Health Care	70562	58958	40376																						ASS. BRITISH PORTS - TOTAL LIABILITIES	901891(WC03351)~E	UK-DS Industrials	953063	1104180	993199
ATHENS MEDICAL - CURRENT LIABILITIES-TOTAL	307569(WC03101)~E	GREECE-DS Health Care	70391	58890	35441																						ASS. BRITISH PORTS - CURRENT LIABILITIES-TOTAL	901891(WC03101)~E	UK-DS Industrials	198568	181190	168886
ATHENS MEDICAL - LONG TERM DEBT	307569(WC03251)~E	GREECE-DS Health Care	0	0	4085																						ASS. BRITISH PORTS - LONG TERM DEBT	901891(WC03251)~E	UK-DS Industrials	699443	878296	779824
ATHENS MEDICAL CENTRE - SALES(REVENUE)	307569(DWSL)~E	GREECE-DS Health Care	97689	80676	65668																						ASSD.BRIT.PORTS HDG. DEAD - 16/08/06 - SALES(REVENUE)	901891(DWSL)~E	UK-DS Industrials	621480	564469	480448
ATHENS MEDICAL CENTRE - NET PROFIT(INCOME)	307569(DWNP)~E	GREECE-DS Health Care	43188	11395	12182																						ASSD.BRIT.PORTS HDG. DEAD - 16/08/06 - NET PROFIT(INCOME)	901891(DWNP)~E	UK-DS Industrials	171997	9003	119156
#ERROR		GREECE-DS Health Care	$$ER: 4540,NO DATA VALUES FOUND																								ASS. BRITISH PORTS - NET CASH FLOW-OPERATING ACTIVS	901891(WC04860)~E	UK-DS Industrials	211456	172830	167470
ATLANTIC TELECOM GRP - CURRENT ASSETS - TOTAL	135132(WC02201)~E	UK-DS Telecom	29178	6826	31332	-4948	52677	0	52677	47729	0.189245	-2.01473	0	-2.01473	-1.82548	-0.0487317	0.518804	0	0.518804	0.470072	0.598428	0.15168	0.934305	2.00647	-0.257506	-0.160131	ASSOCIATED BRITISH - CURRENT ASSETS - TOTAL	900825(WC02201)~E	UK-DS Consumer Staples	3532220	3273312	3611505	14521	-68570	21279	-89849	-75328	0.0661338	-0.312292	0.0969121	-0.409204	-0.343071	0.00240595	-0.0113612	0.00352566	-0.0148869	-0.0124809	0.0142899	0.162858
ATLANTIC TELECOM GRP - CASH - GENERIC	135132(WC02005)~E	UK-DS Telecom	9132	81	26362																						ASSOCIATED BRITISH - CASH - GENERIC	900825(WC02005)~E	UK-DS Consumer Staples	1906126	1737942	2323604
ATLANTIC TELECOM GRP - CURRENT LIABILITIES-TOTAL	135132(WC03101)~E	UK-DS Telecom	40203	21985	10478																						ASSOCIATED BRITISH - CURRENT LIABILITIES-TOTAL	900825(WC03101)~E	UK-DS Consumer Staples	1260143	1178457	1028620
ATLANTIC TELECOM GRP - SHORT TERM DEBT & CURRENT PORT	135132(WC03051)~E	UK-DS Telecom	7580	7611	3702																						ASSOCIATED BRITISH - SHORT TERM DEBT & CURRENT PORT	900825(WC03051)~E	UK-DS Consumer Staples	90692	85209	62341
ATLANTIC TELECOM GRP - TOTAL ASSETS	135132(WC02999)~E	UK-DS Telecom	139050	64021	65593																						ASSOCIATED BRITISH - TOTAL ASSETS	900825(WC02999)~E	UK-DS Consumer Staples	6136834	5934084	5667328
ATLANTIC TELECOM GRP - CURRENT ASSETS - TOTAL	135132(WC02201)~E	UK-DS Telecom	29178	6826	31332																						ASSOCIATED BRITISH - CURRENT ASSETS - TOTAL	900825(WC02201)~E	UK-DS Consumer Staples	3532220	3273312	3611505
ATLANTIC TELECOM GRP - OTHER INVESTMENTS	135132(WC02250)~E	UK-DS Telecom	0	0	0																						ASSOCIATED BRITISH - OTHER INVESTMENTS	900825(WC02250)~E	UK-DS Consumer Staples	6364	6431	4250
ATLANTIC TELECOM GRP - INVST IN UNCONSOLIDATED SUBDRS	135132(WC02256)~E	UK-DS Telecom	0	0	0																						ASSOCIATED BRITISH - INVST IN UNCONSOLIDATED SUBDRS	900825(WC02256)~E	UK-DS Consumer Staples	36595	24116	12751
ATLANTIC TELECOM GRP - TOTAL LIABILITIES	135132(WC03351)~E	UK-DS Telecom	53690	32750	17939																						ASSOCIATED BRITISH - TOTAL LIABILITIES	900825(WC03351)~E	UK-DS Consumer Staples	1632458	1527331	1347407
ATLANTIC TELECOM GRP - CURRENT LIABILITIES-TOTAL	135132(WC03101)~E	UK-DS Telecom	40203	21985	10478																						ASSOCIATED BRITISH - CURRENT LIABILITIES-TOTAL	900825(WC03101)~E	UK-DS Consumer Staples	1260143	1178457	1028620
ATLANTIC TELECOM GRP - LONG TERM DEBT	135132(WC03251)~E	UK-DS Telecom	13487	10765	7461																						ASSOCIATED BRITISH - LONG TERM DEBT	900825(WC03251)~E	UK-DS Consumer Staples	254574	252412	222443
ATLANTIC TELECOM DEAD - 16/01/02 - SALES(REVENUE)	135132(DWSL)~E	UK-DS Telecom	23994	15011	13034																						ASSOCIATED BRIT.FOODS - SALES(REVENUE)	900825(DWSL)~E	UK-DS Consumer Staples	7010342	6911576	5943610
ATLANTIC TELECOM DEAD - 16/01/02 - NET PROFIT(INCOME)	135132(DWNP)~E	UK-DS Telecom	-26146	-13517	-4296																						ASSOCIATED BRIT.FOODS - NET PROFIT(INCOME)	900825(DWNP)~E	UK-DS Consumer Staples	219570	295820	375460
ATLANTIC TELECOM GRP - NET CASH FLOW-OPERATING ACTIVS	135132(WC04860)~E	UK-DS Telecom	-16259	-5408	-9152																						ASSOCIATED BRITISH - NET CASH FLOW-OPERATING ACTIVS	900825(WC04860)~E	UK-DS Consumer Staples	583930	593248	586568
ATLAS COPCO - CURRENT ASSETS - TOTAL	929448(WC02201)~E	SWEDEN-DS Industrials	1879570	1592492	1611350	128519	1926898	-12680	1939578	2068097	0.489837	7.34417	-0.0483285	7.3925	7.88234	0.0259945	0.389739	-0.00256468	0.392303	0.418298	0.193574	0.0214682	0.0938916	#DIV/0!	0.0530677	0.108993	ASTRAZENECA PLC - CURRENT ASSETS - TOTAL	319608(WC02201)~E	UK-DS Health Care	10832999	9212273	3634174	-385470	-1250964	-16908	-1234056	-1619526	-0.144366	-0.46851	-0.00633237	-0.462178	-0.606544	-0.01992	-0.0646464	-0.00087376	-0.0637727	-0.0836927	-0.0555845	1.25511
ATLAS COPCO - CASH - GENERIC	929448(WC02005)~E	SWEDEN-DS Industrials	150160	222516	186383																						ASTRAZENECA PLC - CASH - GENERIC	319608(WC02005)~E	UK-DS Health Care	4743835	3266115	525645
ATLAS COPCO - CURRENT LIABILITIES-TOTAL	929448(WC03101)~E	SWEDEN-DS Industrials	1861938	1191585	1649597																						ASTRAZENECA PLC - CURRENT LIABILITIES-TOTAL	319608(WC03101)~E	UK-DS Health Care	7352411	6972282	2837914
ATLAS COPCO - SHORT TERM DEBT & CURRENT PORT	929448(WC03051)~E	SWEDEN-DS Industrials	956541	517103	879338																						ASTRAZENECA PLC - SHORT TERM DEBT & CURRENT PORT	319608(WC03051)~E	UK-DS Health Care	228130	376477	238028
ATLAS COPCO - TOTAL ASSETS	929448(WC02999)~E	SWEDEN-DS Industrials	6052643	3835511	3945583																						ASTRAZENECA PLC - TOTAL ASSETS	319608(WC02999)~E	UK-DS Health Care	19449722	19252002	7649476
ATLAS COPCO - CURRENT ASSETS - TOTAL	929448(WC02201)~E	SWEDEN-DS Industrials	1879570	1592492	1611350																						ASTRAZENECA PLC - CURRENT ASSETS - TOTAL	319608(WC02201)~E	UK-DS Health Care	10832999	9212273	3634174
ATLAS COPCO - OTHER INVESTMENTS	929448(WC02250)~E	SWEDEN-DS Industrials	701	1156	1502																						ASTRAZENECA PLC - OTHER INVESTMENTS	319608(WC02250)~E	UK-DS Health Care	11726	70527	68008
ATLAS COPCO - INVST IN UNCONSOLIDATED SUBDRS	929448(WC02256)~E	SWEDEN-DS Industrials	14012	10401	20452																						ASTRAZENECA PLC - INVST IN UNCONSOLIDATED SUBDRS	319608(WC02256)~E	UK-DS Health Care	0	113241	138850
ATLAS COPCO - TOTAL LIABILITIES	929448(WC03351)~E	SWEDEN-DS Industrials	3591582	2210767	2370053																						ASTRAZENECA PLC - TOTAL LIABILITIES	319608(WC03351)~E	UK-DS Health Care	9277661	8976850	4039388
ATLAS COPCO - CURRENT LIABILITIES-TOTAL	929448(WC03101)~E	SWEDEN-DS Industrials	1861938	1191585	1649597																						ASTRAZENECA PLC - CURRENT LIABILITIES-TOTAL	319608(WC03101)~E	UK-DS Health Care	7352411	6972282	2837914
ATLAS COPCO - LONG TERM DEBT	929448(WC03251)~E	SWEDEN-DS Industrials	1280798	557656	254326																						ASTRAZENECA PLC - LONG TERM DEBT	319608(WC03251)~E	UK-DS Health Care	672665	735075	651743
ATLAS COPCO A - SALES(REVENUE)	929448(DWSL)~E	SWEDEN-DS Industrials	4230871	3544707	3470208																						ASTRAZENECA - SALES(REVENUE)	319608(DWSL)~E	UK-DS Health Care	16626512	17605082	7806744
ATLAS COPCO A - NET PROFIT(INCOME)	929448(DWNP)~E	SWEDEN-DS Industrials	262371	239851	255135																						ASTRAZENECA - NET PROFIT(INCOME)	319608(DWNP)~E	UK-DS Health Care	2670089	1131056	1011618
ATLAS COPCO - NET CASH FLOW-OPERATING ACTIVS	929448(WC04860)~E	SWEDEN-DS Industrials	538872	0	0																						ASTRAZENECA PLC - NET CASH FLOW-OPERATING ACTIVS	319608(WC04860)~E	UK-DS Health Care	3755799	2108731	1276566
ATLAS COPCO - CURRENT ASSETS - TOTAL	756206(WC02201)~E	SWEDEN-DS Industrials	1879570	1592492	1611350	128519	1926898	-12680	1939578	2068097	0.489837	7.34417	-0.0483285	7.3925	7.88234	0.0259945	0.389739	-0.00256468	0.392303	0.418298	0.193574	0.0214682	0.0938916	#DIV/0!	0.0530677	0.108993	ATLAS COPCO - CURRENT ASSETS - TOTAL	929448(WC02201)~E	SWEDEN-DS Industrials	2104061	1879570	1592492	82451	484258	40509	443749	526200	0.249795	1.46712	0.122727	1.34439	1.59418	0.0128691	0.075584	0.00632273	0.0692613	0.0821304	0.241398	0.193574
ATLAS COPCO - CASH - GENERIC	756206(WC02005)~E	SWEDEN-DS Industrials	150160	222516	186383																						ATLAS COPCO - CASH - GENERIC	929448(WC02005)~E	SWEDEN-DS Industrials	139639	150160	222516
ATLAS COPCO - CURRENT LIABILITIES-TOTAL	756206(WC03101)~E	SWEDEN-DS Industrials	1861938	1191585	1649597																						ATLAS COPCO - CURRENT LIABILITIES-TOTAL	929448(WC03101)~E	SWEDEN-DS Industrials	2185339	1861938	1191585
ATLAS COPCO - SHORT TERM DEBT & CURRENT PORT	756206(WC03051)~E	SWEDEN-DS Industrials	956541	517103	879338																						ATLAS COPCO - SHORT TERM DEBT & CURRENT PORT	929448(WC03051)~E	SWEDEN-DS Industrials	1127381	956541	517103
ATLAS COPCO - TOTAL ASSETS	756206(WC02999)~E	SWEDEN-DS Industrials	6052643	3835511	3945583																						ATLAS COPCO - TOTAL ASSETS	929448(WC02999)~E	SWEDEN-DS Industrials	6761128	6052643	3835511
ATLAS COPCO - CURRENT ASSETS - TOTAL	756206(WC02201)~E	SWEDEN-DS Industrials	1879570	1592492	1611350																						ATLAS COPCO - CURRENT ASSETS - TOTAL	929448(WC02201)~E	SWEDEN-DS Industrials	2104061	1879570	1592492
ATLAS COPCO - OTHER INVESTMENTS	756206(WC02250)~E	SWEDEN-DS Industrials	701	1156	1502																						ATLAS COPCO - OTHER INVESTMENTS	929448(WC02250)~E	SWEDEN-DS Industrials	2596	701	1156
ATLAS COPCO - INVST IN UNCONSOLIDATED SUBDRS	756206(WC02256)~E	SWEDEN-DS Industrials	14012	10401	20452																						ATLAS COPCO - INVST IN UNCONSOLIDATED SUBDRS	929448(WC02256)~E	SWEDEN-DS Industrials	11853	14012	10401
ATLAS COPCO - TOTAL LIABILITIES	756206(WC03351)~E	SWEDEN-DS Industrials	3591582	2210767	2370053																						ATLAS COPCO - TOTAL LIABILITIES	929448(WC03351)~E	SWEDEN-DS Industrials	4029200	3591582	2210767
ATLAS COPCO - CURRENT LIABILITIES-TOTAL	756206(WC03101)~E	SWEDEN-DS Industrials	1861938	1191585	1649597																						ATLAS COPCO - CURRENT LIABILITIES-TOTAL	929448(WC03101)~E	SWEDEN-DS Industrials	2185339	1861938	1191585
ATLAS COPCO - LONG TERM DEBT	756206(WC03251)~E	SWEDEN-DS Industrials	1280798	557656	254326																						ATLAS COPCO - LONG TERM DEBT	929448(WC03251)~E	SWEDEN-DS Industrials	1354506	1280798	557656
ATLAS COPCO B - SALES(REVENUE)	756206(DWSL)~E	SWEDEN-DS Industrials	4230871	3544707	3470208																						ATLAS COPCO A - SALES(REVENUE)	929448(DWSL)~E	SWEDEN-DS Industrials	5252195	4230871	3544707
ATLAS COPCO B - NET PROFIT(INCOME)	756206(DWNP)~E	SWEDEN-DS Industrials	262371	239851	255135																						ATLAS COPCO A - NET PROFIT(INCOME)	929448(DWNP)~E	SWEDEN-DS Industrials	330075	262371	239851
ATLAS COPCO - NET CASH FLOW-OPERATING ACTIVS	756206(WC04860)~E	SWEDEN-DS Industrials	538872	0	0																						ATLAS COPCO - NET CASH FLOW-OPERATING ACTIVS	929448(WC04860)~E	SWEDEN-DS Industrials	666924	538872	0
ATOS SE - CURRENT ASSETS - TOTAL	740622(WC02201)~E	FRANCE-DS Technology	623600	548664	508113	6325	-8788	-69656	60868	67193	0.133158	-0.185011	-1.46644	1.28143	1.41459	0.00673861	-0.00936267	-0.074211	0.0648483	0.0715869	0.106436	0.398006	0.0149139	-0.379023	0.0506062	0.0378214	ATOS SE - CURRENT ASSETS - TOTAL	740622(WC02201)~E	FRANCE-DS Technology	1297700	623600	548664	267200	220200	368700	-148500	118700	8.79526	7.24819	12.1363	-4.88808	3.90718	0.187148	0.154229	0.258238	-0.10401	0.0831378	0.413107	0.106436
ATOS SE - CASH - GENERIC	740622(WC02005)~E	FRANCE-DS Technology	173600	76377	82170																						ATOS SE - CASH - GENERIC	740622(WC02005)~E	FRANCE-DS Technology	210400	173600	76377
ATOS SE - CURRENT LIABILITIES-TOTAL	740622(WC03101)~E	FRANCE-DS Technology	423200	520461	478537																						ATOS SE - CURRENT LIABILITIES-TOTAL	740622(WC03101)~E	FRANCE-DS Technology	871500	423200	520461
ATOS SE - SHORT TERM DEBT & CURRENT PORT	740622(WC03051)~E	FRANCE-DS Technology	30900	99549	73328																						ATOS SE - SHORT TERM DEBT & CURRENT PORT	740622(WC03051)~E	FRANCE-DS Technology	109100	30900	99549
ATOS SE - TOTAL ASSETS	740622(WC02999)~E	FRANCE-DS Technology	972000	905242	833591																						ATOS SE - TOTAL ASSETS	740622(WC02999)~E	FRANCE-DS Technology	1883500	972000	905242
ATOS SE - CURRENT ASSETS - TOTAL	740622(WC02201)~E	FRANCE-DS Technology	623600	548664	508113																						ATOS SE - CURRENT ASSETS - TOTAL	740622(WC02201)~E	FRANCE-DS Technology	1297700	623600	548664
ATOS SE - OTHER INVESTMENTS	740622(WC02250)~E	FRANCE-DS Technology	5700	5336	4116																						ATOS SE - OTHER INVESTMENTS	740622(WC02250)~E	FRANCE-DS Technology	22000	5700	5336
ATOS SE - INVST IN UNCONSOLIDATED SUBDRS	740622(WC02256)~E	FRANCE-DS Technology	3600	3354	3049																						ATOS SE - INVST IN UNCONSOLIDATED SUBDRS	740622(WC02256)~E	FRANCE-DS Technology	4500	3600	3354
ATOS SE - TOTAL LIABILITIES	740622(WC03351)~E	FRANCE-DS Technology	714700	707211	682514																						ATOS SE - TOTAL LIABILITIES	740622(WC03351)~E	FRANCE-DS Technology	1553800	714700	707211
ATOS SE - CURRENT LIABILITIES-TOTAL	740622(WC03101)~E	FRANCE-DS Technology	423200	520461	478537																						ATOS SE - CURRENT LIABILITIES-TOTAL	740622(WC03101)~E	FRANCE-DS Technology	871500	423200	520461
ATOS SE - LONG TERM DEBT	740622(WC03251)~E	FRANCE-DS Technology	192700	18294	61589																						ATOS SE - LONG TERM DEBT	740622(WC03251)~E	FRANCE-DS Technology	214800	192700	18294
ATOS - SALES(REVENUE)	740622(DWSL)~E	FRANCE-DS Technology	1083400	979180	700412																						ATOS - SALES(REVENUE)	740622(DWSL)~E	FRANCE-DS Technology	1530960	1083400	979180
ATOS - NET PROFIT(INCOME)	740622(DWNP)~E	FRANCE-DS Technology	47500	46802	21465																						ATOS - NET PROFIT(INCOME)	740622(DWNP)~E	FRANCE-DS Technology	30380	47500	46802
ATOS SE - NET CASH FLOW-OPERATING ACTIVS	740622(WC04860)~E	FRANCE-DS Technology	35500	57168	34149																						ATOS SE - NET CASH FLOW-OPERATING ACTIVS	740622(WC04860)~E	FRANCE-DS Technology	125900	35500	57168
ATTICA HOLDINGS S.A. - CURRENT ASSETS - TOTAL	308895(WC02201)~E	GREECE-DS Industrials	134729	86369	41296	632	21483	-3298	24781	25413	0.0363615	1.236	-0.189747	1.42575	1.46211	0.00135698	0.0461267	-0.00708122	0.0532079	0.0545649	0.103996	0.645751	0.00491443	#VALUE!	0.0373192	#VALUE!	AUTOGRILL SPA - CURRENT ASSETS - TOTAL	892360(WC02201)~E	ITALY-DS Consumer Discr	454744	491022	322836	-7604	-1416	-17614	16198	8594	-0.511056	-0.0951677	-1.18382	1.08865	0.577593	-0.00330723	-0.000615865	-0.00766091	0.00704505	0.00373781	0.146989	1.35999
ATTICA HOLDINGS S.A. - CASH - GENERIC	308895(WC02005)~E	GREECE-DS Industrials	120034	73433	32622																						AUTOGRILL SPA - CASH - GENERIC	892360(WC02005)~E	ITALY-DS Consumer Discr	135029	228943	212038
ATTICA HOLDINGS S.A. - CURRENT LIABILITIES-TOTAL	308895(WC03101)~E	GREECE-DS Industrials	31074	29739	14053																						AUTOGRILL SPA - CURRENT LIABILITIES-TOTAL	892360(WC03101)~E	ITALY-DS Consumer Discr	969855	627716	500026
ATTICA HOLDINGS S.A. - SHORT TERM DEBT & CURRENT PORT	308895(WC03051)~E	GREECE-DS Industrials	14292	14084	0																						AUTOGRILL SPA - SHORT TERM DEBT & CURRENT PORT	892360(WC03051)~E	ITALY-DS Consumer Discr	396463	119564	242534
ATTICA HOLDINGS S.A. - TOTAL ASSETS	308895(WC02999)~E	GREECE-DS Industrials	565269	366209	164552																						AUTOGRILL SPA - TOTAL ASSETS	892360(WC02999)~E	ITALY-DS Consumer Discr	2346439	2251970	909778
ATTICA HOLDINGS S.A. - CURRENT ASSETS - TOTAL	308895(WC02201)~E	GREECE-DS Industrials	134729	86369	41296																						AUTOGRILL SPA - CURRENT ASSETS - TOTAL	892360(WC02201)~E	ITALY-DS Consumer Discr	454744	491022	322836
ATTICA HOLDINGS S.A. - OTHER INVESTMENTS	308895(WC02250)~E	GREECE-DS Industrials	0	0	0																						AUTOGRILL SPA - OTHER INVESTMENTS	892360(WC02250)~E	ITALY-DS Consumer Discr	22141	20199	16264
ATTICA HOLDINGS S.A. - INVST IN UNCONSOLIDATED SUBDRS	308895(WC02256)~E	GREECE-DS Industrials	129217	0	0																						AUTOGRILL SPA - INVST IN UNCONSOLIDATED SUBDRS	892360(WC02256)~E	ITALY-DS Consumer Discr	137537	7316	2637
ATTICA HOLDINGS S.A. - TOTAL LIABILITIES	308895(WC03351)~E	GREECE-DS Industrials	184769	198617	74161																						AUTOGRILL SPA - TOTAL LIABILITIES	892360(WC03351)~E	ITALY-DS Consumer Discr	2088793	1996444	681357
ATTICA HOLDINGS S.A. - CURRENT LIABILITIES-TOTAL	308895(WC03101)~E	GREECE-DS Industrials	31074	29739	14053																						AUTOGRILL SPA - CURRENT LIABILITIES-TOTAL	892360(WC03101)~E	ITALY-DS Consumer Discr	969855	627716	500026
ATTICA HOLDINGS S.A. - LONG TERM DEBT	308895(WC03251)~E	GREECE-DS Industrials	150941	162826	57068																						AUTOGRILL SPA - LONG TERM DEBT	892360(WC03251)~E	ITALY-DS Consumer Discr	1044652	1276828	57088
ATTICA HOLDINGS - SALES(REVENUE)	308895(DWSL)~E	GREECE-DS Industrials	86837	78657	47794																						AUTOGRILL - SALES(REVENUE)	892360(DWSL)~E	ITALY-DS Consumer Discr	3041130	2651402	1123479
ATTICA HOLDINGS - NET PROFIT(INCOME)	308895(DWNP)~E	GREECE-DS Industrials	17381	17296	10050																						AUTOGRILL - NET PROFIT(INCOME)	892360(DWNP)~E	ITALY-DS Consumer Discr	14879	25941	33831
#ERROR		GREECE-DS Industrials	$$ER: 4540,NO DATA VALUES FOUND																								AUTOGRILL SPA - NET CASH FLOW-OPERATING ACTIVS	892360(WC04860)~E	ITALY-DS Consumer Discr	301800	224607	146674
AUTOGRILL SPA - CURRENT ASSETS - TOTAL	892360(WC02201)~E	ITALY-DS Consumer Discr	491022	322836	211718	-99379	1165392	-32343	1197735	1098356	-3.83096	44.9247	-1.24679	46.1715	42.3405	-0.0628633	0.737182	-0.0204589	0.757641	0.694778	1.35999	0.265574	-0.233218	0.531335	0.0164093	0.142078	#ERROR		US-DS Consumer Discr	$$ER: E100,NO WORLDSCOPE DATA FOR THIS CODE			#VALUE!	#VALUE!	#VALUE!	#VALUE!	#VALUE!	#VALUE!	#VALUE!	#VALUE!	#VALUE!	#VALUE!	#VALUE!	#VALUE!	#VALUE!	#VALUE!	#VALUE!	#VALUE!	#DIV/0!
AUTOGRILL SPA - CASH - GENERIC	892360(WC02005)~E	ITALY-DS Consumer Discr	228943	212038	116752																						#ERROR		US-DS Consumer Discr	$$ER: E100,NO WORLDSCOPE DATA FOR THIS CODE
AUTOGRILL SPA - CURRENT LIABILITIES-TOTAL	892360(WC03101)~E	ITALY-DS Consumer Discr	627716	500026	329615																						#ERROR		US-DS Consumer Discr	$$ER: E100,NO WORLDSCOPE DATA FOR THIS CODE
AUTOGRILL SPA - SHORT TERM DEBT & CURRENT PORT	892360(WC03051)~E	ITALY-DS Consumer Discr	119564	242534	133721																						#ERROR		US-DS Consumer Discr	$$ER: E100,NO WORLDSCOPE DATA FOR THIS CODE
AUTOGRILL SPA - TOTAL ASSETS	892360(WC02999)~E	ITALY-DS Consumer Discr	2251970	909778	653757																						#ERROR		US-DS Consumer Discr	$$ER: E100,NO WORLDSCOPE DATA FOR THIS CODE
AUTOGRILL SPA - CURRENT ASSETS - TOTAL	892360(WC02201)~E	ITALY-DS Consumer Discr	491022	322836	211718																						#ERROR		US-DS Consumer Discr	$$ER: E100,NO WORLDSCOPE DATA FOR THIS CODE
AUTOGRILL SPA - OTHER INVESTMENTS	892360(WC02250)~E	ITALY-DS Consumer Discr	20199	16264	16372																						#ERROR		US-DS Consumer Discr	$$ER: E100,NO WORLDSCOPE DATA FOR THIS CODE
AUTOGRILL SPA - INVST IN UNCONSOLIDATED SUBDRS	892360(WC02256)~E	ITALY-DS Consumer Discr	7316	2637	107422																						#ERROR		US-DS Consumer Discr	$$ER: E100,NO WORLDSCOPE DATA FOR THIS CODE
AUTOGRILL SPA - TOTAL LIABILITIES	892360(WC03351)~E	ITALY-DS Consumer Discr	1996444	681357	452897																						#ERROR		US-DS Consumer Discr	$$ER: E100,NO WORLDSCOPE DATA FOR THIS CODE
AUTOGRILL SPA - CURRENT LIABILITIES-TOTAL	892360(WC03101)~E	ITALY-DS Consumer Discr	627716	500026	329615																						#ERROR		US-DS Consumer Discr	$$ER: E100,NO WORLDSCOPE DATA FOR THIS CODE
AUTOGRILL SPA - LONG TERM DEBT	892360(WC03251)~E	ITALY-DS Consumer Discr	1276828	57088	22230																						#ERROR		US-DS Consumer Discr	$$ER: E100,NO WORLDSCOPE DATA FOR THIS CODE
AUTOGRILL - SALES(REVENUE)	892360(DWSL)~E	ITALY-DS Consumer Discr	2651402	1123479	887723																						#ERROR		US-DS Consumer Discr	$$ER: 4502,NO WORLDSCOPE DATA FOR 892128
AUTOGRILL - NET PROFIT(INCOME)	892360(DWNP)~E	ITALY-DS Consumer Discr	25941	33831	25747																						#ERROR		US-DS Consumer Discr	$$ER: 4502,NO WORLDSCOPE DATA FOR 892128
AUTOGRILL SPA - NET CASH FLOW-OPERATING ACTIVS	892360(WC04860)~E	ITALY-DS Consumer Discr	224607	146674	83873																						#ERROR		US-DS Consumer Discr	$$ER: E100,NO WORLDSCOPE DATA FOR THIS CODE
#ERROR		US-DS Consumer Discr	$$ER: E100,NO WORLDSCOPE DATA FOR THIS CODE			#VALUE!	#VALUE!	#VALUE!	#VALUE!	#VALUE!	#VALUE!	#VALUE!	#VALUE!	#VALUE!	#VALUE!	#VALUE!	#VALUE!	#VALUE!	#VALUE!	#VALUE!	#VALUE!	#DIV/0!	#VALUE!	#VALUE!	#VALUE!	#VALUE!	AUTONOMY CORPORATION - CURRENT ASSETS - TOTAL	269281(WC02201)~E	UK-DS Real Estate	170541	54201	48133	-4664	2475	0	2475	-2189	-0.304797	0.161744	0	0.161744	-0.143053	-0.0381758	0.0202584	0	0.0202584	-0.0179174	0.947511	2.00595
#ERROR		US-DS Consumer Discr	$$ER: E100,NO WORLDSCOPE DATA FOR THIS CODE																								AUTONOMY CORPORATION - CASH - GENERIC	269281(WC02005)~E	UK-DS Real Estate	146568	32905	39600
#ERROR		US-DS Consumer Discr	$$ER: E100,NO WORLDSCOPE DATA FOR THIS CODE																								AUTONOMY CORPORATION - CURRENT LIABILITIES-TOTAL	269281(WC03101)~E	UK-DS Real Estate	21910	14569	3959
#ERROR		US-DS Consumer Discr	$$ER: E100,NO WORLDSCOPE DATA FOR THIS CODE																								AUTONOMY CORPORATION - SHORT TERM DEBT & CURRENT PORT	269281(WC03051)~E	UK-DS Real Estate	0	0	0
#ERROR		US-DS Consumer Discr	$$ER: E100,NO WORLDSCOPE DATA FOR THIS CODE																								AUTONOMY CORPORATION - TOTAL ASSETS	269281(WC02999)~E	UK-DS Real Estate	180605	63738	54185
#ERROR		US-DS Consumer Discr	$$ER: E100,NO WORLDSCOPE DATA FOR THIS CODE																								AUTONOMY CORPORATION - CURRENT ASSETS - TOTAL	269281(WC02201)~E	UK-DS Real Estate	170541	54201	48133
#ERROR		US-DS Consumer Discr	$$ER: E100,NO WORLDSCOPE DATA FOR THIS CODE																								AUTONOMY CORPORATION - OTHER INVESTMENTS	269281(WC02250)~E	UK-DS Real Estate	2197	0	0
#ERROR		US-DS Consumer Discr	$$ER: E100,NO WORLDSCOPE DATA FOR THIS CODE																								AUTONOMY CORPORATION - INVST IN UNCONSOLIDATED SUBDRS	269281(WC02256)~E	UK-DS Real Estate	0	4145	213
#ERROR		US-DS Consumer Discr	$$ER: E100,NO WORLDSCOPE DATA FOR THIS CODE																								AUTONOMY CORPORATION - TOTAL LIABILITIES	269281(WC03351)~E	UK-DS Real Estate	21910	14569	3959
#ERROR		US-DS Consumer Discr	$$ER: E100,NO WORLDSCOPE DATA FOR THIS CODE																								AUTONOMY CORPORATION - CURRENT LIABILITIES-TOTAL	269281(WC03101)~E	UK-DS Real Estate	21910	14569	3959
#ERROR		US-DS Consumer Discr	$$ER: E100,NO WORLDSCOPE DATA FOR THIS CODE																								AUTONOMY CORPORATION - LONG TERM DEBT	269281(WC03251)~E	UK-DS Real Estate	0	0	0
#ERROR		US-DS Consumer Discr	$$ER: 4502,NO WORLDSCOPE DATA FOR 892128																								AUTONOMY CORP. DEAD - 14/11/11 - SALES(REVENUE)	269281(DWSL)~E	UK-DS Real Estate	68827	35341	11757
#ERROR		US-DS Consumer Discr	$$ER: 4502,NO WORLDSCOPE DATA FOR 892128																								AUTONOMY CORP. DEAD - 14/11/11 - NET PROFIT(INCOME)	269281(DWNP)~E	UK-DS Real Estate	15302	-7844	-7318
#ERROR		US-DS Consumer Discr	$$ER: E100,NO WORLDSCOPE DATA FOR THIS CODE																								AUTONOMY CORPORATION - NET CASH FLOW-OPERATING ACTIVS	269281(WC04860)~E	UK-DS Real Estate	13693	-10881	-8551
ABERTIS INFRAEST - CURRENT ASSETS - TOTAL	772273(WC02201)~E	SPAIN-DS Industrials	82783	32947	47762	-2855	530047	117906	412141	409286	-0.0191306	3.55171	0.790059	2.76165	2.74252	-0.000988834	0.183583	0.040837	0.142746	0.141757	0.131576	0.0860428	0.0534947	#VALUE!	0.0516885	#VALUE!	ABERTIS INFRAEST - CURRENT ASSETS - TOTAL	772273(WC02201)~E	SPAIN-DS Industrials	211598	82783	32947	38807	483098	59176	423922	462729	0.238431	2.96816	0.363578	2.60458	2.84301	0.010656	0.132654	0.0162492	0.116405	0.127061	0.160874	0.131576
ABERTIS INFRAEST - CASH - GENERIC	772273(WC02005)~E	SPAIN-DS Industrials	22159	13228	31499																						ABERTIS INFRAEST - CASH - GENERIC	772273(WC02005)~E	SPAIN-DS Industrials	70871	22159	13228
ABERTIS INFRAEST - CURRENT LIABILITIES-TOTAL	772273(WC03101)~E	SPAIN-DS Industrials	164846	129097	195996																						ABERTIS INFRAEST - CURRENT LIABILITIES-TOTAL	772273(WC03101)~E	SPAIN-DS Industrials	430956	164846	129097
ABERTIS INFRAEST - SHORT TERM DEBT & CURRENT PORT	772273(WC03051)~E	SPAIN-DS Industrials	52691	60702	120202																						ABERTIS INFRAEST - SHORT TERM DEBT & CURRENT PORT	772273(WC03051)~E	SPAIN-DS Industrials	277505	52691	60702
ABERTIS INFRAEST - TOTAL ASSETS	772273(WC02999)~E	SPAIN-DS Industrials	3192246	2582230	2552066																						ABERTIS INFRAEST - TOTAL ASSETS	772273(WC02999)~E	SPAIN-DS Industrials	4091318	3192246	2582230
ABERTIS INFRAEST - CURRENT ASSETS - TOTAL	772273(WC02201)~E	SPAIN-DS Industrials	82783	32947	47762																						ABERTIS INFRAEST - CURRENT ASSETS - TOTAL	772273(WC02201)~E	SPAIN-DS Industrials	211598	82783	32947
ABERTIS INFRAEST - OTHER INVESTMENTS	772273(WC02250)~E	SPAIN-DS Industrials	9183	932	1022																						ABERTIS INFRAEST - OTHER INVESTMENTS	772273(WC02250)~E	SPAIN-DS Industrials	49229	9183	932
ABERTIS INFRAEST - INVST IN UNCONSOLIDATED SUBDRS	772273(WC02256)~E	SPAIN-DS Industrials	74465	52583	34240																						ABERTIS INFRAEST - INVST IN UNCONSOLIDATED SUBDRS	772273(WC02256)~E	SPAIN-DS Industrials	321578	74465	52583
ABERTIS INFRAEST - TOTAL LIABILITIES	772273(WC03351)~E	SPAIN-DS Industrials	1396500	875260	877916																						ABERTIS INFRAEST - TOTAL LIABILITIES	772273(WC03351)~E	SPAIN-DS Industrials	2177527	1396500	875260
ABERTIS INFRAEST - CURRENT LIABILITIES-TOTAL	772273(WC03101)~E	SPAIN-DS Industrials	164846	129097	195996																						ABERTIS INFRAEST - CURRENT LIABILITIES-TOTAL	772273(WC03101)~E	SPAIN-DS Industrials	430956	164846	129097
ABERTIS INFRAEST - LONG TERM DEBT	772273(WC03251)~E	SPAIN-DS Industrials	420799	53214	48850																						ABERTIS INFRAEST - LONG TERM DEBT	772273(WC03251)~E	SPAIN-DS Industrials	876540	420799	53214
ABERTIS INFRAESTRUCTURAS DEAD - DELIST.06/08/18 - SALES(REVENUE)	772273(DWSL)~E	SPAIN-DS Industrials	457538	404337	372303																						ABERTIS INFRAESTRUCTURAS DEAD - DELIST.06/08/18 - SALES(REVENUE)	772273(DWSL)~E	SPAIN-DS Industrials	531144	457538	404337
ABERTIS INFRAESTRUCTURAS DEAD - DELIST.06/08/18 - NET PROFIT(INCOME)	772273(DWNP)~E	SPAIN-DS Industrials	149237	141659	149033																						ABERTIS INFRAESTRUCTURAS DEAD - DELIST.06/08/18 - NET PROFIT(INCOME)	772273(DWNP)~E	SPAIN-DS Industrials	162760	149237	141659
#ERROR		SPAIN-DS Industrials	$$ER: 4540,NO DATA VALUES FOUND																								#ERROR		SPAIN-DS Industrials	$$ER: 4540,NO DATA VALUES FOUND
ATLANTIA SPA - CURRENT ASSETS - TOTAL	685756(WC02201)~E	ITALY-DS Industrials	888237	958222	874730	-170717	274475	133611	140864	-29853	-0.573655	0.922311	0.448969	0.473341	-0.100314	-0.0281273	0.0452224	0.0220137	0.0232087	-0.00491857	0.0722481	0.0579695	0.259837	0.137253	0.0490317	0.120706	ATLANTIA SPA - CURRENT ASSETS - TOTAL	685756(WC02201)~E	ITALY-DS Industrials	920087	888237	958222	159335	203921	88350	115571	274906	0.44609	0.570918	0.247354	0.323564	0.769655	0.025292	0.0323694	0.0140242	0.0183452	0.0436372	0.0382746	0.0722481
ATLANTIA SPA - CASH - GENERIC	685756(WC02005)~E	ITALY-DS Industrials	278821	301826	183782																						ATLANTIA SPA - CASH - GENERIC	685756(WC02005)~E	ITALY-DS Industrials	210928	278821	301826
ATLANTIA SPA - CURRENT LIABILITIES-TOTAL	685756(WC03101)~E	ITALY-DS Industrials	1957616	1548547	1555636																						ATLANTIA SPA - CURRENT LIABILITIES-TOTAL	685756(WC03101)~E	ITALY-DS Industrials	2028807	1957616	1548547
ATLANTIA SPA - SHORT TERM DEBT & CURRENT PORT	685756(WC03051)~E	ITALY-DS Industrials	941347	656015	719622																						ATLANTIA SPA - SHORT TERM DEBT & CURRENT PORT	685756(WC03051)~E	ITALY-DS Industrials	1072130	941347	656015
ATLANTIA SPA - TOTAL ASSETS	685756(WC02999)~E	ITALY-DS Industrials	6174662	5964226	5983454																						ATLANTIA SPA - TOTAL ASSETS	685756(WC02999)~E	ITALY-DS Industrials	6424956	6174662	5964226
ATLANTIA SPA - CURRENT ASSETS - TOTAL	685756(WC02201)~E	ITALY-DS Industrials	888237	958222	874730																						ATLANTIA SPA - CURRENT ASSETS - TOTAL	685756(WC02201)~E	ITALY-DS Industrials	920087	888237	958222
ATLANTIA SPA - OTHER INVESTMENTS	685756(WC02250)~E	ITALY-DS Industrials	42549	93209	91251																						ATLANTIA SPA - OTHER INVESTMENTS	685756(WC02250)~E	ITALY-DS Industrials	1778	42549	93209
ATLANTIA SPA - INVST IN UNCONSOLIDATED SUBDRS	685756(WC02256)~E	ITALY-DS Industrials	87068	30462	24264																						ATLANTIA SPA - INVST IN UNCONSOLIDATED SUBDRS	685756(WC02256)~E	ITALY-DS Industrials	142362	87068	30462
ATLANTIA SPA - TOTAL LIABILITIES	685756(WC03351)~E	ITALY-DS Industrials	3756233	3719852	3896220																						ATLANTIA SPA - TOTAL LIABILITIES	685756(WC03351)~E	ITALY-DS Industrials	3782052	3756233	3719852
ATLANTIA SPA - CURRENT LIABILITIES-TOTAL	685756(WC03101)~E	ITALY-DS Industrials	1957616	1548547	1555636																						ATLANTIA SPA - CURRENT LIABILITIES-TOTAL	685756(WC03101)~E	ITALY-DS Industrials	2028807	1957616	1548547
ATLANTIA SPA - LONG TERM DEBT	685756(WC03251)~E	ITALY-DS Industrials	904304	1410603	1756356																						ATLANTIA SPA - LONG TERM DEBT	685756(WC03251)~E	ITALY-DS Industrials	770582	904304	1410603
ATLANTIA - SALES(REVENUE)	685756(DWSL)~E	ITALY-DS Industrials	1983066	1849447	1748110																						ATLANTIA - SALES(REVENUE)	685756(DWSL)~E	ITALY-DS Industrials	2058967	1983066	1849447
ATLANTIA - NET PROFIT(INCOME)	685756(DWNP)~E	ITALY-DS Industrials	297595	236217	137965																						ATLANTIA - NET PROFIT(INCOME)	685756(DWNP)~E	ITALY-DS Industrials	357181	297595	236217
ATLANTIA SPA - NET CASH FLOW-OPERATING ACTIVS	685756(WC04860)~E	ITALY-DS Industrials	732616	644198	434512																						ATLANTIA SPA - NET CASH FLOW-OPERATING ACTIVS	685756(WC04860)~E	ITALY-DS Industrials	676205	732616	644198
AVENTIS - CURRENT ASSETS - TOTAL	308549(WC02201)~E	FRANCE-DS Health Care	14128000	7915153	7713006	1355473	8829659	2446056	6383603	7739076	-1.50441	-9.79984	-2.71482	-7.08502	-8.58943	0.0417574	0.272011	0.0753545	0.196657	0.238414	-0.0479226	-0.0351064	-2.25216	-0.601024	-0.0277567	0.0180218	AVENTIS - CURRENT ASSETS - TOTAL	308549(WC02201)~E	FRANCE-DS Health Care	13892000	14128000	7915153	907000	46000	408000	-362000	545000	-31.2759	-1.58621	-14.069	12.4828	-18.7931	0.0223154	0.00113176	0.0100383	-0.00890649	0.0134089	0.77044	-0.0479226
AVENTIS - CASH - GENERIC	308549(WC02005)~E	FRANCE-DS Health Care	2019000	1770848	1322648																						AVENTIS - CASH - GENERIC	308549(WC02005)~E	FRANCE-DS Health Care	1279000	2019000	1770848
AVENTIS - CURRENT LIABILITIES-TOTAL	308549(WC03101)~E	FRANCE-DS Health Care	17041000	8690509	7109003																						AVENTIS - CURRENT LIABILITIES-TOTAL	308549(WC03101)~E	FRANCE-DS Health Care	15111000	17041000	8690509
AVENTIS - SHORT TERM DEBT & CURRENT PORT	308549(WC03051)~E	FRANCE-DS Health Care	7724000	3982731	2641484																						AVENTIS - SHORT TERM DEBT & CURRENT PORT	308549(WC03051)~E	FRANCE-DS Health Care	6197000	7724000	3982731
AVENTIS - TOTAL ASSETS	308549(WC02999)~E	FRANCE-DS Health Care	40663000	24258297	24909255																						AVENTIS - TOTAL ASSETS	308549(WC02999)~E	FRANCE-DS Health Care	40626000	40663000	24258297
AVENTIS - CURRENT ASSETS - TOTAL	308549(WC02201)~E	FRANCE-DS Health Care	14128000	7915153	7713006																						AVENTIS - CURRENT ASSETS - TOTAL	308549(WC02201)~E	FRANCE-DS Health Care	13892000	14128000	7915153
AVENTIS - OTHER INVESTMENTS	308549(WC02250)~E	FRANCE-DS Health Care	225000	457347	367707																						AVENTIS - OTHER INVESTMENTS	308549(WC02250)~E	FRANCE-DS Health Care	413000	225000	457347
AVENTIS - INVST IN UNCONSOLIDATED SUBDRS	308549(WC02256)~E	FRANCE-DS Health Care	3064000	1469456	1559858																						AVENTIS - INVST IN UNCONSOLIDATED SUBDRS	308549(WC02256)~E	FRANCE-DS Health Care	3029000	3064000	1469456
AVENTIS - TOTAL LIABILITIES	308549(WC03351)~E	FRANCE-DS Health Care	29022000	16007147	17225672																						AVENTIS - TOTAL LIABILITIES	308549(WC03351)~E	FRANCE-DS Health Care	29267000	29022000	16007147
AVENTIS - CURRENT LIABILITIES-TOTAL	308549(WC03101)~E	FRANCE-DS Health Care	17041000	8690509	7109003																						AVENTIS - CURRENT LIABILITIES-TOTAL	308549(WC03101)~E	FRANCE-DS Health Care	15111000	17041000	8690509
AVENTIS - LONG TERM DEBT	308549(WC03251)~E	FRANCE-DS Health Care	6952000	4733694	6987043																						AVENTIS - LONG TERM DEBT	308549(WC03251)~E	FRANCE-DS Health Care	8719000	6952000	4733694
AVENTIS DEAD - MERGED 992594 - SALES(REVENUE)	308549(DWSL)~E	FRANCE-DS Health Care	12598000	13232117	13713551																						AVENTIS DEAD - MERGED 992594 - SALES(REVENUE)	308549(DWSL)~E	FRANCE-DS Health Care	22304000	12598000	13232117
AVENTIS DEAD - MERGED 992594 - NET PROFIT(INCOME)	308549(DWNP)~E	FRANCE-DS Health Care	-901000	719559	-662848																						AVENTIS DEAD - MERGED 992594 - NET PROFIT(INCOME)	308549(DWNP)~E	FRANCE-DS Health Care	-29000	-901000	719559
AVENTIS - NET CASH FLOW-OPERATING ACTIVS	308549(WC04860)~E	FRANCE-DS Health Care	585000	1466255	1883355																						AVENTIS - NET CASH FLOW-OPERATING ACTIVS	308549(WC04860)~E	FRANCE-DS Health Care	1271000	585000	1466255
#ERROR		UK-DS Consumer Discr	$$ER: 4540,NO DATA VALUES FOUND			#VALUE!	#VALUE!	#VALUE!	#VALUE!	#VALUE!	#VALUE!	#VALUE!	#VALUE!	#VALUE!	#VALUE!	#VALUE!	#VALUE!	#VALUE!	#VALUE!	#VALUE!	0.32133	#DIV/0!	0.278233	0.0858553	0.0856595	0.207121	AWG PLC - CURRENT ASSETS - TOTAL	904327(WC02201)~E	UK-DS Utilities	643755	600965	374752	127469	457409	21638	435771	563240	0.48613	1.74442	0.082521	1.6619	2.14803	0.0208005	0.0746405	0.00353091	0.0711096	0.0919101	0.041814	0.106829
AVIS BUDGET - CASH - GENERIC	888550(WC02005)~E	UK-DS Consumer Discr	49601	40215	0																						AWG PLC - CASH - GENERIC	904327(WC02005)~E	UK-DS Utilities	259507	243408	77076
#ERROR		UK-DS Consumer Discr	$$ER: 4540,NO DATA VALUES FOUND																								AWG PLC - CURRENT LIABILITIES-TOTAL	904327(WC03101)~E	UK-DS Utilities	633095	696463	754180
AVIS BUDGET - SHORT TERM DEBT & CURRENT PORT	888550(WC03051)~E	UK-DS Consumer Discr	660887	535555	0																						AWG PLC - SHORT TERM DEBT & CURRENT PORT	904327(WC03051)~E	UK-DS Utilities	143198	105788	187872
AVIS BUDGET - TOTAL ASSETS	888550(WC02999)~E	UK-DS Consumer Discr	1738547	1386921	0																						AWG PLC - TOTAL ASSETS	904327(WC02999)~E	UK-DS Utilities	6395227	5861093	4785492
#ERROR		UK-DS Consumer Discr	$$ER: 4540,NO DATA VALUES FOUND																								AWG PLC - CURRENT ASSETS - TOTAL	904327(WC02201)~E	UK-DS Utilities	643755	600965	374752
#ERROR		UK-DS Consumer Discr	$$ER: 4540,NO DATA VALUES FOUND																								AWG PLC - OTHER INVESTMENTS	904327(WC02250)~E	UK-DS Utilities	44551	7074	6092
AVIS BUDGET - INVST IN UNCONSOLIDATED SUBDRS	888550(WC02256)~E	UK-DS Consumer Discr	1140	966	0																						AWG PLC - INVST IN UNCONSOLIDATED SUBDRS	904327(WC02256)~E	UK-DS Utilities	477	4019	5242
AVIS BUDGET - TOTAL LIABILITIES	888550(WC03351)~E	UK-DS Consumer Discr	1751283	1483171	0																						AWG PLC - TOTAL LIABILITIES	904327(WC03351)~E	UK-DS Utilities	3361496	3050804	2406489
#ERROR		UK-DS Consumer Discr	$$ER: 4540,NO DATA VALUES FOUND																								AWG PLC - CURRENT LIABILITIES-TOTAL	904327(WC03101)~E	UK-DS Utilities	633095	696463	754180
AVIS BUDGET - LONG TERM DEBT	888550(WC03251)~E	UK-DS Consumer Discr	338103	246588	0																						AWG PLC - LONG TERM DEBT	904327(WC03251)~E	UK-DS Utilities	2660621	2308199	1516577
AVIS EUROPE DEAD - 04/10/11 - SALES(REVENUE)	888550(DWSL)~E	UK-DS Consumer Discr	1078941	816557	0																						AWG DEAD - 21/12/06 - SALES(REVENUE)	904327(DWSL)~E	UK-DS Utilities	1388862	1333119	1204449
AVIS EUROPE DEAD - 04/10/11 - NET PROFIT(INCOME)	888550(DWNP)~E	UK-DS Consumer Discr	133863	104725	0																						AWG DEAD - 21/12/06 - NET PROFIT(INCOME)	904327(DWNP)~E	UK-DS Utilities	262212	359646	159960
AVIS BUDGET - NET CASH FLOW-OPERATING ACTIVS	888550(WC04860)~E	UK-DS Consumer Discr	323675	298083	0																						AWG PLC - NET CASH FLOW-OPERATING ACTIVS	904327(WC04860)~E	UK-DS Utilities	528719	425563	389345
#ERROR		FRANCE-DS Financials	$$ER: 4540,NO DATA VALUES FOUND			#VALUE!	#VALUE!	#VALUE!	#VALUE!	#VALUE!	#VALUE!	#VALUE!	#VALUE!	#VALUE!	#VALUE!	#VALUE!	#VALUE!	#VALUE!	#VALUE!	#VALUE!	0.158868	0.0488042	0.320145	1.6948	0.0045354	0.0757979	#ERROR		FRANCE-DS Financials	$$ER: 4540,NO DATA VALUES FOUND			#VALUE!	#VALUE!	#VALUE!	#VALUE!	#VALUE!	#VALUE!	#VALUE!	#VALUE!	#VALUE!	#VALUE!	#VALUE!	#VALUE!	#VALUE!	#VALUE!	#VALUE!	0.224435	0.158868
AXA SA - CASH - GENERIC	936732(WC02005)~E	FRANCE-DS Financials	14130000	10420957	7274562																						AXA SA - CASH - GENERIC	936732(WC02005)~E	FRANCE-DS Financials	26065000	14130000	10420957
#ERROR		FRANCE-DS Financials	$$ER: 4540,NO DATA VALUES FOUND																								#ERROR		FRANCE-DS Financials	$$ER: 4540,NO DATA VALUES FOUND
AXA SA - SHORT TERM DEBT & CURRENT PORT	936732(WC03051)~E	FRANCE-DS Financials	9819000	4155913	3969163																						AXA SA - SHORT TERM DEBT & CURRENT PORT	936732(WC03051)~E	FRANCE-DS Financials	8122000	9819000	4155913
AXA SA - TOTAL ASSETS	936732(WC02999)~E	FRANCE-DS Financials	506956000	384255828	367691327																						AXA SA - TOTAL ASSETS	936732(WC02999)~E	FRANCE-DS Financials	468480000	506956000	384255828
#ERROR		FRANCE-DS Financials	$$ER: 4540,NO DATA VALUES FOUND																								#ERROR		FRANCE-DS Financials	$$ER: 4540,NO DATA VALUES FOUND
AXA SA - OTHER INVESTMENTS	936732(WC02250)~E	FRANCE-DS Financials	66065000	49272894	42728258																						AXA SA - OTHER INVESTMENTS	936732(WC02250)~E	FRANCE-DS Financials	7342000	66065000	49272894
AXA SA - INVST IN UNCONSOLIDATED SUBDRS	936732(WC02256)~E	FRANCE-DS Financials	1408000	1193218	2064769																						AXA SA - INVST IN UNCONSOLIDATED SUBDRS	936732(WC02256)~E	FRANCE-DS Financials	1217000	1408000	1193218
AXA SA - TOTAL LIABILITIES	936732(WC03351)~E	FRANCE-DS Financials	483668000	366060275	348928207																						AXA SA - TOTAL LIABILITIES	936732(WC03351)~E	FRANCE-DS Financials	440841000	483668000	366060275
#ERROR		FRANCE-DS Financials	$$ER: 4540,NO DATA VALUES FOUND																								#ERROR		FRANCE-DS Financials	$$ER: 4540,NO DATA VALUES FOUND
AXA SA - LONG TERM DEBT	936732(WC03251)~E	FRANCE-DS Financials	12590000	9322257	8687460																						AXA SA - LONG TERM DEBT	936732(WC03251)~E	FRANCE-DS Financials	13977000	12590000	9322257
AXA - SALES(REVENUE)	936732(DWSL)~E	FRANCE-DS Financials	80883000	69794819	66547045																						AXA - SALES(REVENUE)	936732(DWSL)~E	FRANCE-DS Financials	99036000	80883000	69794819
AXA - NET PROFIT(INCOME)	936732(DWNP)~E	FRANCE-DS Financials	2021000	1530893	1207396																						AXA - NET PROFIT(INCOME)	936732(DWNP)~E	FRANCE-DS Financials	3904000	2021000	1530893
AXA SA - NET CASH FLOW-OPERATING ACTIVS	936732(WC04860)~E	FRANCE-DS Financials	33776000	12533748	12009324																						AXA SA - NET CASH FLOW-OPERATING ACTIVS	936732(WC04860)~E	FRANCE-DS Financials	14078000	33776000	12533748
BAA PLC - CURRENT ASSETS - TOTAL	953553(WC02201)~E	UK-DS Industrials	868167	566733	734656	55669	1905724	16850	1888874	1944543	0.0870003	2.97829	0.0263334	2.95196	3.03896	0.00546355	0.187034	0.00165372	0.185381	0.190844	0.323961	0.148534	0.630402	0.432315	0.0627991	0.0812602	BAA PLC - CURRENT ASSETS - TOTAL	953553(WC02201)~E	UK-DS Industrials	1239459	868167	566733	-74283	-61964	11631	-73595	-147878	-0.180258	-0.150364	0.0282243	-0.178589	-0.358847	-0.00650995	-0.00543035	0.00101931	-0.00644966	-0.0129596	0.0714979	0.323961
BAA PLC - CASH - GENERIC	953553(WC02005)~E	UK-DS Industrials	356913	126098	461611																						BAA PLC - CASH - GENERIC	953553(WC02005)~E	UK-DS Industrials	763723	356913	126098
BAA PLC - CURRENT LIABILITIES-TOTAL	953553(WC03101)~E	UK-DS Industrials	1270097	1327572	891543																						BAA PLC - CURRENT LIABILITIES-TOTAL	953553(WC03101)~E	UK-DS Industrials	1392204	1270097	1327572
BAA PLC - SHORT TERM DEBT & CURRENT PORT	953553(WC03051)~E	UK-DS Industrials	249196	321621	85986																						BAA PLC - SHORT TERM DEBT & CURRENT PORT	953553(WC03051)~E	UK-DS Industrials	332538	249196	321621
BAA PLC - TOTAL ASSETS	953553(WC02999)~E	UK-DS Industrials	11265274	9113063	8290897																						BAA PLC - TOTAL ASSETS	953553(WC02999)~E	UK-DS Industrials	11556086	11265274	9113063
BAA PLC - CURRENT ASSETS - TOTAL	953553(WC02201)~E	UK-DS Industrials	868167	566733	734656																						BAA PLC - CURRENT ASSETS - TOTAL	953553(WC02201)~E	UK-DS Industrials	1239459	868167	566733
BAA PLC - OTHER INVESTMENTS	953553(WC02250)~E	UK-DS Industrials	51447	35421	0																						BAA PLC - OTHER INVESTMENTS	953553(WC02250)~E	UK-DS Industrials	50915	51447	35421
BAA PLC - INVST IN UNCONSOLIDATED SUBDRS	953553(WC02256)~E	UK-DS Industrials	46624	117597	101072																						BAA PLC - INVST IN UNCONSOLIDATED SUBDRS	953553(WC02256)~E	UK-DS Industrials	28640	46624	117597
BAA PLC - TOTAL LIABILITIES	953553(WC03351)~E	UK-DS Industrials	4448553	3815528	3069865																						BAA PLC - TOTAL LIABILITIES	953553(WC03351)~E	UK-DS Industrials	4353222	4448553	3815528
BAA PLC - CURRENT LIABILITIES-TOTAL	953553(WC03101)~E	UK-DS Industrials	1270097	1327572	891543																						BAA PLC - CURRENT LIABILITIES-TOTAL	953553(WC03101)~E	UK-DS Industrials	1392204	1270097	1327572
BAA PLC - LONG TERM DEBT	953553(WC03251)~E	UK-DS Industrials	3072347	2398697	2113455																						BAA PLC - LONG TERM DEBT	953553(WC03251)~E	UK-DS Industrials	2843278	3072347	2398697
BAA DEAD - 17/08/06 - SALES(REVENUE)	953553(DWSL)~E	UK-DS Industrials	3149518	2378861	2071216																						BAA DEAD - 17/08/06 - SALES(REVENUE)	953553(DWSL)~E	UK-DS Industrials	3374702	3149518	2378861
BAA DEAD - 17/08/06 - NET PROFIT(INCOME)	953553(DWNP)~E	UK-DS Industrials	639871	392462	446526																						BAA DEAD - 17/08/06 - NET PROFIT(INCOME)	953553(DWNP)~E	UK-DS Industrials	412092	639871	392462
BAA PLC - NET CASH FLOW-OPERATING ACTIVS	953553(WC04860)~E	UK-DS Industrials	827974	578067	601905																						BAA PLC - NET CASH FLOW-OPERATING ACTIVS	953553(WC04860)~E	UK-DS Industrials	910103	827974	578067
BAAN COMPANY N.V. - CURRENT ASSETS - TOTAL	143725(WC02201)~E	NETHERLAND-DS Technology	428169	514935	505604	-93163	2542	24984	-22442	-115605	0.316639	-0.00863965	-0.0849146	0.076275	0.392914	-0.143242	0.00390843	0.0384139	-0.0345055	-0.177747	-0.114981	0.0953864	0.0388641	2.59084	-0.452383	-0.203363	BAE SYSTEMS - CURRENT ASSETS - TOTAL	901419(WC02201)~E	UK-DS Industrials	10151154	12427653	8525078	-2124901	1963426	107038	1856388	-268513	102.732	-94.9249	-5.17492	-89.75	12.9817	-0.0768201	0.0709824	0.00386967	0.0671128	-0.00970737	0.355422	0.134888
BAAN COMPANY N.V. - CASH - GENERIC	143725(WC02005)~E	NETHERLAND-DS Technology	195173	176544	198922																						BAE SYSTEMS - CASH - GENERIC	901419(WC02005)~E	UK-DS Industrials	4190931	4057878	1946727
BAAN COMPANY N.V. - CURRENT LIABILITIES-TOTAL	143725(WC03101)~E	NETHERLAND-DS Technology	374569	387060	208407																						BAE SYSTEMS - CURRENT LIABILITIES-TOTAL	901419(WC03101)~E	UK-DS Industrials	11360382	11086817	6139133
BAAN COMPANY N.V. - SHORT TERM DEBT & CURRENT PORT	143725(WC03051)~E	NETHERLAND-DS Technology	187	446	1591																						BAE SYSTEMS - SHORT TERM DEBT & CURRENT PORT	901419(WC03051)~E	UK-DS Industrials	3813843	3255627	374044
BAAN COMPANY N.V. - TOTAL ASSETS	143725(WC02999)~E	NETHERLAND-DS Technology	598165	702613	664481																						BAE SYSTEMS - TOTAL ASSETS	901419(WC02999)~E	UK-DS Industrials	27546540	27774921	12648059
BAAN COMPANY N.V. - CURRENT ASSETS - TOTAL	143725(WC02201)~E	NETHERLAND-DS Technology	428169	514935	505604																						BAE SYSTEMS - CURRENT ASSETS - TOTAL	901419(WC02201)~E	UK-DS Industrials	10151154	12427653	8525078
BAAN COMPANY N.V. - OTHER INVESTMENTS	143725(WC02250)~E	NETHERLAND-DS Technology	2151	22375	27789																						BAE SYSTEMS - OTHER INVESTMENTS	901419(WC02250)~E	UK-DS Industrials	0	20900	189855
BAAN COMPANY N.V. - INVST IN UNCONSOLIDATED SUBDRS	143725(WC02256)~E	NETHERLAND-DS Technology	0	0	0																						BAE SYSTEMS - INVST IN UNCONSOLIDATED SUBDRS	901419(WC02256)~E	UK-DS Industrials	1126492	1020900	647492
BAAN COMPANY N.V. - TOTAL LIABILITIES	143725(WC03351)~E	NETHERLAND-DS Technology	605866	568808	397307																						BAE SYSTEMS - TOTAL LIABILITIES	901419(WC03351)~E	UK-DS Industrials	16039778	15824759	9784642
BAAN COMPANY N.V. - CURRENT LIABILITIES-TOTAL	143725(WC03101)~E	NETHERLAND-DS Technology	374569	387060	208407																						BAE SYSTEMS - CURRENT LIABILITIES-TOTAL	901419(WC03101)~E	UK-DS Industrials	11360382	11086817	6139133
BAAN COMPANY N.V. - LONG TERM DEBT	143725(WC03251)~E	NETHERLAND-DS Technology	187607	163042	188900																						BAE SYSTEMS - LONG TERM DEBT	901419(WC03251)~E	UK-DS Industrials	1691329	1856913	1272315
BAAN DEAD - 09/08/11 - SALES(REVENUE)	143725(DWSL)~E	NETHERLAND-DS Technology	585018	661023	603461																						BAE SYSTEMS - SALES(REVENUE)	901419(DWSL)~E	UK-DS Industrials	15347654	11323152	9977331
BAAN DEAD - 09/08/11 - NET PROFIT(INCOME)	143725(DWNP)~E	NETHERLAND-DS Technology	-294225	-283218	68512																						BAE SYSTEMS - NET PROFIT(INCOME)	901419(DWNP)~E	UK-DS Industrials	-20684	520900	980448
BAAN COMPANY N.V. - NET CASH FLOW-OPERATING ACTIVS	143725(WC04860)~E	NETHERLAND-DS Technology	-132265	-36834	52247																						BAE SYSTEMS - NET CASH FLOW-OPERATING ACTIVS	901419(WC04860)~E	UK-DS Industrials	2827367	525723	-739586
#ERROR		SWITZ-DS Financials	$$ER: 4540,NO DATA VALUES FOUND			#VALUE!	#VALUE!	#VALUE!	#VALUE!	#VALUE!	#VALUE!	#VALUE!	#VALUE!	#VALUE!	#VALUE!	#VALUE!	#VALUE!	#VALUE!	#VALUE!	#VALUE!	-0.0283608	0.0436587	0.40506	-0.110178	0.0112559	0.0747346	BALFOUR BEATTY PLC - CURRENT ASSETS - TOTAL	900494(WC02201)~E	UK-DS Industrials	1315831	1276527	1763956	-146271	194696	1053	193643	47372	-1.29481	1.72348	0.00932131	1.71416	0.419344	-0.0755799	0.100602	0.000544097	0.100058	0.0244776	0.0368914	-0.286743
BALOISE HOLDING AG - CASH - GENERIC	929734(WC02005)~E	SWITZ-DS Financials	440644	307150	127351																						BALFOUR BEATTY PLC - CASH - GENERIC	900494(WC02005)~E	UK-DS Industrials	305489	254019	260697
#ERROR		SWITZ-DS Financials	$$ER: 4540,NO DATA VALUES FOUND																								BALFOUR BEATTY PLC - CURRENT LIABILITIES-TOTAL	900494(WC03101)~E	UK-DS Industrials	1587908	1422830	1905639
BALOISE HOLDING AG - SHORT TERM DEBT & CURRENT PORT	929734(WC03051)~E	SWITZ-DS Financials	0	0	0																						BALFOUR BEATTY PLC - SHORT TERM DEBT & CURRENT PORT	900494(WC03051)~E	UK-DS Industrials	112967	81994	257863
BALOISE HOLDING AG - TOTAL ASSETS	929734(WC02999)~E	SWITZ-DS Financials	29569559	26990137	24859726																						BALFOUR BEATTY PLC - TOTAL ASSETS	900494(WC02999)~E	UK-DS Industrials	2071599	1799035	2550298
#ERROR		SWITZ-DS Financials	$$ER: 4540,NO DATA VALUES FOUND																								BALFOUR BEATTY PLC - CURRENT ASSETS - TOTAL	900494(WC02201)~E	UK-DS Industrials	1315831	1276527	1763956
BALOISE HOLDING AG - OTHER INVESTMENTS	929734(WC02250)~E	SWITZ-DS Financials	0	0	0																						BALFOUR BEATTY PLC - OTHER INVESTMENTS	900494(WC02250)~E	UK-DS Industrials	0	0	1417
BALOISE HOLDING AG - INVST IN UNCONSOLIDATED SUBDRS	929734(WC02256)~E	SWITZ-DS Financials	297252	244468	223901																						BALFOUR BEATTY PLC - INVST IN UNCONSOLIDATED SUBDRS	900494(WC02256)~E	UK-DS Industrials	155927	117363	110513
BALOISE HOLDING AG - TOTAL LIABILITIES	929734(WC03351)~E	SWITZ-DS Financials	25398368	23618555	21742714																						BALFOUR BEATTY PLC - TOTAL LIABILITIES	900494(WC03351)~E	UK-DS Industrials	1821798	1665595	2244262
#ERROR		SWITZ-DS Financials	$$ER: 4540,NO DATA VALUES FOUND																								BALFOUR BEATTY PLC - CURRENT LIABILITIES-TOTAL	900494(WC03101)~E	UK-DS Industrials	1587908	1422830	1905639
BALOISE HOLDING AG - LONG TERM DEBT	929734(WC03251)~E	SWITZ-DS Financials	311585	412303	103716																						BALFOUR BEATTY PLC - LONG TERM DEBT	900494(WC03251)~E	UK-DS Industrials	27049	36977	140266
BALOISE HOLDING - SALES(REVENUE)	929734(DWSL)~E	SWITZ-DS Financials	5597628	5761015	5520018																						BALFOUR BEATTY - SALES(REVENUE)	900494(DWSL)~E	UK-DS Industrials	3667462	3536978	4958912
BALOISE HOLDING - NET PROFIT(INCOME)	929734(DWNP)~E	SWITZ-DS Financials	318315	226549	171289																						BALFOUR BEATTY - NET PROFIT(INCOME)	900494(DWNP)~E	UK-DS Industrials	112967	-607717	-168603
BALOISE HOLDING AG - NET CASH FLOW-OPERATING ACTIVS	929734(WC04860)~E	SWITZ-DS Financials	2113482	2375173	1324485																						BALFOUR BEATTY PLC - NET CASH FLOW-OPERATING ACTIVS	900494(WC04860)~E	UK-DS Industrials	181384	-30547	175687
BALTIMORE TECH. - CURRENT ASSETS - TOTAL	137543(WC02201)~E	UK-DS Technology	182627	28030	6888	-3023	70180	294	69886	66863	0.0607101	-1.40941	-0.00590433	-1.4035	-1.34279	-0.0195556	0.453991	0.00190187	0.452089	0.432534	0.849847	0.289348	7.03129	2.80206	-0.322115	-0.171971	#ERROR		SWITZ-DS Financials	$$ER: 4540,NO DATA VALUES FOUND			#VALUE!	#VALUE!	#VALUE!	#VALUE!	#VALUE!	#VALUE!	#VALUE!	#VALUE!	#VALUE!	#VALUE!	#VALUE!	#VALUE!	#VALUE!	#VALUE!	#VALUE!	0.153719	-0.0283608
BALTIMORE TECH. - CASH - GENERIC	137543(WC02005)~E	UK-DS Technology	164424	20615	406																						BALOISE HOLDING AG - CASH - GENERIC	929734(WC02005)~E	SWITZ-DS Financials	499471	440644	307150
BALTIMORE TECH. - CURRENT LIABILITIES-TOTAL	137543(WC03101)~E	UK-DS Technology	21566	6600	5474																						#ERROR		SWITZ-DS Financials	$$ER: 4540,NO DATA VALUES FOUND
BALTIMORE TECH. - SHORT TERM DEBT & CURRENT PORT	137543(WC03051)~E	UK-DS Technology	1805	650	778																						BALOISE HOLDING AG - SHORT TERM DEBT & CURRENT PORT	929734(WC03051)~E	SWITZ-DS Financials	1348487	0	0
BALTIMORE TECH. - TOTAL ASSETS	137543(WC02999)~E	UK-DS Technology	266973	42196	11070																						BALOISE HOLDING AG - TOTAL ASSETS	929734(WC02999)~E	SWITZ-DS Financials	38333470	29569559	26990137
BALTIMORE TECH. - CURRENT ASSETS - TOTAL	137543(WC02201)~E	UK-DS Technology	182627	28030	6888																						#ERROR		SWITZ-DS Financials	$$ER: 4540,NO DATA VALUES FOUND
BALTIMORE TECH. - OTHER INVESTMENTS	137543(WC02250)~E	UK-DS Technology	0	0	0																						BALOISE HOLDING AG - OTHER INVESTMENTS	929734(WC02250)~E	SWITZ-DS Financials	366831	0	0
BALTIMORE TECH. - INVST IN UNCONSOLIDATED SUBDRS	137543(WC02256)~E	UK-DS Technology	0	0	0																						BALOISE HOLDING AG - INVST IN UNCONSOLIDATED SUBDRS	929734(WC02256)~E	SWITZ-DS Financials	207899	297252	244468
BALTIMORE TECH. - TOTAL LIABILITIES	137543(WC03351)~E	UK-DS Technology	30855	8025	8005																						BALOISE HOLDING AG - TOTAL LIABILITIES	929734(WC03351)~E	SWITZ-DS Financials	35992877	25398368	23618555
BALTIMORE TECH. - CURRENT LIABILITIES-TOTAL	137543(WC03101)~E	UK-DS Technology	21566	6600	5474																						#ERROR		SWITZ-DS Financials	$$ER: 4540,NO DATA VALUES FOUND
BALTIMORE TECH. - LONG TERM DEBT	137543(WC03251)~E	UK-DS Technology	8958	1388	2530																						BALOISE HOLDING AG - LONG TERM DEBT	929734(WC03251)~E	SWITZ-DS Financials	2397842	311585	412303
BALTIMORE TECHNOLOGIES DEAD - DELIST 14/02/05 - SALES(REVENUE)	137543(DWSL)~E	UK-DS Technology	37415	20226	15687																						BALOISE HOLDING - SALES(REVENUE)	929734(DWSL)~E	SWITZ-DS Financials	6458091	5597628	5761015
BALTIMORE TECHNOLOGIES DEAD - DELIST 14/02/05 - NET PROFIT(INCOME)	137543(DWNP)~E	UK-DS Technology	-49794	-6200	668																						BALOISE HOLDING - NET PROFIT(INCOME)	929734(DWNP)~E	SWITZ-DS Financials	416982	318315	226549
BALTIMORE TECH. - NET CASH FLOW-OPERATING ACTIVS	137543(WC04860)~E	UK-DS Technology	-26584	-6992	-388																						BALOISE HOLDING AG - NET CASH FLOW-OPERATING ACTIVS	929734(WC04860)~E	SWITZ-DS Financials	1061056	2113482	2375173
#ERROR		ITALY-DS Financials	$$ER: 4540,NO DATA VALUES FOUND			#VALUE!	#VALUE!	#VALUE!	#VALUE!	#VALUE!	#VALUE!	#VALUE!	#VALUE!	#VALUE!	#VALUE!	#VALUE!	#VALUE!	#VALUE!	#VALUE!	#VALUE!	0.0202603	0.0209334	-0.267026	#VALUE!	0.00284734	#VALUE!	BALTIMORE TECH. - CURRENT ASSETS - TOTAL	137543(WC02201)~E	UK-DS Technology	278449	182627	28030	41600	938920	-249	939169	980769	-0.28263	-6.37901	0.0016917	-6.3807	-6.66333	0.053023	1.19674	-0.000317374	1.19706	1.25008	2.15641	0.849847
BANCA COMMERCIALE IT - CASH - GENERIC	929394(WC02005)~E	ITALY-DS Financials	1760563	1465982	3899739																						BALTIMORE TECH. - CASH - GENERIC	137543(WC02005)~E	UK-DS Technology	171516	164424	20615
#ERROR		ITALY-DS Financials	$$ER: 4540,NO DATA VALUES FOUND																								BALTIMORE TECH. - CURRENT LIABILITIES-TOTAL	137543(WC03101)~E	UK-DS Technology	101095	21566	6600
BANCA COMMERCIALE IT - SHORT TERM DEBT & CURRENT PORT	929394(WC03051)~E	ITALY-DS Financials	51863909	47735812	47220833																						BALTIMORE TECH. - SHORT TERM DEBT & CURRENT PORT	137543(WC03051)~E	UK-DS Technology	34204	1805	650
BANCA COMMERCIALE IT - TOTAL ASSETS	929394(WC02999)~E	ITALY-DS Financials	125239485	112842088	105147028																						BALTIMORE TECH. - TOTAL ASSETS	137543(WC02999)~E	UK-DS Technology	1302156	266973	42196
#ERROR		ITALY-DS Financials	$$ER: 4540,NO DATA VALUES FOUND																								BALTIMORE TECH. - CURRENT ASSETS - TOTAL	137543(WC02201)~E	UK-DS Technology	278449	182627	28030
#ERROR		ITALY-DS Financials	$$ER: 4540,NO DATA VALUES FOUND																								BALTIMORE TECH. - OTHER INVESTMENTS	137543(WC02250)~E	UK-DS Technology	441	0	0
BANCA COMMERCIALE IT - INVST IN UNCONSOLIDATED SUBDRS	929394(WC02256)~E	ITALY-DS Financials	212877	216407	139825																						BALTIMORE TECH. - INVST IN UNCONSOLIDATED SUBDRS	137543(WC02256)~E	UK-DS Technology	0	0	0
BANCA COMMERCIALE IT - TOTAL LIABILITIES	929394(WC03351)~E	ITALY-DS Financials	119765677	107433966	100052331																						BALTIMORE TECH. - TOTAL LIABILITIES	137543(WC03351)~E	UK-DS Technology	105500	30855	8025
#ERROR		ITALY-DS Financials	$$ER: 4540,NO DATA VALUES FOUND																								BALTIMORE TECH. - CURRENT LIABILITIES-TOTAL	137543(WC03101)~E	UK-DS Technology	101095	21566	6600
BANCA COMMERCIALE IT - LONG TERM DEBT	929394(WC03251)~E	ITALY-DS Financials	7618617	6834062	4572519																						BALTIMORE TECH. - LONG TERM DEBT	137543(WC03251)~E	UK-DS Technology	4323	8958	1388
COMIT DEAD - DELIST.02/05/01 - SALES(REVENUE)	929394(DWSL)~E	ITALY-DS Financials	8970151	8792022	8611749																						BALTIMORE TECHNOLOGIES DEAD - DELIST 14/02/05 - SALES(REVENUE)	137543(DWSL)~E	UK-DS Technology	118097	37415	20226
COMIT DEAD - DELIST.02/05/01 - NET PROFIT(INCOME)	929394(DWNP)~E	ITALY-DS Financials	338950	462431	214403																						BALTIMORE TECHNOLOGIES DEAD - DELIST 14/02/05 - NET PROFIT(INCOME)	137543(DWNP)~E	UK-DS Technology	-147189	-49794	-6200
#ERROR		ITALY-DS Financials	$$ER: 4540,NO DATA VALUES FOUND																								BALTIMORE TECH. - NET CASH FLOW-OPERATING ACTIVS	137543(WC04860)~E	UK-DS Technology	-69515	-26584	-6992
#ERROR		ITALY-DS Financials	$$ER: 4540,NO DATA VALUES FOUND			#VALUE!	#VALUE!	#VALUE!	#VALUE!	#VALUE!	#VALUE!	#VALUE!	#VALUE!	#VALUE!	#VALUE!	#VALUE!	#VALUE!	#VALUE!	#VALUE!	#VALUE!	-0.142292	0.7028	0.0200754	#VALUE!	0.0065616	#VALUE!	#ERROR		IRELAND-DS Financials	$$ER: 4540,NO DATA VALUES FOUND			#VALUE!	#VALUE!	#VALUE!	#VALUE!	#VALUE!	#VALUE!	#VALUE!	#VALUE!	#VALUE!	#VALUE!	#VALUE!	#VALUE!	#VALUE!	#VALUE!	#VALUE!	-0.00177897	0.239466
BANCA LOMBARDA SPA - CASH - GENERIC	505947(WC02005)~E	ITALY-DS Financials	351080	340615	309049																						BANK OF IRELAND - CASH - GENERIC	906225(WC02005)~E	IRELAND-DS Financials	827000	1658278	636012
#ERROR		ITALY-DS Financials	$$ER: 4540,NO DATA VALUES FOUND																								#ERROR		IRELAND-DS Financials	$$ER: 4540,NO DATA VALUES FOUND
BANCA LOMBARDA SPA - SHORT TERM DEBT & CURRENT PORT	505947(WC03051)~E	ITALY-DS Financials	7564984	5735965	2307298																						BANK OF IRELAND - SHORT TERM DEBT & CURRENT PORT	906225(WC03051)~E	IRELAND-DS Financials	12504000	7113073	6409765
BANCA LOMBARDA SPA - TOTAL ASSETS	505947(WC02999)~E	ITALY-DS Financials	18144787	16981421	8802115																						BANK OF IRELAND - TOTAL ASSETS	906225(WC02999)~E	IRELAND-DS Financials	67984000	54314316	50308546
#ERROR		ITALY-DS Financials	$$ER: 4540,NO DATA VALUES FOUND																								#ERROR		IRELAND-DS Financials	$$ER: 4540,NO DATA VALUES FOUND
#ERROR		ITALY-DS Financials	$$ER: 4540,NO DATA VALUES FOUND																								BANK OF IRELAND - OTHER INVESTMENTS	906225(WC02250)~E	IRELAND-DS Financials	49000	280612	754224
BANCA LOMBARDA SPA - INVST IN UNCONSOLIDATED SUBDRS	505947(WC02256)~E	ITALY-DS Financials	26576	24063	34766																						BANK OF IRELAND - INVST IN UNCONSOLIDATED SUBDRS	906225(WC02256)~E	IRELAND-DS Financials	14000	12697	271089
BANCA LOMBARDA SPA - TOTAL LIABILITIES	505947(WC03351)~E	ITALY-DS Financials	17048831	15988691	8295796																						BANK OF IRELAND - TOTAL LIABILITIES	906225(WC03351)~E	IRELAND-DS Financials	64646000	51378682	48229858
#ERROR		ITALY-DS Financials	$$ER: 4540,NO DATA VALUES FOUND																								#ERROR		IRELAND-DS Financials	$$ER: 4540,NO DATA VALUES FOUND
BANCA LOMBARDA SPA - LONG TERM DEBT	505947(WC03251)~E	ITALY-DS Financials	2892985	2344401	1643245																						BANK OF IRELAND - LONG TERM DEBT	906225(WC03251)~E	IRELAND-DS Financials	3234000	2509002	2173157
BANCA LOMBARDA DEAD - T/O BY 27217K - SALES(REVENUE)	505947(DWSL)~E	ITALY-DS Financials	1156538	1348405	791875																						BANK OF IRELAND GROUP - SALES(REVENUE)	906225(DWSL)~E	IRELAND-DS Financials	3952000	3959043	3194153
BANCA LOMBARDA DEAD - T/O BY 27217K - NET PROFIT(INCOME)	505947(DWNP)~E	ITALY-DS Financials	115242	112974	56020																						BANK OF IRELAND GROUP - NET PROFIT(INCOME)	906225(DWNP)~E	IRELAND-DS Financials	715000	793586	469549
#ERROR		ITALY-DS Financials	$$ER: 4540,NO DATA VALUES FOUND																								BANK OF IRELAND - NET CASH FLOW-OPERATING ACTIVS	906225(WC04860)~E	IRELAND-DS Financials	482000	246329	1096673
#ERROR		ITALY-DS Financials	$$ER: 4540,NO DATA VALUES FOUND			#VALUE!	#VALUE!	#VALUE!	#VALUE!	#VALUE!	#VALUE!	#VALUE!	#VALUE!	#VALUE!	#VALUE!	#VALUE!	#VALUE!	#VALUE!	#VALUE!	#VALUE!	-0.0314984	-0.00740162	0.0987053	#VALUE!	0.00505201	#VALUE!	#ERROR		GREECE-DS Financials	$$ER: 4540,NO DATA VALUES FOUND			#VALUE!	#VALUE!	#VALUE!	#VALUE!	#VALUE!	#VALUE!	#VALUE!	#VALUE!	#VALUE!	#VALUE!	#VALUE!	#VALUE!	#VALUE!	#VALUE!	#VALUE!	0.0617846	1.25443
BANCA MONTE PASCHI - CASH - GENERIC	672650(WC02005)~E	ITALY-DS Financials	1633844	869475	3414425																						PIRAEUS BANK - CASH - GENERIC	308699(WC02005)~E	GREECE-DS Financials	1150230	1139164	505074
#ERROR		ITALY-DS Financials	$$ER: 4540,NO DATA VALUES FOUND																								#ERROR		GREECE-DS Financials	$$ER: 4540,NO DATA VALUES FOUND
BANCA MONTE PASCHI - SHORT TERM DEBT & CURRENT PORT	672650(WC03051)~E	ITALY-DS Financials	27690343	25255376	25828248																						PIRAEUS BANK - SHORT TERM DEBT & CURRENT PORT	308699(WC03051)~E	GREECE-DS Financials	3378523	1591429	898596
BANCA MONTE PASCHI - TOTAL ASSETS	672650(WC02999)~E	ITALY-DS Financials	96707530	81452389	79604609																						PIRAEUS BANK - TOTAL ASSETS	308699(WC02999)~E	GREECE-DS Financials	11052090	8129256	3798429
#ERROR		ITALY-DS Financials	$$ER: 4540,NO DATA VALUES FOUND																								#ERROR		GREECE-DS Financials	$$ER: 4540,NO DATA VALUES FOUND
#ERROR		ITALY-DS Financials	$$ER: 4540,NO DATA VALUES FOUND																								PIRAEUS BANK - OTHER INVESTMENTS	308699(WC02250)~E	GREECE-DS Financials	0	0	0
BANCA MONTE PASCHI - INVST IN UNCONSOLIDATED SUBDRS	672650(WC02256)~E	ITALY-DS Financials	161177	126326	89904																						PIRAEUS BANK - INVST IN UNCONSOLIDATED SUBDRS	308699(WC02256)~E	GREECE-DS Financials	253200	96606	5719
BANCA MONTE PASCHI - TOTAL LIABILITIES	672650(WC03351)~E	ITALY-DS Financials	92004841	77488143	76027981																						PIRAEUS BANK - TOTAL LIABILITIES	308699(WC03351)~E	GREECE-DS Financials	10150540	6985303	3517224
#ERROR		ITALY-DS Financials	$$ER: 4540,NO DATA VALUES FOUND																								#ERROR		GREECE-DS Financials	$$ER: 4540,NO DATA VALUES FOUND
BANCA MONTE PASCHI - LONG TERM DEBT	672650(WC03251)~E	ITALY-DS Financials	10525641	9249949	7996367																						PIRAEUS BANK - LONG TERM DEBT	308699(WC03251)~E	GREECE-DS Financials	0	0	0
BANCA MONTE DEI PASCHI - SALES(REVENUE)	672650(DWSL)~E	ITALY-DS Financials	6452772	6662634	6712316																						PIRAEUS FINANCIAL HOLDINGS - SALES(REVENUE)	308699(DWSL)~E	GREECE-DS Financials	1166450	1098575	487296
BANCA MONTE DEI PASCHI - NET PROFIT(INCOME)	672650(DWNP)~E	ITALY-DS Financials	450033	409603	249016																						PIRAEUS FINANCIAL HOLDINGS - NET PROFIT(INCOME)	308699(DWNP)~E	GREECE-DS Financials	141620	143470	42420
#ERROR		ITALY-DS Financials	$$ER: 4540,NO DATA VALUES FOUND																								#ERROR		GREECE-DS Financials	$$ER: 4540,NO DATA VALUES FOUND
#ERROR		ITALY-DS Financials	$$ER: 4540,NO DATA VALUES FOUND			#VALUE!	#VALUE!	#VALUE!	#VALUE!	#VALUE!	#VALUE!	#VALUE!	#VALUE!	#VALUE!	#VALUE!	#VALUE!	#VALUE!	#VALUE!	#VALUE!	#VALUE!	-0.140775	-0.0663017	0.138844	#VALUE!	0.00583824	#VALUE!	#ERROR		UK-DS Financials	$$ER: 4540,NO DATA VALUES FOUND			#VALUE!	#VALUE!	#VALUE!	#VALUE!	#VALUE!	#VALUE!	#VALUE!	#VALUE!	#VALUE!	#VALUE!	#VALUE!	#VALUE!	#VALUE!	#VALUE!	#VALUE!	0.109933	0.22284
BAN POP DI BERG CV - CASH - GENERIC	505496(WC02005)~E	ITALY-DS Financials	735741	279503	1286566																						BANK OF SCOTLAND - CASH - GENERIC	901442(WC02005)~E	UK-DS Financials	1799523	1656270	1387929
#ERROR		ITALY-DS Financials	$$ER: 4540,NO DATA VALUES FOUND																								#ERROR		UK-DS Financials	$$ER: 4540,NO DATA VALUES FOUND
BAN POP DI BERG CV - SHORT TERM DEBT & CURRENT PORT	505496(WC03051)~E	ITALY-DS Financials	6506916	4946881	4317463																						BANK OF SCOTLAND - SHORT TERM DEBT & CURRENT PORT	901442(WC03051)~E	UK-DS Financials	42544154	31991641	21727968
BAN POP DI BERG CV - TOTAL ASSETS	505496(WC02999)~E	ITALY-DS Financials	27414609	24781273	23186953																						BANK OF SCOTLAND - TOTAL ASSETS	901442(WC02999)~E	UK-DS Financials	114260942	96135212	77496742
#ERROR		ITALY-DS Financials	$$ER: 4540,NO DATA VALUES FOUND																								#ERROR		UK-DS Financials	$$ER: 4540,NO DATA VALUES FOUND
#ERROR		ITALY-DS Financials	$$ER: 4540,NO DATA VALUES FOUND																								#ERROR		UK-DS Financials	$$ER: 4540,NO DATA VALUES FOUND
BAN POP DI BERG CV - INVST IN UNCONSOLIDATED SUBDRS	505496(WC02256)~E	ITALY-DS Financials	53177	44009	39691																						BANK OF SCOTLAND - INVST IN UNCONSOLIDATED SUBDRS	901442(WC02256)~E	UK-DS Financials	224344	164469	115047
BAN POP DI BERG CV - TOTAL LIABILITIES	505496(WC03351)~E	ITALY-DS Financials	25655993	23246278	21800398																						BANK OF SCOTLAND - TOTAL LIABILITIES	901442(WC03351)~E	UK-DS Financials	108618937	91145180	73742137
#ERROR		ITALY-DS Financials	$$ER: 4540,NO DATA VALUES FOUND																								#ERROR		UK-DS Financials	$$ER: 4540,NO DATA VALUES FOUND
BAN POP DI BERG CV - LONG TERM DEBT	505496(WC03251)~E	ITALY-DS Financials	4237971	3754540	3036014																						BANK OF SCOTLAND - LONG TERM DEBT	901442(WC03251)~E	UK-DS Financials	13075577	8430547	6508501
BCA.PPO.BERGAMO DEAD - MERGER 27217K - SALES(REVENUE)	505496(DWSL)~E	ITALY-DS Financials	1628843	1895711	2030325																						BANK OF SCOTLAND DEAD - MERGER 897376 - SALES(REVENUE)	901442(DWSL)~E	UK-DS Financials	8771679	7902894	6462737
BCA.PPO.BERGAMO DEAD - MERGER 27217K - NET PROFIT(INCOME)	505496(DWNP)~E	ITALY-DS Financials	152366	133790	95590																						BANK OF SCOTLAND DEAD - MERGER 897376 - NET PROFIT(INCOME)	901442(DWNP)~E	UK-DS Financials	935561	895177	723576
#ERROR		ITALY-DS Financials	$$ER: 4540,NO DATA VALUES FOUND																								BANK OF SCOTLAND - NET CASH FLOW-OPERATING ACTIVS	901442(WC04860)~E	UK-DS Financials	1509944	2022347	1173562
#ERROR		ITALY-DS Financials	$$ER: 4540,NO DATA VALUES FOUND			#VALUE!	#VALUE!	#VALUE!	#VALUE!	#VALUE!	#VALUE!	#VALUE!	#VALUE!	#VALUE!	#VALUE!	#VALUE!	#VALUE!	#VALUE!	#VALUE!	#VALUE!	-0.0717892	0.000818361	0.0811282	#VALUE!	0.00702	#VALUE!	#ERROR		SPAIN-DS Financials	$$ER: 4540,NO DATA VALUES FOUND			#VALUE!	#VALUE!	#VALUE!	#VALUE!	#VALUE!	#VALUE!	#VALUE!	#VALUE!	#VALUE!	#VALUE!	#VALUE!	#VALUE!	#VALUE!	#VALUE!	#VALUE!	0.301324	-0.0346368
BANCA POPOLARE - CASH - GENERIC	505838(WC02005)~E	ITALY-DS Financials	310197	508233	1665157																						BANKINTER S.A. - CASH - GENERIC	756572(WC02005)~E	SPAIN-DS Financials	141912	307328	61039
#ERROR		ITALY-DS Financials	$$ER: 4540,NO DATA VALUES FOUND																								#ERROR		SPAIN-DS Financials	$$ER: 4540,NO DATA VALUES FOUND
BANCA POPOLARE - SHORT TERM DEBT & CURRENT PORT	505838(WC03051)~E	ITALY-DS Financials	9392108	8674450	9042959																						BANKINTER S.A. - SHORT TERM DEBT & CURRENT PORT	756572(WC03051)~E	SPAIN-DS Financials	7638964	7356166	7347704
BANCA POPOLARE - TOTAL ASSETS	505838(WC02999)~E	ITALY-DS Financials	25042768	23542732	21420441																						BANKINTER S.A. - TOTAL ASSETS	756572(WC02999)~E	SPAIN-DS Financials	19058840	15414813	14614451
#ERROR		ITALY-DS Financials	$$ER: 4540,NO DATA VALUES FOUND																								#ERROR		SPAIN-DS Financials	$$ER: 4540,NO DATA VALUES FOUND
#ERROR		ITALY-DS Financials	$$ER: 4540,NO DATA VALUES FOUND																								BANKINTER S.A. - OTHER INVESTMENTS	756572(WC02250)~E	SPAIN-DS Financials	57766	24744	47552
BANCA POPOLARE - INVST IN UNCONSOLIDATED SUBDRS	505838(WC02256)~E	ITALY-DS Financials	61920	58502	42235																						BANKINTER S.A. - INVST IN UNCONSOLIDATED SUBDRS	756572(WC02256)~E	SPAIN-DS Financials	98432	75589	62710
BANCA POPOLARE - TOTAL LIABILITIES	505838(WC03351)~E	ITALY-DS Financials	23435198	22034082	20019871																						BANKINTER S.A. - TOTAL LIABILITIES	756572(WC03351)~E	SPAIN-DS Financials	18056317	14420594	13942068
#ERROR		ITALY-DS Financials	$$ER: 4540,NO DATA VALUES FOUND																								#ERROR		SPAIN-DS Financials	$$ER: 4540,NO DATA VALUES FOUND
BANCA POPOLARE - LONG TERM DEBT	505838(WC03251)~E	ITALY-DS Financials	1767693	1340646	799352																						BANKINTER S.A. - LONG TERM DEBT	756572(WC03251)~E	SPAIN-DS Financials	1850785	452364	769277
BANCA POPOLARE DI MILANO DEAD - DELIST.02/01/17 - SALES(REVENUE)	505838(DWSL)~E	ITALY-DS Financials	1682306	1812418	1810936																						BANKINTER 'R' - SALES(REVENUE)	756572(DWSL)~E	SPAIN-DS Financials	1122423	862524	893471
BANCA POPOLARE DI MILANO DEAD - DELIST.02/01/17 - NET PROFIT(INCOME)	505838(DWNP)~E	ITALY-DS Financials	170535	157738	107405																						BANKINTER 'R' - NET PROFIT(INCOME)	756572(DWNP)~E	SPAIN-DS Financials	88962	127739	116867
#ERROR		ITALY-DS Financials	$$ER: 4540,NO DATA VALUES FOUND																								#ERROR		SPAIN-DS Financials	$$ER: 4540,NO DATA VALUES FOUND
#ERROR		ITALY-DS Financials	$$ER: 4540,NO DATA VALUES FOUND			#VALUE!	#VALUE!	#VALUE!	#VALUE!	#VALUE!	#VALUE!	#VALUE!	#VALUE!	#VALUE!	#VALUE!	#VALUE!	#VALUE!	#VALUE!	#VALUE!	#VALUE!	0.0140837	0.350312	0.159964	-1	0.00599814	0	#ERROR		UK-DS Financials	$$ER: 4540,NO DATA VALUES FOUND			#VALUE!	#VALUE!	#VALUE!	#VALUE!	#VALUE!	#VALUE!	#VALUE!	#VALUE!	#VALUE!	#VALUE!	#VALUE!	#VALUE!	#VALUE!	#VALUE!	#VALUE!	0.227194	0.148492
BANCO BPM SPA - CASH - GENERIC	682797(WC02005)~E	ITALY-DS Financials	189193	0	0																						BARCLAYS PLC - CASH - GENERIC	901443(WC02005)~E	UK-DS Financials	5969769	5881029	4841315
#ERROR		ITALY-DS Financials	$$ER: 4540,NO DATA VALUES FOUND																								#ERROR		UK-DS Financials	$$ER: 4540,NO DATA VALUES FOUND
BANCO BPM SPA - SHORT TERM DEBT & CURRENT PORT	682797(WC03051)~E	ITALY-DS Financials	7316477	5248234	2905848																						BARCLAYS PLC - SHORT TERM DEBT & CURRENT PORT	901443(WC03051)~E	UK-DS Financials	110246622	131446950	90790593
BANCO BPM SPA - TOTAL ASSETS	682797(WC02999)~E	ITALY-DS Financials	25176250	23014684	20940934																						BARCLAYS PLC - TOTAL ASSETS	901443(WC02999)~E	UK-DS Financials	503078771	409627023	310925193
#ERROR		ITALY-DS Financials	$$ER: 4540,NO DATA VALUES FOUND																								#ERROR		UK-DS Financials	$$ER: 4540,NO DATA VALUES FOUND
#ERROR		ITALY-DS Financials	$$ER: 4540,NO DATA VALUES FOUND																								BARCLAYS PLC - OTHER INVESTMENTS	901443(WC02250)~E	UK-DS Financials	21495625	24175242	21038538
BANCO BPM SPA - INVST IN UNCONSOLIDATED SUBDRS	682797(WC02256)~E	ITALY-DS Financials	1794	0	0																						BARCLAYS PLC - INVST IN UNCONSOLIDATED SUBDRS	901443(WC02256)~E	UK-DS Financials	194113	170418	212525
BANCO BPM SPA - TOTAL LIABILITIES	682797(WC03351)~E	ITALY-DS Financials	23284292	21193805	19352926																						BARCLAYS PLC - TOTAL LIABILITIES	901443(WC03351)~E	UK-DS Financials	479559280	395430882	299315671
#ERROR		ITALY-DS Financials	$$ER: 4540,NO DATA VALUES FOUND																								#ERROR		UK-DS Financials	$$ER: 4540,NO DATA VALUES FOUND
BANCO BPM SPA - LONG TERM DEBT	682797(WC03251)~E	ITALY-DS Financials	4856015	3299433	2874202																						BARCLAYS PLC - LONG TERM DEBT	901443(WC03251)~E	UK-DS Financials	30036596	14477492	9917824
BANCO BPM - SALES(REVENUE)	682797(DWSL)~E	ITALY-DS Financials	1763453	1738962	1287822																						BARCLAYS - SALES(REVENUE)	901443(DWSL)~E	UK-DS Financials	26337312	21461416	18686597
BANCO BPM - NET PROFIT(INCOME)	682797(DWNP)~E	ITALY-DS Financials	144528	124597	99858																						BARCLAYS - NET PROFIT(INCOME)	901443(DWNP)~E	UK-DS Financials	3934765	2827974	1891471
BANCO BPM SPA - NET CASH FLOW-OPERATING ACTIVS	682797(WC04860)~E	ITALY-DS Financials	0	258226	242150																						BARCLAYS PLC - NET CASH FLOW-OPERATING ACTIVS	901443(WC04860)~E	UK-DS Financials	8908513	-319936	5957778
#ERROR		PORTUGAL-DS Financials	$$ER: 4540,NO DATA VALUES FOUND			#VALUE!	#VALUE!	#VALUE!	#VALUE!	#VALUE!	#VALUE!	#VALUE!	#VALUE!	#VALUE!	#VALUE!	#VALUE!	#VALUE!	#VALUE!	#VALUE!	#VALUE!	-0.0596363	-0.140142	0.591815	-0.108768	0.0134568	0.015428	BARRATT DEVELOPME - CURRENT ASSETS - TOTAL	906309(WC02201)~E	UK-DS Consumer Discr	1670326	1457074	1080051	164743	3458	14661	-11203	153540	1.03334	0.0216902	0.0919606	-0.0702704	0.963074	0.104681	0.00219728	0.00931588	-0.0071186	0.0975623	0.226281	0.285471
BANCO COMERCIAL PORT - CASH - GENERIC	756191(WC02005)~E	PORTUGAL-DS Financials	2288494	1238908	437679																						BARRATT DEVELOPME - CASH - GENERIC	906309(WC02005)~E	UK-DS Consumer Discr	74622	102251	96770
#ERROR		PORTUGAL-DS Financials	$$ER: 4540,NO DATA VALUES FOUND																								BARRATT DEVELOPME - CURRENT LIABILITIES-TOTAL	906309(WC03101)~E	UK-DS Consumer Discr	757836	690514	453811
BANCO COMERCIAL PORT - SHORT TERM DEBT & CURRENT PORT	756191(WC03051)~E	PORTUGAL-DS Financials	9613046	8545855	6850911																						BARRATT DEVELOPME - SHORT TERM DEBT & CURRENT PORT	906309(WC03051)~E	UK-DS Consumer Discr	43596	52412	6092
BANCO COMERCIAL PORT - TOTAL ASSETS	756191(WC02999)~E	PORTUGAL-DS Financials	35049284	28916675	27124063																						BARRATT DEVELOPME - TOTAL ASSETS	906309(WC02999)~E	UK-DS Consumer Discr	1682737	1464791	1092661
#ERROR		PORTUGAL-DS Financials	$$ER: 4540,NO DATA VALUES FOUND																								BARRATT DEVELOPME - CURRENT ASSETS - TOTAL	906309(WC02201)~E	UK-DS Consumer Discr	1670326	1457074	1080051
BANCO COMERCIAL PORT - OTHER INVESTMENTS	756191(WC02250)~E	PORTUGAL-DS Financials	920790	613544	88101																						BARRATT DEVELOPME - OTHER INVESTMENTS	906309(WC02250)~E	UK-DS Consumer Discr	0	0	0
BANCO COMERCIAL PORT - INVST IN UNCONSOLIDATED SUBDRS	756191(WC02256)~E	PORTUGAL-DS Financials	0	0	462219																						BARRATT DEVELOPME - INVST IN UNCONSOLIDATED SUBDRS	906309(WC02256)~E	UK-DS Consumer Discr	4773	3537	2409
BANCO COMERCIAL PORT - TOTAL LIABILITIES	756191(WC03351)~E	PORTUGAL-DS Financials	32164711	26519984	25491093																						BARRATT DEVELOPME - TOTAL LIABILITIES	906309(WC03351)~E	UK-DS Consumer Discr	858552	734405	526778
#ERROR		PORTUGAL-DS Financials	$$ER: 4540,NO DATA VALUES FOUND																								BARRATT DEVELOPME - CURRENT LIABILITIES-TOTAL	906309(WC03101)~E	UK-DS Consumer Discr	757836	690514	453811
BANCO COMERCIAL PORT - LONG TERM DEBT	756191(WC03251)~E	PORTUGAL-DS Financials	5548556	1888323	1903138																						BARRATT DEVELOPME - LONG TERM DEBT	906309(WC03251)~E	UK-DS Consumer Discr	42164	0	21111
BANCO COMR.PORTUGUES 'R' - SALES(REVENUE)	756191(DWSL)~E	PORTUGAL-DS Financials	2292602	2437995	2835347																						BARRATT DEVELOPMENTS - SALES(REVENUE)	906309(DWSL)~E	UK-DS Consumer Discr	1988862	1621865	1261689
BANCO COMR.PORTUGUES 'R' - NET PROFIT(INCOME)	756191(DWNP)~E	PORTUGAL-DS Financials	430387	270375	180239																						BARRATT DEVELOPMENTS - NET PROFIT(INCOME)	906309(DWNP)~E	UK-DS Consumer Discr	159427	124277	89402
BANCO COMERCIAL PORT - NET CASH FLOW-OPERATING ACTIVS	756191(WC04860)~E	PORTUGAL-DS Financials	493435	553655	391007																						BARRATT DEVELOPME - NET CASH FLOW-OPERATING ACTIVS	906309(WC04860)~E	UK-DS Consumer Discr	3023	16399	22386
#ERROR		PORTUGAL-DS Financials	$$ER: 4540,NO DATA VALUES FOUND			#VALUE!	#VALUE!	#VALUE!	#VALUE!	#VALUE!	#VALUE!	#VALUE!	#VALUE!	#VALUE!	#VALUE!	#VALUE!	#VALUE!	#VALUE!	#VALUE!	#VALUE!	0.052668	-0.202392	0.220695	-1.4423	0.00752716	-0.0223692	BASF SE - CURRENT ASSETS - TOTAL	866034(WC02201)~E	GERMANY-DS Basic Materials	15664200	12944200	11250876	1801600	3773200	272800	3500400	5302000	1.45314	3.04339	0.220035	2.82336	4.2765	0.0538396	0.11276	0.00815245	0.104607	0.158447	0.219627	0.0661925
BANCO ESPIRITO SANTO - CASH - GENERIC	307974(WC02005)~E	PORTUGAL-DS Financials	1357508	500858	1179522																						BASF SE - CASH - GENERIC	866034(WC02005)~E	GERMANY-DS Basic Materials	869600	1507600	1502585
#ERROR		PORTUGAL-DS Financials	$$ER: 4540,NO DATA VALUES FOUND																								BASF SE - CURRENT LIABILITIES-TOTAL	866034(WC03101)~E	GERMANY-DS Basic Materials	15087100	8027900	4368427
BANCO ESPIRITO SANTO - SHORT TERM DEBT & CURRENT PORT	307974(WC03051)~E	PORTUGAL-DS Financials	7202812	2053426	180620																						BASF SE - SHORT TERM DEBT & CURRENT PORT	866034(WC03051)~E	GERMANY-DS Basic Materials	6080000	577200	652204
BANCO ESPIRITO SANTO - TOTAL ASSETS	307974(WC02999)~E	PORTUGAL-DS Financials	29384792	25221466	21114803																						BASF SE - TOTAL ASSETS	866034(WC02999)~E	GERMANY-DS Basic Materials	37750500	29174200	25958084
#ERROR		PORTUGAL-DS Financials	$$ER: 4540,NO DATA VALUES FOUND																								BASF SE - CURRENT ASSETS - TOTAL	866034(WC02201)~E	GERMANY-DS Basic Materials	15664200	12944200	11250876
BANCO ESPIRITO SANTO - OTHER INVESTMENTS	307974(WC02250)~E	PORTUGAL-DS Financials	976162	1213261	0																						BASF SE - OTHER INVESTMENTS	866034(WC02250)~E	GERMANY-DS Basic Materials	430900	368300	345684
BANCO ESPIRITO SANTO - INVST IN UNCONSOLIDATED SUBDRS	307974(WC02256)~E	PORTUGAL-DS Financials	29305	71917	121138																						BASF SE - INVST IN UNCONSOLIDATED SUBDRS	866034(WC02256)~E	GERMANY-DS Basic Materials	3158800	1138300	1480395
BANCO ESPIRITO SANTO - TOTAL LIABILITIES	307974(WC03351)~E	PORTUGAL-DS Financials	27628410	23742730	19928762																						BASF SE - TOTAL LIABILITIES	866034(WC03351)~E	GERMANY-DS Basic Materials	23455700	15029000	12708006
#ERROR		PORTUGAL-DS Financials	$$ER: 4540,NO DATA VALUES FOUND																								BASF SE - CURRENT LIABILITIES-TOTAL	866034(WC03101)~E	GERMANY-DS Basic Materials	15087100	8027900	4368427
BANCO ESPIRITO SANTO - LONG TERM DEBT	307974(WC03251)~E	PORTUGAL-DS Financials	3959608	2253923	660408																						BASF SE - LONG TERM DEBT	866034(WC03251)~E	GERMANY-DS Basic Materials	1811900	717200	663657
BANCO ESPIRITO SANTO DEAD - 03/02/16 - SALES(REVENUE)	307974(DWSL)~E	PORTUGAL-DS Financials	2228874	2117357	2654632																						BASF (XET) - SALES(REVENUE)	866034(DWSL)~E	GERMANY-DS Basic Materials	35945700	29472700	27642944
BANCO ESPIRITO SANTO DEAD - 03/02/16 - NET PROFIT(INCOME)	307974(DWNP)~E	PORTUGAL-DS Financials	205515	168359	150173																						BASF (XET) - NET PROFIT(INCOME)	866034(DWNP)~E	GERMANY-DS Basic Materials	1239800	1236800	1699381
BANCO ESPIRITO SANTO - NET CASH FLOW-OPERATING ACTIVS	307974(WC04860)~E	PORTUGAL-DS Financials	-610749	1380847	619761																						BASF SE - NET CASH FLOW-OPERATING ACTIVS	866034(WC04860)~E	GERMANY-DS Basic Materials	2991900	3255000	3744702
#ERROR		SPAIN-DS Financials	$$ER: 4540,NO DATA VALUES FOUND			#VALUE!	#VALUE!	#VALUE!	#VALUE!	#VALUE!	#VALUE!	#VALUE!	#VALUE!	#VALUE!	#VALUE!	#VALUE!	#VALUE!	#VALUE!	#VALUE!	#VALUE!	-0.0195041	-0.0461326	0.0633129	#VALUE!	0.0172931	#VALUE!	#ERROR		UK-DS Consumer Discr	$$ER: E100,NO WORLDSCOPE DATA FOR THIS CODE			#VALUE!	#VALUE!	#VALUE!	#VALUE!	#VALUE!	#VALUE!	#VALUE!	#VALUE!	#VALUE!	#VALUE!	#VALUE!	#VALUE!	#VALUE!	#VALUE!	#VALUE!	#VALUE!	#DIV/0!
BANCO POPULAR ESP. - CASH - GENERIC	929530(WC02005)~E	SPAIN-DS Financials	565727	274873	286563																						#ERROR		UK-DS Consumer Discr	$$ER: E100,NO WORLDSCOPE DATA FOR THIS CODE
#ERROR		SPAIN-DS Financials	$$ER: 4540,NO DATA VALUES FOUND																								#ERROR		UK-DS Consumer Discr	$$ER: E100,NO WORLDSCOPE DATA FOR THIS CODE
BANCO POPULAR ESP. - SHORT TERM DEBT & CURRENT PORT	929530(WC03051)~E	SPAIN-DS Financials	4883205	5331134	3510025																						#ERROR		UK-DS Consumer Discr	$$ER: E100,NO WORLDSCOPE DATA FOR THIS CODE
BANCO POPULAR ESP. - TOTAL ASSETS	929530(WC02999)~E	SPAIN-DS Financials	26092081	23954281	20679727																						#ERROR		UK-DS Consumer Discr	$$ER: E100,NO WORLDSCOPE DATA FOR THIS CODE
#ERROR		SPAIN-DS Financials	$$ER: 4540,NO DATA VALUES FOUND																								#ERROR		UK-DS Consumer Discr	$$ER: E100,NO WORLDSCOPE DATA FOR THIS CODE
BANCO POPULAR ESP. - OTHER INVESTMENTS	929530(WC02250)~E	SPAIN-DS Financials	138641	266429	383362																						#ERROR		UK-DS Consumer Discr	$$ER: E100,NO WORLDSCOPE DATA FOR THIS CODE
BANCO POPULAR ESP. - INVST IN UNCONSOLIDATED SUBDRS	929530(WC02256)~E	SPAIN-DS Financials	34528	30291	42323																						#ERROR		UK-DS Consumer Discr	$$ER: E100,NO WORLDSCOPE DATA FOR THIS CODE
BANCO POPULAR ESP. - TOTAL LIABILITIES	929530(WC03351)~E	SPAIN-DS Financials	23914157	21778124	18523115																						#ERROR		UK-DS Consumer Discr	$$ER: E100,NO WORLDSCOPE DATA FOR THIS CODE
#ERROR		SPAIN-DS Financials	$$ER: 4540,NO DATA VALUES FOUND																								#ERROR		UK-DS Consumer Discr	$$ER: E100,NO WORLDSCOPE DATA FOR THIS CODE
BANCO POPULAR ESP. - LONG TERM DEBT	929530(WC03251)~E	SPAIN-DS Financials	2005223	1079225	429814																						#ERROR		UK-DS Consumer Discr	$$ER: E100,NO WORLDSCOPE DATA FOR THIS CODE
BANCO POPULAR ESPANOL DEAD - DELIST.09/06/17 - SALES(REVENUE)	929530(DWSL)~E	SPAIN-DS Financials	1975966	2015272	2112738																						#ERROR		UK-DS Consumer Discr	$$ER: 4502,NO WORLDSCOPE DATA FOR 900242
BANCO POPULAR ESPANOL DEAD - DELIST.09/06/17 - NET PROFIT(INCOME)	929530(DWNP)~E	SPAIN-DS Financials	432729	406963	396073																						#ERROR		UK-DS Consumer Discr	$$ER: 4502,NO WORLDSCOPE DATA FOR 900242
#ERROR		SPAIN-DS Financials	$$ER: 4540,NO DATA VALUES FOUND																								#ERROR		UK-DS Consumer Discr	$$ER: E100,NO WORLDSCOPE DATA FOR THIS CODE
#ERROR		PORTUGAL-DS Financials	$$ER: 4540,NO DATA VALUES FOUND			#VALUE!	#VALUE!	#VALUE!	#VALUE!	#VALUE!	#VALUE!	#VALUE!	#VALUE!	#VALUE!	#VALUE!	#VALUE!	#VALUE!	#VALUE!	#VALUE!	#VALUE!	-0.0724892	-0.211169	0.247841	-4.25072	0.0067137	0.0279405	BAYER AG - CURRENT ASSETS - TOTAL	866035(WC02201)~E	GERMANY-DS Health Care	15186000	14898000	14654137	1431000	4137000	491000	3646000	5077000	0.787996	2.27808	0.270374	2.00771	2.7957	0.0427739	0.123659	0.0146764	0.108982	0.151756	0.190204	-0.102194
BANCO ATLANTICO SA - CASH - GENERIC	540186(WC02005)~E	PORTUGAL-DS Financials	989494	378091	486518																						BAYER AG - CASH - GENERIC	866035(WC02005)~E	GERMANY-DS Health Care	704000	3140000	1721008
#ERROR		PORTUGAL-DS Financials	$$ER: 4540,NO DATA VALUES FOUND																								BAYER AG - CURRENT LIABILITIES-TOTAL	866035(WC03101)~E	GERMANY-DS Health Care	9902000	6854000	5885481
BANCO ATLANTICO SA - SHORT TERM DEBT & CURRENT PORT	540186(WC03051)~E	PORTUGAL-DS Financials	11999114	10094112	9453236																						BAYER AG - SHORT TERM DEBT & CURRENT PORT	866035(WC03051)~E	GERMANY-DS Health Care	3862000	2107000	2318709
BANCO ATLANTICO SA - TOTAL ASSETS	540186(WC02999)~E	PORTUGAL-DS Financials	21471727	19627808	19550163																						BAYER AG - TOTAL ASSETS	866035(WC02999)~E	GERMANY-DS Health Care	36038000	30872000	28868562
#ERROR		PORTUGAL-DS Financials	$$ER: 4540,NO DATA VALUES FOUND																								BAYER AG - CURRENT ASSETS - TOTAL	866035(WC02201)~E	GERMANY-DS Health Care	15186000	14898000	14654137
BANCO ATLANTICO SA - OTHER INVESTMENTS	540186(WC02250)~E	PORTUGAL-DS Financials	3576851	4229416	4016149																						BAYER AG - OTHER INVESTMENTS	866035(WC02250)~E	GERMANY-DS Health Care	549000	501000	554752
BANCO ATLANTICO SA - INVST IN UNCONSOLIDATED SUBDRS	540186(WC02256)~E	PORTUGAL-DS Financials	235495	190289	243564																						BAYER AG - INVST IN UNCONSOLIDATED SUBDRS	866035(WC02256)~E	GERMANY-DS Health Care	1607000	914000	547594
BANCO ATLANTICO SA - TOTAL LIABILITIES	540186(WC03351)~E	PORTUGAL-DS Financials	20492686	18779962	18763308																						BAYER AG - TOTAL LIABILITIES	866035(WC03351)~E	GERMANY-DS Health Care	19548000	15565000	15976337
#ERROR		PORTUGAL-DS Financials	$$ER: 4540,NO DATA VALUES FOUND																								BAYER AG - CURRENT LIABILITIES-TOTAL	866035(WC03101)~E	GERMANY-DS Health Care	9902000	6854000	5885481
BANCO ATLANTICO SA - LONG TERM DEBT	540186(WC03251)~E	PORTUGAL-DS Financials	648660	799328	615706																						BAYER AG - LONG TERM DEBT	866035(WC03251)~E	GERMANY-DS Health Care	2803000	2359000	2289054
BNC.PRTG.ATLANTICO DEAD - MERGER 756191 - SALES(REVENUE)	540186(DWSL)~E	PORTUGAL-DS Financials	1093244	1178686	1494219																						BAYER (XET) - SALES(REVENUE)	866035(DWSL)~E	GERMANY-DS Health Care	29986000	25194000	28061744
BNC.PRTG.ATLANTICO DEAD - MERGER 756191 - NET PROFIT(INCOME)	540186(DWNP)~E	PORTUGAL-DS Financials	137965	110563	78091																						BAYER (XET) - NET PROFIT(INCOME)	866035(DWNP)~E	GERMANY-DS Health Care	1816000	2002000	1614148
BANCO ATLANTICO SA - NET CASH FLOW-OPERATING ACTIVS	540186(WC04860)~E	PORTUGAL-DS Financials	574171	-176629	-981404																						BAYER AG - NET CASH FLOW-OPERATING ACTIVS	866035(WC04860)~E	GERMANY-DS Health Care	2946000	3039000	2723141
#ERROR		SPAIN-DS Financials	$$ER: 4540,NO DATA VALUES FOUND			#VALUE!	#VALUE!	#VALUE!	#VALUE!	#VALUE!	#VALUE!	#VALUE!	#VALUE!	#VALUE!	#VALUE!	#VALUE!	#VALUE!	#VALUE!	#VALUE!	#VALUE!	0.461486	0.244918	0.843489	#VALUE!	0.00769996	#VALUE!	#ERROR		GERMANY-DS Financials	$$ER: 4540,NO DATA VALUES FOUND			#VALUE!	#VALUE!	#VALUE!	#VALUE!	#VALUE!	#VALUE!	#VALUE!	#VALUE!	#VALUE!	#VALUE!	#VALUE!	#VALUE!	#VALUE!	#VALUE!	#VALUE!	0.133653	0.0783516
BANCO SANTANDER SA - CASH - GENERIC	702853(WC02005)~E	SPAIN-DS Financials	6226888	2536560	2091270																						BAYER. HYPO- UND VER - CASH - GENERIC	866037(WC02005)~E	GERMANY-DS Financials	6215000	4796000	4471759
#ERROR		SPAIN-DS Financials	$$ER: 4540,NO DATA VALUES FOUND																								#ERROR		GERMANY-DS Financials	$$ER: 4540,NO DATA VALUES FOUND
BANCO SANTANDER SA - SHORT TERM DEBT & CURRENT PORT	702853(WC03051)~E	SPAIN-DS Financials	78099419	52110785	54815634																						BAYER. HYPO- UND VER - SHORT TERM DEBT & CURRENT PORT	866037(WC03051)~E	GERMANY-DS Financials	221980000	137518000	110575561
BANCO SANTANDER SA - TOTAL ASSETS	702853(WC02999)~E	SPAIN-DS Financials	254960832	154160434	155317923																						BAYER. HYPO- UND VER - TOTAL ASSETS	866037(WC02999)~E	GERMANY-DS Financials	693699000	482105000	446932504
#ERROR		SPAIN-DS Financials	$$ER: 4540,NO DATA VALUES FOUND																								#ERROR		GERMANY-DS Financials	$$ER: 4540,NO DATA VALUES FOUND
BANCO SANTANDER SA - OTHER INVESTMENTS	702853(WC02250)~E	SPAIN-DS Financials	734040	706748	1016931																						BAYER. HYPO- UND VER - OTHER INVESTMENTS	866037(WC02250)~E	GERMANY-DS Financials	3094000	52700000	39249833
BANCO SANTANDER SA - INVST IN UNCONSOLIDATED SUBDRS	702853(WC02256)~E	SPAIN-DS Financials	4897744	1816427	1431611																						BAYER. HYPO- UND VER - INVST IN UNCONSOLIDATED SUBDRS	866037(WC02256)~E	GERMANY-DS Financials	5338000	1035000	1210228
BANCO SANTANDER SA - TOTAL LIABILITIES	702853(WC03351)~E	SPAIN-DS Financials	239707157	144888218	147018962																						BAYER. HYPO- UND VER - TOTAL LIABILITIES	866037(WC03351)~E	GERMANY-DS Financials	671922000	468420000	433991196
#ERROR		SPAIN-DS Financials	$$ER: 4540,NO DATA VALUES FOUND																								#ERROR		GERMANY-DS Financials	$$ER: 4540,NO DATA VALUES FOUND
BANCO SANTANDER SA - LONG TERM DEBT	702853(WC03251)~E	SPAIN-DS Financials	28307670	14943379	12695948																						BAYER. HYPO- UND VER - LONG TERM DEBT	866037(WC03251)~E	GERMANY-DS Financials	191969000	156050000	142375871
BANCO SANTANDER - SALES(REVENUE)	702853(DWSL)~E	SPAIN-DS Financials	24163632	16533609	13280883																						BAYER.HYPO U VBK. (XET) - SALES(REVENUE)	866037(DWSL)~E	GERMANY-DS Financials	34963000	30841000	28600134
BANCO SANTANDER - NET PROFIT(INCOME)	702853(DWNP)~E	SPAIN-DS Financials	1575108	854417	664882																						BAYER.HYPO U VBK. (XET) - NET PROFIT(INCOME)	866037(DWNP)~E	GERMANY-DS Financials	1079000	359000	1913254
#ERROR		SPAIN-DS Financials	$$ER: 4540,NO DATA VALUES FOUND																								BAYER. HYPO- UND VER - NET CASH FLOW-OPERATING ACTIVS	866037(WC04860)~E	GERMANY-DS Financials	1680000	13247000	11862994
#ERROR		AUSTRIA-DS Financials	$$ER: E100,NO WORLDSCOPE DATA FOR THIS CODE			#VALUE!	#VALUE!	#VALUE!	#VALUE!	#VALUE!	#VALUE!	#VALUE!	#VALUE!	#VALUE!	#VALUE!	#VALUE!	#VALUE!	#VALUE!	#VALUE!	#VALUE!	#VALUE!	#DIV/0!	#VALUE!	#VALUE!	#VALUE!	#VALUE!	BAYER. MOTOREN WERKE - CURRENT ASSETS - TOTAL	866038(WC02201)~E	GERMANY-DS Consumer Discr	15485000	17926000	12988348	-3702000	144000	-3684000	3828000	126000	-3.60819	0.140351	-3.59064	3.73099	0.122807	-0.100976	0.00392777	-0.100486	0.104413	0.0034368	0.0277309	0.0657405
#ERROR		AUSTRIA-DS Financials	$$ER: E100,NO WORLDSCOPE DATA FOR THIS CODE																								BAYER. MOTOREN WERKE - CASH - GENERIC	866038(WC02005)~E	GERMANY-DS Consumer Discr	3630000	2939000	2557482
#ERROR		AUSTRIA-DS Financials	$$ER: E100,NO WORLDSCOPE DATA FOR THIS CODE																								BAYER. MOTOREN WERKE - CURRENT LIABILITIES-TOTAL	866038(WC03101)~E	GERMANY-DS Consumer Discr	13642000	13487000	11892649
#ERROR		AUSTRIA-DS Financials	$$ER: E100,NO WORLDSCOPE DATA FOR THIS CODE																								BAYER. MOTOREN WERKE - SHORT TERM DEBT & CURRENT PORT	866038(WC03051)~E	GERMANY-DS Consumer Discr	6964000	7379000	6163624
#ERROR		AUSTRIA-DS Financials	$$ER: E100,NO WORLDSCOPE DATA FOR THIS CODE																								BAYER. MOTOREN WERKE - TOTAL ASSETS	866038(WC02999)~E	GERMANY-DS Consumer Discr	35541000	37783000	31003717
#ERROR		AUSTRIA-DS Financials	$$ER: E100,NO WORLDSCOPE DATA FOR THIS CODE																								BAYER. MOTOREN WERKE - CURRENT ASSETS - TOTAL	866038(WC02201)~E	GERMANY-DS Consumer Discr	15485000	17926000	12988348
#ERROR		AUSTRIA-DS Financials	$$ER: E100,NO WORLDSCOPE DATA FOR THIS CODE																								BAYER. MOTOREN WERKE - OTHER INVESTMENTS	866038(WC02250)~E	GERMANY-DS Consumer Discr	623000	595000	103281
#ERROR		AUSTRIA-DS Financials	$$ER: E100,NO WORLDSCOPE DATA FOR THIS CODE																								BAYER. MOTOREN WERKE - INVST IN UNCONSOLIDATED SUBDRS	866038(WC02256)~E	GERMANY-DS Consumer Discr	327000	300000	305753
#ERROR		AUSTRIA-DS Financials	$$ER: E100,NO WORLDSCOPE DATA FOR THIS CODE																								BAYER. MOTOREN WERKE - TOTAL LIABILITIES	866038(WC03351)~E	GERMANY-DS Consumer Discr	30608000	33813000	24520025
#ERROR		AUSTRIA-DS Financials	$$ER: E100,NO WORLDSCOPE DATA FOR THIS CODE																								BAYER. MOTOREN WERKE - CURRENT LIABILITIES-TOTAL	866038(WC03101)~E	GERMANY-DS Consumer Discr	13642000	13487000	11892649
#ERROR		AUSTRIA-DS Financials	$$ER: E100,NO WORLDSCOPE DATA FOR THIS CODE																								BAYER. MOTOREN WERKE - LONG TERM DEBT	866038(WC03251)~E	GERMANY-DS Consumer Discr	8407000	8083000	5230005
#ERROR		AUSTRIA-DS Financials	$$ER: 4502,NO WORLDSCOPE DATA FOR 307351																								BMW (XET) - SALES(REVENUE)	866038(DWSL)~E	GERMANY-DS Consumer Discr	35356000	34402000	32279902
#ERROR		AUSTRIA-DS Financials	$$ER: 4502,NO WORLDSCOPE DATA FOR 307351																								BMW (XET) - NET PROFIT(INCOME)	866038(DWNP)~E	GERMANY-DS Consumer Discr	1026000	-2487000	461697
#ERROR		AUSTRIA-DS Financials	$$ER: E100,NO WORLDSCOPE DATA FOR THIS CODE																								BAYER. MOTOREN WERKE - NET CASH FLOW-OPERATING ACTIVS	866038(WC04860)~E	GERMANY-DS Consumer Discr	4778000	5328000	4618500
#ERROR		IRELAND-DS Financials	$$ER: 4540,NO DATA VALUES FOUND			#VALUE!	#VALUE!	#VALUE!	#VALUE!	#VALUE!	#VALUE!	#VALUE!	#VALUE!	#VALUE!	#VALUE!	#VALUE!	#VALUE!	#VALUE!	#VALUE!	#VALUE!	0.239466	0.58753	0.690103	-0.775385	0.0151704	0.00470889	#ERROR		SWITZ-DS Health Care	$$ER: 4540,NO DATA VALUES FOUND			#VALUE!	#VALUE!	#VALUE!	#VALUE!	#VALUE!	#VALUE!	#VALUE!	#VALUE!	#VALUE!	#VALUE!	#VALUE!	#VALUE!	#VALUE!	#VALUE!	#VALUE!	0.634357	10.4921
BANK OF IRELAND - CASH - GENERIC	906225(WC02005)~E	IRELAND-DS Financials	1658278	636012	536210																						BB BIOTECH AG - CASH - GENERIC	309759(WC02005)~E	SWITZ-DS Health Care	2844025	1704481	779178
#ERROR		IRELAND-DS Financials	$$ER: 4540,NO DATA VALUES FOUND																								#ERROR		SWITZ-DS Health Care	$$ER: 4540,NO DATA VALUES FOUND
BANK OF IRELAND - SHORT TERM DEBT & CURRENT PORT	906225(WC03051)~E	IRELAND-DS Financials	7113073	6409765	728322																						BB BIOTECH AG - SHORT TERM DEBT & CURRENT PORT	309759(WC03051)~E	SWITZ-DS Health Care	1630	0	14256
BANK OF IRELAND - TOTAL ASSETS	906225(WC02999)~E	IRELAND-DS Financials	54314316	50308546	24975240																						BB BIOTECH AG - TOTAL ASSETS	309759(WC02999)~E	SWITZ-DS Health Care	2844026	1735906	782686
#ERROR		IRELAND-DS Financials	$$ER: 4540,NO DATA VALUES FOUND																								#ERROR		SWITZ-DS Health Care	$$ER: 4540,NO DATA VALUES FOUND
BANK OF IRELAND - OTHER INVESTMENTS	906225(WC02250)~E	IRELAND-DS Financials	280612	754224	352225																						BB BIOTECH AG - OTHER INVESTMENTS	309759(WC02250)~E	SWITZ-DS Health Care	0	0	0
BANK OF IRELAND - INVST IN UNCONSOLIDATED SUBDRS	906225(WC02256)~E	IRELAND-DS Financials	12697	271089	214586																						BB BIOTECH AG - INVST IN UNCONSOLIDATED SUBDRS	309759(WC02256)~E	SWITZ-DS Health Care	0	0	0
BANK OF IRELAND - TOTAL LIABILITIES	906225(WC03351)~E	IRELAND-DS Financials	51378682	48229858	23180338																						BB BIOTECH AG - TOTAL LIABILITIES	309759(WC03351)~E	SWITZ-DS Health Care	7741	35258	16627
#ERROR		IRELAND-DS Financials	$$ER: 4540,NO DATA VALUES FOUND																								#ERROR		SWITZ-DS Health Care	$$ER: 4540,NO DATA VALUES FOUND
BANK OF IRELAND - LONG TERM DEBT	906225(WC03251)~E	IRELAND-DS Financials	2509002	2173157	981508																						BB BIOTECH AG - LONG TERM DEBT	309759(WC03251)~E	SWITZ-DS Health Care	0	0	0
BANK OF IRELAND GROUP - SALES(REVENUE)	906225(DWSL)~E	IRELAND-DS Financials	3959043	3194153	2012027																						BB BIOTECH N - SALES(REVENUE)	309759(DWSL)~E	SWITZ-DS Health Care	451429	276212	24035
BANK OF IRELAND GROUP - NET PROFIT(INCOME)	906225(DWNP)~E	IRELAND-DS Financials	793586	469549	338512																						BB BIOTECH N - NET PROFIT(INCOME)	309759(DWNP)~E	SWITZ-DS Health Care	737071	911511	126057
BANK OF IRELAND - NET CASH FLOW-OPERATING ACTIVS	906225(WC04860)~E	IRELAND-DS Financials	246329	1096673	516910																						BB BIOTECH AG - NET CASH FLOW-OPERATING ACTIVS	309759(WC04860)~E	SWITZ-DS Health Care	-112585	-34271	-21934
#ERROR		GREECE-DS Financials	$$ER: 4540,NO DATA VALUES FOUND			#VALUE!	#VALUE!	#VALUE!	#VALUE!	#VALUE!	#VALUE!	#VALUE!	#VALUE!	#VALUE!	#VALUE!	#VALUE!	#VALUE!	#VALUE!	#VALUE!	#VALUE!	1.25443	2.45145	2.38213	#VALUE!	0.0240566	#VALUE!	SIGNA - CURRENT ASSETS - TOTAL	900293(WC02201)~E	UK-DS Industrials	988385	972508	863701	17248	388117	35633	352484	369732	0.04765	1.07223	0.098441	0.973785	1.02144	0.00643804	0.14487	0.0133005	0.131569	0.138007	-0.0698177	0.396277
PIRAEUS BANK - CASH - GENERIC	308699(WC02005)~E	GREECE-DS Financials	1139164	505074	76639																						SIGNA - CASH - GENERIC	900293(WC02005)~E	UK-DS Industrials	203023	206109	210258
#ERROR		GREECE-DS Financials	$$ER: 4540,NO DATA VALUES FOUND																								SIGNA - CURRENT LIABILITIES-TOTAL	900293(WC03101)~E	UK-DS Industrials	695147	654823	532020
PIRAEUS BANK - SHORT TERM DEBT & CURRENT PORT	308699(WC03051)~E	GREECE-DS Financials	1591429	898596	115245																						SIGNA - SHORT TERM DEBT & CURRENT PORT	900293(WC03051)~E	UK-DS Industrials	136197	97588	42505
PIRAEUS BANK - TOTAL ASSETS	308699(WC02999)~E	GREECE-DS Financials	8129256	3798429	984410																						SIGNA - TOTAL ASSETS	900293(WC02999)~E	UK-DS Industrials	2881782	2476367	1890904
#ERROR		GREECE-DS Financials	$$ER: 4540,NO DATA VALUES FOUND																								SIGNA - CURRENT ASSETS - TOTAL	900293(WC02201)~E	UK-DS Industrials	988385	972508	863701
PIRAEUS BANK - OTHER INVESTMENTS	308699(WC02250)~E	GREECE-DS Financials	0	0	0																						SIGNA - OTHER INVESTMENTS	900293(WC02250)~E	UK-DS Industrials	0	0	0
PIRAEUS BANK - INVST IN UNCONSOLIDATED SUBDRS	308699(WC02256)~E	GREECE-DS Financials	96606	5719	411																						SIGNA - INVST IN UNCONSOLIDATED SUBDRS	900293(WC02256)~E	UK-DS Industrials	17820	16399	5951
PIRAEUS BANK - TOTAL LIABILITIES	308699(WC03351)~E	GREECE-DS Financials	6985303	3517224	854049																						SIGNA - TOTAL LIABILITIES	900293(WC03351)~E	UK-DS Industrials	1643914	1534727	1164778
#ERROR		GREECE-DS Financials	$$ER: 4540,NO DATA VALUES FOUND																								SIGNA - CURRENT LIABILITIES-TOTAL	900293(WC03101)~E	UK-DS Industrials	695147	654823	532020
PIRAEUS BANK - LONG TERM DEBT	308699(WC03251)~E	GREECE-DS Financials	0	0	0																						SIGNA - LONG TERM DEBT	900293(WC03251)~E	UK-DS Industrials	835481	802251	536129
PIRAEUS FINANCIAL HOLDINGS - SALES(REVENUE)	308699(DWSL)~E	GREECE-DS Financials	1098575	487296	141186																						SIGNATURE AVIATION DEAD - DELIST.02/06/21 - SALES(REVENUE)	900293(DWSL)~E	UK-DS Industrials	2127605	2287299	1638141
PIRAEUS FINANCIAL HOLDINGS - NET PROFIT(INCOME)	308699(DWNP)~E	GREECE-DS Financials	143470	42420	15922																						SIGNATURE AVIATION DEAD - DELIST.02/06/21 - NET PROFIT(INCOME)	900293(DWNP)~E	UK-DS Industrials	361973	180386	149334
#ERROR		GREECE-DS Financials	$$ER: 4540,NO DATA VALUES FOUND																								SIGNA - NET CASH FLOW-OPERATING ACTIVS	900293(WC04860)~E	UK-DS Industrials	144948	244051	208841
#ERROR		UK-DS Financials	$$ER: 4540,NO DATA VALUES FOUND			#VALUE!	#VALUE!	#VALUE!	#VALUE!	#VALUE!	#VALUE!	#VALUE!	#VALUE!	#VALUE!	#VALUE!	#VALUE!	#VALUE!	#VALUE!	#VALUE!	#VALUE!	0.22284	0.0623718	0.237157	0.723255	0.0103112	0.0232946	#ERROR		ITALY-DS Financials	$$ER: 4540,NO DATA VALUES FOUND			#VALUE!	#VALUE!	#VALUE!	#VALUE!	#VALUE!	#VALUE!	#VALUE!	#VALUE!	#VALUE!	#VALUE!	#VALUE!	#VALUE!	#VALUE!	#VALUE!	#VALUE!	0.48558	0.138346
BANK OF SCOTLAND - CASH - GENERIC	901442(WC02005)~E	UK-DS Financials	1656270	1387929	1547302																						BANCA FIDEURAM SPA - CASH - GENERIC	741712(WC02005)~E	ITALY-DS Financials	60138	48876	22600
#ERROR		UK-DS Financials	$$ER: 4540,NO DATA VALUES FOUND																								#ERROR		ITALY-DS Financials	$$ER: 4540,NO DATA VALUES FOUND
BANK OF SCOTLAND - SHORT TERM DEBT & CURRENT PORT	901442(WC03051)~E	UK-DS Financials	31991641	21727968	18965729																						BANCA FIDEURAM SPA - SHORT TERM DEBT & CURRENT PORT	741712(WC03051)~E	ITALY-DS Financials	1119781	1200623	1909915
BANK OF SCOTLAND - TOTAL ASSETS	901442(WC02999)~E	UK-DS Financials	96135212	77496742	71315143																						BANCA FIDEURAM SPA - TOTAL ASSETS	741712(WC02999)~E	ITALY-DS Financials	5219968	4730068	4032279
#ERROR		UK-DS Financials	$$ER: 4540,NO DATA VALUES FOUND																								#ERROR		ITALY-DS Financials	$$ER: 4540,NO DATA VALUES FOUND
#ERROR		UK-DS Financials	$$ER: 4540,NO DATA VALUES FOUND																								#ERROR		ITALY-DS Financials	$$ER: 4540,NO DATA VALUES FOUND
BANK OF SCOTLAND - INVST IN UNCONSOLIDATED SUBDRS	901442(WC02256)~E	UK-DS Financials	164469	115047	62755																						BANCA FIDEURAM SPA - INVST IN UNCONSOLIDATED SUBDRS	741712(WC02256)~E	ITALY-DS Financials	303468	293881	250561
BANK OF SCOTLAND - TOTAL LIABILITIES	901442(WC03351)~E	UK-DS Financials	91145180	73742137	68036045																						BANCA FIDEURAM SPA - TOTAL LIABILITIES	741712(WC03351)~E	ITALY-DS Financials	4261723	3938422	3310487
#ERROR		UK-DS Financials	$$ER: 4540,NO DATA VALUES FOUND																								#ERROR		ITALY-DS Financials	$$ER: 4540,NO DATA VALUES FOUND
BANK OF SCOTLAND - LONG TERM DEBT	901442(WC03251)~E	UK-DS Financials	8430547	6508501	5131275																						BANCA FIDEURAM SPA - LONG TERM DEBT	741712(WC03251)~E	ITALY-DS Financials	200008	199537	0
BANK OF SCOTLAND DEAD - MERGER 897376 - SALES(REVENUE)	901442(DWSL)~E	UK-DS Financials	7902894	6462737	6083310																						BANCA FIDEURAM DEAD - TAKEOVER - SALES(REVENUE)	741712(DWSL)~E	ITALY-DS Financials	1090294	733918	644723
BANK OF SCOTLAND DEAD - MERGER 897376 - NET PROFIT(INCOME)	901442(DWNP)~E	UK-DS Financials	895177	723576	610352																						BANCA FIDEURAM DEAD - TAKEOVER - NET PROFIT(INCOME)	741712(DWNP)~E	ITALY-DS Financials	223739	157872	152222
BANK OF SCOTLAND - NET CASH FLOW-OPERATING ACTIVS	901442(WC04860)~E	UK-DS Financials	2022347	1173562	1316044																						BANCA FIDEURAM SPA - NET CASH FLOW-OPERATING ACTIVS	741712(WC04860)~E	ITALY-DS Financials	282469	186961	152537
#ERROR		SPAIN-DS Financials	$$ER: 4540,NO DATA VALUES FOUND			#VALUE!	#VALUE!	#VALUE!	#VALUE!	#VALUE!	#VALUE!	#VALUE!	#VALUE!	#VALUE!	#VALUE!	#VALUE!	#VALUE!	#VALUE!	#VALUE!	#VALUE!	-0.0346368	0.044459	0.0930288	#VALUE!	0.00850763	#VALUE!	#ERROR		ITALY-DS Financials	$$ER: 4540,NO DATA VALUES FOUND			#VALUE!	#VALUE!	#VALUE!	#VALUE!	#VALUE!	#VALUE!	#VALUE!	#VALUE!	#VALUE!	#VALUE!	#VALUE!	#VALUE!	#VALUE!	#VALUE!	#VALUE!	1.1353	-0.0192483
BANKINTER S.A. - CASH - GENERIC	756572(WC02005)~E	SPAIN-DS Financials	307328	61039	98187																						INTESA SANPAOLO SPA - CASH - GENERIC	929420(WC02005)~E	ITALY-DS Financials	6897473	3248594	2018337
#ERROR		SPAIN-DS Financials	$$ER: 4540,NO DATA VALUES FOUND																								#ERROR		ITALY-DS Financials	$$ER: 4540,NO DATA VALUES FOUND
BANKINTER S.A. - SHORT TERM DEBT & CURRENT PORT	756572(WC03051)~E	SPAIN-DS Financials	7356166	7347704	5432705																						INTESA SANPAOLO SPA - SHORT TERM DEBT & CURRENT PORT	929420(WC03051)~E	ITALY-DS Financials	111536323	97223004	43154187
BANKINTER S.A. - TOTAL ASSETS	756572(WC02999)~E	SPAIN-DS Financials	15414813	14614451	11314912																						INTESA SANPAOLO SPA - TOTAL ASSETS	929420(WC02999)~E	ITALY-DS Financials	330820778	302365269	152633286
#ERROR		SPAIN-DS Financials	$$ER: 4540,NO DATA VALUES FOUND																								#ERROR		ITALY-DS Financials	$$ER: 4540,NO DATA VALUES FOUND
BANKINTER S.A. - OTHER INVESTMENTS	756572(WC02250)~E	SPAIN-DS Financials	24744	47552	68425																						#ERROR		ITALY-DS Financials	$$ER: 4540,NO DATA VALUES FOUND
BANKINTER S.A. - INVST IN UNCONSOLIDATED SUBDRS	756572(WC02256)~E	SPAIN-DS Financials	75589	62710	57793																						INTESA SANPAOLO SPA - INVST IN UNCONSOLIDATED SUBDRS	929420(WC02256)~E	ITALY-DS Financials	1207786	628279	401093
BANKINTER S.A. - TOTAL LIABILITIES	756572(WC03351)~E	SPAIN-DS Financials	14420594	13942068	10499447																						INTESA SANPAOLO SPA - TOTAL LIABILITIES	929420(WC03351)~E	ITALY-DS Financials	316030699	289633208	147247390
#ERROR		SPAIN-DS Financials	$$ER: 4540,NO DATA VALUES FOUND																								#ERROR		ITALY-DS Financials	$$ER: 4540,NO DATA VALUES FOUND
BANKINTER S.A. - LONG TERM DEBT	756572(WC03251)~E	SPAIN-DS Financials	452364	769277	343923																						INTESA SANPAOLO SPA - LONG TERM DEBT	929420(WC03251)~E	ITALY-DS Financials	45019419	42077360	30548070
BANKINTER 'R' - SALES(REVENUE)	756572(DWSL)~E	SPAIN-DS Financials	862524	893471	855439																						INTESA SANPAOLO - SALES(REVENUE)	929420(DWSL)~E	ITALY-DS Financials	24195307	11331096	11553481
BANKINTER 'R' - NET PROFIT(INCOME)	756572(DWNP)~E	SPAIN-DS Financials	127739	116867	108405																						INTESA SANPAOLO - NET PROFIT(INCOME)	929420(DWNP)~E	ITALY-DS Financials	1461282	850989	583558
#ERROR		SPAIN-DS Financials	$$ER: 4540,NO DATA VALUES FOUND																								INTESA SANPAOLO SPA - NET CASH FLOW-OPERATING ACTIVS	929420(WC04860)~E	ITALY-DS Financials	4324675	3098225	2278608
#ERROR		UK-DS Financials	$$ER: 4540,NO DATA VALUES FOUND			#VALUE!	#VALUE!	#VALUE!	#VALUE!	#VALUE!	#VALUE!	#VALUE!	#VALUE!	#VALUE!	#VALUE!	#VALUE!	#VALUE!	#VALUE!	#VALUE!	#VALUE!	0.148492	-0.0384052	0.495119	-1.0537	0.00784946	-0.00088803	#ERROR		ITALY-DS Financials	$$ER: 4540,NO DATA VALUES FOUND			#VALUE!	#VALUE!	#VALUE!	#VALUE!	#VALUE!	#VALUE!	#VALUE!	#VALUE!	#VALUE!	#VALUE!	#VALUE!	#VALUE!	#VALUE!	#VALUE!	#VALUE!	0.787796	-0.142292
BARCLAYS PLC - CASH - GENERIC	901443(WC02005)~E	UK-DS Financials	5881029	4841315	4999278																						BANCA LOMBARDA SPA - CASH - GENERIC	505947(WC02005)~E	ITALY-DS Financials	318420	351080	340615
#ERROR		UK-DS Financials	$$ER: 4540,NO DATA VALUES FOUND																								#ERROR		ITALY-DS Financials	$$ER: 4540,NO DATA VALUES FOUND
BARCLAYS PLC - SHORT TERM DEBT & CURRENT PORT	901443(WC03051)~E	UK-DS Financials	131446950	90790593	114687729																						BANCA LOMBARDA SPA - SHORT TERM DEBT & CURRENT PORT	505947(WC03051)~E	ITALY-DS Financials	5240219	7564984	5735965
BARCLAYS PLC - TOTAL ASSETS	901443(WC02999)~E	UK-DS Financials	409627023	310925193	353922958																						BANCA LOMBARDA SPA - TOTAL ASSETS	505947(WC02999)~E	ITALY-DS Financials	26764995	18144787	16981421
#ERROR		UK-DS Financials	$$ER: 4540,NO DATA VALUES FOUND																								#ERROR		ITALY-DS Financials	$$ER: 4540,NO DATA VALUES FOUND
BARCLAYS PLC - OTHER INVESTMENTS	901443(WC02250)~E	UK-DS Financials	24175242	21038538	14156074																						#ERROR		ITALY-DS Financials	$$ER: 4540,NO DATA VALUES FOUND
BARCLAYS PLC - INVST IN UNCONSOLIDATED SUBDRS	901443(WC02256)~E	UK-DS Financials	170418	212525	85986																						BANCA LOMBARDA SPA - INVST IN UNCONSOLIDATED SUBDRS	505947(WC02256)~E	ITALY-DS Financials	7309	26576	24063
BARCLAYS PLC - TOTAL LIABILITIES	901443(WC03351)~E	UK-DS Financials	395430882	299315671	342001022																						BANCA LOMBARDA SPA - TOTAL LIABILITIES	505947(WC03351)~E	ITALY-DS Financials	25028201	17048831	15988691
#ERROR		UK-DS Financials	$$ER: 4540,NO DATA VALUES FOUND																								#ERROR		ITALY-DS Financials	$$ER: 4540,NO DATA VALUES FOUND
BARCLAYS PLC - LONG TERM DEBT	901443(WC03251)~E	UK-DS Financials	14477492	9917824	10181089																						BANCA LOMBARDA SPA - LONG TERM DEBT	505947(WC03251)~E	ITALY-DS Financials	5508683	2892985	2344401
BARCLAYS - SALES(REVENUE)	901443(DWSL)~E	UK-DS Financials	21461416	18686597	19432922																						BANCA LOMBARDA DEAD - T/O BY 27217K - SALES(REVENUE)	505947(DWSL)~E	ITALY-DS Financials	2067654	1156538	1348405
BARCLAYS - NET PROFIT(INCOME)	901443(DWNP)~E	UK-DS Financials	2827974	1891471	1704642																						BANCA LOMBARDA DEAD - T/O BY 27217K - NET PROFIT(INCOME)	505947(DWNP)~E	ITALY-DS Financials	165311	115242	112974
BARCLAYS PLC - NET CASH FLOW-OPERATING ACTIVS	901443(WC04860)~E	UK-DS Financials	-319936	5957778	-5910432																						#ERROR		ITALY-DS Financials	$$ER: 4540,NO DATA VALUES FOUND
BARCO (NEW) N.V. - CURRENT ASSETS - TOTAL	729569(WC02201)~E	BELGIUM-DS Technology	514950	451948	435532	-26366	-4916	5220	-10136	-36502	-0.504506	-0.0940663	0.0998833	-0.19395	-0.698456	-0.0324336	-0.00604731	0.00642127	-0.0124686	-0.0449021	0.0826886	0.149465	-0.276875	0.255619	0.0642877	0.191111	#ERROR		ITALY-DS Financials	$$ER: 4540,NO DATA VALUES FOUND			#VALUE!	#VALUE!	#VALUE!	#VALUE!	#VALUE!	#VALUE!	#VALUE!	#VALUE!	#VALUE!	#VALUE!	#VALUE!	#VALUE!	#VALUE!	#VALUE!	#VALUE!	0.223386	-0.0314984
BARCO (NEW) N.V. - CASH - GENERIC	729569(WC02005)~E	BELGIUM-DS Technology	172689	116977	159976																						BANCA MONTE PASCHI - CASH - GENERIC	672650(WC02005)~E	ITALY-DS Financials	1931780	1633844	869475
BARCO (NEW) N.V. - CURRENT LIABILITIES-TOTAL	729569(WC03101)~E	BELGIUM-DS Technology	250332	230610	207842																						#ERROR		ITALY-DS Financials	$$ER: 4540,NO DATA VALUES FOUND
BARCO (NEW) N.V. - SHORT TERM DEBT & CURRENT PORT	729569(WC03051)~E	BELGIUM-DS Technology	56398	70332	55252																						BANCA MONTE PASCHI - SHORT TERM DEBT & CURRENT PORT	672650(WC03051)~E	ITALY-DS Financials	29154177	27690343	25255376
BARCO (NEW) N.V. - TOTAL ASSETS	729569(WC02999)~E	BELGIUM-DS Technology	842349	783498	696300																						BANCA MONTE PASCHI - TOTAL ASSETS	672650(WC02999)~E	ITALY-DS Financials	107585077	96707530	81452389
BARCO (NEW) N.V. - CURRENT ASSETS - TOTAL	729569(WC02201)~E	BELGIUM-DS Technology	514950	451948	435532																						#ERROR		ITALY-DS Financials	$$ER: 4540,NO DATA VALUES FOUND
BARCO (NEW) N.V. - OTHER INVESTMENTS	729569(WC02250)~E	BELGIUM-DS Technology	8670	7905	15137																						#ERROR		ITALY-DS Financials	$$ER: 4540,NO DATA VALUES FOUND
BARCO (NEW) N.V. - INVST IN UNCONSOLIDATED SUBDRS	729569(WC02256)~E	BELGIUM-DS Technology	0	0	0																						BANCA MONTE PASCHI - INVST IN UNCONSOLIDATED SUBDRS	672650(WC02256)~E	ITALY-DS Financials	349556	161177	126326
BARCO (NEW) N.V. - TOTAL LIABILITIES	729569(WC03351)~E	BELGIUM-DS Technology	340683	315713	279477																						BANCA MONTE PASCHI - TOTAL LIABILITIES	672650(WC03351)~E	ITALY-DS Financials	101693322	92004841	77488143
BARCO (NEW) N.V. - CURRENT LIABILITIES-TOTAL	729569(WC03101)~E	BELGIUM-DS Technology	250332	230610	207842																						#ERROR		ITALY-DS Financials	$$ER: 4540,NO DATA VALUES FOUND
BARCO (NEW) N.V. - LONG TERM DEBT	729569(WC03251)~E	BELGIUM-DS Technology	14889	14861	15161																						BANCA MONTE PASCHI - LONG TERM DEBT	672650(WC03251)~E	ITALY-DS Financials	13953661	10525641	9249949
BARCO NEW - SALES(REVENUE)	729569(DWSL)~E	BELGIUM-DS Technology	709514	655326	570114																						BANCA MONTE DEI PASCHI - SALES(REVENUE)	672650(DWSL)~E	ITALY-DS Financials	7894234	6452772	6662634
BARCO NEW - NET PROFIT(INCOME)	729569(DWNP)~E	BELGIUM-DS Technology	52261	72271	75781																						BANCA MONTE DEI PASCHI - NET PROFIT(INCOME)	672650(DWNP)~E	ITALY-DS Financials	565688	450033	409603
BARCO (NEW) N.V. - NET CASH FLOW-OPERATING ACTIVS	729569(WC04860)~E	BELGIUM-DS Technology	155359	123731	131384																						#ERROR		ITALY-DS Financials	$$ER: 4540,NO DATA VALUES FOUND
BASF SE - CURRENT ASSETS - TOTAL	866034(WC02201)~E	GERMANY-DS Basic Materials	12944200	11250876	11539551	-2046168	1842271	-1392022	3234293	1188125	-1.6544	1.48955	-1.1255	2.61505	0.960644	-0.0742276	0.0668309	-0.0504975	0.117328	0.0431009	0.0661925	-0.0307493	-0.272206	-0.130772	0.0448666	0.11808	#ERROR		ITALY-DS Financials	$$ER: 4540,NO DATA VALUES FOUND			#VALUE!	#VALUE!	#VALUE!	#VALUE!	#VALUE!	#VALUE!	#VALUE!	#VALUE!	#VALUE!	#VALUE!	#VALUE!	#VALUE!	#VALUE!	#VALUE!	#VALUE!	0.308468	-0.140775
BASF SE - CASH - GENERIC	866034(WC02005)~E	GERMANY-DS Basic Materials	1507600	1502585	1845764																						BAN POP DI BERG CV - CASH - GENERIC	505496(WC02005)~E	ITALY-DS Financials	549050	735741	279503
BASF SE - CURRENT LIABILITIES-TOTAL	866034(WC03101)~E	GERMANY-DS Basic Materials	8027900	4368427	3948503																						#ERROR		ITALY-DS Financials	$$ER: 4540,NO DATA VALUES FOUND
BASF SE - SHORT TERM DEBT & CURRENT PORT	866034(WC03051)~E	GERMANY-DS Basic Materials	577200	652204	362966																						BAN POP DI BERG CV - SHORT TERM DEBT & CURRENT PORT	505496(WC03051)~E	ITALY-DS Financials	8341451	6506916	4946881
BASF SE - TOTAL ASSETS	866034(WC02999)~E	GERMANY-DS Basic Materials	29174200	25958084	24490114																						BAN POP DI BERG CV - TOTAL ASSETS	505496(WC02999)~E	ITALY-DS Financials	37684777	27414609	24781273
BASF SE - CURRENT ASSETS - TOTAL	866034(WC02201)~E	GERMANY-DS Basic Materials	12944200	11250876	11539551																						#ERROR		ITALY-DS Financials	$$ER: 4540,NO DATA VALUES FOUND
BASF SE - OTHER INVESTMENTS	866034(WC02250)~E	GERMANY-DS Basic Materials	368300	345684	348650																						#ERROR		ITALY-DS Financials	$$ER: 4540,NO DATA VALUES FOUND
BASF SE - INVST IN UNCONSOLIDATED SUBDRS	866034(WC02256)~E	GERMANY-DS Basic Materials	1138300	1480395	1783233																						BAN POP DI BERG CV - INVST IN UNCONSOLIDATED SUBDRS	505496(WC02256)~E	ITALY-DS Financials	79845	53177	44009
BASF SE - TOTAL LIABILITIES	866034(WC03351)~E	GERMANY-DS Basic Materials	15029000	12708006	12441470																						BAN POP DI BERG CV - TOTAL LIABILITIES	505496(WC03351)~E	ITALY-DS Financials	35550493	25655993	23246278
BASF SE - CURRENT LIABILITIES-TOTAL	866034(WC03101)~E	GERMANY-DS Basic Materials	8027900	4368427	3948503																						#ERROR		ITALY-DS Financials	$$ER: 4540,NO DATA VALUES FOUND
BASF SE - LONG TERM DEBT	866034(WC03251)~E	GERMANY-DS Basic Materials	717200	663657	762694																						BAN POP DI BERG CV - LONG TERM DEBT	505496(WC03251)~E	ITALY-DS Financials	10124405	4237971	3754540
BASF (XET) - SALES(REVENUE)	866034(DWSL)~E	GERMANY-DS Basic Materials	29472700	27642944	28519912																						BCA.PPO.BERGAMO DEAD - MERGER 27217K - SALES(REVENUE)	505496(DWSL)~E	ITALY-DS Financials	2131289	1628843	1895711
BASF (XET) - NET PROFIT(INCOME)	866034(DWNP)~E	GERMANY-DS Basic Materials	1236800	1699381	1654387																						BCA.PPO.BERGAMO DEAD - MERGER 27217K - NET PROFIT(INCOME)	505496(DWNP)~E	ITALY-DS Financials	208453	152366	133790
BASF SE - NET CASH FLOW-OPERATING ACTIVS	866034(WC04860)~E	GERMANY-DS Basic Materials	3255000	3744702	0																						#ERROR		ITALY-DS Financials	$$ER: 4540,NO DATA VALUES FOUND
#ERROR		UK-DS Consumer Discr	$$ER: E100,NO WORLDSCOPE DATA FOR THIS CODE			#VALUE!	#VALUE!	#VALUE!	#VALUE!	#VALUE!	#VALUE!	#VALUE!	#VALUE!	#VALUE!	#VALUE!	#VALUE!	#VALUE!	#VALUE!	#VALUE!	#VALUE!	#VALUE!	#DIV/0!	#VALUE!	#VALUE!	#VALUE!	#VALUE!	#ERROR		ITALY-DS Financials	$$ER: 4540,NO DATA VALUES FOUND			#VALUE!	#VALUE!	#VALUE!	#VALUE!	#VALUE!	#VALUE!	#VALUE!	#VALUE!	#VALUE!	#VALUE!	#VALUE!	#VALUE!	#VALUE!	#VALUE!	#VALUE!	0.335239	-0.10877
#ERROR		UK-DS Consumer Discr	$$ER: E100,NO WORLDSCOPE DATA FOR THIS CODE																								BANCA POP COM IND - CASH - GENERIC	504969(WC02005)~E	ITALY-DS Financials	252089	192473	82089
#ERROR		UK-DS Consumer Discr	$$ER: E100,NO WORLDSCOPE DATA FOR THIS CODE																								#ERROR		ITALY-DS Financials	$$ER: 4540,NO DATA VALUES FOUND
#ERROR		UK-DS Consumer Discr	$$ER: E100,NO WORLDSCOPE DATA FOR THIS CODE																								BANCA POP COM IND - SHORT TERM DEBT & CURRENT PORT	504969(WC03051)~E	ITALY-DS Financials	1994266	2523378	1894825
#ERROR		UK-DS Consumer Discr	$$ER: E100,NO WORLDSCOPE DATA FOR THIS CODE																								BANCA POP COM IND - TOTAL ASSETS	504969(WC02999)~E	ITALY-DS Financials	10044707	9138778	7115600
#ERROR		UK-DS Consumer Discr	$$ER: E100,NO WORLDSCOPE DATA FOR THIS CODE																								#ERROR		ITALY-DS Financials	$$ER: 4540,NO DATA VALUES FOUND
#ERROR		UK-DS Consumer Discr	$$ER: E100,NO WORLDSCOPE DATA FOR THIS CODE																								#ERROR		ITALY-DS Financials	$$ER: 4540,NO DATA VALUES FOUND
#ERROR		UK-DS Consumer Discr	$$ER: E100,NO WORLDSCOPE DATA FOR THIS CODE																								BANCA POP COM IND - INVST IN UNCONSOLIDATED SUBDRS	504969(WC02256)~E	ITALY-DS Financials	116667	0	0
#ERROR		UK-DS Consumer Discr	$$ER: E100,NO WORLDSCOPE DATA FOR THIS CODE																								BANCA POP COM IND - TOTAL LIABILITIES	504969(WC03351)~E	ITALY-DS Financials	9268792	8529012	6626214
#ERROR		UK-DS Consumer Discr	$$ER: E100,NO WORLDSCOPE DATA FOR THIS CODE																								#ERROR		ITALY-DS Financials	$$ER: 4540,NO DATA VALUES FOUND
#ERROR		UK-DS Consumer Discr	$$ER: E100,NO WORLDSCOPE DATA FOR THIS CODE																								BANCA POP COM IND - LONG TERM DEBT	504969(WC03251)~E	ITALY-DS Financials	1431544	1359191	815650
#ERROR		UK-DS Consumer Discr	$$ER: 4502,NO WORLDSCOPE DATA FOR 900242																								BCA.PPO.COML.INDR. DEAD - MERGER 27217K - SALES(REVENUE)	504969(DWSL)~E	ITALY-DS Financials	775567	580845	651734
#ERROR		UK-DS Consumer Discr	$$ER: 4502,NO WORLDSCOPE DATA FOR 900242																								BCA.PPO.COML.INDR. DEAD - MERGER 27217K - NET PROFIT(INCOME)	504969(DWNP)~E	ITALY-DS Financials	38671	33281	30082
#ERROR		UK-DS Consumer Discr	$$ER: E100,NO WORLDSCOPE DATA FOR THIS CODE																								#ERROR		ITALY-DS Financials	$$ER: 4540,NO DATA VALUES FOUND
BAYER AG - CURRENT ASSETS - TOTAL	866035(WC02201)~E	GERMANY-DS Health Care	14898000	14654137	14717537	-2355357	1446921	-1449802	2896723	541366	-1.1765	0.722738	-0.724177	1.44691	0.270413	-0.0788529	0.0484402	-0.0485366	0.0969768	0.0181239	-0.102194	-0.00219979	0.240283	0.115991	0.0670231	0.10174	#ERROR		ITALY-DS Financials	$$ER: 4540,NO DATA VALUES FOUND			#VALUE!	#VALUE!	#VALUE!	#VALUE!	#VALUE!	#VALUE!	#VALUE!	#VALUE!	#VALUE!	#VALUE!	#VALUE!	#VALUE!	#VALUE!	#VALUE!	#VALUE!	0.294784	-0.111178
BAYER AG - CASH - GENERIC	866035(WC02005)~E	GERMANY-DS Health Care	3140000	1721008	2455224																						BPER BANCA SPA - CASH - GENERIC	307041(WC02005)~E	ITALY-DS Financials	398962	320081	225119
BAYER AG - CURRENT LIABILITIES-TOTAL	866035(WC03101)~E	GERMANY-DS Health Care	6854000	5885481	5212621																						#ERROR		ITALY-DS Financials	$$ER: 4540,NO DATA VALUES FOUND
BAYER AG - SHORT TERM DEBT & CURRENT PORT	866035(WC03051)~E	GERMANY-DS Health Care	2107000	2318709	1745550																						BPER BANCA SPA - SHORT TERM DEBT & CURRENT PORT	307041(WC03051)~E	ITALY-DS Financials	2830157	3662604	3653700
BAYER AG - TOTAL ASSETS	866035(WC02999)~E	GERMANY-DS Health Care	30872000	28868562	27250835																						BPER BANCA SPA - TOTAL ASSETS	307041(WC02999)~E	ITALY-DS Financials	21458043	18003026	15362477
BAYER AG - CURRENT ASSETS - TOTAL	866035(WC02201)~E	GERMANY-DS Health Care	14898000	14654137	14717537																						#ERROR		ITALY-DS Financials	$$ER: 4540,NO DATA VALUES FOUND
BAYER AG - OTHER INVESTMENTS	866035(WC02250)~E	GERMANY-DS Health Care	501000	554752	516405																						#ERROR		ITALY-DS Financials	$$ER: 4540,NO DATA VALUES FOUND
BAYER AG - INVST IN UNCONSOLIDATED SUBDRS	866035(WC02256)~E	GERMANY-DS Health Care	914000	547594	355859																						BPER BANCA SPA - INVST IN UNCONSOLIDATED SUBDRS	307041(WC02256)~E	ITALY-DS Financials	46363	18656	17403
BAYER AG - TOTAL LIABILITIES	866035(WC03351)~E	GERMANY-DS Health Care	15565000	15976337	14910805																						BPER BANCA SPA - TOTAL LIABILITIES	307041(WC03351)~E	ITALY-DS Financials	19939331	16654154	14317946
BAYER AG - CURRENT LIABILITIES-TOTAL	866035(WC03101)~E	GERMANY-DS Health Care	6854000	5885481	5212621																						#ERROR		ITALY-DS Financials	$$ER: 4540,NO DATA VALUES FOUND
BAYER AG - LONG TERM DEBT	866035(WC03251)~E	GERMANY-DS Health Care	2359000	2289054	2150494																						BPER BANCA SPA - LONG TERM DEBT	307041(WC03251)~E	ITALY-DS Financials	4565476	2051020	1506335
BAYER (XET) - SALES(REVENUE)	866035(DWSL)~E	GERMANY-DS Health Care	25194000	28061744	28123610																						BPER BANCA - SALES(REVENUE)	307041(DWSL)~E	ITALY-DS Financials	1413539	1091718	1228275
BAYER (XET) - NET PROFIT(INCOME)	866035(DWNP)~E	GERMANY-DS Health Care	2002000	1614148	1503709																						BPER BANCA - NET PROFIT(INCOME)	307041(DWNP)~E	ITALY-DS Financials	139804	93860	85934
BAYER AG - NET CASH FLOW-OPERATING ACTIVS	866035(WC04860)~E	GERMANY-DS Health Care	3039000	2723141	3343338																						#ERROR		ITALY-DS Financials	$$ER: 4540,NO DATA VALUES FOUND
#ERROR		GERMANY-DS Financials	$$ER: 4540,NO DATA VALUES FOUND			#VALUE!	#VALUE!	#VALUE!	#VALUE!	#VALUE!	#VALUE!	#VALUE!	#VALUE!	#VALUE!	#VALUE!	#VALUE!	#VALUE!	#VALUE!	#VALUE!	#VALUE!	0.0783516	0.931205	-0.812362	0.116666	0.000772843	0.0285177	#ERROR		ITALY-DS Financials	$$ER: 4540,NO DATA VALUES FOUND			#VALUE!	#VALUE!	#VALUE!	#VALUE!	#VALUE!	#VALUE!	#VALUE!	#VALUE!	#VALUE!	#VALUE!	#VALUE!	#VALUE!	#VALUE!	#VALUE!	#VALUE!	2.01489	-0.0306802
BAYER. HYPO- UND VER - CASH - GENERIC	866037(WC02005)~E	GERMANY-DS Financials	4796000	4471759	1436346																						BANCA POP ITALIANA - CASH - GENERIC	504707(WC02005)~E	ITALY-DS Financials	377342	280227	154504
#ERROR		GERMANY-DS Financials	$$ER: 4540,NO DATA VALUES FOUND																								#ERROR		ITALY-DS Financials	$$ER: 4540,NO DATA VALUES FOUND
BAYER. HYPO- UND VER - SHORT TERM DEBT & CURRENT PORT	866037(WC03051)~E	GERMANY-DS Financials	137518000	110575561	104985109																						BANCA POP ITALIANA - SHORT TERM DEBT & CURRENT PORT	504707(WC03051)~E	ITALY-DS Financials	13678843	12229243	2313227
BAYER. HYPO- UND VER - TOTAL ASSETS	866037(WC02999)~E	GERMANY-DS Financials	482105000	446932504	224391500																						BANCA POP ITALIANA - TOTAL ASSETS	504707(WC02999)~E	ITALY-DS Financials	34162314	26097231	8570507
#ERROR		GERMANY-DS Financials	$$ER: 4540,NO DATA VALUES FOUND																								#ERROR		ITALY-DS Financials	$$ER: 4540,NO DATA VALUES FOUND
BAYER. HYPO- UND VER - OTHER INVESTMENTS	866037(WC02250)~E	GERMANY-DS Financials	52700000	39249833	2286933																						#ERROR		ITALY-DS Financials	$$ER: 4540,NO DATA VALUES FOUND
BAYER. HYPO- UND VER - INVST IN UNCONSOLIDATED SUBDRS	866037(WC02256)~E	GERMANY-DS Financials	1035000	1210228	288331																						BANCA POP ITALIANA - INVST IN UNCONSOLIDATED SUBDRS	504707(WC02256)~E	ITALY-DS Financials	121030	39579	17364
BAYER. HYPO- UND VER - TOTAL LIABILITIES	866037(WC03351)~E	GERMANY-DS Financials	468420000	433991196	215897663																						BANCA POP ITALIANA - TOTAL LIABILITIES	504707(WC03351)~E	ITALY-DS Financials	32265583	25412468	7981624
#ERROR		GERMANY-DS Financials	$$ER: 4540,NO DATA VALUES FOUND																								#ERROR		ITALY-DS Financials	$$ER: 4540,NO DATA VALUES FOUND
BAYER. HYPO- UND VER - LONG TERM DEBT	866037(WC03251)~E	GERMANY-DS Financials	156050000	142375871	24058680																						BANCA POP ITALIANA - LONG TERM DEBT	504707(WC03251)~E	ITALY-DS Financials	7910980	5822650	1376994
BAYER.HYPO U VBK. (XET) - SALES(REVENUE)	866037(DWSL)~E	GERMANY-DS Financials	30841000	28600134	14809473																						BANCA POPOLARE ITALIANA DEAD - MERGER 682797 - SALES(REVENUE)	504707(DWSL)~E	ITALY-DS Financials	1991742	660636	681546
BAYER.HYPO U VBK. (XET) - NET PROFIT(INCOME)	866037(DWNP)~E	GERMANY-DS Financials	359000	1913254	432312																						BANCA POPOLARE ITALIANA DEAD - MERGER 682797 - NET PROFIT(INCOME)	504707(DWNP)~E	ITALY-DS Financials	77756	28247	15642
BAYER. HYPO- UND VER - NET CASH FLOW-OPERATING ACTIVS	866037(WC04860)~E	GERMANY-DS Financials	13247000	11862994	-1426504																						BANCA POP ITALIANA - NET CASH FLOW-OPERATING ACTIVS	504707(WC04860)~E	ITALY-DS Financials	0	260747	148229
BAYER. MOTOREN WERKE - CURRENT ASSETS - TOTAL	866038(WC02201)~E	GERMANY-DS Consumer Discr	17926000	12988348	11242797	4177159	1355665	4845629	-3489964	687195	-1.6796	-0.545101	-1.94838	1.40328	-0.276315	0.121452	0.0394165	0.140889	-0.101472	0.0199805	0.0657405	0.0498362	-6.38665	0.153621	-0.0723105	0.154914	#ERROR		ITALY-DS Financials	$$ER: 4540,NO DATA VALUES FOUND			#VALUE!	#VALUE!	#VALUE!	#VALUE!	#VALUE!	#VALUE!	#VALUE!	#VALUE!	#VALUE!	#VALUE!	#VALUE!	#VALUE!	#VALUE!	#VALUE!	#VALUE!	0.258466	-0.0717892
BAYER. MOTOREN WERKE - CASH - GENERIC	866038(WC02005)~E	GERMANY-DS Consumer Discr	2939000	2557482	1892803																						BANCA POPOLARE - CASH - GENERIC	505838(WC02005)~E	ITALY-DS Financials	299408	310197	508233
BAYER. MOTOREN WERKE - CURRENT LIABILITIES-TOTAL	866038(WC03101)~E	GERMANY-DS Consumer Discr	13487000	11892649	8862733																						#ERROR		ITALY-DS Financials	$$ER: 4540,NO DATA VALUES FOUND
BAYER. MOTOREN WERKE - SHORT TERM DEBT & CURRENT PORT	866038(WC03051)~E	GERMANY-DS Consumer Discr	7379000	6163624	4117945																						BANCA POPOLARE - SHORT TERM DEBT & CURRENT PORT	505838(WC03051)~E	ITALY-DS Financials	10373763	9392108	8674450
BAYER. MOTOREN WERKE - TOTAL ASSETS	866038(WC02999)~E	GERMANY-DS Consumer Discr	37783000	31003717	27646575																						BANCA POPOLARE - TOTAL ASSETS	505838(WC02999)~E	ITALY-DS Financials	28239060	25042768	23542732
BAYER. MOTOREN WERKE - CURRENT ASSETS - TOTAL	866038(WC02201)~E	GERMANY-DS Consumer Discr	17926000	12988348	11242797																						#ERROR		ITALY-DS Financials	$$ER: 4540,NO DATA VALUES FOUND
BAYER. MOTOREN WERKE - OTHER INVESTMENTS	866038(WC02250)~E	GERMANY-DS Consumer Discr	595000	103281	98168																						#ERROR		ITALY-DS Financials	$$ER: 4540,NO DATA VALUES FOUND
BAYER. MOTOREN WERKE - INVST IN UNCONSOLIDATED SUBDRS	866038(WC02256)~E	GERMANY-DS Consumer Discr	300000	305753	262293																						BANCA POPOLARE - INVST IN UNCONSOLIDATED SUBDRS	505838(WC02256)~E	ITALY-DS Financials	90590	61920	58502
BAYER. MOTOREN WERKE - TOTAL LIABILITIES	866038(WC03351)~E	GERMANY-DS Consumer Discr	33813000	24520025	22367997																						BANCA POPOLARE - TOTAL LIABILITIES	505838(WC03351)~E	ITALY-DS Financials	26467250	23435198	22034082
BAYER. MOTOREN WERKE - CURRENT LIABILITIES-TOTAL	866038(WC03101)~E	GERMANY-DS Consumer Discr	13487000	11892649	8862733																						#ERROR		ITALY-DS Financials	$$ER: 4540,NO DATA VALUES FOUND
BAYER. MOTOREN WERKE - LONG TERM DEBT	866038(WC03251)~E	GERMANY-DS Consumer Discr	8083000	5230005	5376745																						BANCA POPOLARE - LONG TERM DEBT	505838(WC03251)~E	ITALY-DS Financials	1980301	1767693	1340646
BMW (XET) - SALES(REVENUE)	866038(DWSL)~E	GERMANY-DS Consumer Discr	34402000	32279902	30747560																						BANCA POPOLARE DI MILANO DEAD - DELIST.02/01/17 - SALES(REVENUE)	505838(DWSL)~E	ITALY-DS Financials	2117125	1682306	1812418
BMW (XET) - NET PROFIT(INCOME)	866038(DWNP)~E	GERMANY-DS Consumer Discr	-2487000	461697	637070																						BANCA POPOLARE DI MILANO DEAD - DELIST.02/01/17 - NET PROFIT(INCOME)	505838(DWNP)~E	ITALY-DS Financials	228084	170535	157738
BAYER. MOTOREN WERKE - NET CASH FLOW-OPERATING ACTIVS	866038(WC04860)~E	GERMANY-DS Consumer Discr	5328000	4618500	5203417																						#ERROR		ITALY-DS Financials	$$ER: 4540,NO DATA VALUES FOUND
SIGNA - CURRENT ASSETS - TOTAL	900293(WC02201)~E	UK-DS Industrials	972508	863701	794243	45236	466208	-18976	485184	530420	0.250773	2.5845	-0.105197	2.6897	2.94047	0.0207159	0.213501	-0.0086901	0.222191	0.242907	0.396277	-0.0144161	0.207937	0.168597	0.0826081	0.111764	#ERROR		ITALY-DS Financials	$$ER: 4540,NO DATA VALUES FOUND			#VALUE!	#VALUE!	#VALUE!	#VALUE!	#VALUE!	#VALUE!	#VALUE!	#VALUE!	#VALUE!	#VALUE!	#VALUE!	#VALUE!	#VALUE!	#VALUE!	#VALUE!	0.154171	-0.160714
SIGNA - CASH - GENERIC	900293(WC02005)~E	UK-DS Industrials	206109	210258	215569																						BPA DI NOVARA SCRL - CASH - GENERIC	729230(WC02005)~E	ITALY-DS Financials	328550	336845	211582
SIGNA - CURRENT LIABILITIES-TOTAL	900293(WC03101)~E	UK-DS Industrials	654823	532020	494195																						#ERROR		ITALY-DS Financials	$$ER: 4540,NO DATA VALUES FOUND
SIGNA - SHORT TERM DEBT & CURRENT PORT	900293(WC03051)~E	UK-DS Industrials	97588	42505	28813																						BPA DI NOVARA SCRL - SHORT TERM DEBT & CURRENT PORT	729230(WC03051)~E	ITALY-DS Financials	7122625	7480082	6458883
SIGNA - TOTAL ASSETS	900293(WC02999)~E	UK-DS Industrials	2476367	1890904	1510343																						BPA DI NOVARA SCRL - TOTAL ASSETS	729230(WC02999)~E	ITALY-DS Financials	20926912	22016349	19800132
SIGNA - CURRENT ASSETS - TOTAL	900293(WC02201)~E	UK-DS Industrials	972508	863701	794243																						#ERROR		ITALY-DS Financials	$$ER: 4540,NO DATA VALUES FOUND
SIGNA - OTHER INVESTMENTS	900293(WC02250)~E	UK-DS Industrials	0	0	0																						#ERROR		ITALY-DS Financials	$$ER: 4540,NO DATA VALUES FOUND
SIGNA - INVST IN UNCONSOLIDATED SUBDRS	900293(WC02256)~E	UK-DS Industrials	16399	5951	5582																						BPA DI NOVARA SCRL - INVST IN UNCONSOLIDATED SUBDRS	729230(WC02256)~E	ITALY-DS Financials	150642	251629	344462
SIGNA - TOTAL LIABILITIES	900293(WC03351)~E	UK-DS Industrials	1534727	1164778	889884																						BPA DI NOVARA SCRL - TOTAL LIABILITIES	729230(WC03351)~E	ITALY-DS Financials	19738005	20702353	18718637
SIGNA - CURRENT LIABILITIES-TOTAL	900293(WC03101)~E	UK-DS Industrials	654823	532020	494195																						#ERROR		ITALY-DS Financials	$$ER: 4540,NO DATA VALUES FOUND
SIGNA - LONG TERM DEBT	900293(WC03251)~E	UK-DS Industrials	802251	536129	299896																						BPA DI NOVARA SCRL - LONG TERM DEBT	729230(WC03251)~E	ITALY-DS Financials	3572560	3837119	2646375
SIGNATURE AVIATION DEAD - DELIST.02/06/21 - SALES(REVENUE)	900293(DWSL)~E	UK-DS Industrials	2287299	1638141	1662102																						BCA.PPO.DI NOVARA DEAD - MERGER I:PVR - SALES(REVENUE)	729230(DWSL)~E	ITALY-DS Financials	1480417	1282667	1528284
SIGNATURE AVIATION DEAD - DELIST.02/06/21 - NET PROFIT(INCOME)	900293(DWNP)~E	UK-DS Industrials	180386	149334	161715																						BCA.PPO.DI NOVARA DEAD - MERGER I:PVR - NET PROFIT(INCOME)	729230(DWNP)~E	ITALY-DS Financials	-141592	-6287	47041
SIGNA - NET CASH FLOW-OPERATING ACTIVS	900293(WC04860)~E	UK-DS Industrials	244051	208841	201691																						#ERROR		ITALY-DS Financials	$$ER: 4540,NO DATA VALUES FOUND
#ERROR		ITALY-DS Financials	$$ER: 4540,NO DATA VALUES FOUND			#VALUE!	#VALUE!	#VALUE!	#VALUE!	#VALUE!	#VALUE!	#VALUE!	#VALUE!	#VALUE!	#VALUE!	#VALUE!	#VALUE!	#VALUE!	#VALUE!	#VALUE!	0.138346	0.152133	0.0371168	0.225676	0.0360342	0.0426737	#ERROR		ITALY-DS Financials	$$ER: 4540,NO DATA VALUES FOUND			#VALUE!	#VALUE!	#VALUE!	#VALUE!	#VALUE!	#VALUE!	#VALUE!	#VALUE!	#VALUE!	#VALUE!	#VALUE!	#VALUE!	#VALUE!	#VALUE!	#VALUE!	0.361968	-0.0947909
BANCA FIDEURAM SPA - CASH - GENERIC	741712(WC02005)~E	ITALY-DS Financials	48876	22600	107860																						BANCA POPOLARE - CASH - GENERIC	143051(WC02005)~E	ITALY-DS Financials	127260	130463	115663
#ERROR		ITALY-DS Financials	$$ER: 4540,NO DATA VALUES FOUND																								#ERROR		ITALY-DS Financials	$$ER: 4540,NO DATA VALUES FOUND
BANCA FIDEURAM SPA - SHORT TERM DEBT & CURRENT PORT	741712(WC03051)~E	ITALY-DS Financials	1200623	1909915	1258593																						BANCA POPOLARE - SHORT TERM DEBT & CURRENT PORT	143051(WC03051)~E	ITALY-DS Financials	2282920	1856019	1707777
BANCA FIDEURAM SPA - TOTAL ASSETS	741712(WC02999)~E	ITALY-DS Financials	4730068	4032279	3002192																						BANCA POPOLARE - TOTAL ASSETS	143051(WC02999)~E	ITALY-DS Financials	7095906	6184117	5327432
#ERROR		ITALY-DS Financials	$$ER: 4540,NO DATA VALUES FOUND																								#ERROR		ITALY-DS Financials	$$ER: 4540,NO DATA VALUES FOUND
#ERROR		ITALY-DS Financials	$$ER: 4540,NO DATA VALUES FOUND																								#ERROR		ITALY-DS Financials	$$ER: 4540,NO DATA VALUES FOUND
BANCA FIDEURAM SPA - INVST IN UNCONSOLIDATED SUBDRS	741712(WC02256)~E	ITALY-DS Financials	293881	250561	226971																						BANCA POPOLARE - INVST IN UNCONSOLIDATED SUBDRS	143051(WC02256)~E	ITALY-DS Financials	14975	3963	4116
BANCA FIDEURAM SPA - TOTAL LIABILITIES	741712(WC03351)~E	ITALY-DS Financials	3938422	3310487	2389011																						BANCA POPOLARE - TOTAL LIABILITIES	143051(WC03351)~E	ITALY-DS Financials	6504546	5624597	4788674
#ERROR		ITALY-DS Financials	$$ER: 4540,NO DATA VALUES FOUND																								#ERROR		ITALY-DS Financials	$$ER: 4540,NO DATA VALUES FOUND
BANCA FIDEURAM SPA - LONG TERM DEBT	741712(WC03251)~E	ITALY-DS Financials	199537	0	0																						BANCA POPOLARE - LONG TERM DEBT	143051(WC03251)~E	ITALY-DS Financials	391010	357612	331418
BANCA FIDEURAM DEAD - TAKEOVER - SALES(REVENUE)	741712(DWSL)~E	ITALY-DS Financials	733918	644723	559591																						BANCA PPO.DI SONDRIO - SALES(REVENUE)	143051(DWSL)~E	ITALY-DS Financials	508879	373635	412761
BANCA FIDEURAM DEAD - TAKEOVER - NET PROFIT(INCOME)	741712(DWNP)~E	ITALY-DS Financials	157872	152222	107449																						BANCA PPO.DI SONDRIO - NET PROFIT(INCOME)	143051(DWNP)~E	ITALY-DS Financials	44949	34819	27960
BANCA FIDEURAM SPA - NET CASH FLOW-OPERATING ACTIVS	741712(WC04860)~E	ITALY-DS Financials	186961	152537	100778																						#ERROR		ITALY-DS Financials	$$ER: 4540,NO DATA VALUES FOUND
#ERROR		ITALY-DS Financials	$$ER: 4540,NO DATA VALUES FOUND			#VALUE!	#VALUE!	#VALUE!	#VALUE!	#VALUE!	#VALUE!	#VALUE!	#VALUE!	#VALUE!	#VALUE!	#VALUE!	#VALUE!	#VALUE!	#VALUE!	#VALUE!	-0.0192483	2.73421	0.458277	0.359701	0.00374062	0.0136186	#ERROR		ITALY-DS Financials	$$ER: 4540,NO DATA VALUES FOUND			#VALUE!	#VALUE!	#VALUE!	#VALUE!	#VALUE!	#VALUE!	#VALUE!	#VALUE!	#VALUE!	#VALUE!	#VALUE!	#VALUE!	#VALUE!	#VALUE!	#VALUE!	0.166601	0.0140837
INTESA SANPAOLO SPA - CASH - GENERIC	929420(WC02005)~E	ITALY-DS Financials	3248594	2018337	1874496																						BANCO BPM SPA - CASH - GENERIC	682797(WC02005)~E	ITALY-DS Financials	369576	189193	0
#ERROR		ITALY-DS Financials	$$ER: 4540,NO DATA VALUES FOUND																								#ERROR		ITALY-DS Financials	$$ER: 4540,NO DATA VALUES FOUND
INTESA SANPAOLO SPA - SHORT TERM DEBT & CURRENT PORT	929420(WC03051)~E	ITALY-DS Financials	97223004	43154187	15422130																						BANCO BPM SPA - SHORT TERM DEBT & CURRENT PORT	682797(WC03051)~E	ITALY-DS Financials	8237201	7316477	5248234
INTESA SANPAOLO SPA - TOTAL ASSETS	929420(WC02999)~E	ITALY-DS Financials	302365269	152633286	36484432																						BANCO BPM SPA - TOTAL ASSETS	682797(WC02999)~E	ITALY-DS Financials	27572722	25176250	23014684
#ERROR		ITALY-DS Financials	$$ER: 4540,NO DATA VALUES FOUND																								#ERROR		ITALY-DS Financials	$$ER: 4540,NO DATA VALUES FOUND
#ERROR		ITALY-DS Financials	$$ER: 4540,NO DATA VALUES FOUND																								#ERROR		ITALY-DS Financials	$$ER: 4540,NO DATA VALUES FOUND
INTESA SANPAOLO SPA - INVST IN UNCONSOLIDATED SUBDRS	929420(WC02256)~E	ITALY-DS Financials	628279	401093	54018																						BANCO BPM SPA - INVST IN UNCONSOLIDATED SUBDRS	682797(WC02256)~E	ITALY-DS Financials	12356	1794	0
INTESA SANPAOLO SPA - TOTAL LIABILITIES	929420(WC03351)~E	ITALY-DS Financials	289633208	147247390	35079906																						BANCO BPM SPA - TOTAL LIABILITIES	682797(WC03351)~E	ITALY-DS Financials	25568553	23284292	21193805
#ERROR		ITALY-DS Financials	$$ER: 4540,NO DATA VALUES FOUND																								#ERROR		ITALY-DS Financials	$$ER: 4540,NO DATA VALUES FOUND
INTESA SANPAOLO SPA - LONG TERM DEBT	929420(WC03251)~E	ITALY-DS Financials	42077360	30548070	2362188																						BANCO BPM SPA - LONG TERM DEBT	682797(WC03251)~E	ITALY-DS Financials	5224085	4856015	3299433
INTESA SANPAOLO - SALES(REVENUE)	929420(DWSL)~E	ITALY-DS Financials	11331096	11553481	3093952																						BANCO BPM - SALES(REVENUE)	682797(DWSL)~E	ITALY-DS Financials	2057246	1763453	1738962
INTESA SANPAOLO - NET PROFIT(INCOME)	929420(DWNP)~E	ITALY-DS Financials	850989	583558	120156																						BANCO BPM - NET PROFIT(INCOME)	682797(DWNP)~E	ITALY-DS Financials	205388	144528	124597
INTESA SANPAOLO SPA - NET CASH FLOW-OPERATING ACTIVS	929420(WC04860)~E	ITALY-DS Financials	3098225	2278608	334564																						BANCO BPM SPA - NET CASH FLOW-OPERATING ACTIVS	682797(WC04860)~E	ITALY-DS Financials	0	0	258226
#ERROR		ITALY-DS Financials	$$ER: 4540,NO DATA VALUES FOUND			#VALUE!	#VALUE!	#VALUE!	#VALUE!	#VALUE!	#VALUE!	#VALUE!	#VALUE!	#VALUE!	#VALUE!	#VALUE!	#VALUE!	#VALUE!	#VALUE!	#VALUE!	-0.267356	-0.0786325	1.18227	#VALUE!	0.00394305	#VALUE!	#ERROR		ITALY-DS Financials	$$ER: 4540,NO DATA VALUES FOUND			#VALUE!	#VALUE!	#VALUE!	#VALUE!	#VALUE!	#VALUE!	#VALUE!	#VALUE!	#VALUE!	#VALUE!	#VALUE!	#VALUE!	#VALUE!	#VALUE!	#VALUE!	0.651576	-0.267356
CAPITALIA SPA - CASH - GENERIC	929393(WC02005)~E	ITALY-DS Financials	2327580	1596639	3447211																						CAPITALIA SPA - CASH - GENERIC	929393(WC02005)~E	ITALY-DS Financials	1677583	2327580	1596639
#ERROR		ITALY-DS Financials	$$ER: 4540,NO DATA VALUES FOUND																								#ERROR		ITALY-DS Financials	$$ER: 4540,NO DATA VALUES FOUND
CAPITALIA SPA - SHORT TERM DEBT & CURRENT PORT	929393(WC03051)~E	ITALY-DS Financials	46068255	38298142	39366958																						CAPITALIA SPA - SHORT TERM DEBT & CURRENT PORT	929393(WC03051)~E	ITALY-DS Financials	44718022	46068255	38298142
CAPITALIA SPA - TOTAL ASSETS	929393(WC02999)~E	ITALY-DS Financials	134140927	103975752	106969269																						CAPITALIA SPA - TOTAL ASSETS	929393(WC02999)~E	ITALY-DS Financials	134539109	134140927	103975752
#ERROR		ITALY-DS Financials	$$ER: 4540,NO DATA VALUES FOUND																								#ERROR		ITALY-DS Financials	$$ER: 4540,NO DATA VALUES FOUND
#ERROR		ITALY-DS Financials	$$ER: 4540,NO DATA VALUES FOUND																								#ERROR		ITALY-DS Financials	$$ER: 4540,NO DATA VALUES FOUND
CAPITALIA SPA - INVST IN UNCONSOLIDATED SUBDRS	929393(WC02256)~E	ITALY-DS Financials	105313	61302	200844																						CAPITALIA SPA - INVST IN UNCONSOLIDATED SUBDRS	929393(WC02256)~E	ITALY-DS Financials	122891	105313	61302
CAPITALIA SPA - TOTAL LIABILITIES	929393(WC03351)~E	ITALY-DS Financials	127945762	98225269	101338675																						CAPITALIA SPA - TOTAL LIABILITIES	929393(WC03351)~E	ITALY-DS Financials	128243545	127945762	98225269
#ERROR		ITALY-DS Financials	$$ER: 4540,NO DATA VALUES FOUND																								#ERROR		ITALY-DS Financials	$$ER: 4540,NO DATA VALUES FOUND
CAPITALIA SPA - LONG TERM DEBT	929393(WC03251)~E	ITALY-DS Financials	25802188	11838434	13573484																						CAPITALIA SPA - LONG TERM DEBT	929393(WC03251)~E	ITALY-DS Financials	25509566	25802188	11838434
CAPITALIA DEAD MERGED 929395 - SALES(REVENUE)	929393(DWSL)~E	ITALY-DS Financials	5510845	7521855	8163795																						CAPITALIA DEAD MERGED 929395 - SALES(REVENUE)	929393(DWSL)~E	ITALY-DS Financials	9101580	5510845	7521855
CAPITALIA DEAD MERGED 929395 - NET PROFIT(INCOME)	929393(DWNP)~E	ITALY-DS Financials	469453	215121	-1629712																						CAPITALIA DEAD MERGED 929395 - NET PROFIT(INCOME)	929393(DWNP)~E	ITALY-DS Financials	242871	469453	215121
#ERROR		ITALY-DS Financials	$$ER: 4540,NO DATA VALUES FOUND																								#ERROR		ITALY-DS Financials	$$ER: 4540,NO DATA VALUES FOUND
#ERROR		SPAIN-DS Financials	$$ER: 4540,NO DATA VALUES FOUND			#VALUE!	#VALUE!	#VALUE!	#VALUE!	#VALUE!	#VALUE!	#VALUE!	#VALUE!	#VALUE!	#VALUE!	#VALUE!	#VALUE!	#VALUE!	#VALUE!	#VALUE!	0.0564192	0.165505	0.250808	#VALUE!	0.00857852	#VALUE!	#ERROR		SPAIN-DS Financials	$$ER: 4540,NO DATA VALUES FOUND			#VALUE!	#VALUE!	#VALUE!	#VALUE!	#VALUE!	#VALUE!	#VALUE!	#VALUE!	#VALUE!	#VALUE!	#VALUE!	#VALUE!	#VALUE!	#VALUE!	#VALUE!	0.791982	0.0564192
BANCO BILBAO VIZCAYA - CASH - GENERIC	779090(WC02005)~E	SPAIN-DS Financials	6594948	3926767	2340305																						BANCO BILBAO VIZCAYA - CASH - GENERIC	779090(WC02005)~E	SPAIN-DS Financials	7197733	6594948	3926767
#ERROR		SPAIN-DS Financials	$$ER: 4540,NO DATA VALUES FOUND																								#ERROR		SPAIN-DS Financials	$$ER: 4540,NO DATA VALUES FOUND
BANCO BILBAO VIZCAYA - SHORT TERM DEBT & CURRENT PORT	779090(WC03051)~E	SPAIN-DS Financials	58331669	46870001	37718804																						BANCO BILBAO VIZCAYA - SHORT TERM DEBT & CURRENT PORT	779090(WC03051)~E	SPAIN-DS Financials	104759986	58331669	46870001
BANCO BILBAO VIZCAYA - TOTAL ASSETS	779090(WC02999)~E	SPAIN-DS Financials	154503865	132274350	126124998																						BANCO BILBAO VIZCAYA - TOTAL ASSETS	779090(WC02999)~E	SPAIN-DS Financials	296118748	154503865	132274350
#ERROR		SPAIN-DS Financials	$$ER: 4540,NO DATA VALUES FOUND																								#ERROR		SPAIN-DS Financials	$$ER: 4540,NO DATA VALUES FOUND
BANCO BILBAO VIZCAYA - OTHER INVESTMENTS	779090(WC02250)~E	SPAIN-DS Financials	325057	624626	898772																						BANCO BILBAO VIZCAYA - OTHER INVESTMENTS	779090(WC02250)~E	SPAIN-DS Financials	0	325057	624626
BANCO BILBAO VIZCAYA - INVST IN UNCONSOLIDATED SUBDRS	779090(WC02256)~E	SPAIN-DS Financials	5783347	4022364	3405485																						BANCO BILBAO VIZCAYA - INVST IN UNCONSOLIDATED SUBDRS	779090(WC02256)~E	SPAIN-DS Financials	10228493	5783347	4022364
BANCO BILBAO VIZCAYA - TOTAL LIABILITIES	779090(WC03351)~E	SPAIN-DS Financials	144159184	123879161	118436449																						BANCO BILBAO VIZCAYA - TOTAL LIABILITIES	779090(WC03351)~E	SPAIN-DS Financials	276495979	144159184	123879161
#ERROR		SPAIN-DS Financials	$$ER: 4540,NO DATA VALUES FOUND																								#ERROR		SPAIN-DS Financials	$$ER: 4540,NO DATA VALUES FOUND
BANCO BILBAO VIZCAYA - LONG TERM DEBT	779090(WC03251)~E	SPAIN-DS Financials	6942928	4742082	2722507																						BANCO BILBAO VIZCAYA - LONG TERM DEBT	779090(WC03251)~E	SPAIN-DS Financials	30010103	6942928	4742082
BBV.ARGENTARIA - SALES(REVENUE)	779090(DWSL)~E	SPAIN-DS Financials	13745171	13011095	11163481																						BBV.ARGENTARIA - SALES(REVENUE)	779090(DWSL)~E	SPAIN-DS Financials	24631093	13745171	13011095
BBV.ARGENTARIA - NET PROFIT(INCOME)	779090(DWNP)~E	SPAIN-DS Financials	1230067	983418	786412																						BBV.ARGENTARIA - NET PROFIT(INCOME)	779090(DWNP)~E	SPAIN-DS Financials	2232087	1230067	983418
#ERROR		SPAIN-DS Financials	$$ER: 4540,NO DATA VALUES FOUND																								#ERROR		SPAIN-DS Financials	$$ER: 4540,NO DATA VALUES FOUND
BEIERSDORF AG - CURRENT ASSETS - TOTAL	870528(WC02201)~E	GERMANY-DS Consumer Staples	1812018	1444400	1250834	68001	129358	93055	36303	104304	0.39701	0.75523	0.543282	0.211947	0.608957	0.0279174	0.0531071	0.0382031	0.014904	0.0428213	0.08691	0.0411563	0.0601295	0.316833	0.0703192	0.139589	#ERROR		PORTUGAL-DS Financials	$$ER: 4540,NO DATA VALUES FOUND			#VALUE!	#VALUE!	#VALUE!	#VALUE!	#VALUE!	#VALUE!	#VALUE!	#VALUE!	#VALUE!	#VALUE!	#VALUE!	#VALUE!	#VALUE!	#VALUE!	#VALUE!	0.865356	-0.0596363
BEIERSDORF AG - CASH - GENERIC	870528(WC02005)~E	GERMANY-DS Consumer Staples	621731	443290	349139																						BANCO COMERCIAL PORT - CASH - GENERIC	756191(WC02005)~E	PORTUGAL-DS Financials	2316078	2288494	1238908
BEIERSDORF AG - CURRENT LIABILITIES-TOTAL	870528(WC03101)~E	GERMANY-DS Consumer Staples	538902	419259	419983																						#ERROR		PORTUGAL-DS Financials	$$ER: 4540,NO DATA VALUES FOUND
BEIERSDORF AG - SHORT TERM DEBT & CURRENT PORT	870528(WC03051)~E	GERMANY-DS Consumer Staples	50107	51640	57796																						BANCO COMERCIAL PORT - SHORT TERM DEBT & CURRENT PORT	756191(WC03051)~E	PORTUGAL-DS Financials	16487031	9613046	8545855
BEIERSDORF AG - TOTAL ASSETS	870528(WC02999)~E	GERMANY-DS Consumer Staples	2681726	2189863	2003694																						BANCO COMERCIAL PORT - TOTAL ASSETS	756191(WC02999)~E	PORTUGAL-DS Financials	61850131	35049284	28916675
BEIERSDORF AG - CURRENT ASSETS - TOTAL	870528(WC02201)~E	GERMANY-DS Consumer Staples	1812018	1444400	1250834																						#ERROR		PORTUGAL-DS Financials	$$ER: 4540,NO DATA VALUES FOUND
BEIERSDORF AG - OTHER INVESTMENTS	870528(WC02250)~E	GERMANY-DS Consumer Staples	5624	5624	7156																						BANCO COMERCIAL PORT - OTHER INVESTMENTS	756191(WC02250)~E	PORTUGAL-DS Financials	1299304	920790	613544
BEIERSDORF AG - INVST IN UNCONSOLIDATED SUBDRS	870528(WC02256)~E	GERMANY-DS Consumer Staples	20452	25565	35793																						BANCO COMERCIAL PORT - INVST IN UNCONSOLIDATED SUBDRS	756191(WC02256)~E	PORTUGAL-DS Financials	2674105	0	0
BEIERSDORF AG - TOTAL LIABILITIES	870528(WC03351)~E	GERMANY-DS Consumer Staples	1392248	1180573	1126669																						BANCO COMERCIAL PORT - TOTAL LIABILITIES	756191(WC03351)~E	PORTUGAL-DS Financials	58877550	32164711	26519984
BEIERSDORF AG - CURRENT LIABILITIES-TOTAL	870528(WC03101)~E	GERMANY-DS Consumer Staples	538902	419259	419983																						#ERROR		PORTUGAL-DS Financials	$$ER: 4540,NO DATA VALUES FOUND
BEIERSDORF AG - LONG TERM DEBT	870528(WC03251)~E	GERMANY-DS Consumer Staples	9203	10226	22439																						BANCO COMERCIAL PORT - LONG TERM DEBT	756191(WC03251)~E	PORTUGAL-DS Financials	10271660	5548556	1888323
BEIERSDORF (XET) - SALES(REVENUE)	870528(DWSL)~E	GERMANY-DS Consumer Staples	3638353	3347428	3215106																						BANCO COMR.PORTUGUES 'R' - SALES(REVENUE)	756191(DWSL)~E	PORTUGAL-DS Financials	4276519	2292602	2437995
BEIERSDORF (XET) - NET PROFIT(INCOME)	870528(DWNP)~E	GERMANY-DS Consumer Staples	171283	161568	70134																						BANCO COMR.PORTUGUES 'R' - NET PROFIT(INCOME)	756191(DWNP)~E	PORTUGAL-DS Financials	505497	430387	270375
BEIERSDORF AG - NET CASH FLOW-OPERATING ACTIVS	870528(WC04860)~E	GERMANY-DS Consumer Staples	340009	258202	351309																						BANCO COMERCIAL PORT - NET CASH FLOW-OPERATING ACTIVS	756191(WC04860)~E	PORTUGAL-DS Financials	1067502	493435	553655
BENETTON SPA - CURRENT ASSETS - TOTAL	729164(WC02201)~E	ITALY-DS Consumer Discr	1631621	1888777	2072341	-39816	89481	-1090	90571	50755	-0.239243	0.537666	-0.0065495	0.544215	0.304972	-0.0150127	0.0337389	-0.000410986	0.0341499	0.0191372	0.00101664	0.0542049	0.0989428	-0.138977	0.0627508	0.111871	#ERROR		PORTUGAL-DS Financials	$$ER: 4540,NO DATA VALUES FOUND			#VALUE!	#VALUE!	#VALUE!	#VALUE!	#VALUE!	#VALUE!	#VALUE!	#VALUE!	#VALUE!	#VALUE!	#VALUE!	#VALUE!	#VALUE!	#VALUE!	#VALUE!	0.401109	0.052668
BENETTON SPA - CASH - GENERIC	729164(WC02005)~E	ITALY-DS Consumer Discr	425869	691667	727179																						BANCO ESPIRITO SANTO - CASH - GENERIC	307974(WC02005)~E	PORTUGAL-DS Financials	1525416	1357508	500858
BENETTON SPA - CURRENT LIABILITIES-TOTAL	729164(WC03101)~E	ITALY-DS Consumer Discr	918654	916320	1036619																						#ERROR		PORTUGAL-DS Financials	$$ER: 4540,NO DATA VALUES FOUND
BENETTON SPA - SHORT TERM DEBT & CURRENT PORT	729164(WC03051)~E	ITALY-DS Consumer Discr	387671	433795	507406																						BANCO ESPIRITO SANTO - SHORT TERM DEBT & CURRENT PORT	307974(WC03051)~E	PORTUGAL-DS Financials	7348860	7202812	2053426
BENETTON SPA - TOTAL ASSETS	729164(WC02999)~E	ITALY-DS Consumer Discr	2637328	2666989	2822873																						BANCO ESPIRITO SANTO - TOTAL ASSETS	307974(WC02999)~E	PORTUGAL-DS Financials	33862171	29384792	25221466
BENETTON SPA - CURRENT ASSETS - TOTAL	729164(WC02201)~E	ITALY-DS Consumer Discr	1631621	1888777	2072341																						#ERROR		PORTUGAL-DS Financials	$$ER: 4540,NO DATA VALUES FOUND
BENETTON SPA - OTHER INVESTMENTS	729164(WC02250)~E	ITALY-DS Consumer Discr	157886	22225	45945																						BANCO ESPIRITO SANTO - OTHER INVESTMENTS	307974(WC02250)~E	PORTUGAL-DS Financials	47709	976162	1213261
BENETTON SPA - INVST IN UNCONSOLIDATED SUBDRS	729164(WC02256)~E	ITALY-DS Consumer Discr	24065	21712	25769																						BANCO ESPIRITO SANTO - INVST IN UNCONSOLIDATED SUBDRS	307974(WC02256)~E	PORTUGAL-DS Financials	772509	29305	71917
BENETTON SPA - TOTAL LIABILITIES	729164(WC03351)~E	ITALY-DS Consumer Discr	1510806	1505030	1669784																						BANCO ESPIRITO SANTO - TOTAL LIABILITIES	307974(WC03351)~E	PORTUGAL-DS Financials	31927440	27628410	23742730
BENETTON SPA - CURRENT LIABILITIES-TOTAL	729164(WC03101)~E	ITALY-DS Consumer Discr	918654	916320	1036619																						#ERROR		PORTUGAL-DS Financials	$$ER: 4540,NO DATA VALUES FOUND
BENETTON SPA - LONG TERM DEBT	729164(WC03251)~E	ITALY-DS Consumer Discr	472352	467820	522362																						BANCO ESPIRITO SANTO - LONG TERM DEBT	307974(WC03251)~E	PORTUGAL-DS Financials	5655675	3959608	2253923
BENETTON DEAD - 31/05/12 - SALES(REVENUE)	729164(DWSL)~E	ITALY-DS Consumer Discr	1982066	1980053	1878243																						BANCO ESPIRITO SANTO DEAD - 03/02/16 - SALES(REVENUE)	307974(DWSL)~E	PORTUGAL-DS Financials	3122896	2228874	2117357
BENETTON DEAD - 31/05/12 - NET PROFIT(INCOME)	729164(DWNP)~E	ITALY-DS Consumer Discr	166425	151441	149845																						BANCO ESPIRITO SANTO DEAD - 03/02/16 - NET PROFIT(INCOME)	307974(DWNP)~E	PORTUGAL-DS Financials	227993	205515	168359
BENETTON SPA - NET CASH FLOW-OPERATING ACTIVS	729164(WC04860)~E	ITALY-DS Consumer Discr	296699	344589	240896																						BANCO ESPIRITO SANTO - NET CASH FLOW-OPERATING ACTIVS	307974(WC04860)~E	PORTUGAL-DS Financials	1048784	-610749	1380847
BEWAG AG - CURRENT ASSETS - TOTAL	870538(WC02201)~E	GERMANY-DS Utilities	718396	713410	745264	44220	-109417	128686	-238103	-193883	0.291201	-0.720541	0.847432	-1.56797	-1.27677	0.00875505	-0.0216633	0.0254783	-0.0471416	-0.0383866	-0.0265414	-0.0325291	0.0645216	0.00360331	0.0300653	0.11277	#ERROR		SPAIN-DS Financials	$$ER: 4540,NO DATA VALUES FOUND			#VALUE!	#VALUE!	#VALUE!	#VALUE!	#VALUE!	#VALUE!	#VALUE!	#VALUE!	#VALUE!	#VALUE!	#VALUE!	#VALUE!	#VALUE!	#VALUE!	#VALUE!	0.293132	-0.0195041
BEWAG AG - CASH - GENERIC	870538(WC02005)~E	GERMANY-DS Utilities	236357	220039	321917																						BANCO POPULAR ESP. - CASH - GENERIC	929530(WC02005)~E	SPAIN-DS Financials	452375	565727	274873
BEWAG AG - CURRENT LIABILITIES-TOTAL	870538(WC03101)~E	GERMANY-DS Utilities	281720	510249	348832																						#ERROR		SPAIN-DS Financials	$$ER: 4540,NO DATA VALUES FOUND
BEWAG AG - SHORT TERM DEBT & CURRENT PORT	870538(WC03051)~E	GERMANY-DS Utilities	59567	232544	101199																						BANCO POPULAR ESP. - SHORT TERM DEBT & CURRENT PORT	929530(WC03051)~E	SPAIN-DS Financials	7701015	4883205	5331134
BEWAG AG - TOTAL ASSETS	870538(WC02999)~E	GERMANY-DS Utilities	4996989	5104611	5042562																						BANCO POPULAR ESP. - TOTAL ASSETS	929530(WC02999)~E	SPAIN-DS Financials	31287894	26092081	23954281
BEWAG AG - CURRENT ASSETS - TOTAL	870538(WC02201)~E	GERMANY-DS Utilities	718396	713410	745264																						#ERROR		SPAIN-DS Financials	$$ER: 4540,NO DATA VALUES FOUND
BEWAG AG - OTHER INVESTMENTS	870538(WC02250)~E	GERMANY-DS Utilities	396428	399847	220029																						BANCO POPULAR ESP. - OTHER INVESTMENTS	929530(WC02250)~E	SPAIN-DS Financials	0	138641	266429
BEWAG AG - INVST IN UNCONSOLIDATED SUBDRS	870538(WC02256)~E	GERMANY-DS Utilities	37307	37079	42706																						BANCO POPULAR ESP. - INVST IN UNCONSOLIDATED SUBDRS	929530(WC02256)~E	SPAIN-DS Financials	43252	34528	30291
BEWAG AG - TOTAL LIABILITIES	870538(WC03351)~E	GERMANY-DS Utilities	1581630	1758108	1815796																						BANCO POPULAR ESP. - TOTAL LIABILITIES	929530(WC03351)~E	SPAIN-DS Financials	28656996	23914157	21778124
BEWAG AG - CURRENT LIABILITIES-TOTAL	870538(WC03101)~E	GERMANY-DS Utilities	281720	510249	348832																						#ERROR		SPAIN-DS Financials	$$ER: 4540,NO DATA VALUES FOUND
BEWAG AG - LONG TERM DEBT	870538(WC03251)~E	GERMANY-DS Utilities	181003	257638	485580																						BANCO POPULAR ESP. - LONG TERM DEBT	929530(WC03251)~E	SPAIN-DS Financials	906746	2005223	1079225
BEWAG 'A' (XET) DEAD - MERGER 688485 - SALES(REVENUE)	870538(DWSL)~E	GERMANY-DS Utilities	1970841	2024576	2092648																						BANCO POPULAR ESPANOL DEAD - DELIST.09/06/17 - SALES(REVENUE)	929530(DWSL)~E	SPAIN-DS Financials	2555184	1975966	2015272
BEWAG 'A' (XET) DEAD - MERGER 688485 - NET PROFIT(INCOME)	870538(DWNP)~E	GERMANY-DS Utilities	151854	142650	94333																						BANCO POPULAR ESPANOL DEAD - DELIST.09/06/17 - NET PROFIT(INCOME)	929530(DWNP)~E	SPAIN-DS Financials	490557	432729	406963
BEWAG AG - NET CASH FLOW-OPERATING ACTIVS	870538(WC04860)~E	GERMANY-DS Utilities	569579	567534	869196																						#ERROR		SPAIN-DS Financials	$$ER: 4540,NO DATA VALUES FOUND
BG GROUP PLC - CURRENT ASSETS - TOTAL	911488(WC02201)~E	UK-DS Energy	2864952	1938226	1897734	1085719	4653038	600974	4052064	5137783	0.832697	3.56867	0.460919	3.10775	3.94044	0.0362976	0.15556	0.0200917	0.135468	0.171766	0.214112	-0.022783	0.143184	-0.258887	0.0435905	0.0483741	#ERROR		SPAIN-DS Financials	$$ER: 4540,NO DATA VALUES FOUND			#VALUE!	#VALUE!	#VALUE!	#VALUE!	#VALUE!	#VALUE!	#VALUE!	#VALUE!	#VALUE!	#VALUE!	#VALUE!	#VALUE!	#VALUE!	#VALUE!	#VALUE!	0.458805	0.461486
BG GROUP PLC - CASH - GENERIC	911488(WC02005)~E	UK-DS Energy	887460	770757	1006192																						BANCO SANTANDER SA - CASH - GENERIC	702853(WC02005)~E	SPAIN-DS Financials	8371672	6226888	2536560
BG GROUP PLC - CURRENT LIABILITIES-TOTAL	911488(WC03101)~E	UK-DS Energy	5991962	4880986	7248501																						#ERROR		SPAIN-DS Financials	$$ER: 4540,NO DATA VALUES FOUND
BG GROUP PLC - SHORT TERM DEBT & CURRENT PORT	911488(WC03051)~E	UK-DS Energy	3361736	1975064	3846759																						BANCO SANTANDER SA - SHORT TERM DEBT & CURRENT PORT	702853(WC03051)~E	SPAIN-DS Financials	91632430	78099419	52110785
BG GROUP PLC - TOTAL ASSETS	911488(WC02999)~E	UK-DS Energy	32877815	26945310	27037437																						BANCO SANTANDER SA - TOTAL ASSETS	702853(WC02999)~E	SPAIN-DS Financials	347973374	254960832	154160434
BG GROUP PLC - CURRENT ASSETS - TOTAL	911488(WC02201)~E	UK-DS Energy	2864952	1938226	1897734																						#ERROR		SPAIN-DS Financials	$$ER: 4540,NO DATA VALUES FOUND
BG GROUP PLC - OTHER INVESTMENTS	911488(WC02250)~E	UK-DS Energy	36977	14168	7543																						BANCO SANTANDER SA - OTHER INVESTMENTS	702853(WC02250)~E	SPAIN-DS Financials	0	734040	706748
BG GROUP PLC - INVST IN UNCONSOLIDATED SUBDRS	911488(WC02256)~E	UK-DS Energy	845659	515727	479713																						BANCO SANTANDER SA - INVST IN UNCONSOLIDATED SUBDRS	702853(WC02256)~E	SPAIN-DS Financials	10469469	4897744	1816427
BG GROUP PLC - TOTAL LIABILITIES	911488(WC03351)~E	UK-DS Energy	18374599	12621139	13638647																						BANCO SANTANDER SA - TOTAL LIABILITIES	702853(WC03351)~E	SPAIN-DS Financials	319557796	239707157	144888218
BG GROUP PLC - CURRENT LIABILITIES-TOTAL	911488(WC03101)~E	UK-DS Energy	5991962	4880986	7248501																						#ERROR		SPAIN-DS Financials	$$ER: 4540,NO DATA VALUES FOUND
BG GROUP PLC - LONG TERM DEBT	911488(WC03251)~E	UK-DS Energy	8573955	4532445	3021592																						BANCO SANTANDER SA - LONG TERM DEBT	702853(WC03251)~E	SPAIN-DS Financials	34682216	28307670	14943379
BG GROUP DEAD - 15/02/16 - SALES(REVENUE)	911488(DWSL)~E	UK-DS Energy	7696142	6338906	6486692																						BANCO SANTANDER - SALES(REVENUE)	702853(DWSL)~E	SPAIN-DS Financials	35250021	24163632	16533609
BG GROUP DEAD - 15/02/16 - NET PROFIT(INCOME)	911488(DWNP)~E	UK-DS Energy	1303859	1140550	-438983																						BANCO SANTANDER - NET PROFIT(INCOME)	702853(DWNP)~E	SPAIN-DS Financials	2258141	1575108	854417
BG GROUP PLC - NET CASH FLOW-OPERATING ACTIVS	911488(WC04860)~E	UK-DS Energy	1446945	1952394	2019926																						#ERROR		SPAIN-DS Financials	$$ER: 4540,NO DATA VALUES FOUND
#ERROR		GERMANY-DS Financials	$$ER: 4540,NO DATA VALUES FOUND			#VALUE!	#VALUE!	#VALUE!	#VALUE!	#VALUE!	#VALUE!	#VALUE!	#VALUE!	#VALUE!	#VALUE!	#VALUE!	#VALUE!	#VALUE!	#VALUE!	#VALUE!	0.195489	0.234638	-0.104722	#DIV/0!	0.00154602	0.00200111	BEIERSDORF AG - CURRENT ASSETS - TOTAL	870528(WC02201)~E	GERMANY-DS Consumer Staples	2009000	1812018	1444400	175508	87368	76857	10511	186019	0.797764	0.397127	0.34935	0.0477773	0.845541	0.0621958	0.0309611	0.0272363	0.00372484	0.0659206	0.131281	0.08691
BHW HOLDING AG - CASH - GENERIC	888908(WC02005)~E	GERMANY-DS Financials	104981	44998	37743																						BEIERSDORF AG - CASH - GENERIC	870528(WC02005)~E	GERMANY-DS Consumer Staples	632000	621731	443290
#ERROR		GERMANY-DS Financials	$$ER: 4540,NO DATA VALUES FOUND																								BEIERSDORF AG - CURRENT LIABILITIES-TOTAL	870528(WC03101)~E	GERMANY-DS Consumer Staples	567000	538902	419259
BHW HOLDING AG - SHORT TERM DEBT & CURRENT PORT	888908(WC03051)~E	GERMANY-DS Financials	18927685	13687848	30533231																						BEIERSDORF AG - SHORT TERM DEBT & CURRENT PORT	870528(WC03051)~E	GERMANY-DS Consumer Staples	67000	50107	51640
BHW HOLDING AG - TOTAL ASSETS	888908(WC02999)~E	GERMANY-DS Financials	84391836	68130489	54809266																						BEIERSDORF AG - TOTAL ASSETS	870528(WC02999)~E	GERMANY-DS Consumer Staples	2962000	2681726	2189863
#ERROR		GERMANY-DS Financials	$$ER: 4540,NO DATA VALUES FOUND																								BEIERSDORF AG - CURRENT ASSETS - TOTAL	870528(WC02201)~E	GERMANY-DS Consumer Staples	2009000	1812018	1444400
BHW HOLDING AG - OTHER INVESTMENTS	888908(WC02250)~E	GERMANY-DS Financials	90097	23442	11129																						BEIERSDORF AG - OTHER INVESTMENTS	870528(WC02250)~E	GERMANY-DS Consumer Staples	3000	5624	5624
BHW HOLDING AG - INVST IN UNCONSOLIDATED SUBDRS	888908(WC02256)~E	GERMANY-DS Financials	13400	10153	9041																						BEIERSDORF AG - INVST IN UNCONSOLIDATED SUBDRS	870528(WC02256)~E	GERMANY-DS Consumer Staples	19000	20452	25565
BHW HOLDING AG - TOTAL LIABILITIES	888908(WC03351)~E	GERMANY-DS Financials	82304271	66189191	53039360																						BEIERSDORF AG - TOTAL LIABILITIES	870528(WC03351)~E	GERMANY-DS Consumer Staples	1504000	1392248	1180573
#ERROR		GERMANY-DS Financials	$$ER: 4540,NO DATA VALUES FOUND																								BEIERSDORF AG - CURRENT LIABILITIES-TOTAL	870528(WC03101)~E	GERMANY-DS Consumer Staples	567000	538902	419259
BHW HOLDING AG - LONG TERM DEBT	888908(WC03251)~E	GERMANY-DS Financials	42493926	31767965	2063940																						BEIERSDORF AG - LONG TERM DEBT	870528(WC03251)~E	GERMANY-DS Consumer Staples	16000	9203	10226
BHW HOLDING (XET) DEAD - 13/02/08 - SALES(REVENUE)	888908(DWSL)~E	GERMANY-DS Financials	4508530	3771286	3054567																						BEIERSDORF (XET) - SALES(REVENUE)	870528(DWSL)~E	GERMANY-DS Consumer Staples	4116000	3638353	3347428
BHW HOLDING (XET) DEAD - 13/02/08 - NET PROFIT(INCOME)	888908(DWNP)~E	GERMANY-DS Financials	117901	131692	120300																						BEIERSDORF (XET) - NET PROFIT(INCOME)	870528(DWNP)~E	GERMANY-DS Consumer Staples	220000	171283	161568
BHW HOLDING AG - NET CASH FLOW-OPERATING ACTIVS	888908(WC04860)~E	GERMANY-DS Financials	152607	0	0																						BEIERSDORF AG - NET CASH FLOW-OPERATING ACTIVS	870528(WC04860)~E	GERMANY-DS Consumer Staples	275000	340009	258202
SOCIETE B I C SA - CURRENT ASSETS - TOTAL	930885(WC02201)~E	FRANCE-DS Consumer Staples	874049	708915	770497	87843	94054	18292	75762	163605	0.851406	0.911606	0.177293	0.734313	1.58572	0.0568925	0.0609151	0.011847	0.0490681	0.105961	0.0698055	0.0883763	0.345865	#VALUE!	0.0668217	#VALUE!	BENETTON SPA - CURRENT ASSETS - TOTAL	729164(WC02201)~E	ITALY-DS Consumer Discr	1679969	1631621	1888777	87564	179129	-34843	213972	301536	0.359953	0.736353	-0.143231	0.879584	1.23954	0.0317675	0.0649866	-0.0126408	0.0776273	0.109395	0.0181861	0.00101664
SOCIETE B I C SA - CASH - GENERIC	930885(WC02005)~E	FRANCE-DS Consumer Staples	164078	121448	252184																						BENETTON SPA - CASH - GENERIC	729164(WC02005)~E	ITALY-DS Consumer Discr	388180	425869	691667
SOCIETE B I C SA - CURRENT LIABILITIES-TOTAL	930885(WC03101)~E	FRANCE-DS Consumer Staples	503220	394979	302021																						BENETTON SPA - CURRENT LIABILITIES-TOTAL	729164(WC03101)~E	ITALY-DS Consumer Discr	759019	918654	916320
SOCIETE B I C SA - SHORT TERM DEBT & CURRENT PORT	930885(WC03051)~E	FRANCE-DS Consumer Staples	183085	109505	66844																						BENETTON SPA - SHORT TERM DEBT & CURRENT PORT	729164(WC03051)~E	ITALY-DS Consumer Discr	229563	387671	433795
SOCIETE B I C SA - TOTAL ASSETS	930885(WC02999)~E	FRANCE-DS Consumer Staples	1676162	1411875	1339354																						BENETTON SPA - TOTAL ASSETS	729164(WC02999)~E	ITALY-DS Consumer Discr	2875474	2637328	2666989
SOCIETE B I C SA - CURRENT ASSETS - TOTAL	930885(WC02201)~E	FRANCE-DS Consumer Staples	874049	708915	770497																						BENETTON SPA - CURRENT ASSETS - TOTAL	729164(WC02201)~E	ITALY-DS Consumer Discr	1679969	1631621	1888777
SOCIETE B I C SA - OTHER INVESTMENTS	930885(WC02250)~E	FRANCE-DS Consumer Staples	17138	17583	48435																						BENETTON SPA - OTHER INVESTMENTS	729164(WC02250)~E	ITALY-DS Consumer Discr	168678	157886	22225
SOCIETE B I C SA - INVST IN UNCONSOLIDATED SUBDRS	930885(WC02256)~E	FRANCE-DS Consumer Staples	46964	41420	2485																						BENETTON SPA - INVST IN UNCONSOLIDATED SUBDRS	729164(WC02256)~E	ITALY-DS Consumer Discr	23942	24065	21712
SOCIETE B I C SA - TOTAL LIABILITIES	930885(WC03351)~E	FRANCE-DS Consumer Staples	608760	462625	350538																						BENETTON SPA - TOTAL LIABILITIES	729164(WC03351)~E	ITALY-DS Consumer Discr	1688901	1510806	1505030
SOCIETE B I C SA - CURRENT LIABILITIES-TOTAL	930885(WC03101)~E	FRANCE-DS Consumer Staples	503220	394979	302021																						BENETTON SPA - CURRENT LIABILITIES-TOTAL	729164(WC03101)~E	ITALY-DS Consumer Discr	759019	918654	916320
SOCIETE B I C SA - LONG TERM DEBT	930885(WC03251)~E	FRANCE-DS Consumer Staples	22105	2503	7239																						BENETTON SPA - LONG TERM DEBT	729164(WC03251)~E	ITALY-DS Consumer Discr	844925	472352	467820
BIC - SALES(REVENUE)	930885(DWSL)~E	FRANCE-DS Consumer Staples	1332340	1245404	1144277																						BENETTON DEAD - 31/05/12 - SALES(REVENUE)	729164(DWSL)~E	ITALY-DS Consumer Discr	2018112	1982066	1980053
BIC - NET PROFIT(INCOME)	930885(DWNP)~E	FRANCE-DS Consumer Staples	103174	76660	121984																						BENETTON DEAD - 31/05/12 - NET PROFIT(INCOME)	729164(DWNP)~E	ITALY-DS Consumer Discr	243265	166425	151441
#ERROR		FRANCE-DS Consumer Staples	$$ER: 4540,NO DATA VALUES FOUND																								BENETTON SPA - NET CASH FLOW-OPERATING ACTIVS	729164(WC04860)~E	ITALY-DS Consumer Discr	90207	296699	344589
BHP GROUP PLC - CURRENT ASSETS - TOTAL	899188(WC02201)~E	UK-DS Basic Materials	2119537	2897138	1750699	235590	1877757	253444	1624313	1859903	0.6283	5.00783	0.675916	4.33192	4.96022	0.0297071	0.236779	0.0319584	0.20482	0.234528	-0.0318423	-0.0475799	-0.0916636	-0.135413	0.0472817	0.0857984	BERKELEY GROUP - CURRENT ASSETS - TOTAL	974117(WC02201)~E	UK-DS Consumer Discr	1636005	1345479	1090516	293738	-4100	-4030	-70	293668	1.8591	-0.0259494	-0.0255063	-0.000443038	1.85866	0.184394	-0.00257377	-0.00252983	-4.39425e-05	0.18435	0.1338	0.319677
BHP GROUP PLC - CASH - GENERIC	899188(WC02005)~E	UK-DS Basic Materials	590341	1800510	510432																						BERKELEY GROUP - CASH - GENERIC	974117(WC02005)~E	UK-DS Consumer Discr	207	21799	74517
BHP GROUP PLC - CURRENT LIABILITIES-TOTAL	899188(WC03101)~E	UK-DS Basic Materials	1398122	1164636	1125126																						BERKELEY GROUP - CURRENT LIABILITIES-TOTAL	974117(WC03101)~E	UK-DS Consumer Discr	550982	361896	317202
BHP GROUP PLC - SHORT TERM DEBT & CURRENT PORT	899188(WC03051)~E	UK-DS Basic Materials	353595	317087	0																						BERKELEY GROUP - SHORT TERM DEBT & CURRENT PORT	974117(WC03051)~E	UK-DS Consumer Discr	171944	1238	1721
BHP GROUP PLC - TOTAL ASSETS	899188(WC02999)~E	UK-DS Basic Materials	8496438	7364409	6571242																						BERKELEY GROUP - TOTAL ASSETS	974117(WC02999)~E	UK-DS Consumer Discr	1747165	1438820	1152688
BHP GROUP PLC - CURRENT ASSETS - TOTAL	899188(WC02201)~E	UK-DS Basic Materials	2119537	2897138	1750699																						BERKELEY GROUP - CURRENT ASSETS - TOTAL	974117(WC02201)~E	UK-DS Consumer Discr	1636005	1345479	1090516
BHP GROUP PLC - OTHER INVESTMENTS	899188(WC02250)~E	UK-DS Basic Materials	90431	111363	608348																						BERKELEY GROUP - OTHER INVESTMENTS	974117(WC02250)~E	UK-DS Consumer Discr	881	891	3757
BHP GROUP PLC - INVST IN UNCONSOLIDATED SUBDRS	899188(WC02256)~E	UK-DS Basic Materials	359691	306886	0																						BERKELEY GROUP - INVST IN UNCONSOLIDATED SUBDRS	974117(WC02256)~E	UK-DS Consumer Discr	56471	34542	19623
BHP GROUP PLC - TOTAL LIABILITIES	899188(WC03351)~E	UK-DS Basic Materials	3217917	2556248	2961048																						BERKELEY GROUP - TOTAL LIABILITIES	974117(WC03351)~E	UK-DS Consumer Discr	571752	386696	333203
BHP GROUP PLC - CURRENT LIABILITIES-TOTAL	899188(WC03101)~E	UK-DS Basic Materials	1398122	1164636	1125126																						BERKELEY GROUP - CURRENT LIABILITIES-TOTAL	974117(WC03101)~E	UK-DS Consumer Discr	550982	361896	317202
BHP GROUP PLC - LONG TERM DEBT	899188(WC03251)~E	UK-DS Basic Materials	1121749	947010	0																						BERKELEY GROUP - LONG TERM DEBT	974117(WC03251)~E	UK-DS Consumer Discr	0	0	0
BHP GROUP - SALES(REVENUE)	899188(DWSL)~E	UK-DS Basic Materials	4525027	4673853	4907344																						BERKELEY GROUP HOLDINGS (THE) - SALES(REVENUE)	974117(DWSL)~E	UK-DS Consumer Discr	1271104	1121101	849527
BHP GROUP - NET PROFIT(INCOME)	899188(DWNP)~E	UK-DS Basic Materials	374964	412803	498533																						BERKELEY GROUP HOLDINGS (THE) - NET PROFIT(INCOME)	974117(DWNP)~E	UK-DS Consumer Discr	158000	124215	97339
BHP GROUP PLC - NET CASH FLOW-OPERATING ACTIVS	899188(WC04860)~E	UK-DS Basic Materials	680418	786986	827174																						BERKELEY GROUP - NET CASH FLOW-OPERATING ACTIVS	974117(WC04860)~E	UK-DS Consumer Discr	-148543	-20014	-55062
#ERROR		ITALY-DS Financials	$$ER: 4540,NO DATA VALUES FOUND			#VALUE!	#VALUE!	#VALUE!	#VALUE!	#VALUE!	#VALUE!	#VALUE!	#VALUE!	#VALUE!	#VALUE!	#VALUE!	#VALUE!	#VALUE!	#VALUE!	#VALUE!	0.497978	0.191949	1.22346	#VALUE!	0.0225644	#VALUE!	BG GROUP PLC - CURRENT ASSETS - TOTAL	911488(WC02201)~E	UK-DS Energy	1296738	2864952	1938226	318605	-21486630	-2144402	-19342228	-19023623	0.230695	-15.558	-1.55272	-14.0053	-13.7746	0.0149186	-1.00611	-0.100411	-0.905697	-0.890779	-0.0140634	0.214112
FINECO S.P.A. - CASH - GENERIC	772365(WC02005)~E	ITALY-DS Financials	217791	136527	210922																						BG GROUP PLC - CASH - GENERIC	911488(WC02005)~E	UK-DS Energy	308671	887460	770757
#ERROR		ITALY-DS Financials	$$ER: 4540,NO DATA VALUES FOUND																								BG GROUP PLC - CURRENT LIABILITIES-TOTAL	911488(WC03101)~E	UK-DS Energy	1832936	5991962	4880986
FINECO S.P.A. - SHORT TERM DEBT & CURRENT PORT	772365(WC03051)~E	ITALY-DS Financials	4018960	3247207	4279731																						BG GROUP PLC - SHORT TERM DEBT & CURRENT PORT	911488(WC03051)~E	UK-DS Energy	510740	3361736	1975064
FINECO S.P.A. - TOTAL ASSETS	772365(WC02999)~E	ITALY-DS Financials	13412900	9452002	9161992																						BG GROUP PLC - TOTAL ASSETS	911488(WC02999)~E	UK-DS Energy	9834527	32877815	26945310
#ERROR		ITALY-DS Financials	$$ER: 4540,NO DATA VALUES FOUND																								BG GROUP PLC - CURRENT ASSETS - TOTAL	911488(WC02201)~E	UK-DS Energy	1296738	2864952	1938226
#ERROR		ITALY-DS Financials	$$ER: 4540,NO DATA VALUES FOUND																								BG GROUP PLC - OTHER INVESTMENTS	911488(WC02250)~E	UK-DS Energy	20684	36977	14168
FINECO S.P.A. - INVST IN UNCONSOLIDATED SUBDRS	772365(WC02256)~E	ITALY-DS Financials	66139	29617	0																						BG GROUP PLC - INVST IN UNCONSOLIDATED SUBDRS	911488(WC02256)~E	UK-DS Energy	873508	845659	515727
FINECO S.P.A. - TOTAL LIABILITIES	772365(WC03351)~E	ITALY-DS Financials	12179432	8728221	8589300																						BG GROUP PLC - TOTAL LIABILITIES	911488(WC03351)~E	UK-DS Energy	3867940	18374599	12621139
#ERROR		ITALY-DS Financials	$$ER: 4540,NO DATA VALUES FOUND																								BG GROUP PLC - CURRENT LIABILITIES-TOTAL	911488(WC03101)~E	UK-DS Energy	1832936	5991962	4880986
FINECO S.P.A. - LONG TERM DEBT	772365(WC03251)~E	ITALY-DS Financials	2767200	2071661	1563789																						BG GROUP PLC - LONG TERM DEBT	911488(WC03251)~E	UK-DS Energy	370724	8573955	4532445
FINECO DEAD - MERGER 929393 - SALES(REVENUE)	772365(DWSL)~E	ITALY-DS Financials	1561176	1042189	874357																						BG GROUP DEAD - 15/02/16 - SALES(REVENUE)	911488(DWSL)~E	UK-DS Energy	7587908	7696142	6338906
FINECO DEAD - MERGER 929393 - NET PROFIT(INCOME)	772365(DWNP)~E	ITALY-DS Financials	257966	116020	52285																						BG GROUP DEAD - 15/02/16 - NET PROFIT(INCOME)	911488(DWNP)~E	UK-DS Energy	1381066	1303859	1140550
#ERROR		ITALY-DS Financials	$$ER: 4540,NO DATA VALUES FOUND																								BG GROUP PLC - NET CASH FLOW-OPERATING ACTIVS	911488(WC04860)~E	UK-DS Energy	3175816	1446945	1952394
LAFARGE TARMAC - CURRENT ASSETS - TOTAL	900304(WC02201)~E	UK-DS Industrials	1816560	1419241	1596933	-67801	865427	15077	850350	782549	-0.311234	3.97265	0.0692094	3.90345	3.59221	-0.0137848	0.175952	0.00306533	0.172886	0.159102	-0.0337383	-0.102062	-0.142946	-0.52898	0.0442907	0.045304	#ERROR		GERMANY-DS Financials	$$ER: 4540,NO DATA VALUES FOUND			#VALUE!	#VALUE!	#VALUE!	#VALUE!	#VALUE!	#VALUE!	#VALUE!	#VALUE!	#VALUE!	#VALUE!	#VALUE!	#VALUE!	#VALUE!	#VALUE!	#VALUE!	0.438111	0.195489
LAFARGE TARMAC - CASH - GENERIC	900304(WC02005)~E	UK-DS Industrials	865595	313970	548352																						BHW HOLDING AG - CASH - GENERIC	888908(WC02005)~E	GERMANY-DS Financials	159249	104981	44998
LAFARGE TARMAC - CURRENT LIABILITIES-TOTAL	900304(WC03101)~E	UK-DS Industrials	1283280	1176254	1090066																						#ERROR		GERMANY-DS Financials	$$ER: 4540,NO DATA VALUES FOUND
LAFARGE TARMAC - SHORT TERM DEBT & CURRENT PORT	900304(WC03051)~E	UK-DS Industrials	585852	392321	390710																						BHW HOLDING AG - SHORT TERM DEBT & CURRENT PORT	888908(WC03051)~E	GERMANY-DS Financials	27643888	18927685	13687848
LAFARGE TARMAC - TOTAL ASSETS	900304(WC02999)~E	UK-DS Industrials	5551608	4285492	3899407																						BHW HOLDING AG - TOTAL ASSETS	888908(WC02999)~E	GERMANY-DS Financials	123646762	84391836	68130489
LAFARGE TARMAC - CURRENT ASSETS - TOTAL	900304(WC02201)~E	UK-DS Industrials	1816560	1419241	1596933																						#ERROR		GERMANY-DS Financials	$$ER: 4540,NO DATA VALUES FOUND
LAFARGE TARMAC - OTHER INVESTMENTS	900304(WC02250)~E	UK-DS Industrials	4662	3117	2866																						BHW HOLDING AG - OTHER INVESTMENTS	888908(WC02250)~E	GERMANY-DS Financials	10020	90097	23442
LAFARGE TARMAC - INVST IN UNCONSOLIDATED SUBDRS	900304(WC02256)~E	UK-DS Industrials	217042	215217	303668																						BHW HOLDING AG - INVST IN UNCONSOLIDATED SUBDRS	888908(WC02256)~E	GERMANY-DS Financials	17284	13400	10153
LAFARGE TARMAC - TOTAL LIABILITIES	900304(WC03351)~E	UK-DS Industrials	2446624	2230944	1959735																						BHW HOLDING AG - TOTAL LIABILITIES	888908(WC03351)~E	GERMANY-DS Financials	121541719	82304271	66189191
LAFARGE TARMAC - CURRENT LIABILITIES-TOTAL	900304(WC03101)~E	UK-DS Industrials	1283280	1176254	1090066																						#ERROR		GERMANY-DS Financials	$$ER: 4540,NO DATA VALUES FOUND
LAFARGE TARMAC - LONG TERM DEBT	900304(WC03251)~E	UK-DS Industrials	815595	722018	526478																						BHW HOLDING AG - LONG TERM DEBT	888908(WC03251)~E	GERMANY-DS Financials	65743339	42493926	31767965
BLUE CIRCLE INDS. DEAD - DEAD 12/07/01 - SALES(REVENUE)	900304(DWSL)~E	UK-DS Industrials	2525724	2613913	2911016																						BHW HOLDING (XET) DEAD - 13/02/08 - SALES(REVENUE)	888908(DWSL)~E	GERMANY-DS Financials	6483766	4508530	3771286
BLUE CIRCLE INDS. DEAD - DEAD 12/07/01 - NET PROFIT(INCOME)	900304(DWNP)~E	UK-DS Industrials	217846	254180	202143																						BHW HOLDING (XET) DEAD - 13/02/08 - NET PROFIT(INCOME)	888908(DWNP)~E	GERMANY-DS Financials	184867	117901	131692
LAFARGE TARMAC - NET CASH FLOW-OPERATING ACTIVS	900304(WC04860)~E	UK-DS Industrials	222830	473080	369892																						BHW HOLDING AG - NET CASH FLOW-OPERATING ACTIVS	888908(WC04860)~E	GERMANY-DS Financials	352510	152607	0
#ERROR		ITALY-DS Financials	$$ER: 4540,NO DATA VALUES FOUND			#VALUE!	#VALUE!	#VALUE!	#VALUE!	#VALUE!	#VALUE!	#VALUE!	#VALUE!	#VALUE!	#VALUE!	#VALUE!	#VALUE!	#VALUE!	#VALUE!	#VALUE!	-0.219531	-0.0527639	21.5788	#VALUE!	0.00473229	#VALUE!	SOCIETE B I C SA - CURRENT ASSETS - TOTAL	930885(WC02201)~E	FRANCE-DS Consumer Staples	857476	874049	708915	18576	34418	214459	-180041	-161465	0.148739	0.275587	1.71718	-1.4416	-1.29286	0.0104915	0.0194389	0.121124	-0.101685	-0.0911938	0.147038	0.0698055
BANC NAZ DEL LAVORO - CASH - GENERIC	685609(WC02005)~E	ITALY-DS Financials	1293737	1052918	3211562																						SOCIETE B I C SA - CASH - GENERIC	930885(WC02005)~E	FRANCE-DS Consumer Staples	154462	164078	121448
#ERROR		ITALY-DS Financials	$$ER: 4540,NO DATA VALUES FOUND																								SOCIETE B I C SA - CURRENT LIABILITIES-TOTAL	930885(WC03101)~E	FRANCE-DS Consumer Staples	404474	503220	394979
BANC NAZ DEL LAVORO - SHORT TERM DEBT & CURRENT PORT	685609(WC03051)~E	ITALY-DS Financials	23663023	24964675	29743228																						SOCIETE B I C SA - SHORT TERM DEBT & CURRENT PORT	930885(WC03051)~E	FRANCE-DS Consumer Staples	109872	183085	109505
BANC NAZ DEL LAVORO - TOTAL ASSETS	685609(WC02999)~E	ITALY-DS Financials	83948751	85668338	92780908																						SOCIETE B I C SA - TOTAL ASSETS	930885(WC02999)~E	FRANCE-DS Consumer Staples	1864978	1676162	1411875
#ERROR		ITALY-DS Financials	$$ER: 4540,NO DATA VALUES FOUND																								SOCIETE B I C SA - CURRENT ASSETS - TOTAL	930885(WC02201)~E	FRANCE-DS Consumer Staples	857476	874049	708915
#ERROR		ITALY-DS Financials	$$ER: 4540,NO DATA VALUES FOUND																								SOCIETE B I C SA - OTHER INVESTMENTS	930885(WC02250)~E	FRANCE-DS Consumer Staples	222927	17138	17583
BANC NAZ DEL LAVORO - INVST IN UNCONSOLIDATED SUBDRS	685609(WC02256)~E	ITALY-DS Financials	633174	531893	390410																						SOCIETE B I C SA - INVST IN UNCONSOLIDATED SUBDRS	930885(WC02256)~E	FRANCE-DS Consumer Staples	12146	46964	41420
BANC NAZ DEL LAVORO - TOTAL LIABILITIES	685609(WC03351)~E	ITALY-DS Financials	80131563	82211457	89284287																						SOCIETE B I C SA - TOTAL LIABILITIES	930885(WC03351)~E	FRANCE-DS Consumer Staples	720144	608760	462625
#ERROR		ITALY-DS Financials	$$ER: 4540,NO DATA VALUES FOUND																								SOCIETE B I C SA - CURRENT LIABILITIES-TOTAL	930885(WC03101)~E	FRANCE-DS Consumer Staples	404474	503220	394979
BANC NAZ DEL LAVORO - LONG TERM DEBT	685609(WC03251)~E	ITALY-DS Financials	14342023	17361688	19050068																						SOCIETE B I C SA - LONG TERM DEBT	930885(WC03251)~E	FRANCE-DS Consumer Staples	17776	22105	2503
BANCA NAZ.LAVORO DEAD - T/O 309449 - SALES(REVENUE)	685609(DWSL)~E	ITALY-DS Financials	5983815	7666947	8094019																						BIC - SALES(REVENUE)	930885(DWSL)~E	FRANCE-DS Consumer Staples	1528244	1332340	1245404
BANCA NAZ.LAVORO DEAD - T/O 309449 - NET PROFIT(INCOME)	685609(DWNP)~E	ITALY-DS Financials	401339	17775	-1447427																						BIC - NET PROFIT(INCOME)	930885(DWNP)~E	FRANCE-DS Consumer Staples	124890	103174	76660
#ERROR		ITALY-DS Financials	$$ER: 4540,NO DATA VALUES FOUND																								SOCIETE B I C SA - NET CASH FLOW-OPERATING ACTIVS	930885(WC04860)~E	FRANCE-DS Consumer Staples	252384	0	0
#ERROR		FRANCE-DS Financials	$$ER: 4540,NO DATA VALUES FOUND			#VALUE!	#VALUE!	#VALUE!	#VALUE!	#VALUE!	#VALUE!	#VALUE!	#VALUE!	#VALUE!	#VALUE!	#VALUE!	#VALUE!	#VALUE!	#VALUE!	#VALUE!	0.33278	0.0247833	0.331838	#VALUE!	0.00290592	#VALUE!	BHP GROUP PLC - CURRENT ASSETS - TOTAL	899188(WC02201)~E	UK-DS Basic Materials	2454605	2119537	2897138	-85179	761783	-35377	797160	711981	-0.147605	1.32008	-0.0613042	1.38139	1.23378	-0.00940446	0.0841071	-0.00390591	0.088013	0.0786086	0.103117	-0.0318423
BNP PARIBAS SA - CASH - GENERIC	309449(WC02005)~E	FRANCE-DS Financials	10103000	5590458	3535903																						BHP GROUP PLC - CASH - GENERIC	899188(WC02005)~E	UK-DS Basic Materials	959403	590341	1800510
#ERROR		FRANCE-DS Financials	$$ER: 4540,NO DATA VALUES FOUND																								BHP GROUP PLC - CURRENT LIABILITIES-TOTAL	899188(WC03101)~E	UK-DS Basic Materials	1589569	1398122	1164636
BNP PARIBAS SA - SHORT TERM DEBT & CURRENT PORT	309449(WC03051)~E	FRANCE-DS Financials	299572000	145320959	112252480																						BHP GROUP PLC - SHORT TERM DEBT & CURRENT PORT	899188(WC03051)~E	UK-DS Basic Materials	493857	353595	317087
BNP PARIBAS SA - TOTAL ASSETS	309449(WC02999)~E	FRANCE-DS Financials	696971000	324393062	309675482																						BHP GROUP PLC - TOTAL ASSETS	899188(WC02999)~E	UK-DS Basic Materials	9618150	8496438	7364409
#ERROR		FRANCE-DS Financials	$$ER: 4540,NO DATA VALUES FOUND																								BHP GROUP PLC - CURRENT ASSETS - TOTAL	899188(WC02201)~E	UK-DS Basic Materials	2454605	2119537	2897138
#ERROR		FRANCE-DS Financials	$$ER: 4540,NO DATA VALUES FOUND																								BHP GROUP PLC - OTHER INVESTMENTS	899188(WC02250)~E	UK-DS Basic Materials	81785	90431	111363
BNP PARIBAS SA - INVST IN UNCONSOLIDATED SUBDRS	309449(WC02256)~E	FRANCE-DS Financials	6604000	1078272	2538886																						BHP GROUP PLC - INVST IN UNCONSOLIDATED SUBDRS	899188(WC02256)~E	UK-DS Basic Materials	393198	359691	306886
BNP PARIBAS SA - TOTAL LIABILITIES	309449(WC03351)~E	FRANCE-DS Financials	674229000	313408958	299687022																						BHP GROUP PLC - TOTAL LIABILITIES	899188(WC03351)~E	UK-DS Basic Materials	3843905	3217917	2556248
#ERROR		FRANCE-DS Financials	$$ER: 4540,NO DATA VALUES FOUND																								BHP GROUP PLC - CURRENT LIABILITIES-TOTAL	899188(WC03101)~E	UK-DS Basic Materials	1589569	1398122	1164636
BNP PARIBAS SA - LONG TERM DEBT	309449(WC03251)~E	FRANCE-DS Financials	27313000	15003118	15726031																						BHP GROUP PLC - LONG TERM DEBT	899188(WC03251)~E	UK-DS Basic Materials	1591667	1121749	947010
BNP PARIBAS - SALES(REVENUE)	309449(DWSL)~E	FRANCE-DS Financials	31388000	23550782	22981232																						BHP GROUP - SALES(REVENUE)	899188(DWSL)~E	UK-DS Basic Materials	4991635	4525027	4673853
BNP PARIBAS - NET PROFIT(INCOME)	309449(DWNP)~E	FRANCE-DS Financials	1484000	1114250	908901																						BHP GROUP - NET PROFIT(INCOME)	899188(DWNP)~E	UK-DS Basic Materials	577073	374964	412803
#ERROR		FRANCE-DS Financials	$$ER: 4540,NO DATA VALUES FOUND																								BHP GROUP PLC - NET CASH FLOW-OPERATING ACTIVS	899188(WC04860)~E	UK-DS Basic Materials	865110	680418	786986
BOC GROUP PLC (THE) - CURRENT ASSETS - TOTAL	900451(WC02201)~E	UK-DS Basic Materials	2069132	1680646	2255106	43207	974633	-39070	1013703	1056910	0.107456	2.42392	-0.0971673	2.52108	2.62854	0.00619486	0.139739	-0.00560171	0.145341	0.151536	0.124961	-0.213633	1.3571	-0.0219875	0.0576502	0.0973897	#ERROR		ITALY-DS Financials	$$ER: 4540,NO DATA VALUES FOUND			#VALUE!	#VALUE!	#VALUE!	#VALUE!	#VALUE!	#VALUE!	#VALUE!	#VALUE!	#VALUE!	#VALUE!	#VALUE!	#VALUE!	#VALUE!	#VALUE!	#VALUE!	0.429376	0.497978
BOC GROUP PLC (THE) - CASH - GENERIC	900451(WC02005)~E	UK-DS Basic Materials	510932	379286	360389																						FINECO S.P.A. - CASH - GENERIC	772365(WC02005)~E	ITALY-DS Financials	181514	217791	136527
BOC GROUP PLC (THE) - CURRENT LIABILITIES-TOTAL	900451(WC03101)~E	UK-DS Basic Materials	2011736	1494333	2272756																						#ERROR		ITALY-DS Financials	$$ER: 4540,NO DATA VALUES FOUND
BOC GROUP PLC (THE) - SHORT TERM DEBT & CURRENT PORT	900451(WC03051)~E	UK-DS Basic Materials	708842	405072	935894																						FINECO S.P.A. - SHORT TERM DEBT & CURRENT PORT	772365(WC03051)~E	ITALY-DS Financials	4110148	4018960	3247207
BOC GROUP PLC (THE) - TOTAL ASSETS	900451(WC02999)~E	UK-DS Basic Materials	7690032	6259280	7353797																						FINECO S.P.A. - TOTAL ASSETS	772365(WC02999)~E	ITALY-DS Financials	15596029	13412900	9452002
BOC GROUP PLC (THE) - CURRENT ASSETS - TOTAL	900451(WC02201)~E	UK-DS Basic Materials	2069132	1680646	2255106																						#ERROR		ITALY-DS Financials	$$ER: 4540,NO DATA VALUES FOUND
BOC GROUP PLC (THE) - OTHER INVESTMENTS	900451(WC02250)~E	UK-DS Basic Materials	54502	33154	55665																						#ERROR		ITALY-DS Financials	$$ER: 4540,NO DATA VALUES FOUND
BOC GROUP PLC (THE) - INVST IN UNCONSOLIDATED SUBDRS	900451(WC02256)~E	UK-DS Basic Materials	486495	440210	390107																						FINECO S.P.A. - INVST IN UNCONSOLIDATED SUBDRS	772365(WC02256)~E	ITALY-DS Financials	210354	66139	29617
BOC GROUP PLC (THE) - TOTAL LIABILITIES	900451(WC03351)~E	UK-DS Basic Materials	4067524	3419807	4165060																						FINECO S.P.A. - TOTAL LIABILITIES	772365(WC03351)~E	ITALY-DS Financials	14135493	12179432	8728221
BOC GROUP PLC (THE) - CURRENT LIABILITIES-TOTAL	900451(WC03101)~E	UK-DS Basic Materials	2011736	1494333	2272756																						#ERROR		ITALY-DS Financials	$$ER: 4540,NO DATA VALUES FOUND
BOC GROUP PLC (THE) - LONG TERM DEBT	900451(WC03251)~E	UK-DS Basic Materials	1574598	1405214	1510343																						FINECO S.P.A. - LONG TERM DEBT	772365(WC03251)~E	ITALY-DS Financials	2869445	2767200	2071661
BOC GROUP DEAD - 05/09/06 - SALES(REVENUE)	900451(DWSL)~E	UK-DS Basic Materials	4907878	4362709	5547932																						FINECO DEAD - MERGER 929393 - SALES(REVENUE)	772365(DWSL)~E	ITALY-DS Financials	2231508	1561176	1042189
BOC GROUP DEAD - 05/09/06 - NET PROFIT(INCOME)	900451(DWNP)~E	UK-DS Basic Materials	402090	170587	433854																						FINECO DEAD - MERGER 929393 - NET PROFIT(INCOME)	772365(DWNP)~E	ITALY-DS Financials	336353	257966	116020
BOC GROUP PLC (THE) - NET CASH FLOW-OPERATING ACTIVS	900451(WC04860)~E	UK-DS Basic Materials	679260	694531	785041																						#ERROR		ITALY-DS Financials	$$ER: 4540,NO DATA VALUES FOUND
ALLIANCE BOOTS PLC - CURRENT ASSETS - TOTAL	901192(WC02201)~E	UK-DS Consumer Staples	2006592	1927600	2486666	70253	518203	-37456	555659	625912	1.82836	13.4864	-0.974807	14.4612	16.2896	0.0149007	0.109911	-0.00794444	0.117856	0.132756	0.120313	0.023667	-0.897274	0.455131	0.00814975	0.158427	LAFARGE TARMAC - CURRENT ASSETS - TOTAL	900304(WC02201)~E	UK-DS Industrials	1540811	1816560	1419241	146621	1604874	11996	1592878	1739499	0.672148	7.35715	0.0549927	7.30216	7.97431	0.0236848	0.259247	0.0019378	0.257309	0.280994	0.340101	-0.0337383
ALLIANCE BOOTS PLC - CASH - GENERIC	901192(WC02005)~E	UK-DS Consumer Staples	221865	374469	956259																						LAFARGE TARMAC - CASH - GENERIC	900304(WC02005)~E	UK-DS Industrials	241846	865595	313970
ALLIANCE BOOTS PLC - CURRENT LIABILITIES-TOTAL	901192(WC03101)~E	UK-DS Consumer Staples	1914791	1636441	2409429																						LAFARGE TARMAC - CURRENT LIABILITIES-TOTAL	900304(WC03101)~E	UK-DS Industrials	1757677	1283280	1176254
ALLIANCE BOOTS PLC - SHORT TERM DEBT & CURRENT PORT	901192(WC03051)~E	UK-DS Consumer Staples	395981	278974	253283																						LAFARGE TARMAC - SHORT TERM DEBT & CURRENT PORT	900304(WC03051)~E	UK-DS Industrials	858870	585852	392321
ALLIANCE BOOTS PLC - TOTAL ASSETS	901192(WC02999)~E	UK-DS Consumer Staples	5018328	4411165	5408242																						LAFARGE TARMAC - TOTAL ASSETS	900304(WC02999)~E	UK-DS Industrials	6829435	5551608	4285492
ALLIANCE BOOTS PLC - CURRENT ASSETS - TOTAL	901192(WC02201)~E	UK-DS Consumer Staples	2006592	1927600	2486666																						LAFARGE TARMAC - CURRENT ASSETS - TOTAL	900304(WC02201)~E	UK-DS Industrials	1540811	1816560	1419241
ALLIANCE BOOTS PLC - OTHER INVESTMENTS	901192(WC02250)~E	UK-DS Consumer Staples	0	0	0																						LAFARGE TARMAC - OTHER INVESTMENTS	900304(WC02250)~E	UK-DS Industrials	43278	4662	3117
ALLIANCE BOOTS PLC - INVST IN UNCONSOLIDATED SUBDRS	901192(WC02256)~E	UK-DS Consumer Staples	9968	0	0																						LAFARGE TARMAC - INVST IN UNCONSOLIDATED SUBDRS	900304(WC02256)~E	UK-DS Industrials	127128	217042	215217
ALLIANCE BOOTS PLC - TOTAL LIABILITIES	901192(WC03351)~E	UK-DS Consumer Staples	2326367	2092803	2962910																						LAFARGE TARMAC - TOTAL LIABILITIES	900304(WC03351)~E	UK-DS Industrials	4271440	2446624	2230944
ALLIANCE BOOTS PLC - CURRENT LIABILITIES-TOTAL	901192(WC03101)~E	UK-DS Consumer Staples	1914791	1636441	2409429																						LAFARGE TARMAC - CURRENT LIABILITIES-TOTAL	900304(WC03101)~E	UK-DS Industrials	1757677	1283280	1176254
ALLIANCE BOOTS PLC - LONG TERM DEBT	901192(WC03251)~E	UK-DS Consumer Staples	299839	307169	356768																						LAFARGE TARMAC - LONG TERM DEBT	900304(WC03251)~E	UK-DS Industrials	2154018	815595	722018
ALLIANCE BOOTS DEAD - 28/06/07 - SALES(REVENUE)	901192(DWSL)~E	UK-DS Consumer Staples	7897749	7049589	6886604																						BLUE CIRCLE INDS. DEAD - DEAD 12/07/01 - SALES(REVENUE)	900304(DWSL)~E	UK-DS Industrials	3384726	2525724	2613913
ALLIANCE BOOTS DEAD - 28/06/07 - NET PROFIT(INCOME)	901192(DWNP)~E	UK-DS Consumer Staples	38424	374044	593306																						BLUE CIRCLE INDS. DEAD - DEAD 12/07/01 - NET PROFIT(INCOME)	900304(DWNP)~E	UK-DS Industrials	218138	217846	254180
ALLIANCE BOOTS PLC - NET CASH FLOW-OPERATING ACTIVS	901192(WC04860)~E	UK-DS Consumer Staples	746945	513318	572941																						LAFARGE TARMAC - NET CASH FLOW-OPERATING ACTIVS	900304(WC04860)~E	UK-DS Industrials	529674	222830	473080
#ERROR		IRELAND-DS Telecom (DEAD)	$$ER: E100,NO WORLDSCOPE DATA FOR THIS CODE			#VALUE!	#VALUE!	#VALUE!	#VALUE!	#VALUE!	#VALUE!	#VALUE!	#VALUE!	#VALUE!	#VALUE!	#VALUE!	#VALUE!	#VALUE!	#VALUE!	#VALUE!	#VALUE!	#DIV/0!	#VALUE!	#VALUE!	#VALUE!	#VALUE!	#ERROR		ITALY-DS Financials	$$ER: 4540,NO DATA VALUES FOUND			#VALUE!	#VALUE!	#VALUE!	#VALUE!	#VALUE!	#VALUE!	#VALUE!	#VALUE!	#VALUE!	#VALUE!	#VALUE!	#VALUE!	#VALUE!	#VALUE!	#VALUE!	0.135174	-0.219531
#ERROR		IRELAND-DS Telecom (DEAD)	$$ER: E100,NO WORLDSCOPE DATA FOR THIS CODE																								BANC NAZ DEL LAVORO - CASH - GENERIC	685609(WC02005)~E	ITALY-DS Financials	1677611	1293737	1052918
#ERROR		IRELAND-DS Telecom (DEAD)	$$ER: E100,NO WORLDSCOPE DATA FOR THIS CODE																								#ERROR		ITALY-DS Financials	$$ER: 4540,NO DATA VALUES FOUND
#ERROR		IRELAND-DS Telecom (DEAD)	$$ER: E100,NO WORLDSCOPE DATA FOR THIS CODE																								BANC NAZ DEL LAVORO - SHORT TERM DEBT & CURRENT PORT	685609(WC03051)~E	ITALY-DS Financials	23645564	23663023	24964675
#ERROR		IRELAND-DS Telecom (DEAD)	$$ER: E100,NO WORLDSCOPE DATA FOR THIS CODE																								BANC NAZ DEL LAVORO - TOTAL ASSETS	685609(WC02999)~E	ITALY-DS Financials	91036405	83948751	85668338
#ERROR		IRELAND-DS Telecom (DEAD)	$$ER: E100,NO WORLDSCOPE DATA FOR THIS CODE																								#ERROR		ITALY-DS Financials	$$ER: 4540,NO DATA VALUES FOUND
#ERROR		IRELAND-DS Telecom (DEAD)	$$ER: E100,NO WORLDSCOPE DATA FOR THIS CODE																								BANC NAZ DEL LAVORO - OTHER INVESTMENTS	685609(WC02250)~E	ITALY-DS Financials	919326	0	0
#ERROR		IRELAND-DS Telecom (DEAD)	$$ER: E100,NO WORLDSCOPE DATA FOR THIS CODE																								BANC NAZ DEL LAVORO - INVST IN UNCONSOLIDATED SUBDRS	685609(WC02256)~E	ITALY-DS Financials	736756	633174	531893
#ERROR		IRELAND-DS Telecom (DEAD)	$$ER: E100,NO WORLDSCOPE DATA FOR THIS CODE																								BANC NAZ DEL LAVORO - TOTAL LIABILITIES	685609(WC03351)~E	ITALY-DS Financials	87098195	80131563	82211457
#ERROR		IRELAND-DS Telecom (DEAD)	$$ER: E100,NO WORLDSCOPE DATA FOR THIS CODE																								#ERROR		ITALY-DS Financials	$$ER: 4540,NO DATA VALUES FOUND
#ERROR		IRELAND-DS Telecom (DEAD)	$$ER: E100,NO WORLDSCOPE DATA FOR THIS CODE																								BANC NAZ DEL LAVORO - LONG TERM DEBT	685609(WC03251)~E	ITALY-DS Financials	18339019	14342023	17361688
#ERROR		IRELAND-DS Telecom (DEAD)	$$ER: 4502,NO WORLDSCOPE DATA FOR 671273																								BANCA NAZ.LAVORO DEAD - T/O 309449 - SALES(REVENUE)	685609(DWSL)~E	ITALY-DS Financials	6792672	5983815	7666947
#ERROR		IRELAND-DS Telecom (DEAD)	$$ER: 4502,NO WORLDSCOPE DATA FOR 671273																								BANCA NAZ.LAVORO DEAD - T/O 309449 - NET PROFIT(INCOME)	685609(DWNP)~E	ITALY-DS Financials	475475	401339	17775
#ERROR		IRELAND-DS Telecom (DEAD)	$$ER: E100,NO WORLDSCOPE DATA FOR THIS CODE																								#ERROR		ITALY-DS Financials	$$ER: 4540,NO DATA VALUES FOUND
BOUYGUES SA - CURRENT ASSETS - TOTAL	923500(WC02201)~E	FRANCE-DS Industrials	9333081	7920946	7822159	-297581	2058214	-46344	2104558	1806977	-4.81975	33.3357	-0.750607	34.0863	29.2666	-0.0203535	0.140775	-0.00316977	0.143944	0.123591	0.072243	0.0651455	-0.235847	-0.248657	0.00422294	0.0481414	#ERROR		FRANCE-DS Financials	$$ER: 4540,NO DATA VALUES FOUND			#VALUE!	#VALUE!	#VALUE!	#VALUE!	#VALUE!	#VALUE!	#VALUE!	#VALUE!	#VALUE!	#VALUE!	#VALUE!	#VALUE!	#VALUE!	#VALUE!	#VALUE!	0.723111	0.33278
BOUYGUES SA - CASH - GENERIC	923500(WC02005)~E	FRANCE-DS Industrials	1084065	1088029	1332100																						BNP PARIBAS SA - CASH - GENERIC	309449(WC02005)~E	FRANCE-DS Financials	13226000	10103000	5590458
BOUYGUES SA - CURRENT LIABILITIES-TOTAL	923500(WC03101)~E	FRANCE-DS Industrials	9434460	7736635	7304595																						#ERROR		FRANCE-DS Financials	$$ER: 4540,NO DATA VALUES FOUND
BOUYGUES SA - SHORT TERM DEBT & CURRENT PORT	923500(WC03051)~E	FRANCE-DS Industrials	310081	325936	338894																						BNP PARIBAS SA - SHORT TERM DEBT & CURRENT PORT	309449(WC03051)~E	FRANCE-DS Financials	212780000	299572000	145320959
BOUYGUES SA - TOTAL ASSETS	923500(WC02999)~E	FRANCE-DS Industrials	16382781	12858465	12394715																						BNP PARIBAS SA - TOTAL ASSETS	309449(WC02999)~E	FRANCE-DS Financials	692325000	696971000	324393062
BOUYGUES SA - CURRENT ASSETS - TOTAL	923500(WC02201)~E	FRANCE-DS Industrials	9333081	7920946	7822159																						#ERROR		FRANCE-DS Financials	$$ER: 4540,NO DATA VALUES FOUND
BOUYGUES SA - OTHER INVESTMENTS	923500(WC02250)~E	FRANCE-DS Industrials	510857	481129	325174																						BNP PARIBAS SA - OTHER INVESTMENTS	309449(WC02250)~E	FRANCE-DS Financials	54033000	0	0
BOUYGUES SA - INVST IN UNCONSOLIDATED SUBDRS	923500(WC02256)~E	FRANCE-DS Industrials	275018	250779	215563																						BNP PARIBAS SA - INVST IN UNCONSOLIDATED SUBDRS	309449(WC02256)~E	FRANCE-DS Financials	4606000	6604000	1078272
BOUYGUES SA - TOTAL LIABILITIES	923500(WC03351)~E	FRANCE-DS Industrials	13344930	10857876	10487273																						BNP PARIBAS SA - TOTAL LIABILITIES	309449(WC03351)~E	FRANCE-DS Financials	668131000	674229000	313408958
BOUYGUES SA - CURRENT LIABILITIES-TOTAL	923500(WC03101)~E	FRANCE-DS Industrials	9434460	7736635	7304595																						#ERROR		FRANCE-DS Financials	$$ER: 4540,NO DATA VALUES FOUND
BOUYGUES SA - LONG TERM DEBT	923500(WC03251)~E	FRANCE-DS Industrials	2453514	1617941	1682732																						BNP PARIBAS SA - LONG TERM DEBT	309449(WC03251)~E	FRANCE-DS Financials	34701000	27313000	15003118
BOUYGUES - SALES(REVENUE)	923500(DWSL)~E	FRANCE-DS Industrials	15856832	14788469	13883989																						BNP PARIBAS - SALES(REVENUE)	309449(DWSL)~E	FRANCE-DS Financials	54085000	31388000	23550782
BOUYGUES - NET PROFIT(INCOME)	923500(DWNP)~E	FRANCE-DS Industrials	61742	80798	115099																						BNP PARIBAS - NET PROFIT(INCOME)	309449(DWNP)~E	FRANCE-DS Financials	4124000	1484000	1114250
BOUYGUES SA - NET CASH FLOW-OPERATING ACTIVS	923500(WC04860)~E	FRANCE-DS Industrials	703857	936799	641048																						#ERROR		FRANCE-DS Financials	$$ER: 4540,NO DATA VALUES FOUND
SPIRENT COMM - CURRENT ASSETS - TOTAL	900493(WC02201)~E	UK-DS Telecom	506431	335222	370627	14499	535143	-14381	549524	564023	0.207318	7.6519	-0.205631	7.85753	8.06485	0.0152311	0.562165	-0.0151072	0.577273	0.592504	0.180881	0.020938	-0.0842118	0.33667	0.0734675	0.140855	BOC GROUP PLC (THE) - CURRENT ASSETS - TOTAL	900451(WC02201)~E	UK-DS Basic Materials	2221798	2069132	1680646	101099	350169	-42367	392536	493635	0.194671	0.674268	-0.0815798	0.755848	0.950519	0.0126453	0.0437986	-0.0052992	0.0490978	0.0617431	0.160507	0.124961
SPIRENT COMM - CASH - GENERIC	900493(WC02005)~E	UK-DS Telecom	149518	55540	97999																						BOC GROUP PLC (THE) - CASH - GENERIC	900451(WC02005)~E	UK-DS Basic Materials	505648	510932	379286
SPIRENT COMM - CURRENT LIABILITIES-TOTAL	900493(WC03101)~E	UK-DS Telecom	467524	156843	175323																						BOC GROUP PLC (THE) - CURRENT LIABILITIES-TOTAL	900451(WC03101)~E	UK-DS Basic Materials	2473190	2011736	1494333
SPIRENT COMM - SHORT TERM DEBT & CURRENT PORT	900493(WC03051)~E	UK-DS Telecom	256592	8643	15008																						BOC GROUP PLC (THE) - SHORT TERM DEBT & CURRENT PORT	900451(WC03051)~E	UK-DS Basic Materials	1113445	708842	405072
SPIRENT COMM - TOTAL ASSETS	900493(WC02999)~E	UK-DS Telecom	1307235	596628	559765																						BOC GROUP PLC (THE) - TOTAL ASSETS	900451(WC02999)~E	UK-DS Basic Materials	8299921	7690032	6259280
SPIRENT COMM - CURRENT ASSETS - TOTAL	900493(WC02201)~E	UK-DS Telecom	506431	335222	370627																						BOC GROUP PLC (THE) - CURRENT ASSETS - TOTAL	900451(WC02201)~E	UK-DS Basic Materials	2221798	2069132	1680646
SPIRENT COMM - OTHER INVESTMENTS	900493(WC02250)~E	UK-DS Telecom	0	0	0																						BOC GROUP PLC (THE) - OTHER INVESTMENTS	900451(WC02250)~E	UK-DS Basic Materials	0	54502	33154
SPIRENT COMM - INVST IN UNCONSOLIDATED SUBDRS	900493(WC02256)~E	UK-DS Telecom	19132	14877	13966																						BOC GROUP PLC (THE) - INVST IN UNCONSOLIDATED SUBDRS	900451(WC02256)~E	UK-DS Basic Materials	648051	486495	440210
SPIRENT COMM - TOTAL LIABILITIES	900493(WC03351)~E	UK-DS Telecom	862379	298385	316884																						BOC GROUP PLC (THE) - TOTAL LIABILITIES	900451(WC03351)~E	UK-DS Basic Materials	4329197	4067524	3419807
SPIRENT COMM - CURRENT LIABILITIES-TOTAL	900493(WC03101)~E	UK-DS Telecom	467524	156843	175323																						BOC GROUP PLC (THE) - CURRENT LIABILITIES-TOTAL	900451(WC03101)~E	UK-DS Basic Materials	2473190	2011736	1494333
SPIRENT COMM - LONG TERM DEBT	900493(WC03251)~E	UK-DS Telecom	368006	100312	98218																						BOC GROUP PLC (THE) - LONG TERM DEBT	900451(WC03251)~E	UK-DS Basic Materials	1417184	1574598	1405214
SPIRENT COMMUNICATIONS - SALES(REVENUE)	900493(DWSL)~E	UK-DS Telecom	983119	832530	815456																						BOC GROUP DEAD - 05/09/06 - SALES(REVENUE)	900451(DWSL)~E	UK-DS Basic Materials	5695625	4907878	4362709
SPIRENT COMMUNICATIONS - NET PROFIT(INCOME)	900493(DWNP)~E	UK-DS Telecom	69936	76367	77178																						BOC GROUP DEAD - 05/09/06 - NET PROFIT(INCOME)	900451(DWNP)~E	UK-DS Basic Materials	519332	402090	170587
SPIRENT COMM - NET CASH FLOW-OPERATING ACTIVS	900493(WC04860)~E	UK-DS Telecom	134084	100312	112158																						BOC GROUP PLC (THE) - NET CASH FLOW-OPERATING ACTIVS	900451(WC04860)~E	UK-DS Basic Materials	899284	679260	694531
BP PLC - CURRENT ASSETS - TOTAL	900995(WC02201)~E	UK-DS Energy	19925418	11893436	12380530	2046023	7257416	1511713	5745703	7791726	0.410219	1.45508	0.303092	1.15199	1.56221	0.0255035	0.0904632	0.0188434	0.0716198	0.0971233	0.427402	-0.110657	0.792296	0.337595	0.0621706	0.116024	BOOKHAM TECHNOLOGY - CURRENT ASSETS - TOTAL	291144(WC02201)~E	UK-DS Telecom	456337	23529	0	-4350	53835	105	53730	49380	0.0940642	-1.16413	-0.00227052	-1.16186	-1.06779	-0.0153085	0.189456	0.000369516	0.189087	0.173778	6.34287	#DIV/0!
BP PLC - CASH - GENERIC	900995(WC02005)~E	UK-DS Energy	1543518	747558	250416																						BOOKHAM TECHNOLOGY - CASH - GENERIC	291144(WC02005)~E	UK-DS Telecom	424197	17926	0
BP PLC - CURRENT LIABILITIES-TOTAL	900995(WC03101)~E	UK-DS Energy	23162726	15520161	15261828																						BOOKHAM TECHNOLOGY - CURRENT LIABILITIES-TOTAL	291144(WC03101)~E	UK-DS Telecom	40687	9855	0
BP PLC - SHORT TERM DEBT & CURRENT PORT	900995(WC03051)~E	UK-DS Energy	4876363	2423797	1715202																						BOOKHAM TECHNOLOGY - SHORT TERM DEBT & CURRENT PORT	291144(WC03051)~E	UK-DS Telecom	2159	2214	0
BP PLC - TOTAL ASSETS	900995(WC02999)~E	UK-DS Energy	88675175	71774978	49306401																						BOOKHAM TECHNOLOGY - TOTAL ASSETS	291144(WC02999)~E	UK-DS Telecom	527477	40834	0
BP PLC - CURRENT ASSETS - TOTAL	900995(WC02201)~E	UK-DS Energy	19925418	11893436	12380530																						BOOKHAM TECHNOLOGY - CURRENT ASSETS - TOTAL	291144(WC02201)~E	UK-DS Telecom	456337	23529	0
BP PLC - OTHER INVESTMENTS	900995(WC02250)~E	UK-DS Energy	49759	99105	107106																						BOOKHAM TECHNOLOGY - OTHER INVESTMENTS	291144(WC02250)~E	UK-DS Telecom	0	0	0
BP PLC - INVST IN UNCONSOLIDATED SUBDRS	900995(WC02256)~E	UK-DS Energy	9491991	7831846	3244854																						BOOKHAM TECHNOLOGY - INVST IN UNCONSOLIDATED SUBDRS	291144(WC02256)~E	UK-DS Telecom	0	0	0
BP PLC - TOTAL LIABILITIES	900995(WC03351)~E	UK-DS Energy	45000872	35576932	28223144																						BOOKHAM TECHNOLOGY - TOTAL LIABILITIES	291144(WC03351)~E	UK-DS Telecom	43687	14947	0
BP PLC - CURRENT LIABILITIES-TOTAL	900995(WC03101)~E	UK-DS Energy	23162726	15520161	15261828																						BOOKHAM TECHNOLOGY - CURRENT LIABILITIES-TOTAL	291144(WC03101)~E	UK-DS Telecom	40687	9855	0
BP PLC - LONG TERM DEBT	900995(WC03251)~E	UK-DS Energy	9597479	9327817	4843899																						BOOKHAM TECHNOLOGY - LONG TERM DEBT	291144(WC03251)~E	UK-DS Telecom	1427	3624	0
BP - SALES(REVENUE)	900995(DWSL)~E	UK-DS Energy	83226260	58306095	65560844																						BOOKHAM TECHNOLOGY DEAD - DEAD 13/09/04 - SALES(REVENUE)	291144(DWSL)~E	UK-DS Telecom	41847	5699	0
BP - NET PROFIT(INCOME)	900995(DWNP)~E	UK-DS Energy	4987640	2782822	3726076																						BOOKHAM TECHNOLOGY DEAD - DEAD 13/09/04 - NET PROFIT(INCOME)	291144(DWNP)~E	UK-DS Telecom	-46245	-27005	0
BP PLC - NET CASH FLOW-OPERATING ACTIVS	900995(WC04860)~E	UK-DS Energy	9308004	6958762	7136870																						BOOKHAM TECHNOLOGY - NET CASH FLOW-OPERATING ACTIVS	291144(WC04860)~E	UK-DS Telecom	-45182	-22680	0
BPB PLC - CURRENT ASSETS - TOTAL	900358(WC02201)~E	UK-DS Industrials	821383	635874	686986	24852	423924	9455	414469	439321	0.149064	2.54273	0.0567119	2.48602	2.63508	0.0112995	0.192746	0.00429891	0.188447	0.199746	0.147905	-0.118612	0.405864	0.282167	0.0758027	0.129676	ALLIANCE BOOTS PLC - CURRENT ASSETS - TOTAL	901192(WC02201)~E	UK-DS Consumer Staples	2412411	2006592	1927600	-24707	-33909	-5134	-28775	-53482	-0.0389182	-0.053413	-0.00808701	-0.045326	-0.0842442	-0.00474618	-0.00651387	-0.000986234	-0.00552763	-0.0102738	0.0449791	0.120313
BPB PLC - CASH - GENERIC	900358(WC02005)~E	UK-DS Industrials	118810	79343	96848																						ALLIANCE BOOTS PLC - CASH - GENERIC	901192(WC02005)~E	UK-DS Consumer Staples	671758	221865	374469
BPB PLC - CURRENT LIABILITIES-TOTAL	900358(WC03101)~E	UK-DS Industrials	668167	485548	509582																						ALLIANCE BOOTS PLC - CURRENT LIABILITIES-TOTAL	901192(WC03101)~E	UK-DS Consumer Staples	1834845	1914791	1636441
BPB PLC - SHORT TERM DEBT & CURRENT PORT	900358(WC03051)~E	UK-DS Industrials	96141	34712	41786																						ALLIANCE BOOTS PLC - SHORT TERM DEBT & CURRENT PORT	901192(WC03051)~E	UK-DS Consumer Staples	335402	395981	278974
BPB PLC - TOTAL ASSETS	900358(WC02999)~E	UK-DS Industrials	2512701	1886087	2042855																						ALLIANCE BOOTS PLC - TOTAL ASSETS	901192(WC02999)~E	UK-DS Consumer Staples	5392999	5018328	4411165
BPB PLC - CURRENT ASSETS - TOTAL	900358(WC02201)~E	UK-DS Industrials	821383	635874	686986																						ALLIANCE BOOTS PLC - CURRENT ASSETS - TOTAL	901192(WC02201)~E	UK-DS Consumer Staples	2412411	2006592	1927600
BPB PLC - OTHER INVESTMENTS	900358(WC02250)~E	UK-DS Industrials	4341	3117	4073																						ALLIANCE BOOTS PLC - OTHER INVESTMENTS	901192(WC02250)~E	UK-DS Consumer Staples	0	0	0
BPB PLC - INVST IN UNCONSOLIDATED SUBDRS	900358(WC02256)~E	UK-DS Industrials	95016	79059	82517																						ALLIANCE BOOTS PLC - INVST IN UNCONSOLIDATED SUBDRS	901192(WC02256)~E	UK-DS Consumer Staples	12729	9968	0
BPB PLC - TOTAL LIABILITIES	900358(WC03351)~E	UK-DS Industrials	1241318	749362	783079																						ALLIANCE BOOTS PLC - TOTAL LIABILITIES	901192(WC03351)~E	UK-DS Consumer Staples	2655847	2326367	2092803
BPB PLC - CURRENT LIABILITIES-TOTAL	900358(WC03101)~E	UK-DS Industrials	668167	485548	509582																						ALLIANCE BOOTS PLC - CURRENT LIABILITIES-TOTAL	901192(WC03101)~E	UK-DS Consumer Staples	1834845	1914791	1636441
BPB PLC - LONG TERM DEBT	900358(WC03251)~E	UK-DS Industrials	457717	157835	167598																						ALLIANCE BOOTS PLC - LONG TERM DEBT	901192(WC03251)~E	UK-DS Consumer Staples	714399	299839	307169
BPB DEAD - T/O BY 741689 - SALES(REVENUE)	900358(DWSL)~E	UK-DS Industrials	2114630	1842165	2090072																						ALLIANCE BOOTS DEAD - 28/06/07 - SALES(REVENUE)	901192(DWSL)~E	UK-DS Consumer Staples	8252983	7897749	7049589
BPB DEAD - T/O BY 741689 - NET PROFIT(INCOME)	900358(DWNP)~E	UK-DS Industrials	166720	118589	191885																						ALLIANCE BOOTS DEAD - 28/06/07 - NET PROFIT(INCOME)	901192(DWNP)~E	UK-DS Consumer Staples	634845	38424	374044
BPB PLC - NET CASH FLOW-OPERATING ACTIVS	900358(WC04860)~E	UK-DS Industrials	285209	222443	279984																						ALLIANCE BOOTS PLC - NET CASH FLOW-OPERATING ACTIVS	901192(WC04860)~E	UK-DS Consumer Staples	937948	746945	513318
#ERROR		PORTUGAL-DS Financials	$$ER: 4540,NO DATA VALUES FOUND			#VALUE!	#VALUE!	#VALUE!	#VALUE!	#VALUE!	#VALUE!	#VALUE!	#VALUE!	#VALUE!	#VALUE!	#VALUE!	#VALUE!	#VALUE!	#VALUE!	#VALUE!	-0.115165	-0.198338	-0.0890251	0.368593	0.00776856	0.110606	BOUYGUES SA - CURRENT ASSETS - TOTAL	923500(WC02201)~E	FRANCE-DS Industrials	11186252	9333081	7920946	538604	2420891	1658950	761941	1300545	1.27915	5.74946	3.9399	1.80956	3.08871	0.0289904	0.130304	0.089293	0.0410115	0.0700018	0.202031	0.072243
BANCO BPI, S.A. - CASH - GENERIC	741585(WC02005)~E	PORTUGAL-DS Financials	778368	427819	630067																						BOUYGUES SA - CASH - GENERIC	923500(WC02005)~E	FRANCE-DS Industrials	2230329	1084065	1088029
#ERROR		PORTUGAL-DS Financials	$$ER: 4540,NO DATA VALUES FOUND																								BOUYGUES SA - CURRENT LIABILITIES-TOTAL	923500(WC03101)~E	FRANCE-DS Industrials	9571359	9434460	7736635
BANCO BPI, S.A. - SHORT TERM DEBT & CURRENT PORT	741585(WC03051)~E	PORTUGAL-DS Financials	2775049	156867	43789																						BOUYGUES SA - SHORT TERM DEBT & CURRENT PORT	923500(WC03051)~E	FRANCE-DS Industrials	278677	310081	325936
BANCO BPI, S.A. - TOTAL ASSETS	741585(WC02999)~E	PORTUGAL-DS Financials	16549377	15579877	15419544																						BOUYGUES SA - TOTAL ASSETS	923500(WC02999)~E	FRANCE-DS Industrials	20774685	16382781	12858465
#ERROR		PORTUGAL-DS Financials	$$ER: 4540,NO DATA VALUES FOUND																								BOUYGUES SA - CURRENT ASSETS - TOTAL	923500(WC02201)~E	FRANCE-DS Industrials	11186252	9333081	7920946
BANCO BPI, S.A. - OTHER INVESTMENTS	741585(WC02250)~E	PORTUGAL-DS Financials	686181	968905	1201375																						BOUYGUES SA - OTHER INVESTMENTS	923500(WC02250)~E	FRANCE-DS Industrials	289043	510857	481129
BANCO BPI, S.A. - INVST IN UNCONSOLIDATED SUBDRS	741585(WC02256)~E	PORTUGAL-DS Financials	109766	95126	75408																						BOUYGUES SA - INVST IN UNCONSOLIDATED SUBDRS	923500(WC02256)~E	FRANCE-DS Industrials	614674	275018	250779
BANCO BPI, S.A. - TOTAL LIABILITIES	741585(WC03351)~E	PORTUGAL-DS Financials	15628662	14779631	14690291																						BOUYGUES SA - TOTAL LIABILITIES	923500(WC03351)~E	FRANCE-DS Industrials	15606816	13344930	10857876
#ERROR		PORTUGAL-DS Financials	$$ER: 4540,NO DATA VALUES FOUND																								BOUYGUES SA - CURRENT LIABILITIES-TOTAL	923500(WC03101)~E	FRANCE-DS Industrials	9571359	9434460	7736635
BANCO BPI, S.A. - LONG TERM DEBT	741585(WC03251)~E	PORTUGAL-DS Financials	2065739	2084875	926632																						BOUYGUES SA - LONG TERM DEBT	923500(WC03251)~E	FRANCE-DS Industrials	2919551	2453514	1617941
BANCO BPI DEAD - DELIST.18/12/18 - SALES(REVENUE)	741585(DWSL)~E	PORTUGAL-DS Financials	1161105	1312228	1636885																						BOUYGUES - SALES(REVENUE)	923500(DWSL)~E	FRANCE-DS Industrials	19060396	15856832	14788469
BANCO BPI DEAD - DELIST.18/12/18 - NET PROFIT(INCOME)	741585(DWNP)~E	PORTUGAL-DS Financials	124799	136995	110813																						BOUYGUES - NET PROFIT(INCOME)	923500(DWNP)~E	FRANCE-DS Industrials	421064	61742	80798
BANCO BPI, S.A. - NET CASH FLOW-OPERATING ACTIVS	741585(WC04860)~E	PORTUGAL-DS Financials	1776839	1298296	-26671																						BOUYGUES SA - NET CASH FLOW-OPERATING ACTIVS	923500(WC04860)~E	FRANCE-DS Industrials	1382103	703857	936799
BRISA-AUTO ESTRADAS - CURRENT ASSETS - TOTAL	890858(WC02201)~E	PORTUGAL-DS Industrials	94335	193226	103163	-38757	-60036	-238593	178557	139800	-0.229756	-0.3559	-1.4144	1.0585	0.828749	-0.0154228	-0.0238905	-0.0949447	0.0710542	0.0556314	0.105891	0.281206	0.204992	0.120851	0.067127	0.0980442	BP PLC - CURRENT ASSETS - TOTAL	900995(WC02201)~E	UK-DS Energy	37853668	19925418	11893436	3048186	43851535	6967066	36884469	39932655	0.244094	3.51156	0.557911	2.95365	3.19774	0.0252194	0.362809	0.0576425	0.305166	0.330386	0.871619	0.427402
BRISA-AUTO ESTRADAS - CASH - GENERIC	890858(WC02005)~E	PORTUGAL-DS Industrials	12133	16734	4926																						BP PLC - CASH - GENERIC	900995(WC02005)~E	UK-DS Energy	1951901	1543518	747558
BRISA-AUTO ESTRADAS - CURRENT LIABILITIES-TOTAL	890858(WC03101)~E	PORTUGAL-DS Industrials	139510	181864	126060																						BP PLC - CURRENT LIABILITIES-TOTAL	900995(WC03101)~E	UK-DS Energy	39599826	23162726	15520161
BRISA-AUTO ESTRADAS - SHORT TERM DEBT & CURRENT PORT	890858(WC03051)~E	PORTUGAL-DS Industrials	74946	61767	23190																						BP PLC - SHORT TERM DEBT & CURRENT PORT	900995(WC03051)~E	UK-DS Energy	6841782	4876363	2423797
BRISA-AUTO ESTRADAS - TOTAL ASSETS	890858(WC02999)~E	PORTUGAL-DS Industrials	2434629	2591307	2376193																						BP PLC - TOTAL ASSETS	900995(WC02999)~E	UK-DS Energy	153058492	88675175	71774978
BRISA-AUTO ESTRADAS - CURRENT ASSETS - TOTAL	890858(WC02201)~E	PORTUGAL-DS Industrials	94335	193226	103163																						BP PLC - CURRENT ASSETS - TOTAL	900995(WC02201)~E	UK-DS Energy	37853668	19925418	11893436
BRISA-AUTO ESTRADAS - OTHER INVESTMENTS	890858(WC02250)~E	PORTUGAL-DS Industrials	10	10	814																						BP PLC - OTHER INVESTMENTS	900995(WC02250)~E	UK-DS Energy	2794065	49759	99105
BRISA-AUTO ESTRADAS - INVST IN UNCONSOLIDATED SUBDRS	890858(WC02256)~E	PORTUGAL-DS Industrials	3835	1586	1273																						BP PLC - INVST IN UNCONSOLIDATED SUBDRS	900995(WC02256)~E	UK-DS Energy	9351217	9491991	7831846
BRISA-AUTO ESTRADAS - TOTAL LIABILITIES	890858(WC03351)~E	PORTUGAL-DS Industrials	1810082	2055303	1930274																						BP PLC - TOTAL LIABILITIES	900995(WC03351)~E	UK-DS Energy	74554958	45000872	35576932
BRISA-AUTO ESTRADAS - CURRENT LIABILITIES-TOTAL	890858(WC03101)~E	PORTUGAL-DS Industrials	139510	181864	126060																						BP PLC - CURRENT LIABILITIES-TOTAL	900995(WC03101)~E	UK-DS Energy	39599826	23162726	15520161
BRISA-AUTO ESTRADAS - LONG TERM DEBT	890858(WC03251)~E	PORTUGAL-DS Industrials	893117	857391	766515																						BP PLC - LONG TERM DEBT	900995(WC03251)~E	UK-DS Energy	15747399	9597479	9327817
BRISA-AUTSDS.DE PORTUGAL DEAD - 11/04/13 - SALES(REVENUE)	890858(DWSL)~E	PORTUGAL-DS Industrials	347470	314199	245237																						BP - SALES(REVENUE)	900995(DWSL)~E	UK-DS Energy	155767824	83226260	58306095
BRISA-AUTSDS.DE PORTUGAL DEAD - 11/04/13 - NET PROFIT(INCOME)	890858(DWNP)~E	PORTUGAL-DS Industrials	168688	139991	105087																						BP - NET PROFIT(INCOME)	900995(DWNP)~E	UK-DS Energy	12487769	4987640	2782822
BRISA-AUTO ESTRADAS - NET CASH FLOW-OPERATING ACTIVS	890858(WC04860)~E	PORTUGAL-DS Industrials	246382	219817	162877																						BP PLC - NET CASH FLOW-OPERATING ACTIVS	900995(WC04860)~E	UK-DS Energy	15137869	9308004	6958762
#ERROR		UK-DS Financials	$$ER: 4540,NO DATA VALUES FOUND			#VALUE!	#VALUE!	#VALUE!	#VALUE!	#VALUE!	#VALUE!	#VALUE!	#VALUE!	#VALUE!	#VALUE!	#VALUE!	#VALUE!	#VALUE!	#VALUE!	#VALUE!	0.56515	0.00766305	0.184863	0.254781	0.00941838	0.0096054	BPB PLC - CURRENT ASSETS - TOTAL	900358(WC02201)~E	UK-DS Industrials	800159	821383	635874	4854	-43035	27446	-70481	-65627	0.0205023	-0.181771	0.115926	-0.297697	-0.277195	0.00195841	-0.017363	0.0110734	-0.0284364	-0.026478	0.0735528	0.147905
RESOLUTION PLC - CASH - GENERIC	901516(WC02005)~E	UK-DS Financials	299839	68858	82215																						BPB PLC - CASH - GENERIC	900358(WC02005)~E	UK-DS Industrials	107717	118810	79343
#ERROR		UK-DS Financials	$$ER: 4540,NO DATA VALUES FOUND																								BPB PLC - CURRENT LIABILITIES-TOTAL	900358(WC03101)~E	UK-DS Industrials	652506	668167	485548
RESOLUTION PLC - SHORT TERM DEBT & CURRENT PORT	901516(WC03051)~E	UK-DS Financials	249035	0	0																						BPB PLC - SHORT TERM DEBT & CURRENT PORT	900358(WC03051)~E	UK-DS Industrials	95465	96141	34712
RESOLUTION PLC - TOTAL ASSETS	901516(WC02999)~E	UK-DS Financials	27471866	12062341	12213083																						BPB PLC - TOTAL ASSETS	900358(WC02999)~E	UK-DS Industrials	2444391	2512701	1886087
#ERROR		UK-DS Financials	$$ER: 4540,NO DATA VALUES FOUND																								BPB PLC - CURRENT ASSETS - TOTAL	900358(WC02201)~E	UK-DS Industrials	800159	821383	635874
RESOLUTION PLC - OTHER INVESTMENTS	901516(WC02250)~E	UK-DS Financials	773955	344857	175744																						BPB PLC - OTHER INVESTMENTS	900358(WC02250)~E	UK-DS Industrials	2864	4341	3117
RESOLUTION PLC - INVST IN UNCONSOLIDATED SUBDRS	901516(WC02256)~E	UK-DS Financials	161	0	0																						BPB PLC - INVST IN UNCONSOLIDATED SUBDRS	900358(WC02256)~E	UK-DS Industrials	92442	95016	79059
RESOLUTION PLC - TOTAL LIABILITIES	901516(WC03351)~E	UK-DS Financials	21236014	7117172	10166456																						BPB PLC - TOTAL LIABILITIES	900358(WC03351)~E	UK-DS Industrials	1211138	1241318	749362
#ERROR		UK-DS Financials	$$ER: 4540,NO DATA VALUES FOUND																								BPB PLC - CURRENT LIABILITIES-TOTAL	900358(WC03101)~E	UK-DS Industrials	652506	668167	485548
RESOLUTION PLC - LONG TERM DEBT	901516(WC03251)~E	UK-DS Financials	399357	12893	25947																						BPB PLC - LONG TERM DEBT	900358(WC03251)~E	UK-DS Industrials	415752	457717	157835
RESOLUTION DEAD - 06/05/08 - SALES(REVENUE)	901516(DWSL)~E	UK-DS Financials	1906431	1218050	1208787																						BPB DEAD - T/O BY 741689 - SALES(REVENUE)	900358(DWSL)~E	UK-DS Industrials	2270167	2114630	1842165
RESOLUTION DEAD - 06/05/08 - NET PROFIT(INCOME)	901516(DWNP)~E	UK-DS Financials	186174	157127	1940124																						BPB DEAD - T/O BY 741689 - NET PROFIT(INCOME)	900358(DWNP)~E	UK-DS Industrials	236754	166720	118589
RESOLUTION PLC - NET CASH FLOW-OPERATING ACTIVS	901516(WC04860)~E	UK-DS Financials	189871	151318	78745																						BPB PLC - NET CASH FLOW-OPERATING ACTIVS	900358(WC04860)~E	UK-DS Industrials	418457	285209	222443
BAE SYSTEMS - CURRENT ASSETS - TOTAL	901419(WC02201)~E	UK-DS Industrials	12427653	8525078	8393478	-274677	11019834	507835	10511999	10237322	-0.527312	21.1554	0.974918	20.1805	19.6531	-0.0135901	0.545226	0.0251261	0.5201	0.50651	0.134888	-0.0898679	-0.468712	-1.71083	0.0257725	0.0260111	#ERROR		PORTUGAL-DS Financials	$$ER: 4540,NO DATA VALUES FOUND			#VALUE!	#VALUE!	#VALUE!	#VALUE!	#VALUE!	#VALUE!	#VALUE!	#VALUE!	#VALUE!	#VALUE!	#VALUE!	#VALUE!	#VALUE!	#VALUE!	#VALUE!	0.524671	-0.115165
BAE SYSTEMS - CASH - GENERIC	901419(WC02005)~E	UK-DS Industrials	4057878	1946727	3100035																						BANCO BPI, S.A. - CASH - GENERIC	741585(WC02005)~E	PORTUGAL-DS Financials	594851	778368	427819
BAE SYSTEMS - CURRENT LIABILITIES-TOTAL	901419(WC03101)~E	UK-DS Industrials	11086817	6139133	5466924																						#ERROR		PORTUGAL-DS Financials	$$ER: 4540,NO DATA VALUES FOUND
BAE SYSTEMS - SHORT TERM DEBT & CURRENT PORT	901419(WC03051)~E	UK-DS Industrials	3255627	374044	256451																						BANCO BPI, S.A. - SHORT TERM DEBT & CURRENT PORT	741585(WC03051)~E	PORTUGAL-DS Financials	5997013	2775049	156867
BAE SYSTEMS - TOTAL ASSETS	901419(WC02999)~E	UK-DS Industrials	27774921	12648059	12312646																						BANCO BPI, S.A. - TOTAL ASSETS	741585(WC02999)~E	PORTUGAL-DS Financials	21906394	16549377	15579877
BAE SYSTEMS - CURRENT ASSETS - TOTAL	901419(WC02201)~E	UK-DS Industrials	12427653	8525078	8393478																						#ERROR		PORTUGAL-DS Financials	$$ER: 4540,NO DATA VALUES FOUND
BAE SYSTEMS - OTHER INVESTMENTS	901419(WC02250)~E	UK-DS Industrials	20900	189855	880983																						BANCO BPI, S.A. - OTHER INVESTMENTS	741585(WC02250)~E	PORTUGAL-DS Financials	481080	686181	968905
BAE SYSTEMS - INVST IN UNCONSOLIDATED SUBDRS	901419(WC02256)~E	UK-DS Industrials	1020900	647492	277570																						BANCO BPI, S.A. - INVST IN UNCONSOLIDATED SUBDRS	741585(WC02256)~E	PORTUGAL-DS Financials	109597	109766	95126
BAE SYSTEMS - TOTAL LIABILITIES	901419(WC03351)~E	UK-DS Industrials	15824759	9784642	9701376																						BANCO BPI, S.A. - TOTAL LIABILITIES	741585(WC03351)~E	PORTUGAL-DS Financials	20681562	15628662	14779631
BAE SYSTEMS - CURRENT LIABILITIES-TOTAL	901419(WC03101)~E	UK-DS Industrials	11086817	6139133	5466924																						#ERROR		PORTUGAL-DS Financials	$$ER: 4540,NO DATA VALUES FOUND
BAE SYSTEMS - LONG TERM DEBT	901419(WC03251)~E	UK-DS Industrials	1856913	1272315	1654861																						BANCO BPI, S.A. - LONG TERM DEBT	741585(WC03251)~E	PORTUGAL-DS Financials	2895481	2065739	2084875
BAE SYSTEMS - SALES(REVENUE)	901419(DWSL)~E	UK-DS Industrials	11323152	9977331	10962509																						BANCO BPI DEAD - DELIST.18/12/18 - SALES(REVENUE)	741585(DWSL)~E	PORTUGAL-DS Financials	1770303	1161105	1312228
BAE SYSTEMS - NET PROFIT(INCOME)	901419(DWNP)~E	UK-DS Industrials	520900	980448	242874																						BANCO BPI DEAD - DELIST.18/12/18 - NET PROFIT(INCOME)	741585(DWNP)~E	PORTUGAL-DS Financials	152355	124799	136995
BAE SYSTEMS - NET CASH FLOW-OPERATING ACTIVS	901419(WC04860)~E	UK-DS Industrials	525723	-739586	588328																						BANCO BPI, S.A. - NET CASH FLOW-OPERATING ACTIVS	741585(WC04860)~E	PORTUGAL-DS Financials	65523	1776839	1298296
BRITISH AIRWAYS PLC - CURRENT ASSETS - TOTAL	914447(WC02201)~E	UK-DS Consumer Discr	4152733	3180788	3264465	-423996	3538646	160063	3378583	2954587	-1.28022	10.6846	0.483297	10.2013	8.92112	-0.0231629	0.193316	0.00874425	0.184572	0.161409	0.170573	-0.0289905	-0.49184	1.97002	0.0180929	0.0793102	#ERROR		UK-DS Financials	$$ER: 4540,NO DATA VALUES FOUND			#VALUE!	#VALUE!	#VALUE!	#VALUE!	#VALUE!	#VALUE!	#VALUE!	#VALUE!	#VALUE!	#VALUE!	#VALUE!	#VALUE!	#VALUE!	#VALUE!	#VALUE!	0.121739	#DIV/0!
BRITISH AIRWAYS PLC - CASH - GENERIC	914447(WC02005)~E	UK-DS Consumer Discr	1869775	1045622	1016751																						BRADFORD & BINGLEY - CASH - GENERIC	289794(WC02005)~E	UK-DS Financials	75099	66720	0
BRITISH AIRWAYS PLC - CURRENT LIABILITIES-TOTAL	914447(WC03101)~E	UK-DS Consumer Discr	4953376	3996883	4766964																						#ERROR		UK-DS Financials	$$ER: 4540,NO DATA VALUES FOUND
BRITISH AIRWAYS PLC - SHORT TERM DEBT & CURRENT PORT	914447(WC03051)~E	UK-DS Consumer Discr	913183	528478	858355																						BRADFORD & BINGLEY - SHORT TERM DEBT & CURRENT PORT	289794(WC03051)~E	UK-DS Financials	3035959	3370579	0
BRITISH AIRWAYS PLC - TOTAL ASSETS	914447(WC02999)~E	UK-DS Consumer Discr	20599679	16010201	15743050																						BRADFORD & BINGLEY - TOTAL ASSETS	289794(WC02999)~E	UK-DS Financials	39230709	38400644	0
BRITISH AIRWAYS PLC - CURRENT ASSETS - TOTAL	914447(WC02201)~E	UK-DS Consumer Discr	4152733	3180788	3264465																						#ERROR		UK-DS Financials	$$ER: 4540,NO DATA VALUES FOUND
BRITISH AIRWAYS PLC - OTHER INVESTMENTS	914447(WC02250)~E	UK-DS Consumer Discr	109325	94928	434458																						BRADFORD & BINGLEY - OTHER INVESTMENTS	289794(WC02250)~E	UK-DS Financials	209865	147588	0
BRITISH AIRWAYS PLC - INVST IN UNCONSOLIDATED SUBDRS	914447(WC02256)~E	UK-DS Consumer Discr	519293	454803	597379																						BRADFORD & BINGLEY - INVST IN UNCONSOLIDATED SUBDRS	289794(WC02256)~E	UK-DS Financials	2546	0	0
BRITISH AIRWAYS PLC - TOTAL LIABILITIES	914447(WC03351)~E	UK-DS Consumer Discr	15223473	11304902	11280810																						BRADFORD & BINGLEY - TOTAL LIABILITIES	289794(WC03351)~E	UK-DS Financials	37336357	36384889	0
BRITISH AIRWAYS PLC - CURRENT LIABILITIES-TOTAL	914447(WC03101)~E	UK-DS Consumer Discr	4953376	3996883	4766964																						#ERROR		UK-DS Financials	$$ER: 4540,NO DATA VALUES FOUND
BRITISH AIRWAYS PLC - LONG TERM DEBT	914447(WC03251)~E	UK-DS Consumer Discr	9840836	7038821	6129170																						BRADFORD & BINGLEY - LONG TERM DEBT	289794(WC03251)~E	UK-DS Financials	5572792	3101447	0
BRITISH AIRWAYS DEAD - EX.INTO 74190D - SALES(REVENUE)	914447(DWSL)~E	UK-DS Consumer Discr	14332798	12244262	12609827																						BRADFORD & BINGLEY DEAD - 30/09/08 - SALES(REVENUE)	289794(DWSL)~E	UK-DS Financials	3109308	2771865	0
BRITISH AIRWAYS DEAD - EX.INTO 74190D - NET PROFIT(INCOME)	914447(DWNP)~E	UK-DS Consumer Discr	331190	651743	834219																						BRADFORD & BINGLEY DEAD - 30/09/08 - NET PROFIT(INCOME)	289794(DWNP)~E	UK-DS Financials	122196	151929	0
BRITISH AIRWAYS PLC - NET CASH FLOW-OPERATING ACTIVS	914447(WC04860)~E	UK-DS Consumer Discr	1451769	488807	1436123																						BRADFORD & BINGLEY - NET CASH FLOW-OPERATING ACTIVS	289794(WC04860)~E	UK-DS Financials	318854	60932	0
BRITISH AMERICAN TOB - CURRENT ASSETS - TOTAL	901295(WC02201)~E	UK-DS Consumer Staples	11530547	6508926	9588236	-322821	10009695	999771	9009924	8687103	-0.361141	11.1979	1.11845	10.0794	9.7183	-0.0177052	0.548983	0.0548326	0.494151	0.476446	0.44582	-0.500023	0.823434	0.189098	0.0490256	0.148488	BRISA-AUTO ESTRADAS - CURRENT ASSETS - TOTAL	890858(WC02201)~E	PORTUGAL-DS Industrials	92863	94335	193226	-15915	126654	8464	118190	102275	-0.0785678	0.625254	0.0417843	0.58347	0.504902	-0.00635839	0.050601	0.00338155	0.0472195	0.0408611	0.116502	0.105891
BRITISH AMERICAN TOB - CASH - GENERIC	901295(WC02005)~E	UK-DS Consumer Staples	4213827	1636441	2677646																						BRISA-AUTO ESTRADAS - CASH - GENERIC	890858(WC02005)~E	PORTUGAL-DS Industrials	2325	12133	16734
BRITISH AMERICAN TOB - CURRENT LIABILITIES-TOTAL	901295(WC03101)~E	UK-DS Consumer Staples	7877814	5709833	8598638																						BRISA-AUTO ESTRADAS - CURRENT LIABILITIES-TOTAL	890858(WC03101)~E	PORTUGAL-DS Industrials	170438	139510	181864
BRITISH AMERICAN TOB - SHORT TERM DEBT & CURRENT PORT	901295(WC03051)~E	UK-DS Consumer Staples	1660772	2259847	2200950																						BRISA-AUTO ESTRADAS - SHORT TERM DEBT & CURRENT PORT	890858(WC03051)~E	PORTUGAL-DS Industrials	81623	74946	61767
BRITISH AMERICAN TOB - TOTAL ASSETS	901295(WC02999)~E	UK-DS Consumer Staples	25977493	10488807	76295564																						BRISA-AUTO ESTRADAS - TOTAL ASSETS	890858(WC02999)~E	PORTUGAL-DS Industrials	2571355	2434629	2591307
BRITISH AMERICAN TOB - CURRENT ASSETS - TOTAL	901295(WC02201)~E	UK-DS Consumer Staples	11530547	6508926	9588236																						BRISA-AUTO ESTRADAS - CURRENT ASSETS - TOTAL	890858(WC02201)~E	PORTUGAL-DS Industrials	92863	94335	193226
BRITISH AMERICAN TOB - OTHER INVESTMENTS	901295(WC02250)~E	UK-DS Consumer Staples	144695	41088	30193288																						BRISA-AUTO ESTRADAS - OTHER INVESTMENTS	890858(WC02250)~E	PORTUGAL-DS Industrials	6646	10	10
BRITISH AMERICAN TOB - INVST IN UNCONSOLIDATED SUBDRS	901295(WC02256)~E	UK-DS Consumer Staples	1022508	668745	891543																						BRISA-AUTO ESTRADAS - INVST IN UNCONSOLIDATED SUBDRS	890858(WC02256)~E	PORTUGAL-DS Industrials	8743	3835	1586
BRITISH AMERICAN TOB - TOTAL LIABILITIES	901295(WC03351)~E	UK-DS Consumer Staples	17617364	10009918	68550756																						BRISA-AUTO ESTRADAS - TOTAL LIABILITIES	890858(WC03351)~E	PORTUGAL-DS Industrials	1771225	1810082	2055303
BRITISH AMERICAN TOB - CURRENT LIABILITIES-TOTAL	901295(WC03101)~E	UK-DS Consumer Staples	7877814	5709833	8598638																						BRISA-AUTO ESTRADAS - CURRENT LIABILITIES-TOTAL	890858(WC03101)~E	PORTUGAL-DS Industrials	170438	139510	181864
BRITISH AMERICAN TOB - LONG TERM DEBT	901295(WC03251)~E	UK-DS Consumer Staples	7464630	3024936	6542508																						BRISA-AUTO ESTRADAS - LONG TERM DEBT	890858(WC03251)~E	PORTUGAL-DS Industrials	814868	893117	857391
BRITISH AMERICAN TOBACCO - SALES(REVENUE)	901295(DWSL)~E	UK-DS Consumer Staples	14585209	10087844	20176629																						BRISA-AUTSDS.DE PORTUGAL DEAD - 11/04/13 - SALES(REVENUE)	890858(DWSL)~E	PORTUGAL-DS Industrials	387951	347470	314199
BRITISH AMERICAN TOBACCO - NET PROFIT(INCOME)	901295(DWNP)~E	UK-DS Consumer Staples	893891	490224	1500990																						BRISA-AUTSDS.DE PORTUGAL DEAD - 11/04/13 - NET PROFIT(INCOME)	890858(DWNP)~E	PORTUGAL-DS Industrials	202564	168688	139991
BRITISH AMERICAN TOB - NET CASH FLOW-OPERATING ACTIVS	901295(WC04860)~E	UK-DS Consumer Staples	2707396	2276849	2588643																						BRISA-AUTO ESTRADAS - NET CASH FLOW-OPERATING ACTIVS	890858(WC04860)~E	PORTUGAL-DS Industrials	276845	246382	219817
BRITISH ENERGY - CURRENT ASSETS - TOTAL	876252(WC02201)~E	UK-DS Utilities	2699357	2030320	2264308	291449	619167	793812	-174645	116804	0.974632	2.07055	2.65458	-0.584029	0.390603	0.0299628	0.0636543	0.081609	-0.0179546	0.0120082	0.200348	-0.0320571	0.140859	0.166563	0.0307427	0.0847905	#ERROR		UK-DS Financials	$$ER: 4540,NO DATA VALUES FOUND			#VALUE!	#VALUE!	#VALUE!	#VALUE!	#VALUE!	#VALUE!	#VALUE!	#VALUE!	#VALUE!	#VALUE!	#VALUE!	#VALUE!	#VALUE!	#VALUE!	#VALUE!	1.30414	0.56515
BRITISH ENERGY - CASH - GENERIC	876252(WC02005)~E	UK-DS Utilities	938907	497308	620007																						RESOLUTION PLC - CASH - GENERIC	901516(WC02005)~E	UK-DS Financials	262530	299839	68858
BRITISH ENERGY - CURRENT LIABILITIES-TOTAL	876252(WC03101)~E	UK-DS Utilities	1024116	1088127	1194758																						#ERROR		UK-DS Financials	$$ER: 4540,NO DATA VALUES FOUND
BRITISH ENERGY - SHORT TERM DEBT & CURRENT PORT	876252(WC03051)~E	UK-DS Utilities	0	0	162922																						RESOLUTION PLC - SHORT TERM DEBT & CURRENT PORT	901516(WC03051)~E	UK-DS Financials	683850	249035	0
BRITISH ENERGY - TOTAL ASSETS	876252(WC02999)~E	UK-DS Utilities	10377814	9076226	10060406																						RESOLUTION PLC - TOTAL ASSETS	901516(WC02999)~E	UK-DS Financials	27452507	27471866	12062341
BRITISH ENERGY - CURRENT ASSETS - TOTAL	876252(WC02201)~E	UK-DS Utilities	2699357	2030320	2264308																						#ERROR		UK-DS Financials	$$ER: 4540,NO DATA VALUES FOUND
BRITISH ENERGY - OTHER INVESTMENTS	876252(WC02250)~E	UK-DS Utilities	53055	39671	15085																						RESOLUTION PLC - OTHER INVESTMENTS	901516(WC02250)~E	UK-DS Financials	1100557	773955	344857
BRITISH ENERGY - INVST IN UNCONSOLIDATED SUBDRS	876252(WC02256)~E	UK-DS Utilities	0	0	0																						RESOLUTION PLC - INVST IN UNCONSOLIDATED SUBDRS	901516(WC02256)~E	UK-DS Financials	159	161	0
BRITISH ENERGY - TOTAL LIABILITIES	876252(WC03351)~E	UK-DS Utilities	7840836	6938226	7800624																						RESOLUTION PLC - TOTAL LIABILITIES	901516(WC03351)~E	UK-DS Financials	22167383	21236014	7117172
BRITISH ENERGY - CURRENT LIABILITIES-TOTAL	876252(WC03101)~E	UK-DS Utilities	1024116	1088127	1194758																						#ERROR		UK-DS Financials	$$ER: 4540,NO DATA VALUES FOUND
BRITISH ENERGY - LONG TERM DEBT	876252(WC03251)~E	UK-DS Utilities	655949	483140	852321																						RESOLUTION PLC - LONG TERM DEBT	901516(WC03251)~E	UK-DS Financials	77645	399357	12893
BRITISH ENERGY DEAD - DELIST 21/10/04 - SALES(REVENUE)	876252(DWSL)~E	UK-DS Utilities	3323151	2768490	2860179																						RESOLUTION DEAD - 06/05/08 - SALES(REVENUE)	901516(DWSL)~E	UK-DS Financials	4392681	1906431	1218050
BRITISH ENERGY DEAD - DELIST 21/10/04 - NET PROFIT(INCOME)	876252(DWNP)~E	UK-DS Utilities	299035	262114	749741																						RESOLUTION DEAD - 06/05/08 - NET PROFIT(INCOME)	901516(DWNP)~E	UK-DS Financials	73031	186174	157127
BRITISH ENERGY - NET CASH FLOW-OPERATING ACTIVS	876252(WC04860)~E	UK-DS Utilities	824759	706999	867406																						RESOLUTION PLC - NET CASH FLOW-OPERATING ACTIVS	901516(WC04860)~E	UK-DS Financials	205728	189871	151318
#ERROR		UK-DS Real Estate	$$ER: 4540,NO DATA VALUES FOUND			#VALUE!	#VALUE!	#VALUE!	#VALUE!	#VALUE!	#VALUE!	#VALUE!	#VALUE!	#VALUE!	#VALUE!	#VALUE!	#VALUE!	#VALUE!	#VALUE!	#VALUE!	0.201606	0.0115468	-0.447969	0.431541	0.00931597	0.0277158	BRITISH AIRWAYS PLC - CURRENT ASSETS - TOTAL	914447(WC02201)~E	UK-DS Consumer Discr	4124105	4152733	3180788	-417785	658999	48066	610933	193148	12.5037	-19.7228	-1.43854	-18.2843	-5.78062	-0.0198645	0.0313335	0.0022854	0.0290481	0.00918364	-0.00756684	0.170573
BRITISH LAND COMPANY - CASH - GENERIC	901587(WC02005)~E	UK-DS Real Estate	193248	166336	128074																						BRITISH AIRWAYS PLC - CASH - GENERIC	914447(WC02005)~E	UK-DS Consumer Discr	1823389	1869775	1045622
#ERROR		UK-DS Real Estate	$$ER: 4540,NO DATA VALUES FOUND																								BRITISH AIRWAYS PLC - CURRENT LIABILITIES-TOTAL	914447(WC03101)~E	UK-DS Consumer Discr	5355609	4953376	3996883
BRITISH LAND COMPANY - SHORT TERM DEBT & CURRENT PORT	901587(WC03051)~E	UK-DS Real Estate	170900	141683	28210																						BRITISH AIRWAYS PLC - SHORT TERM DEBT & CURRENT PORT	914447(WC03051)~E	UK-DS Consumer Discr	879873	913183	528478
BRITISH LAND COMPANY - TOTAL ASSETS	901587(WC02999)~E	UK-DS Real Estate	10108682	7908331	7239450																						BRITISH AIRWAYS PLC - TOTAL ASSETS	914447(WC02999)~E	UK-DS Consumer Discr	21463803	20599679	16010201
#ERROR		UK-DS Real Estate	$$ER: 4540,NO DATA VALUES FOUND																								BRITISH AIRWAYS PLC - CURRENT ASSETS - TOTAL	914447(WC02201)~E	UK-DS Consumer Discr	4124105	4152733	3180788
#ERROR		UK-DS Real Estate	$$ER: 4540,NO DATA VALUES FOUND																								BRITISH AIRWAYS PLC - OTHER INVESTMENTS	914447(WC02250)~E	UK-DS Consumer Discr	55688	109325	94928
BRITISH LAND COMPANY - INVST IN UNCONSOLIDATED SUBDRS	901587(WC02256)~E	UK-DS Real Estate	956913	800085	341381																						BRITISH AIRWAYS PLC - INVST IN UNCONSOLIDATED SUBDRS	914447(WC02256)~E	UK-DS Consumer Discr	806683	519293	454803
BRITISH LAND COMPANY - TOTAL LIABILITIES	901587(WC03351)~E	UK-DS Real Estate	5076849	3736611	3701035																						BRITISH AIRWAYS PLC - TOTAL LIABILITIES	914447(WC03351)~E	UK-DS Consumer Discr	16189340	15223473	11304902
#ERROR		UK-DS Real Estate	$$ER: 4540,NO DATA VALUES FOUND																								BRITISH AIRWAYS PLC - CURRENT LIABILITIES-TOTAL	914447(WC03101)~E	UK-DS Consumer Discr	5355609	4953376	3996883
BRITISH LAND COMPANY - LONG TERM DEBT	901587(WC03251)~E	UK-DS Real Estate	4376367	3280108	3339138																						BRITISH AIRWAYS PLC - LONG TERM DEBT	914447(WC03251)~E	UK-DS Consumer Discr	10356404	9840836	7038821
BRITISH LAND - SALES(REVENUE)	901587(DWSL)~E	UK-DS Real Estate	609486	507226	501436																						BRITISH AIRWAYS DEAD - EX.INTO 74190D - SALES(REVENUE)	914447(DWSL)~E	UK-DS Consumer Discr	14224344	14332798	12244262
BRITISH LAND - NET PROFIT(INCOME)	901587(DWNP)~E	UK-DS Real Estate	83923	152026	114347																						BRITISH AIRWAYS DEAD - EX.INTO 74190D - NET PROFIT(INCOME)	914447(DWNP)~E	UK-DS Consumer Discr	-33413	331190	651743
BRITISH LAND COMPANY - NET CASH FLOW-OPERATING ACTIVS	901587(WC04860)~E	UK-DS Real Estate	249678	174412	124605																						BRITISH AIRWAYS PLC - NET CASH FLOW-OPERATING ACTIVS	914447(WC04860)~E	UK-DS Consumer Discr	1452665	1451769	488807
SKY LTD - CURRENT ASSETS - TOTAL	135116(WC02201)~E	UK-DS Consumer Discr	959325	716775	737428	57797	109861	544400	-434539	-376742	-0.126095	-0.239683	-1.18771	0.94803	0.821935	0.0411795	0.0782744	0.387877	-0.309603	-0.268423	0.222476	0.0605571	-2.29819	-0.453943	-0.326575	0.182016	BRITISH AMERICAN TOB - CURRENT ASSETS - TOTAL	901295(WC02201)~E	UK-DS Consumer Staples	10871918	11530547	6508926	-259582	3016199	250139	2766060	2506478	-0.243503	2.82938	0.234645	2.59473	2.35123	-0.00960966	0.111659	0.00926008	0.102399	0.0927892	0.19071	0.44582
SKY LTD - CASH - GENERIC	135116(WC02005)~E	UK-DS Consumer Discr	80707	91669	89566																						BRITISH AMERICAN TOB - CASH - GENERIC	901295(WC02005)~E	UK-DS Consumer Staples	3003978	4213827	1636441
SKY LTD - CURRENT LIABILITIES-TOTAL	135116(WC03101)~E	UK-DS Consumer Discr	933762	738028	745024																						BRITISH AMERICAN TOB - CURRENT LIABILITIES-TOTAL	901295(WC03101)~E	UK-DS Consumer Staples	8754177	7877814	5709833
SKY LTD - SHORT TERM DEBT & CURRENT PORT	135116(WC03051)~E	UK-DS Consumer Discr	161	142	17289																						BRITISH AMERICAN TOB - SHORT TERM DEBT & CURRENT PORT	901295(WC03051)~E	UK-DS Consumer Staples	1726333	1660772	2259847
[truncated: 6,688 more rows]
[truncated: 544 more columns]
