# Supplementary material for: The countercyclical long-term operating accrual-based trading strategy in the Stoxx Europe 600 index: The importance of asset and liability components
Source: PLoS One. 2022 May 26;17(5):e0266045. doi: 10.1371/journal.pone.0266045 (PMC9135269; doi:10.1371/journal.pone.0266045)
Supplement: S1 File — (ZIP) [file pone.0266045.s001.zip › MV y TR RZ.xlsm]

## Sheet: MV
Start	2000-05-02			#¿NOMBRE?	2001-05-02			##########	2002-05-02			##########	2003-05-02			##########	2004-05-02			##########	2005-05-02			#¿NOMBRE?	2006-05-02			##########	2007-05-02			##########	2008-05-02			##########	2009-05-02			##########	2010-05-02			##########	2011-05-02			##########	2012-05-02
End	2000-05-02			End	2001-05-02			End	2002-05-02			End	2003-05-02			End	2004-05-02			End	2005-05-02			End	2006-05-02			End	2007-05-02			End	2008-05-02			End	2009-05-02			End	2010-05-02			End	2011-05-02			End	2012-05-02
Frequency	Y			Frequency	Y			Frequency	Y			Frequency	Y			Frequency	Y			Frequency	Y			Frequency	Y			Frequency	Y			Frequency	Y			Frequency	Y			Frequency	Y			Frequency	Y			Frequency	Y
Name	CURRENCY	2000-05-02		Name	CURRENCY	2001-05-02		Name	CURRENCY	2002-05-02		Name	CURRENCY	2003-05-02		Name	CURRENCY	2004-05-02		Name	CURRENCY	2005-05-02		Name	CURRENCY	2006-05-02		Name	CURRENCY	2007-05-02		Name	CURRENCY	2008-05-02		Name	CURRENCY	2009-05-02		Name	CURRENCY	2010-05-02		Name	CURRENCY	2011-05-02		Name	CURRENCY
3I GROUP - MARKET VALUE	E	13186.5		3I GROUP - MARKET VALUE	E	12209.3		3I GROUP - MARKET VALUE	E	6866.68		3I GROUP - MARKET VALUE	E	4059.11		3I GROUP - MARKET VALUE	E	5491.8		3I GROUP - MARKET VALUE	E	5771.15		3I GROUP - MARKET VALUE	E	7201.89		3I GROUP - MARKET VALUE	E	7843.71		3I GROUP - MARKET VALUE	E	4239.87		3I GROUP - MARKET VALUE	E	1522.84		3I GROUP - MARKET VALUE	E	3053.93		3I GROUP - MARKET VALUE	E	3049.77		3I GROUP - MARKET VALUE	E
ABB LTD N - MARKET VALUE	E	37753.6		ABB LTD N - MARKET VALUE	E	24343.3		ABB LTD N - MARKET VALUE	E	12099.9		ABB LTD N - MARKET VALUE	E	3528.35		A P MOLLER MAERSK B - MARKET VALUE	E	11579.2		A P MOLLER MAERSK B - MARKET VALUE	E	15203.7		A P MOLLER MAERSK B - MARKET VALUE	E	15239		A P MOLLER MAERSK B - MARKET VALUE	E	18198.1		A P MOLLER MAERSK B - MARKET VALUE	E	14873.2		A P MOLLER MAERSK B - MARKET VALUE	E	9620.31		A P MOLLER MAERSK B - MARKET VALUE	E	13837.6		A P MOLLER MAERSK B - MARKET VALUE	E	14897.4		A P MOLLER MAERSK B - MARKET VALUE	E
ABBEY NATIONAL DEAD - T/O SEE 702853 - MARKET VALUE	E	18615.7		ABBEY NATIONAL DEAD - T/O SEE 702853 - MARKET VALUE	E	28709.8		ABBEY NATIONAL DEAD - T/O SEE 702853 - MARKET VALUE	E	25690.6		ABBEY NATIONAL DEAD - T/O SEE 702853 - MARKET VALUE	E	9409.96		ABB LTD N - MARKET VALUE	E	9854.1		ABB LTD N - MARKET VALUE	E	10150.7		ABB LTD N - MARKET VALUE	E	23598.2		ABB LTD N - MARKET VALUE	E	32478.2		A2A - MARKET VALUE	E	7362.32		A2A - MARKET VALUE	E	3922.4		A2A - MARKET VALUE	E	4063.38		A2A - MARKET VALUE	E	3853.47		A2A - MARKET VALUE	E
ABN AMRO HOLDING DEAD - 25/04/08 - MARKET VALUE	E	32813.8		ABN AMRO HOLDING DEAD - 25/04/08 - MARKET VALUE	E	33952.1		ABN AMRO HOLDING DEAD - 25/04/08 - MARKET VALUE	E	33449.5		ABN AMRO HOLDING DEAD - 25/04/08 - MARKET VALUE	E	23074.1		ABBEY NATIONAL DEAD - T/O SEE 702853 - MARKET VALUE	E	9826.64		ABERTIS INFRAESTRUCTURAS DEAD - DELIST.06/08/18 - MARKET VALUE	E	8946.18		ABERTIS INFRAESTRUCTURAS DEAD - DELIST.06/08/18 - MARKET VALUE	E	11447.4		ABERTIS INFRAESTRUCTURAS DEAD - DELIST.06/08/18 - MARKET VALUE	E	13446.4		ABB LTD N - MARKET VALUE	E	46113.9		ABB LTD N - MARKET VALUE	E	25232		ABB LTD N - MARKET VALUE	E	34209.9		AALBERTS - MARKET VALUE	E	1816.28		AALBERTS - MARKET VALUE	E
ACCOR - MARKET VALUE	E	7684.51		ACCOR - MARKET VALUE	E	9345.07		ACCOR - MARKET VALUE	E	9071.73		ACCOR - MARKET VALUE	E	5802.4		ABERTIS INFRAESTRUCTURAS DEAD - DELIST.06/08/18 - MARKET VALUE	E	6873.61		ABN AMRO HOLDING DEAD - 25/04/08 - MARKET VALUE	E	33982.5		ABN AMRO HOLDING DEAD - 25/04/08 - MARKET VALUE	E	44896.1		ABN AMRO HOLDING DEAD - 25/04/08 - MARKET VALUE	E	69571.5		ABERTIS INFRAESTRUCTURAS DEAD - DELIST.06/08/18 - MARKET VALUE	E	13764.1		ABERDEEN ASSET MAN. DEAD - 15/08/17 - MARKET VALUE	E	1161.49		ABERDEEN ASSET MAN. DEAD - 15/08/17 - MARKET VALUE	E	1763.18		ABB LTD N - MARKET VALUE	E	42320.1		ABB LTD N - MARKET VALUE	E
ACEA - MARKET VALUE	E	4214.57		ACEA - MARKET VALUE	E	2204.19		ACEA - MARKET VALUE	E	1448.16		ACEA - MARKET VALUE	E	777.32		ABN AMRO HOLDING DEAD - 25/04/08 - MARKET VALUE	E	29216.5		ACCOR - MARKET VALUE	E	7420.9		ACCOR - MARKET VALUE	E	10428.5		ACCOR - MARKET VALUE	E	15680.9		ACCOR - MARKET VALUE	E	12450		ABERTIS INFRAESTRUCTURAS DEAD - DELIST.06/08/18 - MARKET VALUE	E	9116.47		ABERTIS INFRAESTRUCTURAS DEAD - DELIST.06/08/18 - MARKET VALUE	E	9385.77		ABERDEEN ASSET MAN. DEAD - 15/08/17 - MARKET VALUE	E	2940.05		ABERDEEN ASSET MAN. DEAD - 15/08/17 - MARKET VALUE	E
ACERALIA DEAD - DELIST 02/03/04 - MARKET VALUE	E	1490		ACERINOX 'R' - MARKET VALUE	E	1999.35		ACERINOX 'R' - MARKET VALUE	E	2862.3		ACERINOX 'R' - MARKET VALUE	E	2212.2		ACCOR - MARKET VALUE	E	7039.83		ACERINOX 'R' - MARKET VALUE	E	3071.54		ACERINOX 'R' - MARKET VALUE	E	3505.84		SUBSEA 7 - MARKET VALUE	E	3096.89		SUBSEA 7 - MARKET VALUE	E	3133.13		ACCOR - MARKET VALUE	E	7084.99		ACCOR - MARKET VALUE	E	9852.85		ABERTIS INFRAESTRUCTURAS DEAD - DELIST.06/08/18 - MARKET VALUE	E	11809.8		ABERTIS INFRAESTRUCTURAS DEAD - DELIST.06/08/18 - MARKET VALUE	E
ACERINOX 'R' - MARKET VALUE	E	2544.46		ACS ACTIV.CONSTR.Y SERV. - MARKET VALUE	E	2038.45		ACS ACTIV.CONSTR.Y SERV. - MARKET VALUE	E	2098.03		ABERTIS INFRAESTRUCTURAS DEAD - DELIST.06/08/18 - MARKET VALUE	E	3552.06		ACERINOX 'R' - MARKET VALUE	E	2855.72		ACS ACTIV.CONSTR.Y SERV. - MARKET VALUE	E	6856.32		ACS ACTIV.CONSTR.Y SERV. - MARKET VALUE	E	11715.4		ACERINOX 'R' - MARKET VALUE	E	4520.49		ACERINOX 'R' - MARKET VALUE	E	4562		SUBSEA 7 - MARKET VALUE	E	1160.18		SUBSEA 7 - MARKET VALUE	E	2846.9		ACCOR - MARKET VALUE	E	6837.68		ACCIONA - MARKET VALUE	E
ADECCO GROUP - MARKET VALUE	E	16878.6		ACTELION DEAD - 07/11/17 - MARKET VALUE	E	720.58		ADECCO GROUP - MARKET VALUE	E	12927.7		ACS ACTIV.CONSTR.Y SERV. - MARKET VALUE	E	2192.84		ACS ACTIV.CONSTR.Y SERV. - MARKET VALUE	E	4857.23		ACTELION DEAD - 07/11/17 - MARKET VALUE	E	1859.45		ACTELION DEAD - 07/11/17 - MARKET VALUE	E	2062.81		ACS ACTIV.CONSTR.Y SERV. - MARKET VALUE	E	16232.1		ACS ACTIV.CONSTR.Y SERV. - MARKET VALUE	E	13465.6		ACERINOX 'R' - MARKET VALUE	E	2954.96		ACERINOX 'R' - MARKET VALUE	E	3724.61		ACERINOX 'R' - MARKET VALUE	E	3398.02		ACCOR - MARKET VALUE	E
ADIDAS (XET) - MARKET VALUE	E	3174.5		ADECCO GROUP - MARKET VALUE	E	12867.2		ADIDAS (XET) - MARKET VALUE	E	3650.67		ACTELION DEAD - 07/11/17 - MARKET VALUE	E	1259.91		ACTELION DEAD - 07/11/17 - MARKET VALUE	E	2000.42		ADECCO GROUP - MARKET VALUE	E	7059.36		ADECCO GROUP - MARKET VALUE	E	9266.25		ACTELION DEAD - 07/11/17 - MARKET VALUE	E	4187.47		ACTELION DEAD - 07/11/17 - MARKET VALUE	E	4033.15		ACKERMANS & VAN HAAREN - MARKET VALUE	E	1488.27		ACKERMANS & VAN HAAREN - MARKET VALUE	E	1745.86		ACKERMANS & VAN HAAREN - MARKET VALUE	E	2402.4		ACERINOX 'R' - MARKET VALUE	E
AEGIS GROUP DEAD - 27/03/13 - MARKET VALUE	E	3285.24		ADIDAS (XET) - MARKET VALUE	E	3081.53		AEGIS GROUP DEAD - 27/03/13 - MARKET VALUE	E	1965.38		ADECCO GROUP - MARKET VALUE	E	6187.34		ADECCO GROUP - MARKET VALUE	E	7292.91		ADIDAS (XET) - MARKET VALUE	E	5877.2		ADIDAS (XET) - MARKET VALUE	E	8496.6		ADECCO GROUP - MARKET VALUE	E	9782.14		ADECCO GROUP - MARKET VALUE	E	7360.33		ACS ACTIV.CONSTR.Y SERV. - MARKET VALUE	E	12092.5		ACS ACTIV.CONSTR.Y SERV. - MARKET VALUE	E	10782		ACS ACTIV.CONSTR.Y SERV. - MARKET VALUE	E	10772.5		ACKERMANS & VAN HAAREN - MARKET VALUE	E
AEGON - MARKET VALUE	E	51436.4		AEGIS GROUP DEAD - 27/03/13 - MARKET VALUE	E	2406.45		AEGON - MARKET VALUE	E	35627.4		ADIDAS (XET) - MARKET VALUE	E	3555.36		ADIDAS (XET) - MARKET VALUE	E	4400.85		AEGIS GROUP DEAD - 27/03/13 - MARKET VALUE	E	1574.33		AEGIS GROUP DEAD - 27/03/13 - MARKET VALUE	E	2253.83		ADIDAS (XET) - MARKET VALUE	E	8753.37		ADIDAS (XET) - MARKET VALUE	E	8221.14		ACTELION DEAD - 07/11/17 - MARKET VALUE	E	4364.24		ACTELION DEAD - 07/11/17 - MARKET VALUE	E	3968.76		ACTELION DEAD - 07/11/17 - MARKET VALUE	E	4703.43		ACS ACTIV.CONSTR.Y SERV. - MARKET VALUE	E
A2A - MARKET VALUE	E	8856.23		AEGON - MARKET VALUE	E	51693.8		A2A - MARKET VALUE	E	3258.08		AEGIS GROUP DEAD - 27/03/13 - MARKET VALUE	E	1175.78		AEGIS GROUP DEAD - 27/03/13 - MARKET VALUE	E	1490.31		AEGON - MARKET VALUE	E	14998.9		AEGON - MARKET VALUE	E	22817.4		ADMIRAL GROUP - MARKET VALUE	E	3949.3		ADMIRAL GROUP - MARKET VALUE	E	3054.51		ADECCO GROUP - MARKET VALUE	E	5679.23		ADECCO GROUP - MARKET VALUE	E	8428.74		ADECCO GROUP - MARKET VALUE	E	9033.79		ACTELION DEAD - 07/11/17 - MARKET VALUE	E
AEROPORTI DI ROMA DEAD - DELIST.29/03/01 - MARKET VALUE	E	1855.79		A2A - MARKET VALUE	E	4932.13		AGF-ASR.GL.DE FRN. DEAD - 10/07/07 - MARKET VALUE	E	10289.5		AEGON - MARKET VALUE	E	13430.6		AEGON - MARKET VALUE	E	16483.4		A2A - MARKET VALUE	E	2818.87		A2A - MARKET VALUE	E	3142.88		ADP - MARKET VALUE	E	7319.12		ADP - MARKET VALUE	E	7644.7		ADIDAS (XET) - MARKET VALUE	E	5538.41		ADIDAS (XET) - MARKET VALUE	E	9467.02		ADIDAS (XET) - MARKET VALUE	E	10502.6		ADECCO GROUP - MARKET VALUE	E
AEROSPATIALE MATRA DEAD - DEL. 10/07/00 - MARKET VALUE	E	9204.08		AGF-ASR.GL.DE FRN. DEAD - 10/07/07 - MARKET VALUE	E	12275.1		AGGREGATE INDUSTRIES DEAD - T/O BY 14630H - MARKET VALUE	E	1865.06		A2A - MARKET VALUE	E	2341.86		A2A - MARKET VALUE	E	2736.07		AGF-ASR.GL.DE FRN. DEAD - 10/07/07 - MARKET VALUE	E	11756.4		AGF-ASR.GL.DE FRN. DEAD - 10/07/07 - MARKET VALUE	E	19101		AEGIS GROUP DEAD - 27/03/13 - MARKET VALUE	E	2405.76		AEGIS GROUP DEAD - 27/03/13 - MARKET VALUE	E	1899.04		ADMIRAL GROUP - MARKET VALUE	E	2717.38		ADMIRAL GROUP - MARKET VALUE	E	4054.61		ADMIRAL GROUP - MARKET VALUE	E	5102.62		ADIDAS (XET) - MARKET VALUE	E
AGF-ASR.GL.DE FRN. DEAD - 10/07/07 - MARKET VALUE	E	10140.4		AGFA-GEVAERT - MARKET VALUE	E	2669.8		AGGREKO DEAD - DELIST.11/08/21 - MARKET VALUE	E	1413.63		AGF-ASR.GL.DE FRN. DEAD - 10/07/07 - MARKET VALUE	E	5467		AGF-ASR.GL.DE FRN. DEAD - 10/07/07 - MARKET VALUE	E	9566.94		AGFA-GEVAERT - MARKET VALUE	E	3293.41		AGFA-GEVAERT - MARKET VALUE	E	2066.08		AEGON - MARKET VALUE	E	25317.7		AEGON - MARKET VALUE	E	17461.9		ADP - MARKET VALUE	E	4344.36		ADP - MARKET VALUE	E	6139.51		ADP - MARKET VALUE	E	6537.33		ADMIRAL GROUP - MARKET VALUE	E
AGFA-GEVAERT - MARKET VALUE	E	3001.6		AGGREGATE INDUSTRIES DEAD - T/O BY 14630H - MARKET VALUE	E	1688.59		KONINKLIJKE AHOLD DELHAIZE - MARKET VALUE	E	24639.8		AGFA-GEVAERT - MARKET VALUE	E	2401		AGFA-GEVAERT - MARKET VALUE	E	2655.8		KONINKLIJKE AHOLD DELHAIZE - MARKET VALUE	E	9045.8		KONINKLIJKE AHOLD DELHAIZE - MARKET VALUE	E	10092.8		A2A - MARKET VALUE	E	5179.63		AGGREKO DEAD - DELIST.11/08/21 - MARKET VALUE	E	2172.99		AEGIS GROUP DEAD - 27/03/13 - MARKET VALUE	E	1214.53		AEGIS GROUP DEAD - 27/03/13 - MARKET VALUE	E	1758.11		AEGIS GROUP DEAD - 27/03/13 - MARKET VALUE	E	2021.58		ADP - MARKET VALUE	E
AIR FRANCE-KLM - MARKET VALUE	E	3670.34		AGGREKO DEAD - DELIST.11/08/21 - MARKET VALUE	E	2008.62		AIR FRANCE-KLM - MARKET VALUE	E	4428.58		AGGREGATE INDUSTRIES DEAD - T/O BY 14630H - MARKET VALUE	E	1406.4		AGGREGATE INDUSTRIES DEAD - T/O BY 14630H - MARKET VALUE	E	1684.03		AIR FRANCE-KLM - MARKET VALUE	E	3332.27		AIR FRANCE-KLM - MARKET VALUE	E	4983.59		AGFA-GEVAERT - MARKET VALUE	E	2290.34		KONINKLIJKE AHOLD DELHAIZE - MARKET VALUE	E	11489.8		AEGON - MARKET VALUE	E	6155.08		AEGON - MARKET VALUE	E	9211.47		AEGON - MARKET VALUE	E	10293		AEGIS GROUP DEAD - 27/03/13 - MARKET VALUE	E
L AIR LQE.SC.ANYME. POUR L ETUDE ET L EPXTN. - MARKET VALUE	E	11991.4		KONINKLIJKE AHOLD DELHAIZE - MARKET VALUE	E	28165		L AIR LQE.SC.ANYME. POUR L ETUDE ET L EPXTN. - MARKET VALUE	E	15153.9		AGGREKO DEAD - DELIST.11/08/21 - MARKET VALUE	E	662.07		KONINKLIJKE AHOLD DELHAIZE - MARKET VALUE	E	10076.4		L AIR LQE.SC.ANYME. POUR L ETUDE ET L EPXTN. - MARKET VALUE	E	15134.7		L AIR LQE.SC.ANYME. POUR L ETUDE ET L EPXTN. - MARKET VALUE	E	18769.2		KONINKLIJKE AHOLD DELHAIZE - MARKET VALUE	E	15102.2		AIR FRANCE-KLM - MARKET VALUE	E	6274.57		AGGREKO DEAD - DELIST.11/08/21 - MARKET VALUE	E	1817.33		AGEAS (EX-FORTIS) - MARKET VALUE	E	5524.05		AGEAS (EX-FORTIS) - MARKET VALUE	E	4978.23		AEGON - MARKET VALUE	E
MYTRAVEL GROUP DEAD - DELIST 18/06/07 - MARKET VALUE	E	2725.78		AIR FRANCE-KLM - MARKET VALUE	E	4512.1		AIXTRON (XET) - MARKET VALUE	E	1004.57		KONINKLIJKE AHOLD DELHAIZE - MARKET VALUE	E	4780.86		AIR FRANCE-KLM - MARKET VALUE	E	3219.79		AKZO NOBEL - MARKET VALUE	E	9093.75		AKASTOR - MARKET VALUE	E	4434.14		AIR FRANCE-KLM - MARKET VALUE	E	10498.5		L AIR LQE.SC.ANYME. POUR L ETUDE ET L EPXTN. - MARKET VALUE	E	22790.5		KONINKLIJKE AHOLD DELHAIZE - MARKET VALUE	E	9930.8		AGGREKO DEAD - DELIST.11/08/21 - MARKET VALUE	E	3874.07		AGGREKO DEAD - DELIST.11/08/21 - MARKET VALUE	E	5503.59		AFREN DEAD - 10/08/15 - MARKET VALUE	E
AIXTRON (XET) - MARKET VALUE	E	4915.38		L AIR LQE.SC.ANYME. POUR L ETUDE ET L EPXTN. - MARKET VALUE	E	15084.7		AKZO NOBEL - MARKET VALUE	E	13602.3		AIR FRANCE-KLM - MARKET VALUE	E	2307.7		L AIR LQE.SC.ANYME. POUR L ETUDE ET L EPXTN. - MARKET VALUE	E	14608.7		ALCATEL-LUCENT DEAD - 02/11/16 - MARKET VALUE	E	10913.6		AKZO NOBEL - MARKET VALUE	E	13162.8		L AIR LQE.SC.ANYME. POUR L ETUDE ET L EPXTN. - MARKET VALUE	E	21900.2		AKASTOR - MARKET VALUE	E	4507.51		AIR FRANCE-KLM - MARKET VALUE	E	2543.46		KONINKLIJKE AHOLD DELHAIZE - MARKET VALUE	E	12222.8		KONINKLIJKE AHOLD DELHAIZE - MARKET VALUE	E	11365.9		AGEAS (EX-FORTIS) - MARKET VALUE	E
AKZO NOBEL - MARKET VALUE	E	12750.5		MYTRAVEL GROUP DEAD - DELIST 18/06/07 - MARKET VALUE	E	2448.64		ALCATEL-LUCENT DEAD - 02/11/16 - MARKET VALUE	E	16095.6		L AIR LQE.SC.ANYME. POUR L ETUDE ET L EPXTN. - MARKET VALUE	E	13379.8		AKZO NOBEL - MARKET VALUE	E	8836.22		ALFA LAVAL - MARKET VALUE	E	1213.38		ALCATEL-LUCENT DEAD - 02/11/16 - MARKET VALUE	E	16485.4		AKASTOR - MARKET VALUE	E	4979.4		AKZO NOBEL - MARKET VALUE	E	15509.2		L AIR LQE.SC.ANYME. POUR L ETUDE ET L EPXTN. - MARKET VALUE	E	16157.7		AIR FRANCE-KLM - MARKET VALUE	E	3611.64		AIR FRANCE-KLM - MARKET VALUE	E	3568.1		AGGREKO DEAD - DELIST.11/08/21 - MARKET VALUE	E
ALCATEL-LUCENT DEAD - 02/11/16 - MARKET VALUE	E	53311		AIXTRON (XET) - MARKET VALUE	E	3371.18		ALLEANZA DEAD - MERG SEE 923375 - MARKET VALUE	E	9089.71		AKZO NOBEL - MARKET VALUE	E	5680.02		ALCATEL-LUCENT DEAD - 02/11/16 - MARKET VALUE	E	16427.6		ALLEANZA DEAD - MERG SEE 923375 - MARKET VALUE	E	7925.99		ALFA LAVAL - MARKET VALUE	E	3003.64		AKZO NOBEL - MARKET VALUE	E	16596.5		ALCATEL-LUCENT DEAD - 02/11/16 - MARKET VALUE	E	10449.1		AKASTOR - MARKET VALUE	E	1272.62		L AIR LQE.SC.ANYME. POUR L ETUDE ET L EPXTN. - MARKET VALUE	E	23311.9		L AIR LQE.SC.ANYME. POUR L ETUDE ET L EPXTN. - MARKET VALUE	E	28460.3		KONINKLIJKE AHOLD DELHAIZE - MARKET VALUE	E
ALUSUISSE R DEAD - DELIST.30/04/01 - MARKET VALUE	E	4326.3		AKZO NOBEL - MARKET VALUE	E	13153.1		ALLIANCE & LEICESTER DEAD - EX.INTO 702853 - MARKET VALUE	E	7615.95		ALCATEL-LUCENT DEAD - 02/11/16 - MARKET VALUE	E	9421.3		ALFA LAVAL - MARKET VALUE	E	1415.98		ALLIANCE & LEICESTER DEAD - EX.INTO 702853 - MARKET VALUE	E	5406.78		ALLEANZA DEAD - MERG SEE 923375 - MARKET VALUE	E	8251.83		ALCATEL-LUCENT DEAD - 02/11/16 - MARKET VALUE	E	22611.8		ALFA LAVAL - MARKET VALUE	E	4676.81		AKZO NOBEL - MARKET VALUE	E	7390.08		AIXTRON (XET) - MARKET VALUE	E	2531.19		AIXTRON (XET) - MARKET VALUE	E	2917.96		AIR FRANCE-KLM - MARKET VALUE	E
ALITALIA DEAD - 26/01/09 - MARKET VALUE	E	3367.86		ALCATEL-LUCENT DEAD - 02/11/16 - MARKET VALUE	E	46063.9		ALLIANCE UNICHEM DEAD - EX.INTO 901192 - MARKET VALUE	E	3441.19		ALLEANZA DEAD - MERG SEE 923375 - MARKET VALUE	E	7041.56		ALLEANZA DEAD - MERG SEE 923375 - MARKET VALUE	E	7828.66		ALLIANCE UNICHEM DEAD - EX.INTO 901192 - MARKET VALUE	E	4214.61		ALLIANCE & LEICESTER DEAD - EX.INTO 702853 - MARKET VALUE	E	7272.71		ALFA LAVAL - MARKET VALUE	E	5038.35		ALLEANZA DEAD - MERG SEE 923375 - MARKET VALUE	E	7170.81		ALCATEL-LUCENT DEAD - 02/11/16 - MARKET VALUE	E	4510.9		AKASTOR - MARKET VALUE	E	3515.47		AKASTOR - MARKET VALUE	E	4402.18		L AIR LQE.SC.ANYME. POUR L ETUDE ET L EPXTN. - MARKET VALUE	E
ALLEANZA DEAD - MERG SEE 923375 - MARKET VALUE	E	8312.35		ALITALIA DEAD - 26/01/09 - MARKET VALUE	E	2570.42		ALLIANZ (XET) - MARKET VALUE	E	68072.3		ALLIANCE & LEICESTER DEAD - EX.INTO 702853 - MARKET VALUE	E	5651.95		ALLIANCE & LEICESTER DEAD - EX.INTO 702853 - MARKET VALUE	E	5706.57		ALLIANZ (XET) - MARKET VALUE	E	35954.2		ALLIANCE UNICHEM DEAD - EX.INTO 901192 - MARKET VALUE	E	4689.85		ALLEANZA DEAD - MERG SEE 923375 - MARKET VALUE	E	8922.32		ALLIANCE & LEICESTER DEAD - EX.INTO 702853 - MARKET VALUE	E	2913.32		ALFA LAVAL - MARKET VALUE	E	2904.57		AKZO NOBEL - MARKET VALUE	E	10459.6		AKZO NOBEL - MARKET VALUE	E	12211		AIXTRON (XET) - MARKET VALUE	E
ALLIANCE & LEICESTER DEAD - EX.INTO 702853 - MARKET VALUE	E	5559.78		ALLEANZA DEAD - MERG SEE 923375 - MARKET VALUE	E	10406.5		ALLIED DOMECQ DEAD - EX.INTO 923539 - MARKET VALUE	E	7855.38		ALLIANCE UNICHEM DEAD - EX.INTO 901192 - MARKET VALUE	E	2318.92		ALLIANCE UNICHEM DEAD - EX.INTO 901192 - MARKET VALUE	E	3166.61		ALLIED DOMECQ DEAD - EX.INTO 923539 - MARKET VALUE	E	11201.1		ALLIANZ (XET) - MARKET VALUE	E	54376.9		ALLIANCE & LEICESTER DEAD - EX.INTO 702853 - MARKET VALUE	E	7386.47		ALLIANZ (XET) - MARKET VALUE	E	60099.5		ALLEANZA DEAD - MERG SEE 923375 - MARKET VALUE	E	4321.96		ALCATEL-LUCENT DEAD - 02/11/16 - MARKET VALUE	E	5540.16		ALCATEL-LUCENT DEAD - 02/11/16 - MARKET VALUE	E	10268.1		AKASTOR - MARKET VALUE	E
ALLIANZ (XET) - MARKET VALUE	E	106104		ALLIANCE & LEICESTER DEAD - EX.INTO 702853 - MARKET VALUE	E	6505.5		AIB GROUP - MARKET VALUE	E	12804.3		ALLIANZ (XET) - MARKET VALUE	E	25309.6		ALLIANZ (XET) - MARKET VALUE	E	33951.4		AIB GROUP - MARKET VALUE	E	13688		AIB GROUP - MARKET VALUE	E	16634.5		ALLIANCE BOOTS DEAD - 28/06/07 - MARKET VALUE	E	15899.3		AIB GROUP - MARKET VALUE	E	12329.2		ALLIANZ (XET) - MARKET VALUE	E	31595.7		ALFA LAVAL - MARKET VALUE	E	4814.25		ALFA LAVAL - MARKET VALUE	E	6355.27		AKZO NOBEL - MARKET VALUE	E
AIB GROUP - MARKET VALUE	E	9376.02		ALLIANCE UNICHEM DEAD - EX.INTO 901192 - MARKET VALUE	E	2903.68		ALMANIJ DEAD - DELIST 03/03/05 - MARKET VALUE	E	8412.55		ALLIED DOMECQ DEAD - EX.INTO 923539 - MARKET VALUE	E	5644.72		ALLIED DOMECQ DEAD - EX.INTO 923539 - MARKET VALUE	E	7388.35		ALPHA SERVICES AND HOLDINGS - MARKET VALUE	E	6071.59		ALPHA SERVICES AND HOLDINGS - MARKET VALUE	E	8951.61		ALLIANZ (XET) - MARKET VALUE	E	72039.4		ALPHA SERVICES AND HOLDINGS - MARKET VALUE	E	9288.06		AIB GROUP - MARKET VALUE	E	847.45		ALLIANZ (XET) - MARKET VALUE	E	39507.4		ALLIANZ (XET) - MARKET VALUE	E	48131.5		ALCATEL-LUCENT DEAD - 02/11/16 - MARKET VALUE	E
ALLIED ZURICH DEAD - DEAD 17/10/00 - MARKET VALUE	E	17484.9		ALLIANZ (XET) - MARKET VALUE	E	78762.8		ALPHA SERVICES AND HOLDINGS - MARKET VALUE	E	2777.56		AIB GROUP - MARKET VALUE	E	12425.7		AIB GROUP - MARKET VALUE	E	10176.7		ALSTOM - MARKET VALUE	E	3298.32		ALSTOM - MARKET VALUE	E	9948.29		AIB GROUP - MARKET VALUE	E	20034.7		ALSTOM - MARKET VALUE	E	21294.1		ALPHA SERVICES AND HOLDINGS - MARKET VALUE	E	3061.78		AIB GROUP - MARKET VALUE	E	1268.52		ALPHA SERVICES AND HOLDINGS - MARKET VALUE	E	2072.97		ALFA LAVAL - MARKET VALUE	E
ALMANIJ DEAD - DELIST 03/03/05 - MARKET VALUE	E	7963.37		ALLIED DOMECQ DEAD - EX.INTO 923539 - MARKET VALUE	E	7003.83		ALSTOM - MARKET VALUE	E	3144.65		ALMANIJ DEAD - DELIST 03/03/05 - MARKET VALUE	E	6620.8		ALMANIJ DEAD - DELIST 03/03/05 - MARKET VALUE	E	9661.95		ALTADIS DEAD - TAKEOVER 316461 - MARKET VALUE	E	9402.93		ALTADIS DEAD - TAKEOVER 316461 - MARKET VALUE	E	10200.8		ALPHA SERVICES AND HOLDINGS - MARKET VALUE	E	9237.61		AMEC FOSTER WHEELER DEAD - DELIST.09/10/17 - MARKET VALUE	E	3464.1		ALPIQ HOLDING DEAD - DELIST.17/12/19 - MARKET VALUE	E	7848		ALPHA SERVICES AND HOLDINGS - MARKET VALUE	E	3157.53		ALPIQ HOLDING DEAD - DELIST.17/12/19 - MARKET VALUE	E	7213.57		ALLIANZ (XET) - MARKET VALUE	E
ALPHA SERVICES AND HOLDINGS - MARKET VALUE	E	6577.97		AIB GROUP - MARKET VALUE	E	11008.1		ALTADIS DEAD - TAKEOVER 316461 - MARKET VALUE	E	7193.83		ALPHA SERVICES AND HOLDINGS - MARKET VALUE	E	2388.71		ALPHA SERVICES AND HOLDINGS - MARKET VALUE	E	5146.56		ALTANA (XET) - MARKET VALUE	E	6774.3		ALTANA (XET) - MARKET VALUE	E	7115.47		ALSTOM - MARKET VALUE	E	15539		AMLIN DEAD - 02/01/16 - MARKET VALUE	E	1739.36		ALSTOM - MARKET VALUE	E	13812.1		ALPIQ HOLDING DEAD - DELIST.17/12/19 - MARKET VALUE	E	7591.78		ALSTOM - MARKET VALUE	E	13022.2		ALSTOM - MARKET VALUE	E
ALSTOM - MARKET VALUE	E	5855.32		ALMANIJ DEAD - DELIST 03/03/05 - MARKET VALUE	E	8222.6		ALTANA (XET) - MARKET VALUE	E	8675.31		ALSTOM - MARKET VALUE	E	636.55		ALSTOM - MARKET VALUE	E	1690.2		AMADEUS GLOBAL TRAVEL DEAD - 16/12/05 - MARKET VALUE	E	4289.3		GENERALI DTL.HLDG. (XET) DEAD - 09/05/14 - MARKET VALUE	E	5240.24		ALTADIS DEAD - TAKEOVER 316461 - MARKET VALUE	E	12434.7		ANDRITZ - MARKET VALUE	E	2055.56		AMEC FOSTER WHEELER DEAD - DELIST.09/10/17 - MARKET VALUE	E	2347.3		ALSTOM - MARKET VALUE	E	13011.3		AMADEUS IT GROUP - MARKET VALUE	E	6395.94		AMADEUS IT GROUP - MARKET VALUE	E
ALTADIS DEAD - TAKEOVER 316461 - MARKET VALUE	E	4239.32		ALPHA SERVICES AND HOLDINGS - MARKET VALUE	E	5197.59		ALTRAN TECHNOLOGIES DEAD - DELIST.15/04/20 - MARKET VALUE	E	5003.1		ALTADIS DEAD - TAKEOVER 316461 - MARKET VALUE	E	6724.39		ALTADIS DEAD - TAKEOVER 316461 - MARKET VALUE	E	6729.32		GENERALI DTL.HLDG. (XET) DEAD - 09/05/14 - MARKET VALUE	E	3384.52		AMEC FOSTER WHEELER DEAD - DELIST.09/10/17 - MARKET VALUE	E	1917.95		ALTANA (XET) - MARKET VALUE	E	7275.52		ANGLO AMERICAN - MARKET VALUE	E	57831		AMLIN DEAD - 02/01/16 - MARKET VALUE	E	1846.66		AMEC FOSTER WHEELER DEAD - DELIST.09/10/17 - MARKET VALUE	E	3194.49		AMEC FOSTER WHEELER DEAD - DELIST.09/10/17 - MARKET VALUE	E	4466.88		AMEC FOSTER WHEELER DEAD - DELIST.09/10/17 - MARKET VALUE	E
ALTANA (XET) - MARKET VALUE	E	3081		ALSTOM - MARKET VALUE	E	7000.07		AMADEUS GLOBAL TRAVEL DEAD - 16/12/05 - MARKET VALUE	E	4318.8		ALTANA (XET) - MARKET VALUE	E	6201.46		ALTANA (XET) - MARKET VALUE	E	7393.46		AMEC FOSTER WHEELER DEAD - DELIST.09/10/17 - MARKET VALUE	E	1581.54		AMLIN DEAD - 02/01/16 - MARKET VALUE	E	2209.13		AMEC FOSTER WHEELER DEAD - DELIST.09/10/17 - MARKET VALUE	E	2724.07		ANG.IR.BK. DEAD - 21/01/09 - MARKET VALUE	E	6924.42		ANDRITZ - MARKET VALUE	E	1347.32		AMLIN DEAD - 02/01/16 - MARKET VALUE	E	2156.3		AMLIN DEAD - 02/01/16 - MARKET VALUE	E	2327.41		AMER SPORTS DEAD - DELIST.04/09/19 - MARKET VALUE	E
ALTEC HOLDINGS DEAD - DELIST.13/12/18 - MARKET VALUE	E	964.36		ALTADIS DEAD - TAKEOVER 316461 - MARKET VALUE	E	4322.41		GENERALI DTL.HLDG. (XET) DEAD - 09/05/14 - MARKET VALUE	E	6575.8		AMADEUS GLOBAL TRAVEL DEAD - 16/12/05 - MARKET VALUE	E	2666.8		ALTRAN TECHNOLOGIES DEAD - DELIST.15/04/20 - MARKET VALUE	E	994.5		AMER SPORTS DEAD - DELIST.04/09/19 - MARKET VALUE	E	985.6		INVESCO DEAD - EX.INTO 51245V - MARKET VALUE	E	7203.63		AMLIN DEAD - 02/01/16 - MARKET VALUE	E	2426.4		ANTOFAGASTA - MARKET VALUE	E	10142.3		ANGLO AMERICAN - MARKET VALUE	E	21899.7		ANDRITZ - MARKET VALUE	E	2433.6		ANDRITZ - MARKET VALUE	E	3699.8		AMLIN DEAD - 02/01/16 - MARKET VALUE	E
ALTRAN TECHNOLOGIES DEAD - DELIST.15/04/20 - MARKET VALUE	E	7038.51		ALTANA (XET) - MARKET VALUE	E	5483.39		AMEC FOSTER WHEELER DEAD - DELIST.09/10/17 - MARKET VALUE	E	2242.57		GENERALI DTL.HLDG. (XET) DEAD - 09/05/14 - MARKET VALUE	E	2707.62		AMADEUS GLOBAL TRAVEL DEAD - 16/12/05 - MARKET VALUE	E	2914.6		AMLIN DEAD - 02/01/16 - MARKET VALUE	E	985.31		ANGLO AMERICAN - MARKET VALUE	E	53037.5		ANGLO AMERICAN - MARKET VALUE	E	58925.8		ARCANDOR (XET) DEAD - DELIST.09/03/18 - MARKET VALUE	E	2735.74		ANHEUSER-BUSCH INBEV - MARKET VALUE	E	37370.3		ANGLO AMERICAN - MARKET VALUE	E	42759.2		ANGLO AMERICAN - MARKET VALUE	E	46289.2		ANDRITZ - MARKET VALUE	E
AMADEUS GLOBAL TRAVEL DEAD - 16/12/05 - MARKET VALUE	E	8130.2		ALTRAN TECHNOLOGIES DEAD - DELIST.15/04/20 - MARKET VALUE	E	6573.36		AMERSHAM DEAD - DELIST 08/04/04 - MARKET VALUE	E	7469.73		AMEC FOSTER WHEELER DEAD - DELIST.09/10/17 - MARKET VALUE	E	1022.93		GENERALI DTL.HLDG. (XET) DEAD - 09/05/14 - MARKET VALUE	E	3205.23		INVESCO DEAD - EX.INTO 51245V - MARKET VALUE	E	3621.48		ANG.IR.BK. DEAD - 21/01/09 - MARKET VALUE	E	9433.21		ANG.IR.BK. DEAD - 21/01/09 - MARKET VALUE	E	12922.5		ARCELORMITTAL (PAR) DEAD - SEE MOR 899069 - MARKET VALUE	E	83394.4		ANTOFAGASTA - MARKET VALUE	E	6829.5		ANHEUSER-BUSCH INBEV - MARKET VALUE	E	59015.8		ANHEUSER-BUSCH INBEV - MARKET VALUE	E	69102.8		ANGLO AMERICAN - MARKET VALUE	E
INVESCO DEAD - EX.INTO 51245V - MARKET VALUE	E	11044.1		AMADEUS GLOBAL TRAVEL DEAD - 16/12/05 - MARKET VALUE	E	4277.5		AMEY DEAD - DEAD 26/06/03 - MARKET VALUE	E	911.52		AMER SPORTS DEAD - DELIST.04/09/19 - MARKET VALUE	E	651.86		AMEC FOSTER WHEELER DEAD - DELIST.09/10/17 - MARKET VALUE	E	1343.48		ANGLO AMERICAN - MARKET VALUE	E	25572.9		ATRESMEDIA CORP - MARKET VALUE	E	4655.59		ANTOFAGASTA - MARKET VALUE	E	7930.44		ARKEMA - MARKET VALUE	E	2292.04		ARCELORMITTAL - MARKET VALUE	E	26078.9		ANTOFAGASTA - MARKET VALUE	E	11382.5		ANTOFAGASTA - MARKET VALUE	E	15116.8		ANHEUSER-BUSCH INBEV - MARKET VALUE	E
AWG DEAD - 21/12/06 - MARKET VALUE	E	2628.11		GENERALI DTL.HLDG. (XET) DEAD - 09/05/14 - MARKET VALUE	E	6602.64		INVESCO DEAD - EX.INTO 51245V - MARKET VALUE	E	9718.71		AMERSHAM DEAD - DELIST 08/04/04 - MARKET VALUE	E	4483.96		AMER SPORTS DEAD - DELIST.04/09/19 - MARKET VALUE	E	939.52		ANG.IR.BK. DEAD - 21/01/09 - MARKET VALUE	E	6045.14		ANTOFAGASTA - MARKET VALUE	E	7000.32		ARCELORMITTAL (PAR) DEAD - SEE MOR 899069 - MARKET VALUE	E	52397		ARM HOLDINGS DEAD - 06/09/16 - MARKET VALUE	E	1757.4		ARKEMA - MARKET VALUE	E	1060.38		ARCELORMITTAL - MARKET VALUE	E	46156.2		APERAM - MARKET VALUE	E	2206.07		ANTOFAGASTA - MARKET VALUE	E
ANGLO AMERICAN - MARKET VALUE	E	19858.4		AMEC FOSTER WHEELER DEAD - DELIST.09/10/17 - MARKET VALUE	E	1694.34		ANGLO AMERICAN - MARKET VALUE	E	25519.6		AMLIN DEAD - 02/01/16 - MARKET VALUE	E	660.39		AMLIN DEAD - 02/01/16 - MARKET VALUE	E	961.08		ATRESMEDIA CORP - MARKET VALUE	E	3571.14		ARCELOR (PAR) DEAD - 13/11/07 - MARKET VALUE	E	21554		ARKEMA - MARKET VALUE	E	2695.63		ARRIVA DEAD - 31/08/10 - MARKET VALUE	E	1791.54		ARM HOLDINGS DEAD - 06/09/16 - MARKET VALUE	E	1671.96		ARKEMA - MARKET VALUE	E	1957.26		ARCELORMITTAL - MARKET VALUE	E	38905.8		ARCELORMITTAL - MARKET VALUE	E
ARJO WIGGINS APL. DEAD - DEAD 24/08/00 - MARKET VALUE	E	2806.76		AMEY DEAD - DEAD 26/06/03 - MARKET VALUE	E	1763.98		ANG.IR.BK. DEAD - 21/01/09 - MARKET VALUE	E	1940.27		INVESCO DEAD - EX.INTO 51245V - MARKET VALUE	E	3680.83		INVESCO DEAD - EX.INTO 51245V - MARKET VALUE	E	4466.66		ANTOFAGASTA - MARKET VALUE	E	3256.14		#ERROR		$$ER: 2361,NO DATA AVAILABLE		ARM HOLDINGS DEAD - 06/09/16 - MARKET VALUE	E	2668.67		ASHMORE GROUP - MARKET VALUE	E	2671.93		ARRIVA DEAD - 31/08/10 - MARKET VALUE	E	1012.99		ARM HOLDINGS DEAD - 06/09/16 - MARKET VALUE	E	3886.02		ARKEMA - MARKET VALUE	E	4377.13		ARKEMA - MARKET VALUE	E
ARM HOLDINGS DEAD - 06/09/16 - MARKET VALUE	E	11968		INVESCO DEAD - EX.INTO 51245V - MARKET VALUE	E	15687.6		ARCELOR (PAR) DEAD - 13/11/07 - MARKET VALUE	E	8157.89		ANGLO AMERICAN - MARKET VALUE	E	19194.7		ANGLO AMERICAN - MARKET VALUE	E	25269.2		ARCELOR (PAR) DEAD - 13/11/07 - MARKET VALUE	E	9878.11		ARM HOLDINGS DEAD - 06/09/16 - MARKET VALUE	E	2737.9		ARRIVA DEAD - 31/08/10 - MARKET VALUE	E	2244.79		ASML HOLDING - MARKET VALUE	E	8263.37		ARYZTA - MARKET VALUE	E	1741.74		ARRIVA DEAD - 31/08/10 - MARKET VALUE	E	1761.71		ARM HOLDINGS DEAD - 06/09/16 - MARKET VALUE	E	9364		ARM HOLDINGS DEAD - 06/09/16 - MARKET VALUE	E
ARNOLDO MONDADORI EDI. - MARKET VALUE	E	3567.99		ANGLO AMERICAN - MARKET VALUE	E	29211		ARM HOLDINGS DEAD - 06/09/16 - MARKET VALUE	E	3721.86		ANG.IR.BK. DEAD - 21/01/09 - MARKET VALUE	E	2226.98		ANG.IR.BK. DEAD - 21/01/09 - MARKET VALUE	E	4549.61		ARM HOLDINGS DEAD - 06/09/16 - MARKET VALUE	E	1907.07		ARRIVA DEAD - 31/08/10 - MARKET VALUE	E	1651.99		ASML HOLDING - MARKET VALUE	E	9669.9		ASSA ABLOY B - MARKET VALUE	E	3619.25		ASHMORE GROUP - MARKET VALUE	E	1813.9		ARYZTA - MARKET VALUE	E	2365.83		ARYZTA - MARKET VALUE	E	3202.45		ARYZTA - MARKET VALUE	E
ASML HOLDING - MARKET VALUE	E	18795.4		ARC INTERNATIONAL DEAD - 14/10/09 - MARKET VALUE	E	484.57		ARNOLDO MONDADORI EDI. - MARKET VALUE	E	2152.01		ARCELOR (PAR) DEAD - 13/11/07 - MARKET VALUE	E	5323.66		ANTOFAGASTA - MARKET VALUE	E	2751.49		ARNOLDO MONDADORI EDI. - MARKET VALUE	E	2088.41		ASML HOLDING - MARKET VALUE	E	8251.75		ASSA ABLOY B - MARKET VALUE	E	5809.59		ASSICURAZIONI GENERALI - MARKET VALUE	E	40552		ASML HOLDING - MARKET VALUE	E	6710.76		ASHMORE GROUP - MARKET VALUE	E	2151.53		ASHMORE GROUP - MARKET VALUE	E	2944.44		ASHMORE GROUP - MARKET VALUE	E
ASR VERZEKERINGSGROEP DEAD - DELIST.21/03/01 - MARKET VALUE	E	2089.75		ARM HOLDINGS DEAD - 06/09/16 - MARKET VALUE	E	6449.62		ARRIVA DEAD - 31/08/10 - MARKET VALUE	E	1285.36		ARM HOLDINGS DEAD - 06/09/16 - MARKET VALUE	E	1007.38		ARCELOR (PAR) DEAD - 13/11/07 - MARKET VALUE	E	7071.11		ARRIVA DEAD - 31/08/10 - MARKET VALUE	E	1453.85		ASSA ABLOY B - MARKET VALUE	E	5276.24		ASSICURAZIONI GENERALI - MARKET VALUE	E	43691.7		ASSOCIATED BRIT.FOODS - MARKET VALUE	E	9002.18		ASSA ABLOY B - MARKET VALUE	E	3108.38		ASML HOLDING - MARKET VALUE	E	10784.2		ASML HOLDING - MARKET VALUE	E	12054.4		ASHTEAD GROUP - MARKET VALUE	E
ASSA ABLOY B - MARKET VALUE	E	6927.96		ARNOLDO MONDADORI EDI. - MARKET VALUE	E	2857.24		ASM INTERNATIONAL - MARKET VALUE	E	1220.24		ARNOLDO MONDADORI EDI. - MARKET VALUE	E	1633.45		ARM HOLDINGS DEAD - 06/09/16 - MARKET VALUE	E	1769.89		ASML HOLDING - MARKET VALUE	E	5424.37		ASSICURAZIONI GENERALI - MARKET VALUE	E	38136.2		ASSOCIATED BRIT.FOODS - MARKET VALUE	E	10749.2		ASTRAZENECA - MARKET VALUE	E	39730.4		ASSICURAZIONI GENERALI - MARKET VALUE	E	21828.5		ASSA ABLOY B - MARKET VALUE	E	6059.31		ASSA ABLOY B - MARKET VALUE	E	7060.9		ASML HOLDING - MARKET VALUE	E
ASSICURAZIONI GENERALI - MARKET VALUE	E	39218.8		ASML HOLDING - MARKET VALUE	E	13126.3		ASML HOLDING - MARKET VALUE	E	11246.2		ARRIVA DEAD - 31/08/10 - MARKET VALUE	E	906.68		ARNOLDO MONDADORI EDI. - MARKET VALUE	E	2072.84		ASSA ABLOY B - MARKET VALUE	E	3513.24		ASSD.BRIT.PORTS HDG. DEAD - 16/08/06 - MARKET VALUE	E	3152		ASTRAZENECA - MARKET VALUE	E	59468		ATLANTIA - MARKET VALUE	E	12034.5		ASSOCIATED BRIT.FOODS - MARKET VALUE	E	6291.86		ASSICURAZIONI GENERALI - MARKET VALUE	E	24956.7		ASSICURAZIONI GENERALI - MARKET VALUE	E	25159		ASSA ABLOY B - MARKET VALUE	E
ASSIDOMAN DEAD - 25/01/02 - MARKET VALUE	E	2153.19		ASSA ABLOY B - MARKET VALUE	E	6539.18		ASSA ABLOY B - MARKET VALUE	E	4839.9		ASM INTERNATIONAL - MARKET VALUE	E	633.35		ARRIVA DEAD - 31/08/10 - MARKET VALUE	E	1109.41		ASSICURAZIONI GENERALI - MARKET VALUE	E	30317.7		ASSOCIATED BRIT.FOODS - MARKET VALUE	E	8835.41		ATLANTIA - MARKET VALUE	E	13892.6		ATLAS COPCO A - MARKET VALUE	E	9187.24		ASTRAZENECA - MARKET VALUE	E	37728.9		ASSOCIATED BRIT.FOODS - MARKET VALUE	E	9204.55		ASSOCIATED BRIT.FOODS - MARKET VALUE	E	8942.41		ASSICURAZIONI GENERALI - MARKET VALUE	E
ASSOCIATED BRIT.FOODS - MARKET VALUE	E	5175.23		ASSICURAZIONI GENERALI - MARKET VALUE	E	45107.9		ASSICURAZIONI GENERALI - MARKET VALUE	E	33154.3		ASML HOLDING - MARKET VALUE	E	3813.39		ASML HOLDING - MARKET VALUE	E	6552.53		ASSD.BRIT.PORTS HDG. DEAD - 16/08/06 - MARKET VALUE	E	2067.98		ASTRAZENECA - MARKET VALUE	E	69189		ATLAS COPCO A - MARKET VALUE	E	12156.5		ATOS - MARKET VALUE	E	2727.75		ATLANTIA - MARKET VALUE	E	7678.08		ASTRAZENECA - MARKET VALUE	E	48312.9		ASTRAZENECA - MARKET VALUE	E	46434.4		ASSOCIATED BRIT.FOODS - MARKET VALUE	E
ASTRAZENECA - MARKET VALUE	E	81359.7		ASSIDOMAN DEAD - 25/01/02 - MARKET VALUE	E	2285.32		ASSD.BRIT.PORTS HDG. DEAD - 16/08/06 - MARKET VALUE	E	2462.17		ASSA ABLOY B - MARKET VALUE	E	2993.38		ASSA ABLOY B - MARKET VALUE	E	3524.88		ASSOCIATED BRIT.FOODS - MARKET VALUE	E	8568.1		ATLAS COPCO A - MARKET VALUE	E	9871.89		ATOS - MARKET VALUE	E	3689.15		AUTONOMY CORP. DEAD - 14/11/11 - MARKET VALUE	E	2454.47		ATLAS COPCO A - MARKET VALUE	E	5953.02		ATLANTIA - MARKET VALUE	E	9267.43		ATLANTIA - MARKET VALUE	E	9976.93		ASTRAZENECA - MARKET VALUE	E
ATHENS MEDICAL CENTRE - MARKET VALUE	E	917.1		ASSD.BRIT.PORTS HDG. DEAD - 16/08/06 - MARKET VALUE	E	2221.27		ASSOCIATED BRIT.FOODS - MARKET VALUE	E	7968.06		ASSICURAZIONI GENERALI - MARKET VALUE	E	26215.7		ASSICURAZIONI GENERALI - MARKET VALUE	E	28033.7		ASTRAZENECA - MARKET VALUE	E	54931.1		ATOS - MARKET VALUE	E	3942.43		AVIVA - MARKET VALUE	E	29856.7		AVIVA - MARKET VALUE	E	22248.2		ATOS - MARKET VALUE	E	1637.31		ATLAS COPCO A - MARKET VALUE	E	10308.9		ATLAS COPCO A - MARKET VALUE	E	16404.7		ATLANTIA - MARKET VALUE	E
ATLANTIC TELECOM DEAD - 16/01/02 - MARKET VALUE	E	1864.07		ASSOCIATED BRIT.FOODS - MARKET VALUE	E	5426.13		ASTRAZENECA - MARKET VALUE	E	90943.1		ASSD.BRIT.PORTS HDG. DEAD - 16/08/06 - MARKET VALUE	E	1884.82		ASSD.BRIT.PORTS HDG. DEAD - 16/08/06 - MARKET VALUE	E	2125.2		ATLAS COPCO A - MARKET VALUE	E	4978.27		AUTOGRILL - MARKET VALUE	E	3289.39		AXA - MARKET VALUE	E	71702.3		AXA - MARKET VALUE	E	51223.3		ATRIUM EUROPEAN RLST. - MARKET VALUE	E	688.41		ATOS - MARKET VALUE	E	2668.94		ATOS - MARKET VALUE	E	2927.6		ATLAS COPCO A - MARKET VALUE	E
ATLAS COPCO A - MARKET VALUE	E	3679.56		ASTRAZENECA - MARKET VALUE	E	92455.2		ATLAS COPCO A - MARKET VALUE	E	3767.11		ASSOCIATED BRIT.FOODS - MARKET VALUE	E	6119.82		ASSOCIATED BRIT.FOODS - MARKET VALUE	E	7339.67		ATOS - MARKET VALUE	E	3144.76		ATLANTIA - MARKET VALUE	E	13852.6		BAE SYSTEMS - MARKET VALUE	E	20816.8		BABCOCK INTERNATIONAL - MARKET VALUE	E	1762.7		AURUBIS (XET) - MARKET VALUE	E	876.66		ATRIUM EUROPEAN RLST. - MARKET VALUE	E	1700.28		AURUBIS (XET) - MARKET VALUE	E	1805.01		ATOS - MARKET VALUE	E
ATLAS COPCO B - MARKET VALUE	E	1781.9		ATLAS COPCO A - MARKET VALUE	E	3489.96		ATOS - MARKET VALUE	E	3262.71		ASTRAZENECA - MARKET VALUE	E	61410.2		ASTRAZENECA - MARKET VALUE	E	65800.5		AUTOGRILL - MARKET VALUE	E	2811.12		AVIVA - MARKET VALUE	E	27570.8		BALFOUR BEATTY - MARKET VALUE	E	3046.55		BAE SYSTEMS - MARKET VALUE	E	21435.8		AUTONOMY CORP. DEAD - 14/11/11 - MARKET VALUE	E	3916.55		AURUBIS (XET) - MARKET VALUE	E	1553.05		AUTONOMY CORP. DEAD - 14/11/11 - MARKET VALUE	E	4385.58		AURUBIS (XET) - MARKET VALUE	E
ATOS - MARKET VALUE	E	2781.35		ATOS - MARKET VALUE	E	4113.81		AUREA DEAD - DELIST.02/06/03 - MARKET VALUE	E	1584.53		ATLAS COPCO A - MARKET VALUE	E	3000.09		ATLAS COPCO A - MARKET VALUE	E	4090.66		AUTOLIV SDR - MARKET VALUE	E	783.6		AWG DEAD - 21/12/06 - MARKET VALUE	E	2399.11		BALOISE HOLDING - MARKET VALUE	E	4473.93		BALFOUR BEATTY - MARKET VALUE	E	2460.13		AVEVA GROUP - MARKET VALUE	E	496.28		AUTONOMY CORP. DEAD - 14/11/11 - MARKET VALUE	E	5020.7		AVIVA - MARKET VALUE	E	14137.9		AVEVA GROUP - MARKET VALUE	E
ATTICA HOLDINGS - MARKET VALUE	E	1388.09		AUTOGRILL - MARKET VALUE	E	3271.58		AUTOGRILL - MARKET VALUE	E	3205.44		ATOS - MARKET VALUE	E	1372.77		ATOS - MARKET VALUE	E	3286.64		AUTOROUTES DU SUD FRANCE ASF - MARKET VALUE	E	9375.39		AXA - MARKET VALUE	E	55343.3		BAM GROEP KON. - MARKET VALUE	E	2465.27		BALOISE HOLDING - MARKET VALUE	E	3875.44		AVIVA - MARKET VALUE	E	9169.45		AVIVA - MARKET VALUE	E	11150.4		AXA - MARKET VALUE	E	35173.6		AVIVA - MARKET VALUE	E
AUTOGRILL - MARKET VALUE	E	2734.8		AUTOLIV SDR - MARKET VALUE	E	2140.06		AUTOLIV SDR - MARKET VALUE	E	2539.85		AUREA DEAD - DELIST.02/06/03 - MARKET VALUE	E	1766.07		AUTOGRILL - MARKET VALUE	E	3037.53		ATLANTIA - MARKET VALUE	E	11828.7		BAA DEAD - 17/08/06 - MARKET VALUE	E	13383.8		BANCA ITALEASE DEAD - 08/04/10 - MARKET VALUE	E	4095.83		BAM GROEP KON. - MARKET VALUE	E	2148.03		AXA - MARKET VALUE	E	26626.3		AXA - MARKET VALUE	E	34120.8		BABCOCK INTERNATIONAL - MARKET VALUE	E	2578.08		AXA - MARKET VALUE	E
AUTOLIV SDR - MARKET VALUE	E	3143.28		AUTONOMY CORP. DEAD - 14/11/11 - MARKET VALUE	E	1079.37		ABERTIS INFRAESTRUCTURAS DEAD - DELIST.06/08/18 - MARKET VALUE	E	3131.68		AUTOGRILL - MARKET VALUE	E	2203.1		AUTOLIV SDR - MARKET VALUE	E	1468.86		AVIVA - MARKET VALUE	E	19858.3		BAE SYSTEMS - MARKET VALUE	E	19752.3		BANCA POPOLARE ITALIANA DEAD - MERGER 682797 - MARKET VALUE	E	8399.86		BANK OF GREECE - MARKET VALUE	E	1473.89		BABCOCK INTERNATIONAL - MARKET VALUE	E	1156.11		AZIMUT HOLDING - MARKET VALUE	E	1206.2		BAE SYSTEMS - MARKET VALUE	E	12569.1		BABCOCK INTERNATIONAL - MARKET VALUE	E
ABERTIS INFRAESTRUCTURAS DEAD - DELIST.06/08/18 - MARKET VALUE	E	2583.5		ABERTIS INFRAESTRUCTURAS DEAD - DELIST.06/08/18 - MARKET VALUE	E	3032.64		AUTOROUTES DU SUD FRANCE ASF - MARKET VALUE	E	6089.78		AUTOLIV SDR - MARKET VALUE	E	2055.09		AUTOROUTES DU SUD FRANCE ASF - MARKET VALUE	E	7416.7		AWG DEAD - 21/12/06 - MARKET VALUE	E	1842.56		BALFOUR BEATTY - MARKET VALUE	E	2208.49		BANCO DE SABADELL - MARKET VALUE	E	10245		BANK OF IRELAND GROUP - MARKET VALUE	E	9115.9		BAE SYSTEMS - MARKET VALUE	E	14239.6		BABCOCK INTERNATIONAL - MARKET VALUE	E	1552.93		BALFOUR BEATTY - MARKET VALUE	E	2524.25		BAE SYSTEMS - MARKET VALUE	E
ATLANTIA - MARKET VALUE	E	8991.43		ATLANTIA - MARKET VALUE	E	8281.58		ATLANTIA - MARKET VALUE	E	10601		AUTOROUTES DU SUD FRANCE ASF - MARKET VALUE	E	5615.07		ATLANTIA - MARKET VALUE	E	8787.2		AXA - MARKET VALUE	E	36572.2		BALOISE HOLDING - MARKET VALUE	E	3372.11		BANK OF GREECE - MARKET VALUE	E	1624.06		BANKINTER 'R' - MARKET VALUE	E	4067.05		BALFOUR BEATTY - MARKET VALUE	E	1832.76		BAE SYSTEMS - MARKET VALUE	E	13856.8		BALOISE HOLDING - MARKET VALUE	E	3707.25		BALFOUR BEATTY - MARKET VALUE	E
AVENTIS DEAD - MERGED 992594 - MARKET VALUE	E	47919.7		AVENTIS DEAD - MERGED 992594 - MARKET VALUE	E	65620.8		AVENTIS DEAD - MERGED 992594 - MARKET VALUE	E	62058.4		ATLANTIA - MARKET VALUE	E	13823.7		AVENTIS DEAD - MERGED 992594 - MARKET VALUE	E	50745		BAA DEAD - 17/08/06 - MARKET VALUE	E	9197.91		BANCA LOMBARDA DEAD - T/O BY 27217K - MARKET VALUE	E	4454.07		BANK OF IRELAND GROUP - MARKET VALUE	E	16160.6		BARCLAYS - MARKET VALUE	E	40076.4		BALOISE HOLDING - MARKET VALUE	E	2810.25		BALFOUR BEATTY - MARKET VALUE	E	2195.21		BANK OF IRELAND GROUP - MARKET VALUE	E	741.92		BALOISE HOLDING - MARKET VALUE	E
AVIS EUROPE DEAD - 04/10/11 - MARKET VALUE	E	1969.59		AWG DEAD - 21/12/06 - MARKET VALUE	E	2521.35		AWG DEAD - 21/12/06 - MARKET VALUE	E	2533.45		AVENTIS DEAD - MERGED 992594 - MARKET VALUE	E	37175.6		AVIVA - MARKET VALUE	E	18462.4		BAE SYSTEMS - MARKET VALUE	E	12082.4		BANCA POPOLARE ITALIANA DEAD - MERGER 682797 - MARKET VALUE	E	4084.63		PIRAEUS FINANCIAL HOLDINGS - MARKET VALUE	E	7262.83		BARRATT DEVELOPMENTS - MARKET VALUE	E	1196.77		BAM GROEP KON. - MARKET VALUE	E	1015.3		BALOISE HOLDING - MARKET VALUE	E	2957.92		BANKINTER 'R' - MARKET VALUE	E	2408.9		BANK OF IRELAND GROUP - MARKET VALUE	E
AXA - MARKET VALUE	E	59009.2		AXA - MARKET VALUE	E	57991.9		AXA - MARKET VALUE	E	40666.7		AVIVA - MARKET VALUE	E	13930.3		AWG DEAD - 21/12/06 - MARKET VALUE	E	1230.81		BALFOUR BEATTY - MARKET VALUE	E	1903.69		UNIONE DI BANCHE ITALIAN DEAD - DELIST.05/10/20 - MARKET VALUE	E	6929.15		BANKINTER 'R' - MARKET VALUE	E	5122.37		BASF (XET) - MARKET VALUE	E	43006.5		BANK OF GREECE - MARKET VALUE	E	859.75		BAM GROEP KON. - MARKET VALUE	E	764.13		BARCLAYS - MARKET VALUE	E	38590.8		BANKIA DEAD - DELIST.29/03/21 - MARKET VALUE	E
BAA DEAD - 17/08/06 - MARKET VALUE	E	7990.37		BAA DEAD - 17/08/06 - MARKET VALUE	E	10405.3		BAA DEAD - 17/08/06 - MARKET VALUE	E	11140.5		AWG DEAD - 21/12/06 - MARKET VALUE	E	1339.32		AXA - MARKET VALUE	E	31180.2		BALOISE HOLDING - MARKET VALUE	E	2209.52		BANCO DE SABADELL - MARKET VALUE	E	8678.23		BARCLAYS - MARKET VALUE	E	69211.3		BAYER (XET) - MARKET VALUE	E	41778.9		BANK OF IRELAND GROUP - MARKET VALUE	E	60.41		BANK OF GREECE - MARKET VALUE	E	811.08		BARRATT DEVELOPMENTS - MARKET VALUE	E	1210.56		BANKINTER 'R' - MARKET VALUE	E
BAAN DEAD - 09/08/11 - MARKET VALUE	E	721.68		BAE SYSTEMS - MARKET VALUE	E	16816.5		BAE SYSTEMS - MARKET VALUE	E	17071.1		AXA - MARKET VALUE	E	23895		#ERROR		$$ER: 2361,NO DATA AVAILABLE		BANCA ANTONVENETA DEAD - 06/04/06 - MARKET VALUE	E	7471.79		BANK OF GREECE - MARKET VALUE	E	1825.88		BARRATT DEVELOPMENTS - MARKET VALUE	E	5603.62		SIGNATURE AVIATION DEAD - DELIST.02/06/21 - MARKET VALUE	E	851.29		BANKINTER 'R' - MARKET VALUE	E	3653.04		BANK OF IRELAND GROUP - MARKET VALUE	E	155.08		BASF (XET) - MARKET VALUE	E	63026		BC VAUD N - MARKET VALUE	E
BALOISE HOLDING - MARKET VALUE	E	5438.66		BALFOUR BEATTY - MARKET VALUE	E	1246.69		BALFOUR BEATTY - MARKET VALUE	E	1910.49		BAA DEAD - 17/08/06 - MARKET VALUE	E	7558.98		BAA DEAD - 17/08/06 - MARKET VALUE	E	8268.08		BANCA LOMBARDA DEAD - T/O BY 27217K - MARKET VALUE	E	3461.74		BANK OF IRELAND GROUP - MARKET VALUE	E	14315.7		BASF (XET) - MARKET VALUE	E	43710.1		BANCA CARIGE - MARKET VALUE	E	4186.07		BARCLAYS - MARKET VALUE	E	26222.7		BANKINTER 'R' - MARKET VALUE	E	2603.49		BAYER (XET) - MARKET VALUE	E	48070.4		BARCLAYS - MARKET VALUE	E
BALTIMORE TECHNOLOGIES DEAD - DELIST 14/02/05 - MARKET VALUE	E	4793.39		BALOISE HOLDING - MARKET VALUE	E	6244.67		BALOISE HOLDING - MARKET VALUE	E	5053.3		BAE SYSTEMS - MARKET VALUE	E	5421.84		BAE SYSTEMS - MARKET VALUE	E	9528.64		UNIONE DI BANCHE ITALIAN DEAD - DELIST.05/10/20 - MARKET VALUE	E	5543.38		PIRAEUS FINANCIAL HOLDINGS - MARKET VALUE	E	5556.53		BAYER (XET) - MARKET VALUE	E	38767.4		BANCA MONTE DEI PASCHI - MARKET VALUE	E	12290.5		BASF (XET) - MARKET VALUE	E	26373.8		BARCLAYS - MARKET VALUE	E	47079		BANCA CARIGE - MARKET VALUE	E	2629.37		BARRATT DEVELOPMENTS - MARKET VALUE	E
COMIT DEAD - DELIST.02/05/01 - MARKET VALUE	E	9332.23		BALTIMORE TECHNOLOGIES DEAD - DELIST 14/02/05 - MARKET VALUE	E	727.45		BANCA ANTONVENETA DEAD - 06/04/06 - MARKET VALUE	E	4963.21		BALFOUR BEATTY - MARKET VALUE	E	1110.05		BALFOUR BEATTY - MARKET VALUE	E	1568.9		BANCO DE SABADELL - MARKET VALUE	E	6006.83		BANKINTER 'R' - MARKET VALUE	E	4254.27		SIGNATURE AVIATION DEAD - DELIST.02/06/21 - MARKET VALUE	E	1700.91		BANCA POPOLARE DI MILANO DEAD - DELIST.02/01/17 - MARKET VALUE	E	3293.29		BASILEA PHARMACEUTICA 'R' - MARKET VALUE	E	509.11		BARRATT DEVELOPMENTS - MARKET VALUE	E	1391.05		BANCA MONTE DEI PASCHI - MARKET VALUE	E	5071.77		BARRY CALLEBAUT - MARKET VALUE	E
BANCA LOMBARDA DEAD - T/O BY 27217K - MARKET VALUE	E	2390.09		BANK OF IRELAND GROUP - MARKET VALUE	E	10971.8		BANCO DE SABADELL - MARKET VALUE	E	3286.47		BALOISE HOLDING - MARKET VALUE	E	1452.2		BALOISE HOLDING - MARKET VALUE	E	1911.11		BANK AU.CREDITANSTALT DEAD - T/O BY 929395 - MARKET VALUE	E	10695.9		BARCLAYS - MARKET VALUE	E	65213.4		BANCA CARIGE - MARKET VALUE	E	4662.38		BBV.ARGENTARIA - MARKET VALUE	E	56594.3		BAYER (XET) - MARKET VALUE	E	28746.9		BASF (XET) - MARKET VALUE	E	40959.5		BANCA POPOLARE DI MILANO DEAD - DELIST.02/01/17 - MARKET VALUE	E	955.49		BASF (XET) - MARKET VALUE	E
BANCA MONTE DEI PASCHI - MARKET VALUE	E	7315.38		PIRAEUS FINANCIAL HOLDINGS - MARKET VALUE	E	2380.32		BANK OF IRELAND GROUP - MARKET VALUE	E	12964.2		BANCA ANTONVENETA DEAD - 06/04/06 - MARKET VALUE	E	3776.25		BANCA ANTONVENETA DEAD - 06/04/06 - MARKET VALUE	E	4597.81		BANK OF GREECE - MARKET VALUE	E	1136.98		BARRATT DEVELOPMENTS - MARKET VALUE	E	3539.48		BANCA MONTE DEI PASCHI - MARKET VALUE	E	12221.6		BANCO BPI DEAD - DELIST.18/12/18 - MARKET VALUE	E	2838.6		BB BIOTECH N - MARKET VALUE	E	896.28		BAYER (XET) - MARKET VALUE	E	39007.1		BANCA PPO.DI SONDRIO - MARKET VALUE	E	1798.04		BAYER (XET) - MARKET VALUE	E
BCA.PPO.BERGAMO DEAD - MERGER 27217K - MARKET VALUE	E	2420.42		BANK OF SCOTLAND DEAD - MERGER 897376 - MARKET VALUE	E	16760.8		PIRAEUS FINANCIAL HOLDINGS - MARKET VALUE	E	1153.39		BANCO DE SABADELL - MARKET VALUE	E	2947.83		BANCA LOMBARDA DEAD - T/O BY 27217K - MARKET VALUE	E	3199.35		BANK OF IRELAND GROUP - MARKET VALUE	E	11329.5		BASF (XET) - MARKET VALUE	E	34933.2		BANCA POPOLARE DI MILANO DEAD - DELIST.02/01/17 - MARKET VALUE	E	5075.86		BANCO COMR.PORTUGUES 'R' - MARKET VALUE	E	8497.22		BANCA CARIGE - MARKET VALUE	E	4508.61		BB BIOTECH N - MARKET VALUE	E	859.99		BPER BANCA - MARKET VALUE	E	2090.53		BANCA CARIGE - MARKET VALUE	E
BANCA POPOLARE DI MILANO DEAD - DELIST.02/01/17 - MARKET VALUE	E	1771.59		BANKINTER 'R' - MARKET VALUE	E	3122.54		BANKINTER 'R' - MARKET VALUE	E	2688.32		BANK OF IRELAND GROUP - MARKET VALUE	E	11208.5		BANCO DE SABADELL - MARKET VALUE	E	5290.79		PIRAEUS FINANCIAL HOLDINGS - MARKET VALUE	E	2631.38		BAYER (XET) - MARKET VALUE	E	26263.1		BBV.ARGENTARIA - MARKET VALUE	E	62976.3		BANCO DE VALENCIA DEAD - 22/07/13 - MARKET VALUE	E	4255.98		BANCA MONTE DEI PASCHI - MARKET VALUE	E	6712.42		BANCA CARIGE - MARKET VALUE	E	2945.95		BBV.ARGENTARIA - MARKET VALUE	E	39662.6		BANCA MONTE DEI PASCHI - MARKET VALUE	E
BANCO BPM - MARKET VALUE	E	2551.14		BARCLAYS - MARKET VALUE	E	58745.1		BARCLAYS - MARKET VALUE	E	66236.4		PIRAEUS FINANCIAL HOLDINGS - MARKET VALUE	E	959.48		BANK AU.CREDITANSTALT DEAD - T/O BY 929395 - MARKET VALUE	E	6961.49		BANKINTER 'R' - MARKET VALUE	E	2968.26		BAYER.HYPO U VBK. (XET) - MARKET VALUE	E	20015.8		BANCO BPI DEAD - DELIST.18/12/18 - MARKET VALUE	E	4750		BANCO ESPIRITO SANTO DEAD - 03/02/16 - MARKET VALUE	E	6300		BANCA POPOLARE DI MILANO DEAD - DELIST.02/01/17 - MARKET VALUE	E	1843.79		BANCA MONTE DEI PASCHI - MARKET VALUE	E	5745.6		BANCO COMR.PORTUGUES 'R' - MARKET VALUE	E	3927.9		BANCA POPOLARE DI MILANO DEAD - DELIST.02/01/17 - MARKET VALUE	E
BANCO COMR.PORTUGUES 'R' - MARKET VALUE	E	5170		BARRATT DEVELOPMENTS - MARKET VALUE	E	1360.26		BARRATT DEVELOPMENTS - MARKET VALUE	E	1869.34		BANKINTER 'R' - MARKET VALUE	E	2102.13		BANK OF GREECE - MARKET VALUE	E	1125.66		BARCLAYS - MARKET VALUE	E	51102.4		BB BIOTECH N - MARKET VALUE	E	1273.3		BANCO COMR.PORTUGUES 'R' - MARKET VALUE	E	11086.8		BANCO PASTOR DEAD - 12/03/12 - MARKET VALUE	E	2616.88		BBV.ARGENTARIA - MARKET VALUE	E	31033.2		BANCA POPOLARE DI MILANO DEAD - DELIST.02/01/17 - MARKET VALUE	E	1751.47		BANCO DE VALENCIA DEAD - 22/07/13 - MARKET VALUE	E	1334.75		BANCA PPO.DI SONDRIO - MARKET VALUE	E
BANCO ESPIRITO SANTO DEAD - 03/02/16 - MARKET VALUE	E	3031.5		BASF (XET) - MARKET VALUE	E	29019.8		BASF (XET) - MARKET VALUE	E	28774.1		BARCLAYS - MARKET VALUE	E	40652.9		BANK OF IRELAND GROUP - MARKET VALUE	E	9763.56		BARRATT DEVELOPMENTS - MARKET VALUE	E	2115.54		SIGNATURE AVIATION DEAD - DELIST.02/06/21 - MARKET VALUE	E	1863.9		BANCO DE VALENCIA DEAD - 22/07/13 - MARKET VALUE	E	4389.68		BANCO BPM - MARKET VALUE	E	8294.23		BANCO BPI DEAD - DELIST.18/12/18 - MARKET VALUE	E	1620		BANCA PPO.DI SONDRIO - MARKET VALUE	E	2112.35		BANCO ESPIRITO SANTO DEAD - 03/02/16 - MARKET VALUE	E	3342.5		BPER BANCA - MARKET VALUE	E
BANCO POPULAR ESPANOL DEAD - DELIST.09/06/17 - MARKET VALUE	E	6425.58		SIX CONTINENTS DEAD - 15/04/03 - MARKET VALUE	E	10636.3		BAYER (XET) - MARKET VALUE	E	26642.9		BARRATT DEVELOPMENTS - MARKET VALUE	E	1428.85		PIRAEUS FINANCIAL HOLDINGS - MARKET VALUE	E	1956.02		BASF (XET) - MARKET VALUE	E	27201.1		BANCA CARIGE - MARKET VALUE	E	3847.24		BANCO ESPIRITO SANTO DEAD - 03/02/16 - MARKET VALUE	E	7470		BANCO POPULAR ESPANOL DEAD - DELIST.09/06/17 - MARKET VALUE	E	13819.5		BANCO COMR.PORTUGUES 'R' - MARKET VALUE	E	3333.16		BPER BANCA - MARKET VALUE	E	2491.27		BANCO BPM - MARKET VALUE	E	3537.51		BBV.ARGENTARIA - MARKET VALUE	E
BNC.PRTG.ATLANTICO DEAD - MERGER 756191 - MARKET VALUE	E	2547.22		BAYER (XET) - MARKET VALUE	E	33449.7		BAYER.HYPO U VBK. (XET) - MARKET VALUE	E	20608.5		BASF (XET) - MARKET VALUE	E	23645.2		BANKINTER 'R' - MARKET VALUE	E	2420.65		BAYER (XET) - MARKET VALUE	E	18521.5		BANCA FIDEURAM DEAD - TAKEOVER - MARKET VALUE	E	4715.2		BANCO PASTOR DEAD - 12/03/12 - MARKET VALUE	E	4652.81		BANCO DE SABADELL - MARKET VALUE	E	7824.07		BANCO DE VALENCIA DEAD - 22/07/13 - MARKET VALUE	E	3280.68		BBV.ARGENTARIA - MARKET VALUE	E	36880		BANCO POPULAR ESPANOL DEAD - DELIST.09/06/17 - MARKET VALUE	E	5700.82		BANCO ESPIRITO SANTO DEAD - 03/02/16 - MARKET VALUE	E
BANCO SANTANDER - MARKET VALUE	E	47932.4		BAYER.HYPO U VBK. (XET) - MARKET VALUE	E	32652.2		BMW (XET) - MARKET VALUE	E	27969.1		BAYER (XET) - MARKET VALUE	E	11970.3		BARCLAYS - MARKET VALUE	E	48865.7		BAYER.HYPO U VBK. (XET) - MARKET VALUE	E	13802.7		INTESA SANPAOLO - MARKET VALUE	E	28421		BANCO BPM - MARKET VALUE	E	9236.82		BANCO SANTANDER - MARKET VALUE	E	88185.4		BANCO ESPIRITO SANTO DEAD - 03/02/16 - MARKET VALUE	E	4340		BANCO COMR.PORTUGUES 'R' - MARKET VALUE	E	3262.75		BANCO DE SABADELL - MARKET VALUE	E	4188.05		BANCO BPM - MARKET VALUE	E
BA HOLDING DEAD - DELIST.02/02/01 - MARKET VALUE	E	4342.54		BMW (XET) - MARKET VALUE	E	24453.5		BB BIOTECH N - MARKET VALUE	E	1743.11		BAYER.HYPO U VBK. (XET) - MARKET VALUE	E	6469.51		BARRATT DEVELOPMENTS - MARKET VALUE	E	2192.22		BB BIOTECH N - MARKET VALUE	E	1078.39		BANCA MONTE DEI PASCHI - MARKET VALUE	E	11526.3		BANCO POPULAR ESPANOL DEAD - DELIST.09/06/17 - MARKET VALUE	E	17696.7		BEIERSDORF (XET) - MARKET VALUE	E	13469.4		BANCO BPM - MARKET VALUE	E	3221.62		BANCO DE VALENCIA DEAD - 22/07/13 - MARKET VALUE	E	2093.25		BANCO SANTANDER - MARKET VALUE	E	70661.9		BANCO POPULAR ESPANOL DEAD - DELIST.09/06/17 - MARKET VALUE	E
BANK OF IRELAND GROUP - MARKET VALUE	E	7380.81		BB BIOTECH N - MARKET VALUE	E	2395.38		SIGNATURE AVIATION DEAD - DELIST.02/06/21 - MARKET VALUE	E	2294.92		BMW (XET) - MARKET VALUE	E	18318.4		BASF (XET) - MARKET VALUE	E	23880		SIGNATURE AVIATION DEAD - DELIST.02/06/21 - MARKET VALUE	E	1843.15		BANCA POPOLARE DI MILANO DEAD - DELIST.02/01/17 - MARKET VALUE	E	4254.1		BANCO SANTANDER - MARKET VALUE	E	81680.9		PROXIMUS - MARKET VALUE	E	10086.7		BANCO POPULAR ESPANOL DEAD - DELIST.09/06/17 - MARKET VALUE	E	7772.8		BANCO ESPIRITO SANTO DEAD - 03/02/16 - MARKET VALUE	E	4083.33		BEIERSDORF (XET) - MARKET VALUE	E	11089.2		BANCO DE SABADELL - MARKET VALUE	E
PIRAEUS FINANCIAL HOLDINGS - MARKET VALUE	E	2479.45		SIGNATURE AVIATION DEAD - DELIST.02/06/21 - MARKET VALUE	E	2079.2		BANCA FIDEURAM DEAD - TAKEOVER - MARKET VALUE	E	7374.05		BB BIOTECH N - MARKET VALUE	E	1242.66		BAYER (XET) - MARKET VALUE	E	16213.6		BANCA FIDEURAM DEAD - TAKEOVER - MARKET VALUE	E	4026.54		BBV.ARGENTARIA - MARKET VALUE	E	59509.3		BEIERSDORF (XET) - MARKET VALUE	E	13708.8		BELLWAY - MARKET VALUE	E	1055.79		BANCO DE SABADELL - MARKET VALUE	E	5256.05		BANCO BPM - MARKET VALUE	E	3123.95		BEKAERT (D) - MARKET VALUE	E	4987.21		BANCO SANTANDER - MARKET VALUE	E
BANK OF SCOTLAND DEAD - MERGER 897376 - MARKET VALUE	E	12192.9		BANCA FIDEURAM DEAD - TAKEOVER - MARKET VALUE	E	12302.2		INTESA SANPAOLO - MARKET VALUE	E	20645.8		SIGNATURE AVIATION DEAD - DELIST.02/06/21 - MARKET VALUE	E	1287.51		BAYER.HYPO U VBK. (XET) - MARKET VALUE	E	10666.8		INTESA SANPAOLO - MARKET VALUE	E	22183.9		BANCO BPI DEAD - DELIST.18/12/18 - MARKET VALUE	E	4529.59		PROXIMUS - MARKET VALUE	E	10891.2		BERKELEY GROUP HOLDINGS (THE) - MARKET VALUE	E	1472.99		BANCO SANTANDER - MARKET VALUE	E	59291.2		BANCO POPULAR ESPANOL DEAD - DELIST.09/06/17 - MARKET VALUE	E	7121.69		PROXIMUS - MARKET VALUE	E	8935.69		BEIERSDORF (XET) - MARKET VALUE	E
BANKINTER 'R' - MARKET VALUE	E	4103.28		INTESA SANPAOLO - MARKET VALUE	E	25121		BANCA LOMBARDA DEAD - T/O BY 27217K - MARKET VALUE	E	3147.45		BANCA FIDEURAM DEAD - TAKEOVER - MARKET VALUE	E	4617.16		BMW (XET) - MARKET VALUE	E	22680.2		BANCA MONTE DEI PASCHI - MARKET VALUE	E	6702.74		BANCO COMR.PORTUGUES 'R' - MARKET VALUE	E	8667.18		BELLWAY - MARKET VALUE	E	2588.06		BG GROUP DEAD - 15/02/16 - MARKET VALUE	E	54083		BEFIMMO - MARKET VALUE	E	879.52		BANCO DE SABADELL - MARKET VALUE	E	4560		BERKELEY GROUP HOLDINGS (THE) - MARKET VALUE	E	1690.2		BEKAERT (D) - MARKET VALUE	E
BARCLAYS - MARKET VALUE	E	42008.6		BANCA LOMBARDA DEAD - T/O BY 27217K - MARKET VALUE	E	3033.05		BANCA MONTE DEI PASCHI - MARKET VALUE	E	9173.48		INTESA SANPAOLO - MARKET VALUE	E	13813.2		BB BIOTECH N - MARKET VALUE	E	1335.73		BANCA POPOLARE ITALIANA DEAD - MERGER 682797 - MARKET VALUE	E	2320.5		BANCO DE VALENCIA DEAD - 22/07/13 - MARKET VALUE	E	3330.65		BERKELEY GROUP HOLDINGS (THE) - MARKET VALUE	E	3040.42		BHP GROUP DEAD - DELIST.31/01/22 - MARKET VALUE	E	53077.9		BEIERSDORF (XET) - MARKET VALUE	E	7852.31		BANCO SANTANDER - MARKET VALUE	E	76248.2		BG GROUP DEAD - 15/02/16 - MARKET VALUE	E	58296.4		PROXIMUS - MARKET VALUE	E
BARCO NEW - MARKET VALUE	E	1534.38		BANCA MONTE DEI PASCHI - MARKET VALUE	E	9666.29		BCA.PPO.BERGAMO DEAD - MERGER 27217K - MARKET VALUE	E	2940.53		BANCA LOMBARDA DEAD - T/O BY 27217K - MARKET VALUE	E	3150.98		SIGNATURE AVIATION DEAD - DELIST.02/06/21 - MARKET VALUE	E	1700.98		BANCA POPOLARE DI MILANO DEAD - DELIST.02/01/17 - MARKET VALUE	E	3100.3		BANCO ESPIRITO SANTO DEAD - 03/02/16 - MARKET VALUE	E	5850		BG GROUP DEAD - 15/02/16 - MARKET VALUE	E	36558		BILFINGER BERGER (XET) - MARKET VALUE	E	2151.05		BEKAERT (D) - MARKET VALUE	E	1398.7		BEFIMMO - MARKET VALUE	E	971.98		BHP GROUP DEAD - DELIST.31/01/22 - MARKET VALUE	E	61120.9		BERKELEY GROUP HOLDINGS (THE) - MARKET VALUE	E
BASF (XET) - MARKET VALUE	E	29265.5		BCA.PPO.BERGAMO DEAD - MERGER 27217K - MARKET VALUE	E	2764.48		BCA.PPO.COML.INDR. DEAD - MERGER 27217K - MARKET VALUE	E	891.07		BANCA MONTE DEI PASCHI - MARKET VALUE	E	6780.25		BANCA FIDEURAM DEAD - TAKEOVER - MARKET VALUE	E	4715.2		BBV.ARGENTARIA - MARKET VALUE	E	41266.6		BANCO PASTOR DEAD - 12/03/12 - MARKET VALUE	E	3030.35		BHP GROUP DEAD - DELIST.31/01/22 - MARKET VALUE	E	39302.9		BMW (XET) - MARKET VALUE	E	22045		PROXIMUS - MARKET VALUE	E	7465.28		BEIERSDORF (XET) - MARKET VALUE	E	10814.6		BIC - MARKET VALUE	E	3198.08		BG GROUP DEAD - 15/02/16 - MARKET VALUE	E
SIX CONTINENTS DEAD - 15/04/03 - MARKET VALUE	E	11288.2		BCA.PPO.COML.INDR. DEAD - MERGER 27217K - MARKET VALUE	E	899.9		BPER BANCA - MARKET VALUE	E	2327.67		BCA.PPO.BERGAMO DEAD - MERGER 27217K - MARKET VALUE	E	2463.32		INTESA SANPAOLO - MARKET VALUE	E	16356.9		BANCO BPI DEAD - DELIST.18/12/18 - MARKET VALUE	E	2386.4		BANCO BPM - MARKET VALUE	E	8353.75		BIFFA DEAD - 08/04/08 - MARKET VALUE	E	1667.15		BNP PARIBAS - MARKET VALUE	E	64594.2		BELLWAY - MARKET VALUE	E	913.85		BEKAERT (D) - MARKET VALUE	E	2707.4		BILFINGER BERGER (XET) - MARKET VALUE	E	2988.34		BHP GROUP DEAD - DELIST.31/01/22 - MARKET VALUE	E
BAYER (XET) - MARKET VALUE	E	32427.2		BPER BANCA - MARKET VALUE	E	2488.85		BANCA POPOLARE ITALIANA DEAD - MERGER 682797 - MARKET VALUE	E	1489.64		BCA.PPO.COML.INDR. DEAD - MERGER 27217K - MARKET VALUE	E	1154		BANCA MONTE DEI PASCHI - MARKET VALUE	E	6341.59		BANCO COMR.PORTUGUES 'R' - MARKET VALUE	E	6807.95		BANCO POPULAR ESPANOL DEAD - DELIST.09/06/17 - MARKET VALUE	E	14512.3		BILFINGER BERGER (XET) - MARKET VALUE	E	2636.46		BOLIDEN ORD SHS - MARKET VALUE	E	2032.24		BERKELEY GROUP HOLDINGS (THE) - MARKET VALUE	E	1575.65		PROXIMUS - MARKET VALUE	E	8942.45		BIOMERIEUX - MARKET VALUE	E	2985.86		BIC - MARKET VALUE	E
BAYER.HYPO U VBK. (XET) - MARKET VALUE	E	27420.7		BANCA POPOLARE ITALIANA DEAD - MERGER 682797 - MARKET VALUE	E	1372.68		BANCA POPOLARE DI MILANO DEAD - DELIST.02/01/17 - MARKET VALUE	E	1790.78		BPER BANCA - MARKET VALUE	E	2031.97		BANCA POPOLARE ITALIANA DEAD - MERGER 682797 - MARKET VALUE	E	2213.05		BANCO DE VALENCIA DEAD - 22/07/13 - MARKET VALUE	E	2170.96		BANCO SANTANDER - MARKET VALUE	E	76302.2		BMW (XET) - MARKET VALUE	E	27661.7		BOLSAS Y MERCADOS ESPANOLES - MARKET VALUE	E	2841.25		BG GROUP DEAD - 15/02/16 - MARKET VALUE	E	41089.3		BELLWAY - MARKET VALUE	E	1052.83		BMW (XET) - MARKET VALUE	E	38792.5		BILFINGER BERGER (XET) - MARKET VALUE	E
BMW (XET) - MARKET VALUE	E	19601.8		BANCA POPOLARE DI MILANO DEAD - DELIST.02/01/17 - MARKET VALUE	E	1438.42		BANCA PPO.DI SONDRIO - MARKET VALUE	E	1444.44		BANCA POPOLARE ITALIANA DEAD - MERGER 682797 - MARKET VALUE	E	2219.84		BANCA POPOLARE DI MILANO DEAD - DELIST.02/01/17 - MARKET VALUE	E	1914.53		BANCO ESPIRITO SANTO DEAD - 03/02/16 - MARKET VALUE	E	3960		BEIERSDORF (XET) - MARKET VALUE	E	10080.8		BNP PARIBAS - MARKET VALUE	E	80600.6		BOSKALIS WESTMINSTER - MARKET VALUE	E	3360.76		BHP GROUP DEAD - DELIST.31/01/22 - MARKET VALUE	E	35476.4		BERKELEY GROUP HOLDINGS (THE) - MARKET VALUE	E	1298.31		BNP PARIBAS - MARKET VALUE	E	63996.5		BIOMERIEUX - MARKET VALUE	E
SIGNATURE AVIATION DEAD - DELIST.02/06/21 - MARKET VALUE	E	3183.17		BCA.PPO.DI NOVARA DEAD - MERGER I:PVR - MARKET VALUE	E	1958.44		CAPITALIA DEAD MERGED 929395 - MARKET VALUE	E	4122.24		BANCA POPOLARE DI MILANO DEAD - DELIST.02/01/17 - MARKET VALUE	E	1421.87		BBV.ARGENTARIA - MARKET VALUE	E	37841.9		BANCO BPM - MARKET VALUE	E	5399.8		PROXIMUS - MARKET VALUE	E	9261.43		BOEHLER-UDDEHOLM DEAD - 05/09/08 - MARKET VALUE	E	3676.59		BOURBON CORP. DEAD - DELIST.22/06/20 - MARKET VALUE	E	2349.89		BIC - MARKET VALUE	E	1971.14		BG GROUP DEAD - 15/02/16 - MARKET VALUE	E	43494		BOLIDEN ORD SHS - MARKET VALUE	E	4247.46		BMW (XET) - MARKET VALUE	E
BANCA FIDEURAM DEAD - TAKEOVER - MARKET VALUE	E	15757.4		BANCA PPO.DI SONDRIO - MARKET VALUE	E	1358.46		BBV.ARGENTARIA - MARKET VALUE	E	42089.4		BANCA PPO.DI SONDRIO - MARKET VALUE	E	1491.22		BANCO BPI DEAD - DELIST.18/12/18 - MARKET VALUE	E	2454.8		BANCO POPULAR ESPANOL DEAD - DELIST.09/06/17 - MARKET VALUE	E	11891.8		BELLWAY - MARKET VALUE	E	1963.21		BOLIDEN ORD SHS - MARKET VALUE	E	5341.11		BOUYGUES - MARKET VALUE	E	16966.6		BILFINGER BERGER (XET) - MARKET VALUE	E	1338.32		BHP GROUP DEAD - DELIST.31/01/22 - MARKET VALUE	E	51664.7		BOLSAS Y MERCADOS ESPANOLES - MARKET VALUE	E	1930.68		BNP PARIBAS - MARKET VALUE	E
INTESA SANPAOLO - MARKET VALUE	E	19146.5		BANCO BPM - MARKET VALUE	E	2839.49		BANCO COMR.PORTUGUES 'R' - MARKET VALUE	E	8539.04		BBV.ARGENTARIA - MARKET VALUE	E	28443.1		BANCO COMR.PORTUGUES 'R' - MARKET VALUE	E	6351.92		BANCO SANTANDER - MARKET VALUE	E	56726.4		BERKELEY GROUP HOLDINGS (THE) - MARKET VALUE	E	2055.14		BOLSAS Y MERCADOS ESPANOLES - MARKET VALUE	E	3306.99		BP - MARKET VALUE	E	147782		BIOMERIEUX - MARKET VALUE	E	2244.13		BIC - MARKET VALUE	E	2832.89		BOSKALIS WESTMINSTER - MARKET VALUE	E	3645.68		BOLIDEN ORD SHS - MARKET VALUE	E
CAPITALIA DEAD MERGED 929395 - MARKET VALUE	E	6232.77		CAPITALIA DEAD MERGED 929395 - MARKET VALUE	E	6588.63		BANCO ESPIRITO SANTO DEAD - 03/02/16 - MARKET VALUE	E	3525		BANCO BPI DEAD - DELIST.18/12/18 - MARKET VALUE	E	1808.8		BANCO ESPIRITO SANTO DEAD - 03/02/16 - MARKET VALUE	E	4200		BEIERSDORF (XET) - MARKET VALUE	E	7130.76		BWIN INTACT.ENTM. DEAD - MERGED 30234N - MARKET VALUE	E	3194.61		BOURBON CORP. DEAD - DELIST.22/06/20 - MARKET VALUE	E	2643.8		BRADFORD & BINGLEY DEAD - 30/09/08 - MARKET VALUE	E	1330.29		BKW FMB ENERGIE DEAD - 20/04/12 - MARKET VALUE	E	2804.71		BILFINGER BERGER (XET) - MARKET VALUE	E	2309.03		BOURBON CORP. DEAD - DELIST.22/06/20 - MARKET VALUE	E	1958.89		BOLSAS Y MERCADOS ESPANOLES - MARKET VALUE	E
BBV.ARGENTARIA - MARKET VALUE	E	47334.6		BBV.ARGENTARIA - MARKET VALUE	E	50174.8		BANCO BPM - MARKET VALUE	E	3324.08		BANCO COMR.PORTUGUES 'R' - MARKET VALUE	E	4234.61		BANCO BPM - MARKET VALUE	E	5220.71		PROXIMUS - MARKET VALUE	E	10618.1		BG GROUP DEAD - 15/02/16 - MARKET VALUE	E	39135.6		BOUYGUES - MARKET VALUE	E	19674.9		BRISA-AUTSDS.DE PORTUGAL DEAD - 11/04/13 - MARKET VALUE	E	5640		BMW (XET) - MARKET VALUE	E	15802.4		BIOMERIEUX - MARKET VALUE	E	3346.86		BOUYGUES - MARKET VALUE	E	12412.1		BOOKER GROUP DEAD - 05/03/18 - MARKET VALUE	E
BEIERSDORF (XET) - MARKET VALUE	E	5955.6		BANCO COMR.PORTUGUES 'R' - MARKET VALUE	E	11284.6		BANCO POPULAR ESPANOL DEAD - DELIST.09/06/17 - MARKET VALUE	E	9750.21		BANCO ESPIRITO SANTO DEAD - 03/02/16 - MARKET VALUE	E	3855		BANCO POPULAR ESPANOL DEAD - DELIST.09/06/17 - MARKET VALUE	E	10559.8		BELLWAY - MARKET VALUE	E	1262.38		BHP GROUP DEAD - DELIST.31/01/22 - MARKET VALUE	E	41937.8		VISTRY GROUP - MARKET VALUE	E	2000.32		BRIT INSURANCE HDG.N V DEAD - 07/04/11 - MARKET VALUE	E	961.91		BNP PARIBAS - MARKET VALUE	E	36711.9		BMW (XET) - MARKET VALUE	E	22502.6		BP - MARKET VALUE	E	97891.3		BOSKALIS WESTMINSTER - MARKET VALUE	E
BENETTON DEAD - 31/05/12 - MARKET VALUE	E	3712.88		BANCO ESPIRITO SANTO DEAD - 03/02/16 - MARKET VALUE	E	2928.41		BANCO SANTANDER - MARKET VALUE	E	49209.9		BANCO BPM - MARKET VALUE	E	4415.23		BANCO SANTANDER - MARKET VALUE	E	42867.9		BERKELEY GROUP HOLDINGS (THE) - MARKET VALUE	E	1371.75		BIC - MARKET VALUE	E	2834.83		BP - MARKET VALUE	E	159364		BRITISH AIRWAYS DEAD - EX.INTO 74190D - MARKET VALUE	E	3677.16		BOLIDEN ORD SHS - MARKET VALUE	E	1318.78		BNP PARIBAS - MARKET VALUE	E	61958.9		BRENNTAG (XET) - MARKET VALUE	E	4313.12		BOURBON CORP. DEAD - DELIST.22/06/20 - MARKET VALUE	E
BEWAG 'A' (XET) DEAD - MERGER 688485 - MARKET VALUE	E	1536.79		BANCO POPULAR ESPANOL DEAD - DELIST.09/06/17 - MARKET VALUE	E	8816.45		BEIERSDORF (XET) - MARKET VALUE	E	11117.4		BANCO POPULAR ESPANOL DEAD - DELIST.09/06/17 - MARKET VALUE	E	9459.22		BEIERSDORF (XET) - MARKET VALUE	E	7756.56		BG GROUP DEAD - 15/02/16 - MARKET VALUE	E	21150.2		BILFINGER BERGER (XET) - MARKET VALUE	E	1881.38		BRADFORD & BINGLEY DEAD - 30/09/08 - MARKET VALUE	E	4123.62		BRITISH AMERICAN TOBACCO - MARKET VALUE	E	49577		BOLSAS Y MERCADOS ESPANOLES - MARKET VALUE	E	1781.01		BOLIDEN ORD SHS - MARKET VALUE	E	2776.95		BRISA-AUTSDS.DE PORTUGAL DEAD - 11/04/13 - MARKET VALUE	E	2526.6		BOUYGUES - MARKET VALUE	E
BG GROUP DEAD - 15/02/16 - MARKET VALUE	E	23558		BANCO SANTANDER - MARKET VALUE	E	49766.3		BENETTON DEAD - 31/05/12 - MARKET VALUE	E	2819.61		BANCO SANTANDER - MARKET VALUE	E	33426.5		BELLWAY - MARKET VALUE	E	1274.92		BHP GROUP DEAD - DELIST.31/01/22 - MARKET VALUE	E	23254.9		BMW (XET) - MARKET VALUE	E	27010.9		BRISA-AUTSDS.DE PORTUGAL DEAD - 11/04/13 - MARKET VALUE	E	5844		BRITISH ENERGY GROUP DEAD - 03/02/09 - MARKET VALUE	E	9653.15		BOSKALIS WESTMINSTER - MARKET VALUE	E	1524.65		BOLSAS Y MERCADOS ESPANOLES - MARKET VALUE	E	1764.29		BRITISH AMERICAN TOBACCO - MARKET VALUE	E	58304.7		BP - MARKET VALUE	E
BHW HOLDING (XET) DEAD - 13/02/08 - MARKET VALUE	E	3343.14		BEIERSDORF (XET) - MARKET VALUE	E	9256.8		BERKELEY GROUP HOLDINGS (THE) - MARKET VALUE	E	1670.62		BEIERSDORF (XET) - MARKET VALUE	E	9223.2		BERKELEY GROUP HOLDINGS (THE) - MARKET VALUE	E	1775.85		BIC - MARKET VALUE	E	2166.09		BNP PARIBAS - MARKET VALUE	E	69718.4		BRIT INSURANCE HDG.N V DEAD - 07/04/11 - MARKET VALUE	E	1706.18		BRITISH LAND - MARKET VALUE	E	5633.07		BOURBON CORP. DEAD - DELIST.22/06/20 - MARKET VALUE	E	1586.19		BOSKALIS WESTMINSTER - MARKET VALUE	E	3386.2		BRITISH LAND - MARKET VALUE	E	5966.44		BRENNTAG (XET) - MARKET VALUE	E
BIC - MARKET VALUE	E	2502.7		BENETTON DEAD - 31/05/12 - MARKET VALUE	E	3032.03		BG GROUP DEAD - 15/02/16 - MARKET VALUE	E	17504.2		BELLWAY - MARKET VALUE	E	820.44		BG GROUP DEAD - 15/02/16 - MARKET VALUE	E	17084.2		BMW (XET) - MARKET VALUE	E	20521.1		BOC GROUP DEAD - 05/09/06 - MARKET VALUE	E	11651		BRITISH AIRWAYS DEAD - EX.INTO 74190D - MARKET VALUE	E	8750.02		SKY DEAD - DELIST.07/11/18 - MARKET VALUE	E	12280.3		BOUYGUES - MARKET VALUE	E	11148.7		BOURBON CORP. DEAD - DELIST.22/06/20 - MARKET VALUE	E	2013.98		SKY DEAD - DELIST.07/11/18 - MARKET VALUE	E	16555.2		BRITISH AMERICAN TOBACCO - MARKET VALUE	E
BHP GROUP DEAD - DELIST.31/01/22 - MARKET VALUE	E	8992.75		BERKELEY GROUP HOLDINGS (THE) - MARKET VALUE	E	1683.81		BHP GROUP DEAD - DELIST.31/01/22 - MARKET VALUE	E	13757		BENETTON DEAD - 31/05/12 - MARKET VALUE	E	1379.85		BHP GROUP DEAD - DELIST.31/01/22 - MARKET VALUE	E	16506.8		BANCA NAZ.LAVORO DEAD - T/O 309449 - MARKET VALUE	E	7452.32		BOEHLER-UDDEHOLM DEAD - 05/09/08 - MARKET VALUE	E	2409.75		BRITISH AMERICAN TOBACCO - MARKET VALUE	E	47217.2		BT GROUP - MARKET VALUE	E	22338.6		BP - MARKET VALUE	E	102024		BOUYGUES - MARKET VALUE	E	13347		BRITVIC - MARKET VALUE	E	1104.08		BRITISH LAND - MARKET VALUE	E
FINECO DEAD - MERGER 929393 - MARKET VALUE	E	16354		BG GROUP DEAD - 15/02/16 - MARKET VALUE	E	15834		BHW HOLDING (XET) DEAD - 13/02/08 - MARKET VALUE	E	3317.49		BERKELEY GROUP HOLDINGS (THE) - MARKET VALUE	E	1143.18		BIC - MARKET VALUE	E	1964.1		BNP PARIBAS - MARKET VALUE	E	45721.5		BOLIDEN ORD SHS - MARKET VALUE	E	5023.71		BRITISH ENERGY GROUP DEAD - 03/02/09 - MARKET VALUE	E	4783.91		BULGARI DEAD - 04/10/11 - MARKET VALUE	E	2360.31		BRISA-AUTSDS.DE PORTUGAL DEAD - 11/04/13 - MARKET VALUE	E	3106.2		BP - MARKET VALUE	E	124978		BT GROUP - MARKET VALUE	E	17050.2		SKY DEAD - DELIST.07/11/18 - MARKET VALUE	E
BLUE CIRCLE INDS. DEAD - DEAD 12/07/01 - MARKET VALUE	E	5964.31		BHW HOLDING (XET) DEAD - 13/02/08 - MARKET VALUE	E	5304.57		BIC - MARKET VALUE	E	2356.72		BG GROUP DEAD - 15/02/16 - MARKET VALUE	E	12646.1		BANCO DE VALENCIA DEAD - 22/07/13 - MARKET VALUE	E	1687.97		BOC GROUP DEAD - 05/09/06 - MARKET VALUE	E	7143.38		ALLIANCE BOOTS DEAD - 28/06/07 - MARKET VALUE	E	4964.95		BRITISH LAND - MARKET VALUE	E	11386.6		BUNZL - MARKET VALUE	E	3068.79		BRIT INSURANCE HDG.N V DEAD - 07/04/11 - MARKET VALUE	E	626.42		BRISA-AUTSDS.DE PORTUGAL DEAD - 11/04/13 - MARKET VALUE	E	3204		BULGARI DEAD - 04/10/11 - MARKET VALUE	E	3712.8		BRITVIC - MARKET VALUE	E
BANCA NAZ.LAVORO DEAD - T/O 309449 - MARKET VALUE	E	7552.17		BIC - MARKET VALUE	E	2383.81		FINECO DEAD - MERGER 929393 - MARKET VALUE	E	3830.03		BHP GROUP DEAD - DELIST.31/01/22 - MARKET VALUE	E	11170.7		BANCA NAZ.LAVORO DEAD - T/O 309449 - MARKET VALUE	E	4126.69		ALLIANCE BOOTS DEAD - 28/06/07 - MARKET VALUE	E	6423.1		BOURBON CORP. DEAD - DELIST.22/06/20 - MARKET VALUE	E	2539.62		SKY DEAD - DELIST.07/11/18 - MARKET VALUE	E	15819.5		BURBERRY GROUP - MARKET VALUE	E	2828.59		BRITISH AIRWAYS DEAD - EX.INTO 74190D - MARKET VALUE	E	1913.87		BRITISH AIRWAYS DEAD - EX.INTO 74190D - MARKET VALUE	E	3044.02		BUNZL - MARKET VALUE	E	2755.68		BT GROUP - MARKET VALUE	E
BNP PARIBAS - MARKET VALUE	E	40489.1		BHP GROUP DEAD - DELIST.31/01/22 - MARKET VALUE	E	12679		BANCA NAZ.LAVORO DEAD - T/O 309449 - MARKET VALUE	E	5109.88		BIC - MARKET VALUE	E	1701.19		BNP PARIBAS - MARKET VALUE	E	45768.1		BOUYGUES - MARKET VALUE	E	10183.7		BOUYGUES - MARKET VALUE	E	14400.1		BRIXTON DEAD - EX.INTO 901614 - MARKET VALUE	E	1947.95		BUREAU VERITAS - MARKET VALUE	E	4290.77		BRITISH AMERICAN TOBACCO - MARKET VALUE	E	35961		BRITISH AMERICAN TOBACCO - MARKET VALUE	E	47400		BURBERRY GROUP - MARKET VALUE	E	6330.01		BTG DEAD - DELIST.19/08/19 - MARKET VALUE	E
BOC GROUP DEAD - 05/09/06 - MARKET VALUE	E	9032.71		FINECO DEAD - MERGER 929393 - MARKET VALUE	E	10934.3		BNP PARIBAS - MARKET VALUE	E	51794.6		BANCA NAZ.LAVORO DEAD - T/O 309449 - MARKET VALUE	E	3158.89		BOC GROUP DEAD - 05/09/06 - MARKET VALUE	E	6699.49		VISTRY GROUP - MARKET VALUE	E	1083.55		VISTRY GROUP - MARKET VALUE	E	1570.98		BT GROUP - MARKET VALUE	E	38415.8		C&C GROUP (DUB) DEAD - DELIST.08/10/19 - MARKET VALUE	E	1408.38		BRITISH LAND - MARKET VALUE	E	4021.63		BRITISH LAND - MARKET VALUE	E	4699.76		BUREAU VERITAS - MARKET VALUE	E	6446.84		BUNZL - MARKET VALUE	E
ALLIANCE BOOTS DEAD - 28/06/07 - MARKET VALUE	E	7828.1		BLUE CIRCLE INDS. DEAD - DEAD 12/07/01 - MARKET VALUE	E	4971.1		BOC GROUP DEAD - 05/09/06 - MARKET VALUE	E	8426.83		BNP PARIBAS - MARKET VALUE	E	37331.3		ALLIANCE BOOTS DEAD - 28/06/07 - MARKET VALUE	E	6996.02		BP - MARKET VALUE	E	167796		BP - MARKET VALUE	E	202759		BULGARI DEAD - 04/10/11 - MARKET VALUE	E	3367.21		CABLE & WIRELESS COMMS. DEAD - 16/05/16 - MARKET VALUE	E	4864.13		SKY DEAD - DELIST.07/11/18 - MARKET VALUE	E	9593.38		SKY DEAD - DELIST.07/11/18 - MARKET VALUE	E	12458.8		C&C GROUP (DUB) DEAD - DELIST.08/10/19 - MARKET VALUE	E	1166.77		BURBERRY GROUP - MARKET VALUE	E
EIRCOM DEAD - 10/12/01 - MARKET VALUE	E	8433.89		BANCA NAZ.LAVORO DEAD - T/O 309449 - MARKET VALUE	E	7558.27		BODYCOTE - MARKET VALUE	E	979.77		BOC GROUP DEAD - 05/09/06 - MARKET VALUE	E	5604.59		BOUYGUES - MARKET VALUE	E	9583.25		BPB DEAD - T/O BY 741689 - MARKET VALUE	E	3356.48		BRADFORD & BINGLEY DEAD - 30/09/08 - MARKET VALUE	E	4500.28		BUNZL - MARKET VALUE	E	3468.71		CADBURY DEAD - 08/03/10 - MARKET VALUE	E	11100.7		BT GROUP - MARKET VALUE	E	7987.01		BT GROUP - MARKET VALUE	E	11354.2		CABLE & WIRELESS COMMS. DEAD - 16/05/16 - MARKET VALUE	E	1356.52		BUREAU VERITAS - MARKET VALUE	E
BOUYGUES - MARKET VALUE	E	22633.5		BNP PARIBAS - MARKET VALUE	E	43924.2		ALLIANCE BOOTS DEAD - 28/06/07 - MARKET VALUE	E	10358.9		ALLIANCE BOOTS DEAD - 28/06/07 - MARKET VALUE	E	6733.62		VISTRY GROUP - MARKET VALUE	E	957.48		BRADFORD & BINGLEY DEAD - 30/09/08 - MARKET VALUE	E	2844.58		BRAMBLES INDUSTRIES DEAD - EX.INTO 414108 - MARKET VALUE	E	4695.71		BURBERRY GROUP - MARKET VALUE	E	4474.7		CAPRICORN ENERGY - MARKET VALUE	E	5161.76		BULGARI DEAD - 04/10/11 - MARKET VALUE	E	1171.7		BUNZL - MARKET VALUE	E	2901.08		CABLE & WIRELESS WWD. DEAD - 30/07/12 - MARKET VALUE	E	1445.01		BWIN PARTY DIGITAL ENTM. DEAD - 02/02/16 - MARKET VALUE	E
SPIRENT COMMUNICATIONS - MARKET VALUE	E	4069.73		BOC GROUP DEAD - 05/09/06 - MARKET VALUE	E	8153.55		BOUYGUES - MARKET VALUE	E	10874.8		BOUYGUES - MARKET VALUE	E	7742.96		BP - MARKET VALUE	E	159195		BRAMBLES INDUSTRIES DEAD - EX.INTO 414108 - MARKET VALUE	E	3104.16		BRISA-AUTSDS.DE PORTUGAL DEAD - 11/04/13 - MARKET VALUE	E	5010		BUSINESS OBJECTS DEAD - TAKEOVER 775543 - MARKET VALUE	E	2761.71		CAPGEMINI - MARKET VALUE	E	5803.39		BUNZL - MARKET VALUE	E	1959.83		BURBERRY GROUP - MARKET VALUE	E	3385.69		CAPRICORN ENERGY - MARKET VALUE	E	18635.8		C&C GROUP (DUB) DEAD - DELIST.08/10/19 - MARKET VALUE	E
BP - MARKET VALUE	E	214909		BOOKHAM TECHNOLOGY DEAD - DEAD 13/09/04 - MARKET VALUE	E	769.84		BP - MARKET VALUE	E	210224		BP - MARKET VALUE	E	128796		BPB DEAD - T/O BY 741689 - MARKET VALUE	E	2674.98		BRISA-AUTSDS.DE PORTUGAL DEAD - 11/04/13 - MARKET VALUE	E	3702		BRIT INSURANCE HDG.N V DEAD - 07/04/11 - MARKET VALUE	E	1421.87		C&C GROUP (DUB) DEAD - DELIST.08/10/19 - MARKET VALUE	E	4148.59		CAPITA - MARKET VALUE	E	5169.26		BURBERRY GROUP - MARKET VALUE	E	1956.34		BUREAU VERITAS - MARKET VALUE	E	4637.14		CAPGEMINI - MARKET VALUE	E	6401.38		CABLE & WIRELESS COMMS. DEAD - 16/05/16 - MARKET VALUE	E
BPB DEAD - T/O BY 741689 - MARKET VALUE	E	2575.41		ALLIANCE BOOTS DEAD - 28/06/07 - MARKET VALUE	E	9010.2		BPB DEAD - T/O BY 741689 - MARKET VALUE	E	3050.33		BPB DEAD - T/O BY 741689 - MARKET VALUE	E	2184.58		UNIONE DI BANCHE ITALIAN DEAD - DELIST.05/10/20 - MARKET VALUE	E	4749.97		BRIT INSURANCE HDG.N V DEAD - 07/04/11 - MARKET VALUE	E	1116.76		BRITISH AIRWAYS DEAD - EX.INTO 74190D - MARKET VALUE	E	5496.03		CABLE & WIRELESS COMMS. DEAD - 16/05/16 - MARKET VALUE	E	6521.31		CARGOTEC 'B' - MARKET VALUE	E	1550.32		BUREAU VERITAS - MARKET VALUE	E	3366.62		BWIN INTACT.ENTM. DEAD - MERGED 30234N - MARKET VALUE	E	1500.14		CAPITA - MARKET VALUE	E	5060.67		CAPRICORN ENERGY - MARKET VALUE	E
BANCO BPI DEAD - DELIST.18/12/18 - MARKET VALUE	E	2017.05		BOUYGUES - MARKET VALUE	E	16338.7		BANCO BPI DEAD - DELIST.18/12/18 - MARKET VALUE	E	1854.4		BANQUE NATIONALE DE BELGIQUE - MARKET VALUE	E	1400		BRADFORD & BINGLEY DEAD - 30/09/08 - MARKET VALUE	E	2692.29		RESOLUTION DEAD - 06/05/08 - MARKET VALUE	E	1311.43		BRITISH AMERICAN TOBACCO - MARKET VALUE	E	42620.9		CADBURY DEAD - 08/03/10 - MARKET VALUE	E	20445.7		CARILLION SUSP - 04/01/2022 - MARKET VALUE	E	1821.21		BUZZI UNICEM - MARKET VALUE	E	1851.91		CABLE & WIRELESS COMMS. DEAD - 16/05/16 - MARKET VALUE	E	1873.07		INTU PROPERTIES DEAD - DELIST.02/07/20 - MARKET VALUE	E	3911.23		CAIXABANK - MARKET VALUE	E
BRISA-AUTSDS.DE PORTUGAL DEAD - 11/04/13 - MARKET VALUE	E	2409		BP - MARKET VALUE	E	222739		BRADFORD & BINGLEY DEAD - 30/09/08 - MARKET VALUE	E	3680.81		BRADFORD & BINGLEY DEAD - 30/09/08 - MARKET VALUE	E	3159.47		BRAMBLES INDUSTRIES DEAD - EX.INTO 414108 - MARKET VALUE	E	2256.32		BRITISH AIRWAYS DEAD - EX.INTO 74190D - MARKET VALUE	E	3800.22		BRITISH ENERGY GROUP DEAD - 03/02/09 - MARKET VALUE	E	5547.01		CAPRICORN ENERGY - MARKET VALUE	E	3202.44		CARLSBERG B - MARKET VALUE	E	3708.47		CABLE & WIRELESS COMMS. DEAD - 16/05/16 - MARKET VALUE	E	4325.14		CABLE & WIRELESS WWD. DEAD - 30/07/12 - MARKET VALUE	E	2620.78		CARILLION SUSP - 04/01/2022 - MARKET VALUE	E	1889.93		CAPGEMINI - MARKET VALUE	E
RESOLUTION DEAD - 06/05/08 - MARKET VALUE	E	2892.92		BPB DEAD - T/O BY 741689 - MARKET VALUE	E	1709.32		BRAMBLES INDUSTRIES DEAD - EX.INTO 414108 - MARKET VALUE	E	3964.75		BRAMBLES INDUSTRIES DEAD - EX.INTO 414108 - MARKET VALUE	E	1913.16		BRISA-AUTSDS.DE PORTUGAL DEAD - 11/04/13 - MARKET VALUE	E	3384		BRITISH AMERICAN TOBACCO - MARKET VALUE	E	30778.8		BRITISH LAND - MARKET VALUE	E	9533.81		CAPGEMINI - MARKET VALUE	E	8113.96		CARNIVAL - MARKET VALUE	E	4314.74		CADBURY DEAD - 08/03/10 - MARKET VALUE	E	7786.32		CAPRICORN ENERGY - MARKET VALUE	E	17028.5		CARLSBERG B - MARKET VALUE	E	9602.54		CAPITA - MARKET VALUE	E
BAE SYSTEMS - MARKET VALUE	E	20415		BANCO BPI DEAD - DELIST.18/12/18 - MARKET VALUE	E	2104.74		BRISA-AUTSDS.DE PORTUGAL DEAD - 11/04/13 - MARKET VALUE	E	3240		BRISA-AUTSDS.DE PORTUGAL DEAD - 11/04/13 - MARKET VALUE	E	2844		BRIT INSURANCE HDG.N V DEAD - 07/04/11 - MARKET VALUE	E	1192.98		BRITISH ENERGY GROUP DEAD - 03/02/09 - MARKET VALUE	E	2597.45		SKY DEAD - DELIST.07/11/18 - MARKET VALUE	E	13929.3		CAPITA - MARKET VALUE	E	6474.09		CURRYS - MARKET VALUE	E	3380.79		CAPRICORN ENERGY - MARKET VALUE	E	886.36		CAPGEMINI - MARKET VALUE	E	5848.72		CARNIVAL - MARKET VALUE	E	4962.46		CAPITAL & CNTS.PROPS. - MARKET VALUE	E
BRITISH AIRWAYS DEAD - EX.INTO 74190D - MARKET VALUE	E	6209.45		BRADFORD & BINGLEY DEAD - 30/09/08 - MARKET VALUE	E	3147.35		RESOLUTION DEAD - 06/05/08 - MARKET VALUE	E	2309.24		BRIT INSURANCE HDG.N V DEAD - 07/04/11 - MARKET VALUE	E	742.29		BRITISH AIRWAYS DEAD - EX.INTO 74190D - MARKET VALUE	E	4541.33		BRITISH LAND - MARKET VALUE	E	6251.47		BRIXTON DEAD - EX.INTO 901614 - MARKET VALUE	E	1899.22		CAPITALIA DEAD MERGED 929395 - MARKET VALUE	E	18032.6		CARREFOUR - MARKET VALUE	E	32178.8		CAPGEMINI - MARKET VALUE	E	4142.72		CAPITA - MARKET VALUE	E	5768.14		CARREFOUR - MARKET VALUE	E	21732		INTU PROPERTIES DEAD - DELIST.02/07/20 - MARKET VALUE	E
BRITISH AMERICAN TOBACCO - MARKET VALUE	E	14018.1		BRISA-AUTSDS.DE PORTUGAL DEAD - 11/04/13 - MARKET VALUE	E	3117		BRITISH AIRWAYS DEAD - EX.INTO 74190D - MARKET VALUE	E	4185.31		BRITISH AIRWAYS DEAD - EX.INTO 74190D - MARKET VALUE	E	2088.67		BRITISH AMERICAN TOBACCO - MARKET VALUE	E	26055.3		SKY DEAD - DELIST.07/11/18 - MARKET VALUE	E	15043.5		BT GROUP - MARKET VALUE	E	26473.5		CARGOTEC 'B' - MARKET VALUE	E	2551.83		CASINO GUICHARD-P - MARKET VALUE	E	7975.68		CAPITA - MARKET VALUE	E	4765.92		INTU PROPERTIES DEAD - DELIST.02/07/20 - MARKET VALUE	E	3526.53		CASINO GUICHARD-P - MARKET VALUE	E	7904.56		CARILLION SUSP - 04/01/2022 - MARKET VALUE	E
BRITISH ENERGY DEAD - DELIST 21/10/04 - MARKET VALUE	E	1849.93		RESOLUTION DEAD - 06/05/08 - MARKET VALUE	E	2958.98		BRITISH AMERICAN TOBACCO - MARKET VALUE	E	25608.6		BRITISH AMERICAN TOBACCO - MARKET VALUE	E	18699.8		BRITISH LAND - MARKET VALUE	E	4705.4		BRITISH VITA DEAD - DELIST 14/06/05 - MARKET VALUE	E	971.37		CORPORATE EXPRESS DEAD - 07/08/08 - MARKET VALUE	E	2806.43		CARLSBERG B - MARKET VALUE	E	3536.71		CASTELLUM - MARKET VALUE	E	1271.92		CARILLION SUSP - 04/01/2022 - MARKET VALUE	E	1180.56		CARILLION SUSP - 04/01/2022 - MARKET VALUE	E	1585.17		CASTELLUM - MARKET VALUE	E	1821.6		CARLSBERG B - MARKET VALUE	E
BRITISH LAND - MARKET VALUE	E	3831.78		BRITISH AIRWAYS DEAD - EX.INTO 74190D - MARKET VALUE	E	6179.51		BRITISH ENERGY DEAD - DELIST 21/10/04 - MARKET VALUE	E	1780.61		BRITISH LAND - MARKET VALUE	E	3024.34		SKY DEAD - DELIST.07/11/18 - MARKET VALUE	E	19162.3		BRIXTON DEAD - EX.INTO 901614 - MARKET VALUE	E	1272.85		BULGARI DEAD - 04/10/11 - MARKET VALUE	E	2952.82		CARNIVAL - MARKET VALUE	E	6367.2		CATTLES DEAD - 07/03/11 - MARKET VALUE	E	1152.3		CARLSBERG B - MARKET VALUE	E	4348.46		CARLSBERG B - MARKET VALUE	E	7239.04		CATLIN GROUP DEAD - 01/05/15 - MARKET VALUE	E	1599.08		CARNIVAL - MARKET VALUE	E
SKY DEAD - DELIST.07/11/18 - MARKET VALUE	E	54265.8		BRITISH AMERICAN TOBACCO - MARKET VALUE	E	19192.7		BRITISH LAND - MARKET VALUE	E	4898.06		SKY DEAD - DELIST.07/11/18 - MARKET VALUE	E	17990.3		BRITISH VITA DEAD - DELIST 14/06/05 - MARKET VALUE	E	765.05		BT GROUP - MARKET VALUE	E	25036		BUNZL - MARKET VALUE	E	3466.64		CURRYS - MARKET VALUE	E	4032.73		CATTOLICA ASSICURAZIONI - MARKET VALUE	E	1821.47		CARNIVAL - MARKET VALUE	E	3312.92		CARNIVAL - MARKET VALUE	E	5595.42		CELESIO (XET) DEAD - 28/04/17 - MARKET VALUE	E	2810.05		CARREFOUR - MARKET VALUE	E
BT GROUP - MARKET VALUE	E	131186		BRITISH ENERGY DEAD - DELIST 21/10/04 - MARKET VALUE	E	2876.94		SKY DEAD - DELIST.07/11/18 - MARKET VALUE	E	23550.4		BRITISH VITA DEAD - DELIST 14/06/05 - MARKET VALUE	E	738.74		BRIXTON DEAD - EX.INTO 901614 - MARKET VALUE	E	1099.73		CORPORATE EXPRESS DEAD - 07/08/08 - MARKET VALUE	E	1229.65		BURBERRY GROUP - MARKET VALUE	E	3048.53		CARREFOUR - MARKET VALUE	E	39488.6		CELESIO (XET) DEAD - 28/04/17 - MARKET VALUE	E	4737.28		CURRYS - MARKET VALUE	E	1537.01		CURRYS - MARKET VALUE	E	1020.81		CENTRICA - MARKET VALUE	E	18555.2		CASINO GUICHARD-P - MARKET VALUE	E
BROKAT TECHNOLOGIES(XET) DEAD - DELIST.17/07/03 - MARKET VALUE	E	3252.96		BRITISH LAND - MARKET VALUE	E	3895.24		BT GROUP - MARKET VALUE	E	34570.4		BRIXTON DEAD - EX.INTO 901614 - MARKET VALUE	E	703.74		BT GROUP - MARKET VALUE	E	22881.2		BULGARI DEAD - 04/10/11 - MARKET VALUE	E	2542.54		BURREN ENERGY DEAD - 29/02/08 - MARKET VALUE	E	2035.28		CASINO GUICHARD-P - MARKET VALUE	E	7641.26		CENTRICA - MARKET VALUE	E	14219		CARREFOUR - MARKET VALUE	E	21774.4		CARREFOUR - MARKET VALUE	E	25993.3		CGG - MARKET VALUE	E	3596.55		CASTELLUM - MARKET VALUE	E
CORPORATE EXPRESS DEAD - 07/08/08 - MARKET VALUE	E	2694.21		SKY DEAD - DELIST.07/11/18 - MARKET VALUE	E	25941.5		BTG DEAD - DELIST.19/08/19 - MARKET VALUE	E	769.14		BT GROUP - MARKET VALUE	E	22611		CORPORATE EXPRESS DEAD - 07/08/08 - MARKET VALUE	E	1064.83		BUNZL - MARKET VALUE	E	3266.19		BUSINESS OBJECTS DEAD - TAKEOVER 775543 - MARKET VALUE	E	2476.76		CASTELLUM - MARKET VALUE	E	1940.13		CGG - MARKET VALUE	E	4474.2		CASINO GUICHARD-P - MARKET VALUE	E	4650.88		CASINO GUICHARD-P - MARKET VALUE	E	7471.43		CHARTER INTL. DEAD - 13/01/12 - MARKET VALUE	E	1538.74		CATLIN GROUP DEAD - 01/05/15 - MARKET VALUE	E
BULGARI DEAD - 04/10/11 - MARKET VALUE	E	3453.32		BT GROUP - MARKET VALUE	E	62686.2		BUDERUS (XET) DEAD - DELIST.03/08/04 - MARKET VALUE	E	1670.31		BUDERUS (XET) DEAD - DELIST.03/08/04 - MARKET VALUE	E	1857.27		BULGARI DEAD - 04/10/11 - MARKET VALUE	E	2367.44		BURBERRY GROUP - MARKET VALUE	E	2557.96		C&C GROUP (DUB) DEAD - DELIST.08/10/19 - MARKET VALUE	E	2031.05		CATTLES DEAD - 07/03/11 - MARKET VALUE	E	2186.67		CHARTER INTL. DEAD - 13/01/12 - MARKET VALUE	E	1985.3		CASTELLUM - MARKET VALUE	E	825.33		CASTELLUM - MARKET VALUE	E	1203.93		CHEMRING GROUP - MARKET VALUE	E	1460.37		CELESIO (XET) DEAD - 28/04/17 - MARKET VALUE	E
BUNZL - MARKET VALUE	E	2282.88		BTG DEAD - DELIST.19/08/19 - MARKET VALUE	E	2008.98		BULGARI DEAD - 04/10/11 - MARKET VALUE	E	2521.76		BULGARI DEAD - 04/10/11 - MARKET VALUE	E	1281.66		BUNZL - MARKET VALUE	E	3136.61		BUSINESS OBJECTS DEAD - TAKEOVER 775543 - MARKET VALUE	E	1883.21		CABLE & WIRELESS COMMS. DEAD - 16/05/16 - MARKET VALUE	E	3663.71		CATTOLICA ASSICURAZIONI - MARKET VALUE	E	2196.58		CHRISTIAN DIOR - MARKET VALUE	E	13745.8		CATLIN GROUP DEAD - 01/05/15 - MARKET VALUE	E	1348.54		CATLIN GROUP DEAD - 01/05/15 - MARKET VALUE	E	1463.29		CHRISTIAN DIOR - MARKET VALUE	E	19635.6		CENTRICA - MARKET VALUE	E
BURMAH CASTROL DEAD - 13/09/00 - MARKET VALUE	E	4879.43		CORPORATE EXPRESS DEAD - 07/08/08 - MARKET VALUE	E	2568.84		BUNZL - MARKET VALUE	E	4134.02		BUNZL - MARKET VALUE	E	3005.03		BUSINESS OBJECTS DEAD - TAKEOVER 775543 - MARKET VALUE	E	1759.09		CABLE & WIRELESS COMMS. DEAD - 16/05/16 - MARKET VALUE	E	4228.54		CADBURY DEAD - 08/03/10 - MARKET VALUE	E	16571.9		CELESIO (XET) DEAD - 28/04/17 - MARKET VALUE	E	9085.04		CIBA N DEAD - 25/06/09 - MARKET VALUE	E	1488.43		CATTOLICA ASSICURAZIONI - MARKET VALUE	E	1251.75		CATTOLICA ASSICURAZIONI - MARKET VALUE	E	1285.67		RICHEMONT N - MARKET VALUE	E	22763.3		CGG - MARKET VALUE	E
BUSINESS OBJECTS DEAD - TAKEOVER 775543 - MARKET VALUE	E	4351.61		BULGARI DEAD - 04/10/11 - MARKET VALUE	E	3927.68		BUSINESS OBJECTS DEAD - TAKEOVER 775543 - MARKET VALUE	E	2217.38		BUSINESS OBJECTS DEAD - TAKEOVER 775543 - MARKET VALUE	E	1248.32		CABLE & WIRELESS COMMS. DEAD - 16/05/16 - MARKET VALUE	E	4373.59		CADBURY DEAD - 08/03/10 - MARKET VALUE	E	16042.1		CAPRICORN ENERGY - MARKET VALUE	E	5699.84		CENTRICA - MARKET VALUE	E	20643.4		RICHEMONT N - MARKET VALUE	E	20844.6		CELESIO (XET) DEAD - 28/04/17 - MARKET VALUE	E	2855.98		CELESIO (XET) DEAD - 28/04/17 - MARKET VALUE	E	4337.55		CLARIANT - MARKET VALUE	E	4229.22		CHEMRING GROUP - MARKET VALUE	E
CABLE & WIRELESS COMMS. DEAD - 16/05/16 - MARKET VALUE	E	44283.5		BUNZL - MARKET VALUE	E	3052.39		CABLE & WIRELESS COMMS. DEAD - 16/05/16 - MARKET VALUE	E	6988.97		CABLE & WIRELESS COMMS. DEAD - 16/05/16 - MARKET VALUE	E	2536.87		CADBURY DEAD - 08/03/10 - MARKET VALUE	E	13742.6		CAPRICORN ENERGY - MARKET VALUE	E	2724.01		CAPGEMINI - MARKET VALUE	E	5631.7		CGG - MARKET VALUE	E	4259.67		CIMENTOS DE PORTL.SGPS DEAD - DELIST.28/09/17 - MARKET VALUE	E	3860.64		CENTRICA - MARKET VALUE	E	13017.8		CENTRICA - MARKET VALUE	E	17478.6		CLOSE BROTHERS GROUP - MARKET VALUE	E	1319.41		CHRISTIAN HANSEN HOLDING - MARKET VALUE	E
CADBURY DEAD - 08/03/10 - MARKET VALUE	E	15309.1		BUSINESS OBJECTS DEAD - TAKEOVER 775543 - MARKET VALUE	E	2473.05		CADBURY DEAD - 08/03/10 - MARKET VALUE	E	17644.2		CADBURY DEAD - 08/03/10 - MARKET VALUE	E	10007.3		CAPRICORN ENERGY - MARKET VALUE	E	2400.8		CAPGEMINI - MARKET VALUE	E	3174.28		CAPITA - MARKET VALUE	E	4228.17		CHARTER INTL. DEAD - 13/01/12 - MARKET VALUE	E	2518.41		FERROVIAL - MARKET VALUE	E	7553.27		CGG - MARKET VALUE	E	1670.35		CGG - MARKET VALUE	E	3509.31		CNP ASSURANCES - MARKET VALUE	E	9236.07		CHRISTIAN DIOR - MARKET VALUE	E
CANAL PLUS(STE ED) DEAD - 29/09/15 - MARKET VALUE	E	29890.9		CABLE & WIRELESS COMMS. DEAD - 16/05/16 - MARKET VALUE	E	22703.7		CALEDONIA INVESTMENTS - MARKET VALUE	E	970.71		CALEDONIA INVESTMENTS - MARKET VALUE	E	762.98		CANARY WHARF GROUP DEAD - DELIST 22/06/04 - MARKET VALUE	E	2544.64		CAPITA - MARKET VALUE	E	3676.14		CAPITALIA DEAD MERGED 929395 - MARKET VALUE	E	17812.7		CHRISTIAN DIOR - MARKET VALUE	E	17565.7		CLARIANT - MARKET VALUE	E	1681.45		CHARTER INTL. DEAD - 13/01/12 - MARKET VALUE	E	1096.33		CHARTER INTL. DEAD - 13/01/12 - MARKET VALUE	E	1558.73		COBHAM DEAD - DELIST.20/01/20 - MARKET VALUE	E	2931.78		RICHEMONT N - MARKET VALUE	E
CANARY WHARF GROUP DEAD - DELIST 22/06/04 - MARKET VALUE	E	4162.16		CADBURY DEAD - 08/03/10 - MARKET VALUE	E	14100.8		CAMBRIDGE ATBY.TECH.GP. DEAD - T/O BY 319608 - MARKET VALUE	E	696.79		CANARY WHARF GROUP DEAD - DELIST 22/06/04 - MARKET VALUE	E	1334.79		CAPGEMINI - MARKET VALUE	E	3888.86		CAPITALIA DEAD MERGED 929395 - MARKET VALUE	E	9489.41		CARGOTEC 'B' - MARKET VALUE	E	2099.64		PETROLEOS (CEPSA) DEAD - 23/08/11 - MARKET VALUE	E	17833.9		CLOSE BROTHERS GROUP - MARKET VALUE	E	1344.28		CHEMRING GROUP - MARKET VALUE	E	165.27		CHEMRING GROUP - MARKET VALUE	E	298.17		COCA COLA HBC (ATH) - MARKET VALUE	E	6706.78		CLARIANT - MARKET VALUE	E
CAPGEMINI - MARKET VALUE	E	16953		CALEDONIA INVESTMENTS - MARKET VALUE	E	1350.28		CANARY WHARF GROUP DEAD - DELIST 22/06/04 - MARKET VALUE	E	4771.56		CAPGEMINI - MARKET VALUE	E	3538.51		CAPITA - MARKET VALUE	E	3067.94		CARLSBERG B - MARKET VALUE	E	1635.6		CARLSBERG B - MARKET VALUE	E	2283.99		CIBA N DEAD - 25/06/09 - MARKET VALUE	E	3429.05		CNP ASSURANCES - MARKET VALUE	E	11584.5		CHRISTIAN DIOR - MARKET VALUE	E	9299.87		CHRISTIAN DIOR - MARKET VALUE	E	14749		COFINIMMO - MARKET VALUE	E	1408.42		CLOSE BROTHERS GROUP - MARKET VALUE	E
CAPITA - MARKET VALUE	E	5949		CAMBRIDGE ATBY.TECH.GP. DEAD - T/O BY 319608 - MARKET VALUE	E	1128.1		CAPGEMINI - MARKET VALUE	E	7787.57		CAPITA - MARKET VALUE	E	2383.31		CAPITALIA DEAD MERGED 929395 - MARKET VALUE	E	5131.27		CARNIVAL - MARKET VALUE	E	8382.6		CARNIVAL - MARKET VALUE	E	6710.01		RICHEMONT N - MARKET VALUE	E	23453.6		COBHAM DEAD - DELIST.20/01/20 - MARKET VALUE	E	3212.28		PETROLEOS (CEPSA) DEAD - 23/08/11 - MARKET VALUE	E	7810.5		RICHEMONT N - MARKET VALUE	E	14633.2		COLOPLAST B - MARKET VALUE	E	4135.79		CNP ASSURANCES - MARKET VALUE	E
GCAP MEDIA DEAD - 10/06/08 - MARKET VALUE	E	2050.35		CANARY WHARF GROUP DEAD - DELIST 22/06/04 - MARKET VALUE	E	5703.44		CAPITA - MARKET VALUE	E	4163.73		GCAP MEDIA DEAD - 10/06/08 - MARKET VALUE	E	549.68		CARLSBERG B - MARKET VALUE	E	1739.53		CARREFOUR - MARKET VALUE	E	26724		CARREFOUR - MARKET VALUE	E	32460.8		CIMENTOS DE PORTL.SGPS DEAD - DELIST.28/09/17 - MARKET VALUE	E	4522.55		COCA COLA HBC (ATH) - MARKET VALUE	E	10251.5		RICHEMONT N - MARKET VALUE	E	7135.59		CIMENTOS DE PORTL.SGPS DEAD - DELIST.28/09/17 - MARKET VALUE	E	3620.73		COMMERZBANK (XET) - MARKET VALUE	E	5939.21		COBHAM DEAD - DELIST.20/01/20 - MARKET VALUE	E
CAP.SHOP.CENTS. DEAD - DEAD 31/01/01 - MARKET VALUE	E	2615.61		CAPGEMINI - MARKET VALUE	E	19789.5		GCAP MEDIA DEAD - 10/06/08 - MARKET VALUE	E	1018.79		CAPITALIA DEAD MERGED 929395 - MARKET VALUE	E	3111.62		CARNIVAL - MARKET VALUE	E	7923.62		CASINO GUICHARD-P - MARKET VALUE	E	5398.32		CASINO GUICHARD-P - MARKET VALUE	E	6048.4		FERROVIAL - MARKET VALUE	E	11130		COLOPLAST B - MARKET VALUE	E	2766.44		CIMENTOS DE PORTL.SGPS DEAD - DELIST.28/09/17 - MARKET VALUE	E	3049.53		CLARIANT - MARKET VALUE	E	2414.71		COMPASS GROUP - MARKET VALUE	E	12412.2		COCA COLA HBC (ATH) - MARKET VALUE	E
CARLTON COMMS. DEAD - DELIST 02/02/04 - MARKET VALUE	E	8714.26		CAPITA - MARKET VALUE	E	5480.31		CARLTON COMMS. DEAD - DELIST 02/02/04 - MARKET VALUE	E	2689.94		CARLSBERG B - MARKET VALUE	E	922.11		CARREFOUR - MARKET VALUE	E	27872.2		CATTLES DEAD - 07/03/11 - MARKET VALUE	E	1469.65		CASTELLUM - MARKET VALUE	E	1322.51		CLARIANT - MARKET VALUE	E	2775.3		COMMERZBANK (XET) - MARKET VALUE	E	15706.3		FERROVIAL - MARKET VALUE	E	3095.65		CLOSE BROTHERS GROUP - MARKET VALUE	E	1222.77		CONTINENTAL (XET) - MARKET VALUE	E	13696.4		COFINIMMO - MARKET VALUE	E
CARREFOUR - MARKET VALUE	E	49680.1		GCAP MEDIA DEAD - 10/06/08 - MARKET VALUE	E	1125.79		CARREFOUR - MARKET VALUE	E	34349.2		CARLTON COMMS. DEAD - DELIST 02/02/04 - MARKET VALUE	E	998.54		CASINO GUICHARD-P - MARKET VALUE	E	6940.15		CATTOLICA ASSICURAZIONI - MARKET VALUE	E	1700.87		CATTLES DEAD - 07/03/11 - MARKET VALUE	E	1804.05		CLOSE BROTHERS GROUP - MARKET VALUE	E	2115.11		CIE.NALE.A PTF. DEAD - 26/05/11 - MARKET VALUE	E	5776.05		CLARIANT - MARKET VALUE	E	994.27		CNP ASSURANCES - MARKET VALUE	E	9534.64		VESUVIUS - MARKET VALUE	E	2218.62		COLOPLAST B - MARKET VALUE	E
CASINO GUICHARD-P - MARKET VALUE	E	8121.35		CARLTON COMMS. DEAD - DELIST 02/02/04 - MARKET VALUE	E	4742.74		CASINO GUICHARD-P - MARKET VALUE	E	8222.28		CARNIVAL - MARKET VALUE	E	4745.1		CATTLES DEAD - 07/03/11 - MARKET VALUE	E	1689.48		CELESIO (XET) DEAD - 28/04/17 - MARKET VALUE	E	5188.05		CATTOLICA ASSICURAZIONI - MARKET VALUE	E	2132.6		CNP ASSURANCES - MARKET VALUE	E	14222.5		COMPASS GROUP - MARKET VALUE	E	8289.32		CLOSE BROTHERS GROUP - MARKET VALUE	E	1028.55		COBHAM DEAD - DELIST.20/01/20 - MARKET VALUE	E	3543.46		CORIO DEAD - 01/04/15 - MARKET VALUE	E	4410.17		COMMERZBANK (XET) - MARKET VALUE	E
CASTORAMA DUBOIS DEAD - DELIST.22/05/03 - MARKET VALUE	E	9621.64		CARREFOUR - MARKET VALUE	E	47042.1		CASTORAMA DUBOIS DEAD - DELIST.22/05/03 - MARKET VALUE	E	9667.57		CARREFOUR - MARKET VALUE	E	28287.6		CATTOLICA ASSICURAZIONI - MARKET VALUE	E	1543.06		CENTRICA - MARKET VALUE	E	12111.2		CELESIO (XET) DEAD - 28/04/17 - MARKET VALUE	E	6362.59		COBHAM DEAD - DELIST.20/01/20 - MARKET VALUE	E	3509.48		CONTINENTAL (XET) - MARKET VALUE	E	12540.8		CNP ASSURANCES - MARKET VALUE	E	8895.92		COCA COLA HBC (ATH) - MARKET VALUE	E	7292.1		CREDIT AGRICOLE - MARKET VALUE	E	27054.7		COMPASS GROUP - MARKET VALUE	E
CCF DEAD - DELIST.10/10/00 - MARKET VALUE	E	11582.6		CASINO GUICHARD-P - MARKET VALUE	E	9425.87		CATTLES DEAD - 07/03/11 - MARKET VALUE	E	1666.37		CASINO GUICHARD-P - MARKET VALUE	E	5827.84		CELANESE (XET) DEAD - 27/09/07 - MARKET VALUE	E	1927.51		CHRISTIAN DIOR - MARKET VALUE	E	9949.54		CENTRICA - MARKET VALUE	E	15810.3		COCA COLA HBC (ATH) - MARKET VALUE	E	8036.65		VESUVIUS - MARKET VALUE	E	1985.46		COBHAM DEAD - DELIST.20/01/20 - MARKET VALUE	E	2274.51		COFINIMMO - MARKET VALUE	E	1235.78		CREDIT SUISSE GROUP - MARKET VALUE	E	36342.5		CONTINENTAL (XET) - MARKET VALUE	E
CELLTECH GROUP DEAD - DELIST 10/08/04 - MARKET VALUE	E	5252.28		CASTORAMA DUBOIS DEAD - DELIST.22/05/03 - MARKET VALUE	E	9337.79		CATTOLICA ASSICURAZIONI - MARKET VALUE	E	1184.78		CATTLES DEAD - 07/03/11 - MARKET VALUE	E	1453.7		CELESIO (XET) DEAD - 28/04/17 - MARKET VALUE	E	4005.85		PETROLEOS (CEPSA) DEAD - 23/08/11 - MARKET VALUE	E	7979.08		CHRISTIAN DIOR - MARKET VALUE	E	15301.4		COLOPLAST B - MARKET VALUE	E	2928.33		CORIO DEAD - 01/04/15 - MARKET VALUE	E	3910.71		COCA COLA HBC (ATH) - MARKET VALUE	E	4421.36		COLOPLAST B - MARKET VALUE	E	3476.56		CRH - MARKET VALUE	E	11883.2		VESUVIUS - MARKET VALUE	E
CONTINENTE DEAD - 29/09/00 - MARKET VALUE	E	1664.64		CATTLES DEAD - 07/03/11 - MARKET VALUE	E	1454.73		CELANESE (XET) DEAD - 27/09/07 - MARKET VALUE	E	1403.47		CATTOLICA ASSICURAZIONI - MARKET VALUE	E	1171.86		CELLTECH GROUP DEAD - DELIST 10/08/04 - MARKET VALUE	E	1732.25		CIBA N DEAD - 25/06/09 - MARKET VALUE	E	3451.94		PETROLEOS (CEPSA) DEAD - 23/08/11 - MARKET VALUE	E	12875.7		COMMERZBANK (XET) - MARKET VALUE	E	24150.9		CORPORACION FINCA.ALBA - MARKET VALUE	E	2934.29		COFINIMMO - MARKET VALUE	E	1023.7		COMMERZBANK (XET) - MARKET VALUE	E	7072.75		CAIXABANK - MARKET VALUE	E	16955.7		CORIO DEAD - 01/04/15 - MARKET VALUE	E
CENTRICA - MARKET VALUE	E	15818.7		CATTOLICA ASSICURAZIONI - MARKET VALUE	E	1322.65		CELLTECH GROUP DEAD - DELIST 10/08/04 - MARKET VALUE	E	2426.29		CELANESE (XET) DEAD - 27/09/07 - MARKET VALUE	E	1095.8		CENTRICA - MARKET VALUE	E	13837.6		RICHEMONT N - MARKET VALUE	E	12035		CIBA N DEAD - 25/06/09 - MARKET VALUE	E	3481.9		COMPASS GROUP - MARKET VALUE	E	10679.8		CREDIT AGRICOLE - MARKET VALUE	E	37786.6		COLOPLAST B - MARKET VALUE	E	2288.42		CIE.NALE.A PTF. DEAD - 26/05/11 - MARKET VALUE	E	4255.74		CRODA INTERNATIONAL - MARKET VALUE	E	3073.92		CREDIT AGRICOLE - MARKET VALUE	E
CENTROS COML.CARREFOUR DEAD - DEAD 19/08/04 - MARKET VALUE	E	2539.68		CELLTECH GROUP DEAD - DELIST 10/08/04 - MARKET VALUE	E	5192.48		CENTRICA - MARKET VALUE	E	14848.9		CELESIO (XET) DEAD - 28/04/17 - MARKET VALUE	E	3078.81		CHRISTIAN DIOR - MARKET VALUE	E	9540.66		CIMENTOS DE PORTL.SGPS DEAD - DELIST.28/09/17 - MARKET VALUE	E	2909.76		RICHEMONT N - MARKET VALUE	E	21618.8		CONTINENTAL (XET) - MARKET VALUE	E	15464.6		CREDIT SUISSE GROUP - MARKET VALUE	E	41713.6		COMMERZBANK (XET) - MARKET VALUE	E	4571.83		COMPASS GROUP - MARKET VALUE	E	11599.4		CORBION - MARKET VALUE	E	1713.31		CREDIT SUISSE GROUP - MARKET VALUE	E
CGIP DEAD - 01/07/02 - MARKET VALUE	E	3651.03		CENTRICA - MARKET VALUE	E	15263.5		CGIP DEAD - 01/07/02 - MARKET VALUE	E	1895.53		CELLTECH GROUP DEAD - DELIST 10/08/04 - MARKET VALUE	E	1015.27		PETROLEOS (CEPSA) DEAD - 23/08/11 - MARKET VALUE	E	7130.87		FERROVIAL - MARKET VALUE	E	6382.05		CIMENTOS DE PORTL.SGPS DEAD - DELIST.28/09/17 - MARKET VALUE	E	3796.8		SCOR HOLDING 'N' DEAD - 30/05/08 - MARKET VALUE	E	2039.89		CRH - MARKET VALUE	E	13561		CIE.NALE.A PTF. DEAD - 26/05/11 - MARKET VALUE	E	4027.1		CONTINENTAL (XET) - MARKET VALUE	E	8516.25		DAILY MAIL 'A' DEAD - DELIST.10/01/22 - MARKET VALUE	E	2031.91		CRH - MARKET VALUE	E
AVIVA - MARKET VALUE	E	21357.4		CGIP DEAD - 01/07/02 - MARKET VALUE	E	3281.69		AVIVA - MARKET VALUE	E	24622.3		CENTERPULSE DEAD - T/O 14361V - MARKET VALUE	E	2347.94		CIBA N DEAD - 25/06/09 - MARKET VALUE	E	4199.72		CLARIANT - MARKET VALUE	E	2806.24		FERROVIAL - MARKET VALUE	E	9131.25		CORIO DEAD - 01/04/15 - MARKET VALUE	E	4415.1		CAIXABANK - MARKET VALUE	E	14830.3		COMPASS GROUP - MARKET VALUE	E	6719.03		VESUVIUS - MARKET VALUE	E	1806.61		MERCEDES-BENZ GROUP(XET) N - MARKET VALUE	E	55957.1		CRODA INTERNATIONAL - MARKET VALUE	E
CHARLES VOGELE DEAD - 21/09/17 - MARKET VALUE	E	1858.9		AVIVA - MARKET VALUE	E	35504.7		CHRISTIAN DIOR - MARKET VALUE	E	8226.5		CENTRICA - MARKET VALUE	E	10214.2		RICHEMONT N - MARKET VALUE	E	11145.3		CLOSE BROTHERS GROUP - MARKET VALUE	E	1500.03		CLARIANT - MARKET VALUE	E	2895.01		CORPORACION FINCA.ALBA - MARKET VALUE	E	3785.12		CORBION - MARKET VALUE	E	1645.01		CORIO DEAD - 01/04/15 - MARKET VALUE	E	2271.78		CORIO DEAD - 01/04/15 - MARKET VALUE	E	3882.5		DANONE - MARKET VALUE	E	31926.3		CORBION - MARKET VALUE	E
CHRISTIAN DIOR - MARKET VALUE	E	11831.7		CHARLES VOGELE DEAD - 21/09/17 - MARKET VALUE	E	1086.06		CHUBB DEAD - DEAD 27/08/03 - MARKET VALUE	E	2284.13		CHELSFIELD DEAD - 08/06/04 - MARKET VALUE	E	881.96		CIMENTOS DE PORTL.SGPS DEAD - DELIST.28/09/17 - MARKET VALUE	E	2956.8		CNP ASSURANCES - MARKET VALUE	E	7319.94		CLOSE BROTHERS GROUP - MARKET VALUE	E	2274.18		CORPORATE EXPRESS DEAD - 07/08/08 - MARKET VALUE	E	1789.2		DAILY MAIL 'A' DEAD - DELIST.10/01/22 - MARKET VALUE	E	1909.87		CORPORACION FINCA.ALBA - MARKET VALUE	E	2039.53		CREDIT AGRICOLE - MARKET VALUE	E	25642.9		DANSKE BANK - MARKET VALUE	E	15205		DAILY MAIL 'A' DEAD - DELIST.10/01/22 - MARKET VALUE	E
CHR BK. OG KREDITKASSE DEAD - T/O BY 671068 - MARKET VALUE	E	2792.67		CHRISTIAN DIOR - MARKET VALUE	E	8582.7		PETROLEOS (CEPSA) DEAD - 23/08/11 - MARKET VALUE	E	4241.06		CHRISTIAN DIOR - MARKET VALUE	E	5708.04		CLARIANT - MARKET VALUE	E	2453.37		COBHAM DEAD - DELIST.20/01/20 - MARKET VALUE	E	2132.74		CNP ASSURANCES - MARKET VALUE	E	11964.2		COSMOTE MOBILE TELECOM. DEAD - 10/04/08 - MARKET VALUE	E	7847.29		MERCEDES-BENZ GROUP(XET) N - MARKET VALUE	E	48524		CREDIT AGRICOLE - MARKET VALUE	E	24935		CREDIT SUISSE GROUP - MARKET VALUE	E	41888.7		DASSAULT SYSTEMES - MARKET VALUE	E	6552.51		MERCEDES-BENZ GROUP(XET) N - MARKET VALUE	E
MUNDIAL CONFIANCA R DEAD - DELIST.02/11/00 - MARKET VALUE	E	2858.65		CHUBB DEAD - DEAD 27/08/03 - MARKET VALUE	E	2247.29		CIBA N DEAD - 25/06/09 - MARKET VALUE	E	5701.75		CHUBB DEAD - DEAD 27/08/03 - MARKET VALUE	E	802.54		CLOSE BROTHERS GROUP - MARKET VALUE	E	1751.37		COCA COLA HBC (ATH) - MARKET VALUE	E	5008.22		COBHAM DEAD - DELIST.20/01/20 - MARKET VALUE	E	3079.8		CREDIT AGRICOLE - MARKET VALUE	E	51305.6		DANA PETROLEUM DEAD - 28/10/10 - MARKET VALUE	E	1937.6		CREDIT SUISSE GROUP - MARKET VALUE	E	35060.1		BCA.PICCOLO CDT.VALTELL DEAD - DELIST.04/06/21 - MARKET VALUE	E	985.78		DAVIDE CAMPARI MILANO - MARKET VALUE	E	2821.52		DANONE - MARKET VALUE	E
PETROLEOS (CEPSA) DEAD - 23/08/11 - MARKET VALUE	E	2566.04		PETROLEOS (CEPSA) DEAD - 23/08/11 - MARKET VALUE	E	3518.61		RICHEMONT N - MARKET VALUE	E	13293.3		PETROLEOS (CEPSA) DEAD - 23/08/11 - MARKET VALUE	E	5297.98		CNP ASSURANCES - MARKET VALUE	E	6765.87		COLLINS STEW.HAWKPOINT DEAD - 22/03/12 - MARKET VALUE	E	1314.72		COCA COLA HBC (ATH) - MARKET VALUE	E	6301.31		CREDIT SUISSE GROUP - MARKET VALUE	E	69959.9		DANISCO DEAD - 17/06/11 - MARKET VALUE	E	2160.82		BCA.PICCOLO CDT.VALTELL DEAD - DELIST.04/06/21 - MARKET VALUE	E	1113.32		CRH - MARKET VALUE	E	15002.7		DCC (DUB) DEAD - 07/05/13 - MARKET VALUE	E	1874.65		DANSKE BANK - MARKET VALUE	E
CIBA N DEAD - 25/06/09 - MARKET VALUE	E	4448.11		CIBA N DEAD - 25/06/09 - MARKET VALUE	E	4520.52		CIMENTOS DE PORTL.SGPS DEAD - DELIST.28/09/17 - MARKET VALUE	E	2689.34		CIBA N DEAD - 25/06/09 - MARKET VALUE	E	4106.8		COBHAM DEAD - DELIST.20/01/20 - MARKET VALUE	E	2200.96		COLOPLAST B - MARKET VALUE	E	1982.85		COLLINS STEW.HAWKPOINT DEAD - 22/03/12 - MARKET VALUE	E	2218.39		CRH - MARKET VALUE	E	18058.8		DANSKE BANK - MARKET VALUE	E	15894.7		CRH - MARKET VALUE	E	13617.4		CAIXABANK - MARKET VALUE	E	12587.3		DEBENHAMS DEAD - DELIST.10/04/19 - MARKET VALUE	E	982.97		DASSAULT SYSTEMES - MARKET VALUE	E
RICHEMONT N - MARKET VALUE	E	14478.8		RICHEMONT N - MARKET VALUE	E	14849.5		CLARIANT - MARKET VALUE	E	4108.17		RICHEMONT N - MARKET VALUE	E	6982.74		COCA COLA HBC (ATH) - MARKET VALUE	E	5321.33		COMMERZBANK (XET) - MARKET VALUE	E	10211.9		COLOPLAST B - MARKET VALUE	E	2840.15		CORBION - MARKET VALUE	E	2066.94		DASSAULT SYSTEMES - MARKET VALUE	E	4671.18		CAIXABANK - MARKET VALUE	E	9584.23		CRODA INTERNATIONAL - MARKET VALUE	E	1695.56		DELHAIZE GROUP DEAD - 25/07/16 - MARKET VALUE	E	5934.89		DAVIDE CAMPARI MILANO - MARKET VALUE	E
CIMENTOS DE PORTL.SGPS DEAD - DELIST.28/09/17 - MARKET VALUE	E	2197.44		CIMENTOS DE PORTL.SGPS DEAD - DELIST.28/09/17 - MARKET VALUE	E	3588.48		CLOSE BROTHERS GROUP - MARKET VALUE	E	1827.43		CIMENTOS DE PORTL.SGPS DEAD - DELIST.28/09/17 - MARKET VALUE	E	2257.92		COLLINS STEW.HAWKPOINT DEAD - 22/03/12 - MARKET VALUE	E	1170.94		COMPASS GROUP - MARKET VALUE	E	7413.55		COMMERZBANK (XET) - MARKET VALUE	E	21320.1		DAILY MAIL 'A' DEAD - DELIST.10/01/22 - MARKET VALUE	E	4613.74		DCC (DUB) DEAD - 07/05/13 - MARKET VALUE	E	1209.32		CRODA INTERNATIONAL - MARKET VALUE	E	883.59		CRUCELL DEAD - 12/04/11 - MARKET VALUE	E	1285.5		DELTA LLOYD GROUP DEAD - DEAD 01/06/17 - MARKET VALUE	E	2974.8		DCC (DUB) DEAD - 07/05/13 - MARKET VALUE	E
CLARIANT - MARKET VALUE	E	5858.83		CLARIANT - MARKET VALUE	E	4711.88		CMG DEAD - DEAD 30/12/02 - MARKET VALUE	E	1720.3		CLARIANT - MARKET VALUE	E	1514.01		COLOPLAST B - MARKET VALUE	E	1733.37		CONTINENTAL (XET) - MARKET VALUE	E	7866.66		COMPASS GROUP - MARKET VALUE	E	7512.36		MERCEDES-BENZ GROUP(XET) N - MARKET VALUE	E	62338.7		DE LA RUE ORD - MARKET VALUE	E	1695.27		CRUCELL DEAD - 12/04/11 - MARKET VALUE	E	1049.38		CORBION - MARKET VALUE	E	1530.21		DERWENT LONDON - MARKET VALUE	E	2033.09		DEBENHAMS DEAD - DELIST.10/04/19 - MARKET VALUE	E
CLARINS DEAD - 26/09/08 - MARKET VALUE	E	2047.3		CLOSE BROTHERS GROUP - MARKET VALUE	E	2205.13		CNP ASSURANCES - MARKET VALUE	E	5704.52		CLOSE BROTHERS GROUP - MARKET VALUE	E	1085.52		COLT GROUP DEAD - 10/09/15 - MARKET VALUE	E	1665.38		SCOR HOLDING 'N' DEAD - 30/05/08 - MARKET VALUE	E	1032.2		CONTINENTAL (XET) - MARKET VALUE	E	13842.6		DANISCO DEAD - 17/06/11 - MARKET VALUE	E	3072.7		DELHAIZE GROUP DEAD - 25/07/16 - MARKET VALUE	E	5740.05		CORBION - MARKET VALUE	E	627.49		DAILY MAIL 'A' DEAD - DELIST.10/01/22 - MARKET VALUE	E	2184.44		DEUTSCHE BANK (XET) - MARKET VALUE	E	41079.2		DELHAIZE GROUP DEAD - 25/07/16 - MARKET VALUE	E
CLOSE BROTHERS GROUP - MARKET VALUE	E	2292.61		CLUB MEDITERRANEE DEAD - 23/03/15 - MARKET VALUE	E	1398.37		COBHAM DEAD - DELIST.20/01/20 - MARKET VALUE	E	1888.04		CNP ASSURANCES - MARKET VALUE	E	4969.63		EMPORIKI BK.OF GREECE DEAD - 28/10/2011 - MARKET VALUE	E	1969.54		VESUVIUS - MARKET VALUE	E	992.19		SCOR HOLDING 'N' DEAD - 30/05/08 - MARKET VALUE	E	1478.89		DANSKE BANK - MARKET VALUE	E	23442.7		DERWENT LONDON - MARKET VALUE	E	1749.28		DMPKBT.NORDEN - MARKET VALUE	E	1134.72		MERCEDES-BENZ GROUP(XET) N - MARKET VALUE	E	40977.6		DEUTSCHE BOERSE (XET) - MARKET VALUE	E	10982.4		DELTA LLOYD GROUP DEAD - DEAD 01/06/17 - MARKET VALUE	E
CLUB MEDITERRANEE DEAD - 23/03/15 - MARKET VALUE	E	2315.06		CMG DEAD - DEAD 30/12/02 - MARKET VALUE	E	4017.25		COCA COLA HBC (ATH) - MARKET VALUE	E	3568.95		COBHAM DEAD - DELIST.20/01/20 - MARKET VALUE	E	1659.62		COMMERZBANK (XET) - MARKET VALUE	E	8549.36		CORIO DEAD - 01/04/15 - MARKET VALUE	E	2811.14		CORIO DEAD - 01/04/15 - MARKET VALUE	E	3350.5		DASSAULT SYSTEMES - MARKET VALUE	E	4985.59		DEUTSCHE BANK (XET) - MARKET VALUE	E	41556.2		DAILY MAIL 'A' DEAD - DELIST.10/01/22 - MARKET VALUE	E	1385.73		DANA PETROLEUM DEAD - 28/10/10 - MARKET VALUE	E	1296		DEUTSCHE POST (XET) - MARKET VALUE	E	16152.5		DERWENT LONDON - MARKET VALUE	E
CMG DEAD - DEAD 30/12/02 - MARKET VALUE	E	9642.95		CNP ASSURANCES - MARKET VALUE	E	4795.36		COLOPLAST B - MARKET VALUE	E	1804.22		COCA COLA HBC (ATH) - MARKET VALUE	E	3124.02		COMPASS GROUP - MARKET VALUE	E	11354.6		CORPORACION FINCA.ALBA - MARKET VALUE	E	1972.6		CORPORACION FINCA.ALBA - MARKET VALUE	E	2934.87		DCC (DUB) DEAD - 07/05/13 - MARKET VALUE	E	2010.33		DEUTSCHE BOERSE (XET) - MARKET VALUE	E	19847.1		MERCEDES-BENZ GROUP(XET) N - MARKET VALUE	E	28799.9		DANISCO DEAD - 17/06/11 - MARKET VALUE	E	2595.26		DEUTSCHE TELEKOM (XET) - MARKET VALUE	E	48701.2		DEUTSCHE BANK (XET) - MARKET VALUE	E
CNP ASSURANCES - MARKET VALUE	E	4305.54		COBHAM DEAD - DELIST.20/01/20 - MARKET VALUE	E	1852.4		COLT GROUP DEAD - 10/09/15 - MARKET VALUE	E	1148.26		COLOPLAST B - MARKET VALUE	E	1457.48		CONTINENTAL (XET) - MARKET VALUE	E	4974.05		MAPFRE - MARKET VALUE	E	2768.86		MAPFRE - MARKET VALUE	E	4001.59		DEBENHAMS DEAD - DELIST.10/04/19 - MARKET VALUE	E	1807.61		DEUTSCHE POST (XET) - MARKET VALUE	E	24531.3		DANA PETROLEUM DEAD - 28/10/10 - MARKET VALUE	E	1256.75		DANONE - MARKET VALUE	E	28658.5		DEXIA DEAD - DELIST.02/12/19 - MARKET VALUE	E	4977.91		DEUTSCHE BOERSE (XET) - MARKET VALUE	E
COBEPA DEAD - MERGE - 309449 - MARKET VALUE	E	2286.07		COCA COLA HBC (ATH) - MARKET VALUE	E	4009.15		EMPORIKI BK.OF GREECE DEAD - 28/10/2011 - MARKET VALUE	E	2028.63		EMPORIKI BK.OF GREECE DEAD - 28/10/2011 - MARKET VALUE	E	1106.79		SCOR HOLDING 'N' DEAD - 30/05/08 - MARKET VALUE	E	1746.99		CORUS GROUP DEAD - 05/04/07 - MARKET VALUE	E	2831.31		CORUS GROUP DEAD - 05/04/07 - MARKET VALUE	E	5668.36		DELHAIZE GROUP DEAD - 25/07/16 - MARKET VALUE	E	6858.46		DEUTSCHE POSTBANK (XET) DEAD - 23/12/15 - MARKET VALUE	E	9382.44		DANISCO DEAD - 17/06/11 - MARKET VALUE	E	1171.8		DANSKE BANK - MARKET VALUE	E	13689.3		DIAGEO - MARKET VALUE	E	34196.9		DEUTSCHE EUROSHOP (XET) - MARKET VALUE	E
COCA COLA BEVERAGES DEAD - DEAD 09/08/00 - MARKET VALUE	E	2129.25		COFLEXIP DEAD - DELIST 19/01/04 - MARKET VALUE	E	3045.7		COMMERZBANK (XET) - MARKET VALUE	E	10723.6		COMMERZBANK (XET) - MARKET VALUE	E	4879.86		VESUVIUS - MARKET VALUE	E	1320.13		COSMOTE MOBILE TELECOM. DEAD - 10/04/08 - MARKET VALUE	E	4887.4		COSMOTE MOBILE TELECOM. DEAD - 10/04/08 - MARKET VALUE	E	6506.91		DEPFA BANK (XET) DEAD - TAKEOVER 27604H - MARKET VALUE	E	4695.16		DEUTSCHE TELEKOM (XET) - MARKET VALUE	E	51419.7		DANONE - MARKET VALUE	E	18566.2		DASSAULT SYSTEMES - MARKET VALUE	E	5776.03		DIXONS RETAIL DEAD - 07/08/14 - MARKET VALUE	E	583.57		DEUTSCHE POST (XET) - MARKET VALUE	E
COLAS - MARKET VALUE	E	1388.67		COLT GROUP DEAD - 10/09/15 - MARKET VALUE	E	11501.5		COMPASS GROUP - MARKET VALUE	E	16332.7		COMPASS GROUP - MARKET VALUE	E	9274.85		CORIO DEAD - 01/04/15 - MARKET VALUE	E	2271.1		CREDIT AGRICOLE - MARKET VALUE	E	29912.5		CREDIT AGRICOLE - MARKET VALUE	E	48917.5		DERWENT LONDON - MARKET VALUE	E	3155.01		DEXIA DEAD - DELIST.02/12/19 - MARKET VALUE	E	21567.9		DANSKE BANK - MARKET VALUE	E	6121.81		DCC (DUB) DEAD - 07/05/13 - MARKET VALUE	E	1668.98		DNB BANK - MARKET VALUE	E	18050		DEUTSCHE TELEKOM (XET) - MARKET VALUE	E
COLT GROUP DEAD - 10/09/15 - MARKET VALUE	E	35126.6		EMPORIKI BK.OF GREECE DEAD - 28/10/2011 - MARKET VALUE	E	4675.93		CONTINENTAL (XET) - MARKET VALUE	E	2682.9		CONTINENTAL (XET) - MARKET VALUE	E	2173.89		CORPORACION FINCA.ALBA - MARKET VALUE	E	1667.74		CREDIT SUISSE GROUP - MARKET VALUE	E	39605.2		CREDIT SUISSE GROUP - MARKET VALUE	E	63017.7		DEUTSCHE BANK (XET) - MARKET VALUE	E	58989		DIAGEO - MARKET VALUE	E	34134.3		DASSAULT SYSTEMES - MARKET VALUE	E	3691.9		DE LA RUE ORD - MARKET VALUE	E	1044.76		DRAGON OIL DEAD - 07/09/15 - MARKET VALUE	E	3208.79		DIAGEO - MARKET VALUE	E
EMPORIKI BK.OF GREECE DEAD - 28/10/2011 - MARKET VALUE	E	5240.77		COMMERZBANK (XET) - MARKET VALUE	E	17573.4		SCOR HOLDING 'N' DEAD - 30/05/08 - MARKET VALUE	E	2441.99		SCOR HOLDING 'N' DEAD - 30/05/08 - MARKET VALUE	E	1695.54		MAPFRE - MARKET VALUE	E	2372.29		CRH - MARKET VALUE	E	10264.4		CRH - MARKET VALUE	E	15772.1		DEUTSCHE BOERSE (XET) - MARKET VALUE	E	16700		DNB BANK - MARKET VALUE	E	12479.3		DCC (DUB) DEAD - 07/05/13 - MARKET VALUE	E	1124.4		DEBENHAMS DEAD - DELIST.10/04/19 - MARKET VALUE	E	1067.81		DRAX GROUP - MARKET VALUE	E	1800.36		DISTRIBUIDORA INTNAC.DE ALIMENTACION - MARKET VALUE	E
COMMERZBANK (XET) - MARKET VALUE	E	19200.3		COMPASS GROUP - MARKET VALUE	E	19042		VESUVIUS - MARKET VALUE	E	1067.16		CORIO DEAD - 01/04/15 - MARKET VALUE	E	1811.89		CORUS GROUP DEAD - 05/04/07 - MARKET VALUE	E	2435.96		CORBION - MARKET VALUE	E	1905.22		CORBION - MARKET VALUE	E	1900.09		DEUTSCHE POST (XET) - MARKET VALUE	E	30362.6		DRAX GROUP - MARKET VALUE	E	2608.4		DE LA RUE ORD - MARKET VALUE	E	1058.69		DELHAIZE GROUP DEAD - 25/07/16 - MARKET VALUE	E	6336.97		DSV - MARKET VALUE	E	3682.35		DNB BANK - MARKET VALUE	E
EDISON DEAD - 10/09/12 - MARKET VALUE	E	2204.81		CONTINENTAL (XET) - MARKET VALUE	E	2357.75		CORIO DEAD - 01/04/15 - MARKET VALUE	E	1818.84		CORPORACION FINCA.ALBA - MARKET VALUE	E	1490.26		COSMOTE MOBILE TELECOM. DEAD - 10/04/08 - MARKET VALUE	E	4497.53		DAILY MAIL 'A' DEAD - DELIST.10/01/22 - MARKET VALUE	E	3700.08		CSR DEAD - 17/08/15 - MARKET VALUE	E	2629.22		DEUTSCHE POSTBANK (XET) DEAD - 23/12/15 - MARKET VALUE	E	11583.3		DIXONS RETAIL DEAD - 07/08/14 - MARKET VALUE	E	1573.51		DELHAIZE GROUP DEAD - 25/07/16 - MARKET VALUE	E	5149.86		DELTA LLOYD GROUP DEAD - DEAD 01/06/17 - MARKET VALUE	E	2707.68		DUFRY 'R' - MARKET VALUE	E	2390.52		DRAX GROUP - MARKET VALUE	E
COMPASS GROUP DEAD - DEAD 27/07/00 - MARKET VALUE	E	11144.1		VESUVIUS - MARKET VALUE	E	2017.42		CORPORACION FINCA.ALBA - MARKET VALUE	E	1707.44		CORUS GROUP DEAD - 05/04/07 - MARKET VALUE	E	668.71		CREDIT AGR.ILE DE FRANCE - MARKET VALUE	E	981.11		MERCEDES-BENZ GROUP(XET) N - MARKET VALUE	E	30982.3		DAILY MAIL 'A' DEAD - DELIST.10/01/22 - MARKET VALUE	E	3721.67		DEUTSCHE TELEKOM (XET) - MARKET VALUE	E	58526.9		DSV - MARKET VALUE	E	3300.73		DERWENT LONDON - MARKET VALUE	E	949.28		DERWENT LONDON - MARKET VALUE	E	1692.61		E ON N (XET) - MARKET VALUE	E	46363.2		SMITH (DS) - MARKET VALUE	E
CONSORS DISC (XET) DEAD - DELIST.19/12/02 - MARKET VALUE	E	5711.15		CORDIANT COMMS.GP. DEAD - DEAD 16/07/03 - MARKET VALUE	E	1633.22		CORUS GROUP DEAD - 05/04/07 - MARKET VALUE	E	4211.1		CREDIT AGR.ILE DE FRANCE - MARKET VALUE	E	901.66		CREDIT AGRICOLE - MARKET VALUE	E	30929.2		DAIRY CREST GROUP DEAD - DELIST.15/04/19 - MARKET VALUE	E	803.48		MERCEDES-BENZ GROUP(XET) N - MARKET VALUE	E	43652.7		DEXIA DEAD - DELIST.02/12/19 - MARKET VALUE	E	28265.4		E ON N (XET) - MARKET VALUE	E	84775.7		DEUTSCHE BANK (XET) - MARKET VALUE	E	25239.6		DEUTSCHE BANK (XET) - MARKET VALUE	E	32541.4		AIRBUS - MARKET VALUE	E	16968.5		DSV - MARKET VALUE	E
CONTINENTAL (XET) - MARKET VALUE	E	2854.11		CORIO DEAD - 01/04/15 - MARKET VALUE	E	1694.14		CREDIT AGRICOLE - MARKET VALUE	E	22526.1		CREDIT AGRICOLE - MARKET VALUE	E	16060.9		CREDIT SUISSE GROUP - MARKET VALUE	E	35576.8		DANISCO DEAD - 17/06/11 - MARKET VALUE	E	2659.5		DANISCO DEAD - 17/06/11 - MARKET VALUE	E	3372.32		DIAGEO - MARKET VALUE	E	41957.4		AIRBUS - MARKET VALUE	E	13862.9		DEUTSCHE BOERSE (XET) - MARKET VALUE	E	10920		DEUTSCHE BOERSE (XET) - MARKET VALUE	E	11185.2		EBRO FOODS - MARKET VALUE	E	2593.4		DUFRY 'R' - MARKET VALUE	E
VESUVIUS - MARKET VALUE	E	2569.68		CORPORACION FINCA.ALBA - MARKET VALUE	E	2070.59		CREDIT LYONNAIS DEAD - DELIST 04/08/03 - MARKET VALUE	E	15864.8		CREDIT LYONNAIS DEAD - DELIST 04/08/03 - MARKET VALUE	E	19502		CRH - MARKET VALUE	E	9342.02		DANSKE BANK - MARKET VALUE	E	15237		DANSKE BANK - MARKET VALUE	E	20458.1		DNB BANK - MARKET VALUE	E	13978.5		EDF - MARKET VALUE	E	123033		DEUTSCHE POST (XET) - MARKET VALUE	E	10578.9		DEUTSCHE POST (XET) - MARKET VALUE	E	15064.4		EDENRED - MARKET VALUE	E	4680.59		E ON N (XET) - MARKET VALUE	E
CORPORACION FINCA.ALBA - MARKET VALUE	E	2369.23		CORUS GROUP DEAD - 05/04/07 - MARKET VALUE	E	3663.52		CREDIT SUISSE GROUP - MARKET VALUE	E	46197.6		CREDIT SUISSE GROUP - MARKET VALUE	E	25530.3		CORBION - MARKET VALUE	E	1619.32		DASSAULT SYSTEMES - MARKET VALUE	E	4127.89		DASSAULT SYSTEMES - MARKET VALUE	E	4918.78		DRAX GROUP - MARKET VALUE	E	3980.07		EDP ENERGIAS DE PORTUGAL - MARKET VALUE	E	15101.5		DEUTSCHE POSTBANK (XET) DEAD - 23/12/15 - MARKET VALUE	E	3544.56		DEUTSCHE POSTBANK (XET) DEAD - 23/12/15 - MARKET VALUE	E	5725.99		EDF - MARKET VALUE	E	52914.5		AIRBUS - MARKET VALUE	E
CORUS GROUP DEAD - 05/04/07 - MARKET VALUE	E	4497.49		CREDIT LYONNAIS DEAD - DELIST 04/08/03 - MARKET VALUE	E	14182		CRH - MARKET VALUE	E	9901.98		CRH - MARKET VALUE	E	7417.52		DAILY MAIL 'A' DEAD - DELIST.10/01/22 - MARKET VALUE	E	3796.3		DCC (DUB) DEAD - 07/05/13 - MARKET VALUE	E	1390.15		DCC (DUB) DEAD - 07/05/13 - MARKET VALUE	E	1545.77		DIXONS RETAIL DEAD - 07/08/14 - MARKET VALUE	E	4424		EUROBANK HOLDINGS - MARKET VALUE	E	10761.4		DEUTSCHE TELEKOM (XET) - MARKET VALUE	E	39862.4		DEUTSCHE TELEKOM (XET) - MARKET VALUE	E	43081.1		EDP ENERGIAS DE PORTUGAL - MARKET VALUE	E	9685.41		EASYJET - MARKET VALUE	E
CREDIT LYONNAIS DEAD - DELIST 04/08/03 - MARKET VALUE	E	14043.3		CREDIT SUISSE GROUP - MARKET VALUE	E	62492.8		CORBION - MARKET VALUE	E	2106.96		CORBION - MARKET VALUE	E	1439.27		MERCEDES-BENZ GROUP(XET) N - MARKET VALUE	E	38386		DE LA RUE ORD - MARKET VALUE	E	1002.21		DELHAIZE GROUP DEAD - 25/07/16 - MARKET VALUE	E	5427.14		DSV - MARKET VALUE	E	3077.02		EIFFAGE - MARKET VALUE	E	5502.47		DEXIA DEAD - DELIST.02/12/19 - MARKET VALUE	E	6566.99		DEXIA DEAD - DELIST.02/12/19 - MARKET VALUE	E	7312.52		EDP RENOVAVEIS - MARKET VALUE	E	4579.62		EBRO FOODS - MARKET VALUE	E
CREDIT SUISSE GROUP - MARKET VALUE	E	56526.6		CRH - MARKET VALUE	E	9932.21		D/S 1912 B DEAD - T/O SEE 997863 - MARKET VALUE	E	4207.59		D/S 1912 B DEAD - T/O SEE 997863 - MARKET VALUE	E	4399.35		DAIRY CREST GROUP DEAD - DELIST.15/04/19 - MARKET VALUE	E	735.28		DELHAIZE GROUP DEAD - 25/07/16 - MARKET VALUE	E	4784.98		DEPFA BANK (XET) DEAD - TAKEOVER 27604H - MARKET VALUE	E	5351.77		E ON N (XET) - MARKET VALUE	E	78119.8		ELAN DEAD - 19/12/13 - MARKET VALUE	E	8199.88		DIAGEO - MARKET VALUE	E	22835.3		DIAGEO - MARKET VALUE	E	32283.8		EUROBANK HOLDINGS - MARKET VALUE	E	2030.5		EDENRED - MARKET VALUE	E
CRH - MARKET VALUE	E	7107.51		CORBION - MARKET VALUE	E	2098.43		A P MOLLER MAERSK B - MARKET VALUE	E	3827.92		A P MOLLER MAERSK B - MARKET VALUE	E	4445.57		DANISCO DEAD - 17/06/11 - MARKET VALUE	E	2024.6		DEPFA BANK (XET) DEAD - TAKEOVER 27604H - MARKET VALUE	E	4179.75		DEUTSCHE BANK (XET) - MARKET VALUE	E	50328.6		AIRBUS - MARKET VALUE	E	19123.9		ELECTROCOMP. - MARKET VALUE	E	1059		DNB BANK - MARKET VALUE	E	6404.38		DNB BANK - MARKET VALUE	E	14738.5		EIFFAGE - MARKET VALUE	E	4185		EDF - MARKET VALUE	E
D IETEREN GROUP - MARKET VALUE	E	1588.22		D/S 1912 B DEAD - T/O SEE 997863 - MARKET VALUE	E	5120.31		DAILY MAIL 'A' DEAD - DELIST.10/01/22 - MARKET VALUE	E	4690.28		DAILY MAIL 'A' DEAD - DELIST.10/01/22 - MARKET VALUE	E	2897.21		DASSAULT SYSTEMES - MARKET VALUE	E	3862.23		DEUTSCHE BANK (XET) - MARKET VALUE	E	34420.5		DEUTSCHE BOERSE (XET) - MARKET VALUE	E	11564.8		EBRO FOODS - MARKET VALUE	E	2641.86		ELECTROLUX B - MARKET VALUE	E	3061.34		DRAX GROUP - MARKET VALUE	E	1947.9		DRAGON OIL DEAD - 07/09/15 - MARKET VALUE	E	2847.45		ELAN DEAD - 19/12/13 - MARKET VALUE	E	3150.99		EDP ENERGIAS DE PORTUGAL - MARKET VALUE	E
D/S 1912 A DEAD - T/O SEE 944398 - MARKET VALUE	E	5340.32		A P MOLLER MAERSK B - MARKET VALUE	E	4646.59		MERCEDES-BENZ GROUP(XET) N - MARKET VALUE	E	53122		MERCEDES-BENZ GROUP(XET) N - MARKET VALUE	E	29668.4		DCC (DUB) DEAD - 07/05/13 - MARKET VALUE	E	1033.14		DEUTSCHE BOERSE (XET) - MARKET VALUE	E	6590.78		DEUTSCHE POST (XET) - MARKET VALUE	E	25415		EDF - MARKET VALUE	E	118131		ELISA - MARKET VALUE	E	2411.46		DIXONS RETAIL DEAD - 07/08/14 - MARKET VALUE	E	819.56		DRAX GROUP - MARKET VALUE	E	1525.61		ELECTROCOMP. - MARKET VALUE	E	1359.57		EIFFAGE - MARKET VALUE	E
D/S 1912 B DEAD - T/O SEE 997863 - MARKET VALUE	E	6167.99		DAILY MAIL 'A' DEAD - DELIST.10/01/22 - MARKET VALUE	E	5205.32		DANISCO DEAD - 17/06/11 - MARKET VALUE	E	2205.29		DAIRY CREST GROUP DEAD - DELIST.15/04/19 - MARKET VALUE	E	659.87		DE LA RUE ORD - MARKET VALUE	E	896.87		DEUTSCHE POST (XET) - MARKET VALUE	E	20297.5		DEUTSCHE POSTBANK (XET) DEAD - 23/12/15 - MARKET VALUE	E	9943.32		EDP ENERGIAS DE PORTUGAL - MARKET VALUE	E	14589.6		ENAGAS - MARKET VALUE	E	4667.24		DSV - MARKET VALUE	E	1659.41		DIXONS RETAIL DEAD - 07/08/14 - MARKET VALUE	E	1380.96		ELECTROLUX B - MARKET VALUE	E	5215.7		ELAN DEAD - 19/12/13 - MARKET VALUE	E
A P MOLLER MAERSK B - MARKET VALUE	E	5853.83		MERCEDES-BENZ GROUP(XET) N - MARKET VALUE	E	58391		DASSAULT SYSTEMES - MARKET VALUE	E	5489.07		DANISCO DEAD - 17/06/11 - MARKET VALUE	E	1744.53		DELHAIZE GROUP DEAD - 25/07/16 - MARKET VALUE	E	3732.68		DEUTSCHE POSTBANK (XET) DEAD - 23/12/15 - MARKET VALUE	E	6000.75		DEUTSCHE TELEKOM (XET) - MARKET VALUE	E	61739.1		EUROBANK HOLDINGS - MARKET VALUE	E	11725.5		ENEL - MARKET VALUE	E	43669.2		E ON N (XET) - MARKET VALUE	E	51305.6		DSV - MARKET VALUE	E	2804.51		ELEKTA B - MARKET VALUE	E	2815.31		ELECTROCOMP. - MARKET VALUE	E
DAILY MAIL 'A' DEAD - DELIST.10/01/22 - MARKET VALUE	E	6551.21		DANISCO DEAD - 17/06/11 - MARKET VALUE	E	2242.16		BERENDSEN DEAD - 13/09/17 - MARKET VALUE	E	1592.25		DASSAULT SYSTEMES - MARKET VALUE	E	3052.17		DANSKE BANK - MARKET VALUE	E	13294.1		DEUTSCHE TELEKOM (XET) - MARKET VALUE	E	61120.7		DEXIA DEAD - DELIST.02/12/19 - MARKET VALUE	E	23256.8		EIFFAGE - MARKET VALUE	E	9176.71		ENI - MARKET VALUE	E	100534		AIRBUS - MARKET VALUE	E	8962.46		E ON N (XET) - MARKET VALUE	E	56408.1		ELISA - MARKET VALUE	E	2722.73		ELECTROLUX B - MARKET VALUE	E
MERCEDES-BENZ GROUP(XET) N - MARKET VALUE	E	65436.4		DASSAULT SYSTEMES - MARKET VALUE	E	6254.63		DE LA RUE ORD - MARKET VALUE	E	1538.4		BERENDSEN DEAD - 13/09/17 - MARKET VALUE	E	1076.18		DEPFA BANK (XET) DEAD - TAKEOVER 27604H - MARKET VALUE	E	4377.44		DEXIA DEAD - DELIST.02/12/19 - MARKET VALUE	E	20614.7		DIAGEO - MARKET VALUE	E	37244.3		ELAN DEAD - 19/12/13 - MARKET VALUE	E	4662		EI GROUP DEAD - DELIST.04/03/20 - MARKET VALUE	E	2547.56		EBRO FOODS - MARKET VALUE	E	1663.28		AIRBUS - MARKET VALUE	E	11303		ENAGAS - MARKET VALUE	E	4017.89		ELEKTA B - MARKET VALUE	E
DANISCO DEAD - 17/06/11 - MARKET VALUE	E	1991.47		DE LA RUE ORD - MARKET VALUE	E	1330.86		DEBENHAMS DEAD - DELIST 05/12/03 - MARKET VALUE	E	2345.86		DCC (DUB) DEAD - 07/05/13 - MARKET VALUE	E	919.67		DEUTSCHE BANK (XET) - MARKET VALUE	E	40275.9		DIAGEO - MARKET VALUE	E	33980.9		DNB BANK - MARKET VALUE	E	14786.5		ELECTROCOMP. - MARKET VALUE	E	1964.43		ERAMET - MARKET VALUE	E	15116.2		EDF - MARKET VALUE	E	64340.8		EBRO FOODS - MARKET VALUE	E	2169.5		ENDESA - MARKET VALUE	E	25330.7		ELISA - MARKET VALUE	E
DASSAULT SYSTEMES - MARKET VALUE	E	9599.78		DEBENHAMS DEAD - DELIST 05/12/03 - MARKET VALUE	E	2505.01		DEGUSSA (XET) DEAD - 18/09/06 - MARKET VALUE	E	6929.52		DE LA RUE ORD - MARKET VALUE	E	596.08		DEUTSCHE BOERSE (XET) - MARKET VALUE	E	5131.75		DIXONS RETAIL DEAD - 07/08/14 - MARKET VALUE	E	3961.51		DIXONS RETAIL DEAD - 07/08/14 - MARKET VALUE	E	4912		ELECTROLUX B - MARKET VALUE	E	5787.22		ERICSSON B - MARKET VALUE	E	23030.8		EDP ENERGIAS DE PORTUGAL - MARKET VALUE	E	10106.6		EDF - MARKET VALUE	E	75803.5		ENEL - MARKET VALUE	E	45286.5		ENAGAS - MARKET VALUE	E
DEGUSSA (XET) DEAD - 18/09/06 - MARKET VALUE	E	4816.91		DEGUSSA (XET) DEAD - 18/09/06 - MARKET VALUE	E	7040.56		DELHAIZE GROUP DEAD - 25/07/16 - MARKET VALUE	E	4790.72		DEBENHAMS DEAD - DELIST 05/12/03 - MARKET VALUE	E	1712.96		DEUTSCHE POST (XET) - MARKET VALUE	E	20865		DNB BANK - MARKET VALUE	E	9903.88		DSV - MARKET VALUE	E	2864.99		ELISA - MARKET VALUE	E	3603.63		ERSTE GROUP BANK - MARKET VALUE	E	15431.7		EDP RENOVAVEIS - MARKET VALUE	E	5408.3		EDP ENERGIAS DE PORTUGAL - MARKET VALUE	E	9482.6		ENEL GREEN POWER DEAD - 01/04/16 - MARKET VALUE	E	9890		ENDESA - MARKET VALUE	E
DELHAIZE GROUP DEAD - 25/07/16 - MARKET VALUE	E	2912.95		DELHAIZE GROUP DEAD - 25/07/16 - MARKET VALUE	E	5841.69		DANSKE BANK - MARKET VALUE	E	14577.2		DEGUSSA (XET) DEAD - 18/09/06 - MARKET VALUE	E	5479.88		DEUTSCHE TELEKOM (XET) - MARKET VALUE	E	60279.6		DSM KONINKLIJKE - MARKET VALUE	E	5356.8		E ON N (XET) - MARKET VALUE	E	68770.9		EMAP DEAD - 20/03/08 - MARKET VALUE	E	2603.63		ESSILORLUXOTTICA - MARKET VALUE	E	8258.9		EUROBANK HOLDINGS - MARKET VALUE	E	3165.54		EDP RENOVAVEIS - MARKET VALUE	E	4675.57		ENI - MARKET VALUE	E	72096.4		ENEL - MARKET VALUE	E
DELTA INFORMATICS DEAD - DELIST.21/06/01 - MARKET VALUE	E	897.64		DANSKE BANK - MARKET VALUE	E	14104.4		DEPFA BANK (XET) DEAD - TAKEOVER 27604H - MARKET VALUE	E	2764.8		DELHAIZE GROUP DEAD - 25/07/16 - MARKET VALUE	E	1764.7		DEXIA DEAD - DELIST.02/12/19 - MARKET VALUE	E	16218.1		DSV - MARKET VALUE	E	1342.62		AIRBUS - MARKET VALUE	E	25468.2		EMI GROUP DEAD - 18/09/07 - MARKET VALUE	E	2707.23		COLRUYT - MARKET VALUE	E	5569.21		EFG INTERNATIONAL N - MARKET VALUE	E	1362.58		EUROBANK HOLDINGS - MARKET VALUE	E	3188.48		ERAMET - MARKET VALUE	E	7056.55		ENEL GREEN POWER DEAD - 01/04/16 - MARKET VALUE	E
DANSKE BANK - MARKET VALUE	E	5856.8		DEPFA DT.PFANDBR.BK(XET) DEAD - DELIST 10/02/05 - MARKET VALUE	E	2714.4		DEUTSCHE BANK (XET) - MARKET VALUE	E	46306.8		DANSKE BANK - MARKET VALUE	E	12125.3		DIAGEO - MARKET VALUE	E	34367.8		E ON N (XET) - MARKET VALUE	E	45291.4		EBRO FOODS - MARKET VALUE	E	2400.29		ENAGAS - MARKET VALUE	E	4270.95		EURAZEO - MARKET VALUE	E	4489.13		EIFFAGE - MARKET VALUE	E	3540.6		EIFFAGE - MARKET VALUE	E	3491.1		ERICSSON B - MARKET VALUE	E	31083.2		ENI - MARKET VALUE	E
DEPFA DT.PFANDBR.BK(XET) DEAD - DELIST 10/02/05 - MARKET VALUE	E	3996		DEUTSCHE BANK (XET) - MARKET VALUE	E	55609.6		DEUTSCHE BOERSE (XET) - MARKET VALUE	E	5029.07		DEPFA BANK (XET) DEAD - TAKEOVER 27604H - MARKET VALUE	E	1769.4		DIXONS RETAIL DEAD - 07/08/14 - MARKET VALUE	E	4491.3		AIRBUS - MARKET VALUE	E	17951.2		EDF - MARKET VALUE	E	83783.4		ENDESA - MARKET VALUE	E	42688.9		EUTELSAT COMMUNICATIONS - MARKET VALUE	E	4127.23		ELAN DEAD - 19/12/13 - MARKET VALUE	E	2169.47		ELAN DEAD - 19/12/13 - MARKET VALUE	E	3003.02		ERSTE GROUP BANK - MARKET VALUE	E	13088.7		ERAMET - MARKET VALUE	E
DEUTSCHE BANK (XET) - MARKET VALUE	E	45799.2		DEUTSCHE POST (XET) - MARKET VALUE	E	20275.2		DEUTSCHE POST (XET) - MARKET VALUE	E	16469.4		DEUTSCHE BANK (XET) - MARKET VALUE	E	29283.1		DNB BANK - MARKET VALUE	E	6922.75		EBRO FOODS - MARKET VALUE	E	2007.94		EDP ENERGIAS DE PORTUGAL - MARKET VALUE	E	11444.9		ENEL - MARKET VALUE	E	51644.6		EXPERIAN - MARKET VALUE	E	5270.99		ELECTROLUX B - MARKET VALUE	E	2579.02		ELECTROLUX B - MARKET VALUE	E	5883.62		ESSAR ENERGY DEAD - 10/06/14 - MARKET VALUE	E	6740.15		ERICSSON B - MARKET VALUE	E
DEUTSCHE TELEKOM (XET) - MARKET VALUE	E	227220		DEUTSCHE TELEKOM (XET) - MARKET VALUE	E	86040.7		DEUTSCHE TELEKOM (XET) - MARKET VALUE	E	57593.1		DEUTSCHE BOERSE (XET) - MARKET VALUE	E	4711.38		DSM KONINKLIJKE - MARKET VALUE	E	4029.35		EDISON DEAD - 10/09/12 - MARKET VALUE	E	6793.39		EUROBANK HOLDINGS - MARKET VALUE	E	10103.3		ENI - MARKET VALUE	E	99212.6		EXPRO INTL. DEAD - 03/07/08 - MARKET VALUE	E	2150.62		ELEKTA B - MARKET VALUE	E	777.33		ELEKTA B - MARKET VALUE	E	1764.59		ESSILORLUXOTTICA - MARKET VALUE	E	11935.2		ERSTE GROUP BANK - MARKET VALUE	E
DEXIA DEAD - DELIST.02/12/19 - MARKET VALUE	E	11543.3		DEXIA DEAD - DELIST.02/12/19 - MARKET VALUE	E	17373.3		DEXIA DEAD - DELIST.02/12/19 - MARKET VALUE	E	21586		DEUTSCHE POST (XET) - MARKET VALUE	E	11773.4		FASTWEB DEAD - 23/03/11 - MARKET VALUE	E	2827.56		EDP ENERGIAS DE PORTUGAL - MARKET VALUE	E	7715.29		EIFFAGE - MARKET VALUE	E	5365.24		ENIRO GROUP - MARKET VALUE	E	1829.65		FAES FARMA - MARKET VALUE	E	1282.03		ELISA - MARKET VALUE	E	1676.38		ELISA - MARKET VALUE	E	2393.17		COLRUYT - MARKET VALUE	E	6455.78		ESSILORLUXOTTICA - MARKET VALUE	E
DIAGEO - MARKET VALUE	E	30292.1		DIAGEO - MARKET VALUE	E	40362.9		DIAGEO - MARKET VALUE	E	48255.8		DEUTSCHE TELEKOM (XET) - MARKET VALUE	E	50498.9		E ON N (XET) - MARKET VALUE	E	38260.7		EUROBANK HOLDINGS - MARKET VALUE	E	7372.94		EIRCOM GROUP DEAD - DEAD - 18/08/06 - MARKET VALUE	E	2328.45		EI GROUP DEAD - DELIST.04/03/20 - MARKET VALUE	E	5187.97		STELLANTIS - MARKET VALUE	E	16329.1		ENAGAS - MARKET VALUE	E	3158.45		ENAGAS - MARKET VALUE	E	3595.34		EURASIAN NATRES.CORP. DEAD - 25/11/13 - MARKET VALUE	E	13166.4		COLRUYT - MARKET VALUE	E
DNB BANK - MARKET VALUE	E	3063.27		DIMENSION DATA HDG. DEAD - 14/12/10 - MARKET VALUE	E	7267.34		DIMENSION DATA HDG. DEAD - 14/12/10 - MARKET VALUE	E	1326.42		DEXIA DEAD - DELIST.02/12/19 - MARKET VALUE	E	12171.4		AIRBUS - MARKET VALUE	E	17582.7		EIFFAGE - MARKET VALUE	E	2770.25		ELAN DEAD - 19/12/13 - MARKET VALUE	E	4964.38		ERICSSON B - MARKET VALUE	E	42205.7		LEONARDO - MARKET VALUE	E	9435.31		ENDESA - MARKET VALUE	E	17331.8		ENDESA - MARKET VALUE	E	22731.4		EURAZEO - MARKET VALUE	E	3268.02		EURASIAN NATRES.CORP. DEAD - 25/11/13 - MARKET VALUE	E
GRUPO DRAGADOS DEAD - DELIST 15/12/03 - MARKET VALUE	E	1461.03		DIXONS RETAIL DEAD - 07/08/14 - MARKET VALUE	E	7547.78		DISETRONIC 'R' DEAD - DELIST 28/11/03 - MARKET VALUE	E	1134.58		DIAGEO - MARKET VALUE	E	30764.9		EBRO FOODS - MARKET VALUE	E	1530.96		EIRCOM GROUP DEAD - DEAD - 18/08/06 - MARKET VALUE	E	1397.02		ELECTROCOMP. - MARKET VALUE	E	1679.98		ERSTE GROUP BANK - MARKET VALUE	E	18233.6		FIRST GROUP - MARKET VALUE	E	3289.38		ENEL - MARKET VALUE	E	25565.4		ENEL - MARKET VALUE	E	37237.3		EUROCOMMERCIAL PROPERTIES - MARKET VALUE	E	1428.76		EURAZEO - MARKET VALUE	E
DRESDNER BANK (XET) DEAD - DELIST.12/07/02 - MARKET VALUE	E	24697.7		DNB BANK - MARKET VALUE	E	3841.07		DIXONS RETAIL DEAD - 07/08/14 - MARKET VALUE	E	7286.5		DIXONS RETAIL DEAD - 07/08/14 - MARKET VALUE	E	3183.68		EDISON DEAD - 10/09/12 - MARKET VALUE	E	5661.25		ELAN DEAD - 19/12/13 - MARKET VALUE	E	1661.67		ELECTROLUX B - MARKET VALUE	E	7074.83		ESSILORLUXOTTICA - MARKET VALUE	E	9193.69		FLSMIDTH AND CO. - MARKET VALUE	E	3756.71		ENI - MARKET VALUE	E	65888		ENI - MARKET VALUE	E	67330		EUTELSAT COMMUNICATIONS - MARKET VALUE	E	6472.45		EUROCOMMERCIAL PROPERTIES - MARKET VALUE	E
DSM KONINKLIJKE - MARKET VALUE	E	3687.81		GRUPO DRAGADOS DEAD - DELIST 15/12/03 - MARKET VALUE	E	2301.81		DNB BANK - MARKET VALUE	E	4581.96		DNB BANK - MARKET VALUE	E	3288.94		EUROBANK HOLDINGS - MARKET VALUE	E	5710.27		ELECTRABEL DEAD - 10/07/07 - MARKET VALUE	E	20140.3		ELISA - MARKET VALUE	E	2706.87		COLRUYT - MARKET VALUE	E	5791.17		FOMENTO CONSTR.Y CNTR. - MARKET VALUE	E	6237.18		ERAMET - MARKET VALUE	E	4320.66		ERAMET - MARKET VALUE	E	7051.28		EXOR ORD - MARKET VALUE	E	3947.19		EUTELSAT COMMUNICATIONS - MARKET VALUE	E
PANMURE GORDON & CO. DEAD - 19/07/17 - MARKET VALUE	E	961.34		DRESDNER BANK (XET) DEAD - DELIST.12/07/02 - MARKET VALUE	E	28148.5		GRUPO DRAGADOS DEAD - DELIST 15/12/03 - MARKET VALUE	E	3092.62		FABEGE 'B' DEAD - TAKEOVER 505155 - MARKET VALUE	E	849.91		EIFFAGE - MARKET VALUE	E	1987.59		ELECTROCOMP. - MARKET VALUE	E	1476.11		EMAP DEAD - 20/03/08 - MARKET VALUE	E	3315.61		EURAZEO - MARKET VALUE	E	6049.91		COVIVIO - MARKET VALUE	E	4105.69		ERICSSON B - MARKET VALUE	E	19839.6		ERICSSON B - MARKET VALUE	E	26392.1		EXPERIAN - MARKET VALUE	E	9020.49		EVRAZ - MARKET VALUE	E
MAN GROUP - MARKET VALUE	E	2171.06		FABEGE 'B' DEAD - TAKEOVER 505155 - MARKET VALUE	E	1167.74		FABEGE 'B' DEAD - TAKEOVER 505155 - MARKET VALUE	E	1228.33		DSM KONINKLIJKE - MARKET VALUE	E	3947.46		ELAN DEAD - 19/12/13 - MARKET VALUE	E	7411.77		ELECTROLUX B - MARKET VALUE	E	4798.69		EMI GROUP DEAD - 18/09/07 - MARKET VALUE	E	3253.3		EXPERIAN - MARKET VALUE	E	8627.64		UNIPOLSAI - MARKET VALUE	E	3264.88		ERSTE GROUP BANK - MARKET VALUE	E	5072.2		ERSTE GROUP BANK - MARKET VALUE	E	12783.4		FERROVIAL - MARKET VALUE	E	6950.74		EXOR ORD - MARKET VALUE	E
EDISON DEAD - MERGER 772670 - MARKET VALUE	E	6461.8		DSM KONINKLIJKE - MARKET VALUE	E	4208.9		DSM KONINKLIJKE - MARKET VALUE	E	5004.39		E ON N (XET) - MARKET VALUE	E	29410		ELECTRABEL DEAD - 10/07/07 - MARKET VALUE	E	15085.4		ELISA - MARKET VALUE	E	1570.4		EMPORIKI BK.OF GREECE DEAD - 28/10/2011 - MARKET VALUE	E	3571.91		FABEGE - MARKET VALUE	E	1855.13		FORTIS (AMS) DEAD - SEE MOR 929303 - MARKET VALUE	E	38043.6		ESSILORLUXOTTICA - MARKET VALUE	E	6908.78		ESSILORLUXOTTICA - MARKET VALUE	E	10101		STELLANTIS - MARKET VALUE	E	8177.64		EXPERIAN - MARKET VALUE	E
EUROBANK HOLDINGS - MARKET VALUE	E	3940.54		FASTWEB DEAD - 23/03/11 - MARKET VALUE	E	4503.43		E ON N (XET) - MARKET VALUE	E	39852.3		AIRBUS - MARKET VALUE	E	6895.19		EDP ENERGIAS DE PORTUGAL - MARKET VALUE	E	6900		EMAP DEAD - 20/03/08 - MARKET VALUE	E	3016.57		ENAGAS - MARKET VALUE	E	4213.65		FADESA INMOBILIARIA DEAD - 17/12/07 - MARKET VALUE	E	3104.77		FORTUM - MARKET VALUE	E	24369.2		COLRUYT - MARKET VALUE	E	5755.81		COLRUYT - MARKET VALUE	E	6111.61		FIAT INDUSTRIAL DEAD - 30/09/13 - MARKET VALUE	E	10885		FAURECIA - MARKET VALUE	E
ELAN DEAD - 19/12/13 - MARKET VALUE	E	10343.1		E ON N (XET) - MARKET VALUE	E	43279		AIRBUS - MARKET VALUE	E	13351.4		EASYJET - MARKET VALUE	E	983.61		ELECTROCOMP. - MARKET VALUE	E	2303.52		EMI GROUP DEAD - 18/09/07 - MARKET VALUE	E	2780.01		ENDESA - MARKET VALUE	E	28109.8		FAES FARMA - MARKET VALUE	E	2478.34		ORANGE - MARKET VALUE	E	53857.7		EURASIAN NATRES.CORP. DEAD - 25/11/13 - MARKET VALUE	E	8949.71		EURASIAN NATRES.CORP. DEAD - 25/11/13 - MARKET VALUE	E	18246.5		LEONARDO - MARKET VALUE	E	5272.73		FERROVIAL - MARKET VALUE	E
ELECTRABEL DEAD - 10/07/07 - MARKET VALUE	E	14435.3		AIRBUS - MARKET VALUE	E	16264.2		EUROBANK HOLDINGS - MARKET VALUE	E	4100.49		EBRO FOODS - MARKET VALUE	E	1172.45		ELECTROLUX B - MARKET VALUE	E	4973.8		EMPORIKI BK.OF GREECE DEAD - 28/10/2011 - MARKET VALUE	E	2107.67		ENEL - MARKET VALUE	E	42706.8		FASTWEB DEAD - 23/03/11 - MARKET VALUE	E	3724.15		FRAPORT (XET) - MARKET VALUE	E	4345.49		EURAZEO - MARKET VALUE	E	1723.86		EURAZEO - MARKET VALUE	E	2865.89		FIRST GROUP - MARKET VALUE	E	1754.79		STELLANTIS - MARKET VALUE	E
EDP ENERGIAS DE PORTUGAL - MARKET VALUE	E	11682		MAN GROUP - MARKET VALUE	E	3692.97		ELAN DEAD - 19/12/13 - MARKET VALUE	E	4342.79		EUROBANK HOLDINGS - MARKET VALUE	E	3636.61		ELISA - MARKET VALUE	E	1540.2		ENAGAS - MARKET VALUE	E	2943.59		ENI - MARKET VALUE	E	98411.5		STELLANTIS - MARKET VALUE	E	23767.3		FRESENIUS MED.CARE (XET) - MARKET VALUE	E	9913.76		EUTELSAT COMMUNICATIONS - MARKET VALUE	E	3617.5		EUTELSAT COMMUNICATIONS - MARKET VALUE	E	5966.18		FLSMIDTH AND CO. - MARKET VALUE	E	3213.73		FIAT INDUSTRIAL DEAD - 30/09/13 - MARKET VALUE	E
ELECTROCOMP. - MARKET VALUE	E	4826.61		EDISON DEAD - MERGER 772670 - MARKET VALUE	E	6690.09		ELECTRABEL DEAD - 10/07/07 - MARKET VALUE	E	13373.4		ELAN DEAD - 19/12/13 - MARKET VALUE	E	1190.36		EMAP DEAD - 20/03/08 - MARKET VALUE	E	3293.21		ENDESA - MARKET VALUE	E	18083.5		ENIRO GROUP - MARKET VALUE	E	1580.63		LEONARDO - MARKET VALUE	E	9612.74		FRESENIUS PREF. (XET) - MARKET VALUE	E	4065.31		EXPERIAN - MARKET VALUE	E	5103.54		EXPERIAN - MARKET VALUE	E	7204.2		FOMENTO CONSTR.Y CNTR. - MARKET VALUE	E	2930.52		LEONARDO - MARKET VALUE	E
ELECTROLUX B - MARKET VALUE	E	6872.11		EUROBANK HOLDINGS - MARKET VALUE	E	5115.91		EDP ENERGIAS DE PORTUGAL - MARKET VALUE	E	6750		ELECTRABEL DEAD - 10/07/07 - MARKET VALUE	E	11508.2		EMI GROUP DEAD - 18/09/07 - MARKET VALUE	E	3020.47		ENEL - MARKET VALUE	E	45317.4		EI GROUP DEAD - DELIST.04/03/20 - MARKET VALUE	E	4450.33		TUI TRAVEL DEAD - 17/12/14 - MARKET VALUE	E	2376.76		FRIENDS PROVIDENT GROUP DEAD - EX.INTO 54461K - MARKET VALUE	E	3648.55		FAES FARMA - MARKET VALUE	E	662.62		FERROVIAL - MARKET VALUE	E	4929.92		COVIVIO - MARKET VALUE	E	4247.34		FIRST GROUP - MARKET VALUE	E
RELX DEAD - CONT SEE.9330FX - MARKET VALUE	E	7170.33		EIRCOM DEAD - 10/12/01 - MARKET VALUE	E	5696.19		ELECTROCOMP. - MARKET VALUE	E	3069.53		EDP ENERGIAS DE PORTUGAL - MARKET VALUE	E	4950		ENAGAS - MARKET VALUE	E	2260.81		ENI - MARKET VALUE	E	78166.2		ERICSSON B - MARKET VALUE	E	41459.2		FIRST GROUP - MARKET VALUE	E	4205.69		FUGRO - MARKET VALUE	E	3950.56		STELLANTIS - MARKET VALUE	E	8208.23		STELLANTIS - MARKET VALUE	E	10933.4		FORTUM - MARKET VALUE	E	21294.1		FLSMIDTH AND CO. - MARKET VALUE	E
CONSTANTIN MEDIEN (XET) DEAD - DELIST.27/09/19 - MARKET VALUE	E	11336.8		ELAN DEAD - 19/12/13 - MARKET VALUE	E	18357.5		ELECTROLUX B - MARKET VALUE	E	6553.82		ELECTROCOMP. - MARKET VALUE	E	1910.03		ENDESA - MARKET VALUE	E	16304.8		ENIRO GROUP - MARKET VALUE	E	1452.06		ERSTE GROUP BANK - MARKET VALUE	E	14964.2		FLSMIDTH AND CO. - MARKET VALUE	E	3037.55		GALP ENERGIA SGPS - MARKET VALUE	E	12099.7		LEONARDO - MARKET VALUE	E	6203.55		LEONARDO - MARKET VALUE	E	5547.35		ORANGE - MARKET VALUE	E	42010.1		COVIVIO - MARKET VALUE	E
EMAP DEAD - 20/03/08 - MARKET VALUE	E	5553.66		ELECTRABEL DEAD - 10/07/07 - MARKET VALUE	E	13812.3		ELISA - MARKET VALUE	E	1462.93		ELECTROLUX B - MARKET VALUE	E	5568.74		ENEL - MARKET VALUE	E	40743.8		EI GROUP DEAD - DELIST.04/03/20 - MARKET VALUE	E	3754.27		ESSILORLUXOTTICA - MARKET VALUE	E	8287.46		FOMENTO CONSTR.Y CNTR. - MARKET VALUE	E	8865.5		SIEMENS GAMESA RENEWABLE ENERGY - MARKET VALUE	E	7617.72		FIRST GROUP - MARKET VALUE	E	1835.08		FIRST GROUP - MARKET VALUE	E	2122.3		FRAPORT (XET) - MARKET VALUE	E	4971.71		FORTUM - MARKET VALUE	E
EMI GROUP DEAD - 18/09/07 - MARKET VALUE	E	8650.64		EDP ENERGIAS DE PORTUGAL - MARKET VALUE	E	9149.99		EMAP DEAD - 20/03/08 - MARKET VALUE	E	3413.23		ELISA - MARKET VALUE	E	937.09		ENI - MARKET VALUE	E	68490.1		ERICSSON B - MARKET VALUE	E	33662.7		COLRUYT - MARKET VALUE	E	4345.01		COVIVIO - MARKET VALUE	E	4055.42		NATURGY ENERGY - MARKET VALUE	E	16581.1		FLSMIDTH AND CO. - MARKET VALUE	E	1319.59		FLSMIDTH AND CO. - MARKET VALUE	E	3058.6		FRESENIUS (XET) - MARKET VALUE	E	9112.16		ORANGE - MARKET VALUE	E
EMS-CHEMIE 'N' - MARKET VALUE	E	1779.24		ELECTROCOMP. - MARKET VALUE	E	4467.74		EMI GROUP DEAD - 18/09/07 - MARKET VALUE	E	3933.4		EMAP DEAD - 20/03/08 - MARKET VALUE	E	2892.02		ENIRO GROUP - MARKET VALUE	E	1080.09		ERSTE GROUP BANK - MARKET VALUE	E	9078.25		EURAZEO - MARKET VALUE	E	4730.88		UNIPOLSAI - MARKET VALUE	E	5006.86		ENGIE - MARKET VALUE	E	41322.6		FOMENTO CONSTR.Y CNTR. - MARKET VALUE	E	3456.28		FOMENTO CONSTR.Y CNTR. - MARKET VALUE	E	3124.66		FRESENIUS MED.CARE (XET) - MARKET VALUE	E	15662		FRAPORT (XET) - MARKET VALUE	E
ENDEMOL ENTERTAINMENT DEAD - DEL. 08/09/00 - MARKET VALUE	E	4726.96		ELECTROLUX B - MARKET VALUE	E	6351.92		EMS-CHEMIE 'N' - MARKET VALUE	E	1669.2		EMI GROUP DEAD - 18/09/07 - MARKET VALUE	E	1377.52		EI GROUP DEAD - DELIST.04/03/20 - MARKET VALUE	E	3162.26		ESSILORLUXOTTICA - MARKET VALUE	E	5718.23		EURONEXT DEAD - 21/05/08 - MARKET VALUE	E	7952.17		FORTIS (AMS) DEAD - SEE MOR 929303 - MARKET VALUE	E	43879.8		GEA GROUP (XET) - MARKET VALUE	E	4616.13		COVIVIO - MARKET VALUE	E	1711.3		COVIVIO - MARKET VALUE	E	3734		FRESNILLO - MARKET VALUE	E	13200.9		FRESENIUS (XET) - MARKET VALUE	E
ENDESA - MARKET VALUE	E	25134.8		ELISA - MARKET VALUE	E	2301.2		ENDESA - MARKET VALUE	E	17935.2		EMS-CHEMIE 'N' - MARKET VALUE	E	1253.69		EPCOS (XET) DEAD - 27/10/09 - MARKET VALUE	E	1137.53		COLRUYT - MARKET VALUE	E	4128.11		FABEGE - MARKET VALUE	E	1463.43		FORTUM - MARKET VALUE	E	20307.6		GEBERIT 'R' - MARKET VALUE	E	4140.8		UNIPOLSAI - MARKET VALUE	E	1578.44		FORTUM - MARKET VALUE	E	17172.1		FUGRO - MARKET VALUE	E	4963.88		FRESENIUS MED.CARE (XET) - MARKET VALUE	E
ENEL - MARKET VALUE	E	56992.9		RELX DEAD - CONT SEE.9330FX - MARKET VALUE	E	11366.7		ENEL - MARKET VALUE	E	39410		ENAGAS - MARKET VALUE	E	1551.77		EQUANT (PAR) DEAD - MERGED 885569 - MARKET VALUE	E	1726.41		EURAZEO - MARKET VALUE	E	3346.77		FADESA INMOBILIARIA DEAD - 17/12/07 - MARKET VALUE	E	3265.25		ORANGE - MARKET VALUE	E	56302.3		GECINA - MARKET VALUE	E	5705.6		AGEAS (EX-FORTIS) - MARKET VALUE	E	4421.12		ORANGE - MARKET VALUE	E	43411.7		VIFOR PHARMA - MARKET VALUE	E	2887.61		FRESNILLO - MARKET VALUE	E
ENERGIS DEAD - DEAD 16/07/02 - MARKET VALUE	E	18083.2		EMAP DEAD - 20/03/08 - MARKET VALUE	E	3404.81		ENI - MARKET VALUE	E	67628.3		ENDESA - MARKET VALUE	E	13721.4		ERICSSON B - MARKET VALUE	E	35694.2		EURONEXT DEAD - 21/05/08 - MARKET VALUE	E	3200.55		FASTWEB DEAD - 23/03/11 - MARKET VALUE	E	3164.42		FRAPORT (XET) - MARKET VALUE	E	4903.23		GEORG FISCHER - MARKET VALUE	E	1446.4		FORTUM - MARKET VALUE	E	13660		FRAPORT (XET) - MARKET VALUE	E	3592.59		GALP ENERGIA SGPS - MARKET VALUE	E	11633.1		FUCHS PETROLUB (XET) PREF. - MARKET VALUE	E
ENI - MARKET VALUE	E	43451.5		EMI GROUP DEAD - 18/09/07 - MARKET VALUE	E	5540.9		ENIRO GROUP - MARKET VALUE	E	1502.14		ENEL - MARKET VALUE	E	32437.4		ERSTE GROUP BANK - MARKET VALUE	E	7320.8		EXEL DEAD - EX.INTO 280598 - MARKET VALUE	E	3621.59		STELLANTIS - MARKET VALUE	E	12331.4		FRESENIUS MED.CARE (XET) - MARKET VALUE	E	10808.8		MEDIASET ESPANA COMUNICACION - MARKET VALUE	E	3403.65		ORANGE - MARKET VALUE	E	44111.5		FRESENIUS MED.CARE (XET) - MARKET VALUE	E	12175.5		GAM HOLDING - MARKET VALUE	E	2813.34		FUGRO - MARKET VALUE	E
ENTERPRISE OIL DEAD - DEAD 25/06/02 - MARKET VALUE	E	4286.32		EMS-CHEMIE 'N' - MARKET VALUE	E	1802.59		EI GROUP DEAD - DELIST.04/03/20 - MARKET VALUE	E	1311.2		ENI - MARKET VALUE	E	51663.5		ESSILORLUXOTTICA - MARKET VALUE	E	5035.29		FASTWEB DEAD - 23/03/11 - MARKET VALUE	E	2787.85		LEONARDO - MARKET VALUE	E	8132.45		FRESENIUS PREF. (XET) - MARKET VALUE	E	4849.8		GETINGE B - MARKET VALUE	E	3334		FRAPORT (XET) - MARKET VALUE	E	2801.71		FRESENIUS PREF. (XET) - MARKET VALUE	E	4387.77		SIEMENS GAMESA RENEWABLE ENERGY - MARKET VALUE	E	1522.42		VIFOR PHARMA - MARKET VALUE	E
EPCOS (XET) DEAD - 27/10/09 - MARKET VALUE	E	10036.6		ENDESA - MARKET VALUE	E	19735.1		EPCOS (XET) DEAD - 27/10/09 - MARKET VALUE	E	2888.87		ENIRO GROUP - MARKET VALUE	E	1141.37		COLRUYT - MARKET VALUE	E	3164.89		STELLANTIS - MARKET VALUE	E	4098.14		FIRST GROUP - MARKET VALUE	E	2375.52		FRIENDS PROVIDENT GROUP DEAD - EX.INTO 54461K - MARKET VALUE	E	6010.84		GIVAUDAN 'N' - MARKET VALUE	E	4530.96		FRESENIUS MED.CARE (XET) - MARKET VALUE	E	8744.47		FRESNILLO - MARKET VALUE	E	6643.21		NATURGY ENERGY - MARKET VALUE	E	12904.6		GALP ENERGIA SGPS - MARKET VALUE	E
EQUANT (PAR) DEAD - MERGED 885569 - MARKET VALUE	E	17911.3		ENEL - MARKET VALUE	E	44624.2		EQUANT (PAR) DEAD - MERGED 885569 - MARKET VALUE	E	2581.16		EI GROUP DEAD - DELIST.04/03/20 - MARKET VALUE	E	1536.87		EURAZEO - MARKET VALUE	E	2160.82		LEONARDO - MARKET VALUE	E	6163.88		FOMENTO CONSTR.Y CNTR. - MARKET VALUE	E	8493.38		FUGRO - MARKET VALUE	E	2821.83		GKN DEAD - 21/05/18 - MARKET VALUE	E	2811.59		FRESENIUS PREF. (XET) - MARKET VALUE	E	3145.53		FUGRO - MARKET VALUE	E	3892.14		ENGIE - MARKET VALUE	E	62400.6		GAM HOLDING - MARKET VALUE	E
ERGO BANK DEAD - DELIST.08/09/00 - MARKET VALUE	E	2621.12		ENERGIS DEAD - DEAD 16/07/02 - MARKET VALUE	E	9849.96		ERICSSON B - MARKET VALUE	E	20311.1		EPCOS (XET) DEAD - 27/10/09 - MARKET VALUE	E	910.28		EURONEXT DEAD - 21/05/08 - MARKET VALUE	E	2930.69		FIRST GROUP - MARKET VALUE	E	1872.87		UNIPOLSAI - MARKET VALUE	E	4208.88		SIEMENS GAMESA RENEWABLE ENERGY - MARKET VALUE	E	6167.65		GLAXOSMITHKLINE - MARKET VALUE	E	79424.5		FRIENDS PROVIDENT GROUP DEAD - EX.INTO 54461K - MARKET VALUE	E	1678.59		VIFOR PHARMA - MARKET VALUE	E	1882.95		GEA GROUP (XET) - MARKET VALUE	E	4606.22		NATURGY ENERGY - MARKET VALUE	E
ERGO (XET) VERSICHERUNGSGRUPPE - MARKET VALUE	E	8492.85		ENI - MARKET VALUE	E	61376.9		ERSTE GROUP BANK - MARKET VALUE	E	4317.53		EQUANT (PAR) DEAD - MERGED 885569 - MARKET VALUE	E	1472.53		TNU PLC DEAD - 02/11/10 - MARKET VALUE	E	1069.36		FKI DEAD - EX.INTO 27922U - MARKET VALUE	E	800.69		SWEDBANK A - MARKET VALUE	E	11479.2		NATURGY ENERGY - MARKET VALUE	E	17342.4		GLITNIR BANKI DEAD - 15/10/08 - MARKET VALUE	E	2168.97		FUGRO - MARKET VALUE	E	2092.54		GALP ENERGIA SGPS - MARKET VALUE	E	9377.44		GEBERIT 'R' - MARKET VALUE	E	6524.8		ENGIE - MARKET VALUE	E
ERICSSON B - MARKET VALUE	E	182214		ENTERPRISE OIL DEAD - DEAD 25/06/02 - MARKET VALUE	E	4765.84		ESSILORLUXOTTICA - MARKET VALUE	E	4431.11		ERICSSON B - MARKET VALUE	E	13139.6		EXEL DEAD - EX.INTO 280598 - MARKET VALUE	E	3142.99		FOMENTO CONSTR.Y CNTR. - MARKET VALUE	E	5504.7		FORTIS (AMS) DEAD - SEE MOR 929303 - MARKET VALUE	E	38930.1		ENGIE - MARKET VALUE	E	34632.3		GRAFTON GROUP (DUB) DEAD - 16/10/13 - MARKET VALUE	E	1265.9		VIFOR PHARMA - MARKET VALUE	E	1423.38		GAM HOLDING - MARKET VALUE	E	1932.75		GECINA - MARKET VALUE	E	6133.17		GEA GROUP (XET) - MARKET VALUE	E
ERIDANIA BEGHIN SAY DEAD - 30/07/02 - MARKET VALUE	E	2323.55		EPCOS (XET) DEAD - 27/10/09 - MARKET VALUE	E	4835.46		COLRUYT - MARKET VALUE	E	1724.35		ERSTE GROUP BANK - MARKET VALUE	E	4274.63		FABEGE 'B' DEAD - TAKEOVER 505155 - MARKET VALUE	E	724.33		UNIPOLSAI - MARKET VALUE	E	2438.14		FORTUM - MARKET VALUE	E	17727.9		GEA GROUP (XET) - MARKET VALUE	E	4241.07		GREENE KING DEAD - DELIST.31/10/19 - MARKET VALUE	E	899.1		GALP ENERGIA SGPS - MARKET VALUE	E	7788.82		SIEMENS GAMESA RENEWABLE ENERGY - MARKET VALUE	E	2259.28		GEMALTO DEAD - DELIST.29/05/19 - MARKET VALUE	E	3071.75		GEBERIT 'R' - MARKET VALUE	E
ERSTE GROUP BANK - MARKET VALUE	E	1995.31		EQUANT (PAR) DEAD - MERGED 885569 - MARKET VALUE	E	6084.6		EURAZEO - MARKET VALUE	E	2353.86		ESSILORLUXOTTICA - MARKET VALUE	E	3739.81		STELLANTIS - MARKET VALUE	E	4706.45		SWEDBANK A - MARKET VALUE	E	9548.68		ORANGE - MARKET VALUE	E	48467		GEBERIT 'R' - MARKET VALUE	E	5351.68		GRIFOLS ORD CL A - MARKET VALUE	E	3843.69		SIEMENS GAMESA RENEWABLE ENERGY - MARKET VALUE	E	3501.09		NATURGY ENERGY - MARKET VALUE	E	11863		GEORG FISCHER - MARKET VALUE	E	1802.67		GECINA - MARKET VALUE	E
ESSILORLUXOTTICA - MARKET VALUE	E	3050.04		ERGO (XET) VERSICHERUNGSGRUPPE - MARKET VALUE	E	12229.7		EURONEXT (AMS) DEAD - 12/07/07 - MARKET VALUE	E	2740.71		COLRUYT - MARKET VALUE	E	2190.24		FINECO DEAD - MERGER 929393 - MARKET VALUE	E	1439.44		FORTIS (AMS) DEAD - SEE MOR 929303 - MARKET VALUE	E	27986.7		FRAPORT (XET) - MARKET VALUE	E	5460.59		GECINA - MARKET VALUE	E	8630.57		G4S DEAD - DELIST.05/05/21 - MARKET VALUE	E	3806.37		NATURGY ENERGY - MARKET VALUE	E	10836.2		ENGIE - MARKET VALUE	E	61724.6		MEDIASET ESPANA COMUNICACION - MARKET VALUE	E	3107.6		GEMALTO DEAD - DELIST.29/05/19 - MARKET VALUE	E
ETHNIKI GREEK GEN IN CO DEAD - 17/01/08 - MARKET VALUE	E	1232.97		ERICSSON B - MARKET VALUE	E	52782		EUROPOLITAN VODAFONE DEAD - DELIST 31/03/03 - MARKET VALUE	E	1972.1		EURAZEO - MARKET VALUE	E	1831.26		LEONARDO - MARKET VALUE	E	5381.47		FORTUM - MARKET VALUE	E	10253		FRESENIUS MED.CARE (XET) - MARKET VALUE	E	9411.7		GEORG FISCHER - MARKET VALUE	E	2310.94		GBL NEW - MARKET VALUE	E	13176.5		ENGIE - MARKET VALUE	E	59886.4		GEA GROUP (XET) - MARKET VALUE	E	3103.6		GETINGE B - MARKET VALUE	E	3932.23		GEORG FISCHER - MARKET VALUE	E
COLRUYT - MARKET VALUE	E	1661.58		ERIDANIA BEGHIN SAY DEAD - 30/07/02 - MARKET VALUE	E	2462.46		TNU PLC DEAD - 02/11/10 - MARKET VALUE	E	2146.2		EURONEXT DEAD - 21/05/08 - MARKET VALUE	E	2515.51		FIRST GROUP - MARKET VALUE	E	1606.38		ORANGE - MARKET VALUE	E	56447.5		FRESENIUS PREF. (XET) - MARKET VALUE	E	3613.58		WIMPEY (GEORGE) DEAD - EX.INTO 900345 - MARKET VALUE	E	3463.36		DANONE - MARKET VALUE	E	29519.7		GEA GROUP (XET) - MARKET VALUE	E	1830.73		GEBERIT 'R' - MARKET VALUE	E	5420.87		GIVAUDAN 'N' - MARKET VALUE	E	6925.26		GERRESHEIMER (XET) - MARKET VALUE	E
EUROPOLITAN VODAFONE DEAD - DELIST 31/03/03 - MARKET VALUE	E	7031.66		ERSTE GROUP BANK - MARKET VALUE	E	3097.14		EXEL DEAD - EX.INTO 280598 - MARKET VALUE	E	4196.94		TNU PLC DEAD - 02/11/10 - MARKET VALUE	E	1015.9		FKI DEAD - EX.INTO 27922U - MARKET VALUE	E	980.1		FRESENIUS MED.CARE (XET) - MARKET VALUE	E	4351.89		FRIENDS PROVIDENT GROUP DEAD - EX.INTO 54461K - MARKET VALUE	E	6076.94		MEDIASET ESPANA COMUNICACION - MARKET VALUE	E	5549.43		SOCIETE GENERALE - MARKET VALUE	E	45611.7		GEBERIT 'R' - MARKET VALUE	E	3495.71		GECINA - MARKET VALUE	E	4945.25		GKN DEAD - 21/05/18 - MARKET VALUE	E	3884.82		GETINGE B - MARKET VALUE	E
TNU PLC DEAD - 02/11/10 - MARKET VALUE	E	2437.81		ESSILORLUXOTTICA - MARKET VALUE	E	3236.24		STELLANTIS - MARKET VALUE	E	5631.87		EXEL DEAD - EX.INTO 280598 - MARKET VALUE	E	2621.64		FOMENTO CONSTR.Y CNTR. - MARKET VALUE	E	3917.01		FRESENIUS PREF. (XET) - MARKET VALUE	E	1884.62		FUGRO - MARKET VALUE	E	2314.59		GETINGE B - MARKET VALUE	E	3166.45		ACCIONA - MARKET VALUE	E	12011		GECINA - MARKET VALUE	E	2602.69		GEMALTO DEAD - DELIST.29/05/19 - MARKET VALUE	E	2963.05		GLAXOSMITHKLINE - MARKET VALUE	E	75610.6		GIVAUDAN 'N' - MARKET VALUE	E
EUROTUNNEL SA UNITS DEAD - 30/07/07 - MARKET VALUE	E	2401.53		COLRUYT - MARKET VALUE	E	1710.99		FINAXA DEAD - 21/12/05 - MARKET VALUE	E	6690.08		STELLANTIS - MARKET VALUE	E	2919.91		UNIPOLSAI - MARKET VALUE	E	2367.34		FRIENDS PROVIDENT GROUP DEAD - EX.INTO 54461K - MARKET VALUE	E	5062.41		GALLAHER GROUP DEAD - 18/04/07 - MARKET VALUE	E	8213.46		GIVAUDAN 'N' - MARKET VALUE	E	4951.92		GRUPO FERROVIAL DEAD - MERGER 29716D - MARKET VALUE	E	7553.27		GEMALTO DEAD - DELIST.29/05/19 - MARKET VALUE	E	2107.98		MEDIASET ESPANA COMUNICACION - MARKET VALUE	E	2632.9		GN STORE NORD - MARKET VALUE	E	1402.56		GJENSIDIGE FORSIKRING - MARKET VALUE	E
EVN - MARKET VALUE	E	1368		EULER HERMES GROUP DEAD - DELIST.27/04/18 - MARKET VALUE	E	1918.78		LEONARDO - MARKET VALUE	E	7775.73		FINECO DEAD - MERGER 929393 - MARKET VALUE	E	1480.13		SWEDBANK A - MARKET VALUE	E	8221.41		GALLAHER GROUP DEAD - 18/04/07 - MARKET VALUE	E	7853.57		GAMBRO 'A' DEAD - 20/07/06 - MARKET VALUE	E	2967.09		GKN DEAD - 21/05/18 - MARKET VALUE	E	4093.96		HAMMERSON - MARKET VALUE	E	3776.34		GENMAB - MARKET VALUE	E	1329.41		GETINGE B - MARKET VALUE	E	3775.04		GREAT PORTLAND ESTATES - MARKET VALUE	E	1476.92		GKN DEAD - 21/05/18 - MARKET VALUE	E
XANSA DEAD - EX.INTO 672558 - MARKET VALUE	E	2801.53		EURAZEO - MARKET VALUE	E	3018.1		FIRST GROUP - MARKET VALUE	E	2304.99		LEONARDO - MARKET VALUE	E	4501.51		FORTIS (AMS) DEAD - SEE MOR 929303 - MARKET VALUE	E	24003.7		GAMBRO 'A' DEAD - 20/07/06 - MARKET VALUE	E	2627.35		SIEMENS GAMESA RENEWABLE ENERGY - MARKET VALUE	E	4379.4		GLAXOSMITHKLINE - MARKET VALUE	E	120847		HANNOVER RUECK (XET) - MARKET VALUE	E	4283.6		GEORG FISCHER - MARKET VALUE	E	526.58		GIVAUDAN 'N' - MARKET VALUE	E	6155.32		GREENE KING DEAD - DELIST.31/10/19 - MARKET VALUE	E	1189.72		GLAXOSMITHKLINE - MARKET VALUE	E
STELLANTIS - MARKET VALUE	E	10008		EUROPOLITAN VODAFONE DEAD - DELIST 31/03/03 - MARKET VALUE	E	3469.68		FKI DEAD - EX.INTO 27922U - MARKET VALUE	E	1590.37		FIRST ACTIVE DEAD - DELIST 06/01/04 - MARKET VALUE	E	773.16		FORTUM - MARKET VALUE	E	8158.2		SIEMENS GAMESA RENEWABLE ENERGY - MARKET VALUE	E	2491.39		NATURGY ENERGY - MARKET VALUE	E	10813.8		GLITNIR BANKI DEAD - 15/10/08 - MARKET VALUE	E	4625.54		HAYS - MARKET VALUE	E	2038.01		GERRESHEIMER (XET) - MARKET VALUE	E	573.05		GKN DEAD - 21/05/18 - MARKET VALUE	E	2458.28		GRIFOLS ORD CL A - MARKET VALUE	E	2998.89		GLENCORE - MARKET VALUE	E
FILTRONIC - MARKET VALUE	E	2152.44		TNU PLC DEAD - 02/11/10 - MARKET VALUE	E	2667.06		FOMENTO CONSTR.Y CNTR. - MARKET VALUE	E	3416.9		FIRST GROUP - MARKET VALUE	E	1441.3		ORANGE - MARKET VALUE	E	49786.3		NATURGY ENERGY - MARKET VALUE	E	10016.7		ENGIE - MARKET VALUE	E	28453.6		GN STORE NORD - MARKET VALUE	E	1785.6		HBOS DEAD - EX.INTO 900856 - MARKET VALUE	E	23814.2		GETINGE B - MARKET VALUE	E	1962.33		GLAXOSMITHKLINE - MARKET VALUE	E	72670.4		G4S DEAD - DELIST.05/05/21 - MARKET VALUE	E	4370.3		GN STORE NORD - MARKET VALUE	E
AZEO DEAD - 02/05/01 - MARKET VALUE	E	2105.32		EVOTEC (XET) - MARKET VALUE	E	737.45		SWEDBANK A - MARKET VALUE	E	7405.3		FKI DEAD - EX.INTO 27922U - MARKET VALUE	E	654.49		FRESENIUS MED.CARE (XET) - MARKET VALUE	E	4084.5		GEBERIT 'R' - MARKET VALUE	E	2179.93		GEA GROUP (XET) - MARKET VALUE	E	2899.95		GRAFTON GROUP (DUB) DEAD - 16/10/13 - MARKET VALUE	E	2717.83		HEIDELBERGCEMENT (XET) - MARKET VALUE	E	13772.5		GIVAUDAN 'N' - MARKET VALUE	E	3620.51		GREENE KING DEAD - DELIST.31/10/19 - MARKET VALUE	E	1132.57		GBL NEW - MARKET VALUE	E	10830.4		GREAT PORTLAND ESTATES - MARKET VALUE	E
LEONARDO - MARKET VALUE	E	14691.2		EXEL DEAD - EX.INTO 280598 - MARKET VALUE	E	4097.08		FORTIS (AMS) DEAD - SEE MOR 929303 - MARKET VALUE	E	32080.4		FOMENTO CONSTR.Y CNTR. - MARKET VALUE	E	3029.15		FRESENIUS PREF. (XET) - MARKET VALUE	E	1196.12		GECINA - MARKET VALUE	E	5449.43		GEBERIT 'R' - MARKET VALUE	E	3850.52		GREENE KING DEAD - DELIST.31/10/19 - MARKET VALUE	E	2386.25		HEIDELBERGER (XET) DRUCKMASCHINEN - MARKET VALUE	E	1207.33		GKN DEAD - 21/05/18 - MARKET VALUE	E	941.11		GRIFOLS ORD CL A - MARKET VALUE	E	2126.17		GETLINK - MARKET VALUE	E	3867.13		GREENE KING DEAD - DELIST.31/10/19 - MARKET VALUE	E
FIRST GROUP - MARKET VALUE	E	1178.19		STELLANTIS - MARKET VALUE	E	9680.98		FORTUM - MARKET VALUE	E	5437.26		UNIPOLSAI - MARKET VALUE	E	1673.49		FRIENDS PROVIDENT GROUP DEAD - EX.INTO 54461K - MARKET VALUE	E	3607.7		WIMPEY (GEORGE) DEAD - EX.INTO 900345 - MARKET VALUE	E	2249.99		GECINA - MARKET VALUE	E	6463.66		GRIFOLS ORD CL A - MARKET VALUE	E	2705.92		HEINEKEN - MARKET VALUE	E	18653.3		GLAXOSMITHKLINE - MARKET VALUE	E	59962.1		G4S DEAD - DELIST.05/05/21 - MARKET VALUE	E	4359.27		SOCIETE GENERALE - MARKET VALUE	E	33883.8		GRIFOLS ORD CL A - MARKET VALUE	E
FKI DEAD - EX.INTO 27922U - MARKET VALUE	E	2462.81		FINAXA DEAD - 21/12/05 - MARKET VALUE	E	6766.32		JETIX EUROPE DEAD - 27/02/09 - MARKET VALUE	E	936.59		SWEDBANK A - MARKET VALUE	E	6413.93		WARNER CHILCOTT DEAD - DELIST 06/01/05 - MARKET VALUE	E	2226.89		MEDIASET ESPANA COMUNICACION - MARKET VALUE	E	4456.81		WIMPEY (GEORGE) DEAD - EX.INTO 900345 - MARKET VALUE	E	2992.35		G4S DEAD - DELIST.05/05/21 - MARKET VALUE	E	4227.61		HEINEKEN HOLDING - MARKET VALUE	E	8222.59		GRIFOLS ORD CL A - MARKET VALUE	E	2840.15		GBL NEW - MARKET VALUE	E	10346.3		ACCIONA - MARKET VALUE	E	4937.83		G4S DEAD - DELIST.05/05/21 - MARKET VALUE	E
FOMENTO CONSTR.Y CNTR. - MARKET VALUE	E	2774.35		LEONARDO - MARKET VALUE	E	10208.3		ORANGE - MARKET VALUE	E	28268.9		FORTIS (AMS) DEAD - SEE MOR 929303 - MARKET VALUE	E	19301.2		GALLAHER GROUP DEAD - 18/04/07 - MARKET VALUE	E	6536.96		GETINGE B - MARKET VALUE	E	2169.58		MEDIASET ESPANA COMUNICACION - MARKET VALUE	E	5006.82		GBL NEW - MARKET VALUE	E	13370.2		HENDERSON GROUP DEAD - 30/05/17 - MARKET VALUE	E	1166.95		G4S DEAD - DELIST.05/05/21 - MARKET VALUE	E	3032.55		GETLINK - MARKET VALUE	E	3271.22		HALFORDS GROUP - MARKET VALUE	E	931.88		GBL NEW - MARKET VALUE	E
SWEDBANK A - MARKET VALUE	E	8919.63		FIRST GROUP - MARKET VALUE	E	1945.03		FRESENIUS MED.CARE (XET) - MARKET VALUE	E	4340		FORTUM - MARKET VALUE	E	5479.91		GAMBRO 'A' DEAD - 20/07/06 - MARKET VALUE	E	1903.61		GETRONICS DEAD - 12/12/07 - MARKET VALUE	E	1035.86		GETINGE B - MARKET VALUE	E	2533.32		DANONE - MARKET VALUE	E	31935		HENKEL PREF. (XET) - MARKET VALUE	E	4963.61		GBL NEW - MARKET VALUE	E	8868.25		SOCIETE GENERALE - MARKET VALUE	E	30313.5		HALMA - MARKET VALUE	E	1576.9		GETLINK - MARKET VALUE	E
AGEAS (EX-FORTIS) - MARKET VALUE	E	20040.9		FKI DEAD - EX.INTO 27922U - MARKET VALUE	E	2140.85		FRESENIUS PREF. (XET) - MARKET VALUE	E	1570.79		ORANGE - MARKET VALUE	E	44709.7		SIEMENS GAMESA RENEWABLE ENERGY - MARKET VALUE	E	2850.66		GIVAUDAN 'N' - MARKET VALUE	E	3720.62		GETRONICS DEAD - 12/12/07 - MARKET VALUE	E	1198.09		SOCIETE GENERALE - MARKET VALUE	E	71608.4		HENNES & MAURITZ B - MARKET VALUE	E	28465		GETLINK - MARKET VALUE	E	746.08		ACCIONA - MARKET VALUE	E	4737.02		HAMMERSON - MARKET VALUE	E	745.88		SOCIETE GENERALE - MARKET VALUE	E
FORTIS (AMS) DEAD - SEE MOR 929303 - MARKET VALUE	E	13445.8		SWEDBANK A - MARKET VALUE	E	6987.69		FRIENDS PROVIDENT GROUP DEAD - EX.INTO 54461K - MARKET VALUE	E	5052.21		FRESENIUS MED.CARE (XET) - MARKET VALUE	E	3112.9		NATURGY ENERGY - MARKET VALUE	E	9318.21		GKN DEAD - 21/05/18 - MARKET VALUE	E	2444.43		GIVAUDAN 'N' - MARKET VALUE	E	4893.16		ACCIONA - MARKET VALUE	E	10495.3		HERA - MARKET VALUE	E	2514.72		SOCIETE GENERALE - MARKET VALUE	E	22744.2		HALMA - MARKET VALUE	E	1184.34		HANNOVER RUECK (XET) - MARKET VALUE	E	4952.31		HALMA - MARKET VALUE	E
FORTUM - MARKET VALUE	E	3296.08		FORTIS (AMS) DEAD - SEE MOR 929303 - MARKET VALUE	E	15837.5		GALERIES LAFAYETTE DEAD - DELIST 21/07/05 - MARKET VALUE	E	1859.96		FRESENIUS PREF. (XET) - MARKET VALUE	E	832.71		GEBERIT 'R' - MARKET VALUE	E	2116.69		GLAXOSMITHKLINE - MARKET VALUE	E	113249		GKN DEAD - 21/05/18 - MARKET VALUE	E	3174.53		GRUPO FERROVIAL DEAD - MERGER 29716D - MARKET VALUE	E	11130		HERMES INTL. - MARKET VALUE	E	9404.8		ACCIONA - MARKET VALUE	E	4963.25		HAMMERSON - MARKET VALUE	E	628.37		HARGREAVES LANSDOWN - MARKET VALUE	E	3423.71		HAMMERSON - MARKET VALUE	E
LBI INTERNATIONAL DEAD - 27/07/10 - MARKET VALUE	E	2802.92		AGEAS (EX-FORTIS) - MARKET VALUE	E	21028.4		WARNER CHILCOTT DEAD - DELIST 06/01/05 - MARKET VALUE	E	1713.32		FRIENDS PROVIDENT GROUP DEAD - EX.INTO 54461K - MARKET VALUE	E	2405.05		GECINA - MARKET VALUE	E	3633.19		GN STORE NORD - MARKET VALUE	E	1815.38		GLAXOSMITHKLINE - MARKET VALUE	E	131197		HAGEMEYER DEAD - T/O BY 316461 - MARKET VALUE	E	2046.74		HEXAGON B - MARKET VALUE	E	3154.01		GRUPO FERROVIAL DEAD - MERGER 29716D - MARKET VALUE	E	3095.65		HANNOVER RUECK (XET) - MARKET VALUE	E	4265.51		HAYS - MARKET VALUE	E	1949.39		HANNOVER RUECK (XET) - MARKET VALUE	E
ORANGE - MARKET VALUE	E	182381		JETIX EUROPE DEAD - 27/02/09 - MARKET VALUE	E	796.31		GALLAHER GROUP DEAD - 18/04/07 - MARKET VALUE	E	6422.83		GALERIES LAFAYETTE DEAD - DELIST 21/07/05 - MARKET VALUE	E	1406.34		WIMPEY (GEORGE) DEAD - EX.INTO 900345 - MARKET VALUE	E	2339.04		GRAFTON GROUP (DUB) DEAD - 16/10/13 - MARKET VALUE	E	2147.21		GN STORE NORD - MARKET VALUE	E	2497.8		HAMMERSON - MARKET VALUE	E	6615.62		HOCHTIEF (XET) - MARKET VALUE	E	4748.1		H LUNDBECK - MARKET VALUE	E	2722.68		HAYS - MARKET VALUE	E	1788.11		HEIDELBERGCEMENT (XET) - MARKET VALUE	E	9753.74		HARGREAVES LANSDOWN - MARKET VALUE	E
FREESERVE DEAD - 14/03/01 - MARKET VALUE	E	6911.48		ORANGE - MARKET VALUE	E	91209.2		GAMBRO 'A' DEAD - 20/07/06 - MARKET VALUE	E	1757.82		WARNER CHILCOTT DEAD - DELIST 06/01/05 - MARKET VALUE	E	1158.93		GETINGE B - MARKET VALUE	E	1822.28		GREENE KING DEAD - DELIST.31/10/19 - MARKET VALUE	E	1261.22		GRAFTON GROUP (DUB) DEAD - 16/10/13 - MARKET VALUE	E	2640.57		HANNOVER RUECK (XET) - MARKET VALUE	E	4522.38		HOLCIM - MARKET VALUE	E	16459.3		HALMA - MARKET VALUE	E	761.91		HEIDELBERGCEMENT (XET) - MARKET VALUE	E	8853.75		HEINEKEN - MARKET VALUE	E	23446.2		HAYS - MARKET VALUE	E
FRESENIUS PREF. (XET) - MARKET VALUE	E	2430		FRESENIUS MED.CARE (XET) - MARKET VALUE	E	5985		NATURGY ENERGY - MARKET VALUE	E	9761.51		GALLAHER GROUP DEAD - 18/04/07 - MARKET VALUE	E	5572.65		GETRONICS DEAD - 12/12/07 - MARKET VALUE	E	936.99		G4S DEAD - DELIST.05/05/21 - MARKET VALUE	E	2447.68		GREENE KING DEAD - DELIST.31/10/19 - MARKET VALUE	E	1684.96		HANSON DEAD - 30/08/07 - MARKET VALUE	E	8897.32		HOLMEN B - MARKET VALUE	E	1320.29		HAMMERSON - MARKET VALUE	E	484.64		HEINEKEN - MARKET VALUE	E	17394.1		HEINEKEN HOLDING - MARKET VALUE	E	10292.8		HEIDELBERGCEMENT (XET) - MARKET VALUE	E
FRESENIUS MED.CARE (XET) - MARKET VALUE	E	5747		FRESENIUS PREF. (XET) - MARKET VALUE	E	2119		GECINA - MARKET VALUE	E	1823.57		GAMBRO 'A' DEAD - 20/07/06 - MARKET VALUE	E	1322.71		GIVAUDAN 'N' - MARKET VALUE	E	3359.5		GBL NEW - MARKET VALUE	E	9653.34		G4S DEAD - DELIST.05/05/21 - MARKET VALUE	E	3514.82		HAYS - MARKET VALUE	E	3618.86		HOME RETAIL GROUP DEAD - 05/09/16 - MARKET VALUE	E	2997.81		HANNOVER RUECK (XET) - MARKET VALUE	E	2963.07		HEINEKEN HOLDING - MARKET VALUE	E	7584.33		HELVETIA HOLDING N - MARKET VALUE	E	2731.54		HEINEKEN - MARKET VALUE	E
FUTURE - MARKET VALUE	E	1780.89		GALERIES LAFAYETTE DEAD - DELIST 21/07/05 - MARKET VALUE	E	2473.43		CELESIO (XET) DEAD - 28/04/17 - MARKET VALUE	E	4005.85		NATURGY ENERGY - MARKET VALUE	E	7665.92		GKN DEAD - 21/05/18 - MARKET VALUE	E	2495.72		DANONE - MARKET VALUE	E	19274.7		GBL NEW - MARKET VALUE	E	13192.4		HBOS DEAD - EX.INTO 900856 - MARKET VALUE	E	59717.6		HSBC HOLDINGS - MARKET VALUE	E	135335		HAYS - MARKET VALUE	E	1407.22		HELVETIA HOLDING N - MARKET VALUE	E	1956.99		HENDERSON GROUP DEAD - 30/05/17 - MARKET VALUE	E	1979.12		HEINEKEN HOLDING - MARKET VALUE	E
GALERIES LAFAYETTE DEAD - DELIST 21/07/05 - MARKET VALUE	E	2447.27		WARNER CHILCOTT DEAD - DELIST 06/01/05 - MARKET VALUE	E	2230.27		WIMPEY (GEORGE) DEAD - EX.INTO 900345 - MARKET VALUE	E	1853.03		GEBERIT 'R' - MARKET VALUE	E	1195.6		GLAXOSMITHKLINE - MARKET VALUE	E	102637		SOCIETE GENERALE - MARKET VALUE	E	33929.1		DANONE - MARKET VALUE	E	26370.7		HEIDELBERGCEMENT (XET) - MARKET VALUE	E	13602.5		HUSQVARNA B - MARKET VALUE	E	1982.66		HEIDELBERGCEMENT (XET) - MARKET VALUE	E	3987.5		HENDERSON GROUP DEAD - 30/05/17 - MARKET VALUE	E	1406.93		HENKEL PREF. (XET) - MARKET VALUE	E	8223.98		HELVETIA HOLDING N - MARKET VALUE	E
GALLAHER GROUP DEAD - 18/04/07 - MARKET VALUE	E	3594.49		GALLAHER GROUP DEAD - 18/04/07 - MARKET VALUE	E	4426.36		GETRONICS DEAD - 12/12/07 - MARKET VALUE	E	1227.5		GECINA - MARKET VALUE	E	2777.62		GN STORE NORD - MARKET VALUE	E	1411.79		ACCIONA - MARKET VALUE	E	4362.7		SOCIETE GENERALE - MARKET VALUE	E	53106.8		HEIDELBERGER (XET) DRUCKMASCHINEN - MARKET VALUE	E	2778.52		HYPO RLST.HLDG. (XET) DEAD - 14/10/09 - MARKET VALUE	E	4790.39		HEINEKEN - MARKET VALUE	E	11063.6		HENKEL PREF. (XET) - MARKET VALUE	E	7138.98		HENNES & MAURITZ B - MARKET VALUE	E	35752.9		HENDERSON GROUP DEAD - 30/05/17 - MARKET VALUE	E
GAMBRO 'A' DEAD - 20/07/06 - MARKET VALUE	E	1586.03		GAMBRO 'A' DEAD - 20/07/06 - MARKET VALUE	E	1864.31		GIVAUDAN 'N' - MARKET VALUE	E	3452.78		WIMPEY (GEORGE) DEAD - EX.INTO 900345 - MARKET VALUE	E	1333.34		GRAFTON GROUP (DUB) DEAD - 16/10/13 - MARKET VALUE	E	1312.01		GRUPO FERROVIAL DEAD - MERGER 29716D - MARKET VALUE	E	6382.05		ACCIONA - MARKET VALUE	E	8769.9		HEINEKEN - MARKET VALUE	E	19486.3		ARYZTA (DUB) DEAD - DELIST.02/03/21 - MARKET VALUE	E	2066.27		HEINEKEN HOLDING - MARKET VALUE	E	4402.85		HENNES & MAURITZ B - MARKET VALUE	E	36524.3		HERMES INTL. - MARKET VALUE	E	16854.2		HENKEL PREF. (XET) - MARKET VALUE	E
NATURGY ENERGY - MARKET VALUE	E	8319.67		SIEMENS GAMESA RENEWABLE ENERGY - MARKET VALUE	E	2136.98		GJENSIDIGE NOR DEAD - DEAD-05/12/03 - MARKET VALUE	E	1878.74		GETINGE B - MARKET VALUE	E	960.7		GREENE KING DEAD - DELIST.31/10/19 - MARKET VALUE	E	1041.47		HOME RETAIL GROUP DEAD - 05/09/16 - MARKET VALUE	E	12509.2		GRUPO FERROVIAL DEAD - MERGER 29716D - MARKET VALUE	E	9131.25		HEINEKEN HOLDING - MARKET VALUE	E	8448		IBERDROLA - MARKET VALUE	E	47390.6		HELVETIA HOLDING N - MARKET VALUE	E	1709.66		HERMES INTL. - MARKET VALUE	E	10731.1		HEXAGON B - MARKET VALUE	E	5932.16		HENNES & MAURITZ B - MARKET VALUE	E
GECINA - MARKET VALUE	E	1931.4		NATURGY ENERGY - MARKET VALUE	E	8619.68		GKN DEAD - 21/05/18 - MARKET VALUE	E	3958.23		GIVAUDAN 'N' - MARKET VALUE	E	3062.63		GBL NEW - MARKET VALUE	E	7053.3		H LUNDBECK - MARKET VALUE	E	4272.19		HOME RETAIL GROUP DEAD - 05/09/16 - MARKET VALUE	E	13241.4		HENDERSON GROUP DEAD - 30/05/17 - MARKET VALUE	E	2113.82		IBERIA DEAD - EX.INTO 74190D - MARKET VALUE	E	2439.45		HENKEL PREF. (XET) - MARKET VALUE	E	3657.68		HEXAGON B - MARKET VALUE	E	3115.87		HIKMA PHARMACEUTICALS - MARKET VALUE	E	1705.46		HERMES INTL. - MARKET VALUE	E
CELESIO (XET) DEAD - 28/04/17 - MARKET VALUE	E	2579.2		GECINA - MARKET VALUE	E	1956.21		GLAXOSMITHKLINE - MARKET VALUE	E	163409		GJENSIDIGE NOR DEAD - DEAD-05/12/03 - MARKET VALUE	E	2684		DANONE - MARKET VALUE	E	18848.2		HALMA - MARKET VALUE	E	792.58		H LUNDBECK - MARKET VALUE	E	4083.85		HENKEL PREF. (XET) - MARKET VALUE	E	7048.76		NEX GROUP DEAD - DELIST.05/11/18 - MARKET VALUE	E	5036.86		HENNES & MAURITZ B - MARKET VALUE	E	24786.8		HOCHTIEF (XET) - MARKET VALUE	E	4358.9		HOCHTIEF (XET) - MARKET VALUE	E	4877.17		HEXAGON B - MARKET VALUE	E
GETRONICS DEAD - 12/12/07 - MARKET VALUE	E	7783.35		CELESIO (XET) DEAD - 28/04/17 - MARKET VALUE	E	3280.5		GN STORE NORD - MARKET VALUE	E	1088.24		GKN DEAD - 21/05/18 - MARKET VALUE	E	2164.94		SOCIETE GENERALE - MARKET VALUE	E	30953.5		HAMMERSON - MARKET VALUE	E	3472.17		HAMMERSON - MARKET VALUE	E	4839.25		HENNES & MAURITZ B - MARKET VALUE	E	35350.3		IFIL DEAD - MERG.SEE 54455T - MARKET VALUE	E	5650.05		HERA - MARKET VALUE	E	1580.09		HOLCIM - MARKET VALUE	E	18687.8		HOLCIM - MARKET VALUE	E	19302.2		HIKMA PHARMACEUTICALS - MARKET VALUE	E
GIMV - MARKET VALUE	E	1673.31		GEMPLUS INTL. DEAD - 24/01/07 - MARKET VALUE	E	2859.34		ITV - MARKET VALUE	E	5787.7		GLAXOSMITHKLINE - MARKET VALUE	E	114434		GROUP 4 FALCK DEAD - 20/07/04 - MARKET VALUE	E	1821.17		HANNOVER RUECK (XET) - MARKET VALUE	E	3545.55		HANNOVER RUECK (XET) - MARKET VALUE	E	3584.14		HERMES INTL. - MARKET VALUE	E	11405.2		IG GROUP HOLDINGS - MARKET VALUE	E	1552.38		HERMES INTL. - MARKET VALUE	E	10638.4		HOLMEN B - MARKET VALUE	E	1176.95		HOLMEN B - MARKET VALUE	E	1569.6		HOCHTIEF (XET) - MARKET VALUE	E
GKN DEAD - 21/05/18 - MARKET VALUE	E	11128.8		GETRONICS DEAD - 12/12/07 - MARKET VALUE	E	2054.72		GBL NEW - MARKET VALUE	E	8408.64		GN STORE NORD - MARKET VALUE	E	677.78		ACCIONA - MARKET VALUE	E	3304.6		HANSON DEAD - 30/08/07 - MARKET VALUE	E	5186.32		HANSON DEAD - 30/08/07 - MARKET VALUE	E	7736.68		HEXAGON B - MARKET VALUE	E	2950.26		IMERYS - MARKET VALUE	E	3536.07		HEXAGON B - MARKET VALUE	E	1478.64		HOME RETAIL GROUP DEAD - 05/09/16 - MARKET VALUE	E	2793.72		HOME RETAIL GROUP DEAD - 05/09/16 - MARKET VALUE	E	2006.47		HOLCIM - MARKET VALUE	E
GLAXOSMITHKLINE - MARKET VALUE	E	120547		GFI INFORMATIQUE DEAD - DELIST.13/12/18 - MARKET VALUE	E	1143.42		DANONE - MARKET VALUE	E	20731.8		ITV - MARKET VALUE	E	2669.93		GRUPO FERROVIAL DEAD - MERGER 29716D - MARKET VALUE	E	4798.46		HAVAS DEAD - DELIST.14/12/17 - MARKET VALUE	E	2097.05		HAVAS DEAD - DELIST.14/12/17 - MARKET VALUE	E	1738.26		HOCHTIEF (XET) - MARKET VALUE	E	5495		IMI - MARKET VALUE	E	1893.83		HOCHTIEF (XET) - MARKET VALUE	E	2596.3		HOMESERVE - MARKET VALUE	E	1523.38		HOMESERVE - MARKET VALUE	E	1803.41		HOLMEN B - MARKET VALUE	E
GN STORE NORD - MARKET VALUE	E	3525.99		GIVAUDAN 'N' - MARKET VALUE	E	2553.6		GROUP 4 FALCK DEAD - 20/07/04 - MARKET VALUE	E	3019.17		GREENE KING DEAD - DELIST.31/10/19 - MARKET VALUE	E	751.45		HOME RETAIL GROUP DEAD - 05/09/16 - MARKET VALUE	E	11758.2		HAYS - MARKET VALUE	E	3189.31		HAYS - MARKET VALUE	E	3633.75		HOLCIM - MARKET VALUE	E	20347.2		IMMOEAST DEAD - MERGED 866289 - MARKET VALUE	E	5544.93		HOLCIM - MARKET VALUE	E	10223.5		HSBC HOLDINGS - MARKET VALUE	E	134544		HSBC HOLDINGS - MARKET VALUE	E	130176		HOME RETAIL GROUP DEAD - 05/09/16 - MARKET VALUE	E
ITV - MARKET VALUE	E	20439.1		GKN DEAD - 21/05/18 - MARKET VALUE	E	8730.44		ACCIONA - MARKET VALUE	E	2640.5		GBL NEW - MARKET VALUE	E	5089.43		H LUNDBECK - MARKET VALUE	E	3926.54		HBOS DEAD - EX.INTO 900856 - MARKET VALUE	E	44492.3		HBOS DEAD - EX.INTO 900856 - MARKET VALUE	E	53534.6		HOLMEN B - MARKET VALUE	E	2065.04		IMMOFINANZ - MARKET VALUE	E	3304.81		HOLMEN B - MARKET VALUE	E	1044.18		HUSQVARNA B - MARKET VALUE	E	2454.46		HUSQVARNA B - MARKET VALUE	E	2381.89		HOMESERVE - MARKET VALUE	E
HOME RETAIL GROUP DEAD - 05/09/16 - MARKET VALUE	E	6835.07		GLAXOSMITHKLINE - MARKET VALUE	E	186146		GRUPO FERROVIAL DEAD - MERGER 29716D - MARKET VALUE	E	3798.37		DANONE - MARKET VALUE	E	17029.5		HALMA - MARKET VALUE	E	845.33		HEIDELBERGCEMENT (XET) - MARKET VALUE	E	4897.25		HEIDELBERGCEMENT (XET) - MARKET VALUE	E	11160.2		HOME RETAIL GROUP DEAD - 05/09/16 - MARKET VALUE	E	5828.56		IMPERIAL BRANDS - MARKET VALUE	E	21391.5		HOME RETAIL GROUP DEAD - 05/09/16 - MARKET VALUE	E	2537.62		IBERDROLA - MARKET VALUE	E	31403.6		INTL.CONS.AIRL.GP. - MARKET VALUE	E	4957.36		HSBC HOLDINGS - MARKET VALUE	E
GBL DEAD - DELIST 27/04/01 - MARKET VALUE	E	6757.89		GN STORE NORD - MARKET VALUE	E	3238.27		GUCCI GROUP DEAD - T/O BY 923657 - MARKET VALUE	E	10929.9		SOCIETE GENERALE - MARKET VALUE	E	23766.9		HAMMERSON - MARKET VALUE	E	2739.18		HEIDELBERGER (XET) DRUCKMASCHINEN - MARKET VALUE	E	1901.14		HEIDELBERGER (XET) DRUCKMASCHINEN - MARKET VALUE	E	3411.72		HSBC HOLDINGS - MARKET VALUE	E	158358		ANHEUSER-BUSCH INBEV - MARKET VALUE	E	32516.2		HOMESERVE - MARKET VALUE	E	902.26		IBERDROLA RENOVABLES DEAD - EXCHANGE 998213 - MARKET VALUE	E	12389.2		IBERDROLA - MARKET VALUE	E	36720.6		HUNTING - MARKET VALUE	E
DANONE - MARKET VALUE	E	17216.2		ITV - MARKET VALUE	E	8309.32		HOME RETAIL GROUP DEAD - 05/09/16 - MARKET VALUE	E	10505.4		GROUP 4 FALCK DEAD - 20/07/04 - MARKET VALUE	E	1477.95		HANNOVER RUECK (XET) - MARKET VALUE	E	3474.4		HEINEKEN - MARKET VALUE	E	12082.8		HEINEKEN - MARKET VALUE	E	16100.6		HUSQVARNA B - MARKET VALUE	E	3925.29		INCHCAPE - MARKET VALUE	E	2595		HSBC HOLDINGS - MARKET VALUE	E	92957.3		IBERIA DEAD - EX.INTO 74190D - MARKET VALUE	E	2373.23		IBERDROLA RENOVABLES DEAD - EXCHANGE 998213 - MARKET VALUE	E	13149.5		HUSQVARNA B - MARKET VALUE	E
GROUPE GTM DEAD - 30/07/02 - MARKET VALUE	E	1325.86		HOME RETAIL GROUP DEAD - 05/09/16 - MARKET VALUE	E	8899.2		H LUNDBECK - MARKET VALUE	E	6053.41		ACCIONA - MARKET VALUE	E	2735.83		HANSON DEAD - 30/08/07 - MARKET VALUE	E	4704.52		HEINEKEN HOLDING - MARKET VALUE	E	5378.51		HEINEKEN HOLDING - MARKET VALUE	E	7056.33		HYPO RLST.HLDG. (XET) DEAD - 14/10/09 - MARKET VALUE	E	6703.61		INDITEX - MARKET VALUE	E	22396.2		HUNTING - MARKET VALUE	E	678.55		ICADE REIT - MARKET VALUE	E	3795.35		ICADE REIT - MARKET VALUE	E	4494.66		INTL.CONS.AIRL.GP. - MARKET VALUE	E
ACCIONA - MARKET VALUE	E	2954.92		GBL NEW - MARKET VALUE	E	6965.6		HAGEMEYER DEAD - T/O BY 316461 - MARKET VALUE	E	2491.88		GRUPO DRAGADOS DEAD - DELIST 15/12/03 - MARKET VALUE	E	2958.23		HAVAS DEAD - DELIST.14/12/17 - MARKET VALUE	E	1429.94		HENDERSON GROUP DEAD - 30/05/17 - MARKET VALUE	E	1066.28		HENKEL PREF. (XET) - MARKET VALUE	E	5742.82		ARYZTA (DUB) DEAD - DELIST.02/03/21 - MARKET VALUE	E	2343.01		INDRA SISTEMAS - MARKET VALUE	E	2900.22		HUSQVARNA B - MARKET VALUE	E	1614.87		NEX GROUP DEAD - DELIST.05/11/18 - MARKET VALUE	E	2880.72		NEX GROUP DEAD - DELIST.05/11/18 - MARKET VALUE	E	3839.98		IBERDROLA - MARKET VALUE	E
GRUPO FERROVIAL DEAD - MERGER 29716D - MARKET VALUE	E	2127.72		DANONE - MARKET VALUE	E	21319.3		HAMMERSON - MARKET VALUE	E	2816.13		GRUPO FERROVIAL DEAD - MERGER 29716D - MARKET VALUE	E	3251.34		HAYS - MARKET VALUE	E	3039.56		HENKEL PREF. (XET) - MARKET VALUE	E	3971.87		HENNES & MAURITZ B - MARKET VALUE	E	22343.9		IBERDROLA - MARKET VALUE	E	41857.3		INDUSTRIVARDEN A - MARKET VALUE	E	3061.15		IBERDROLA - MARKET VALUE	E	30013.9		IG GROUP HOLDINGS - MARKET VALUE	E	1701.52		IG GROUP HOLDINGS - MARKET VALUE	E	1896.14		ICADE REIT - MARKET VALUE	E
GEDI GRUPPO EDITORIALE DEAD - DELIST.10/08/20 - MARKET VALUE	E	7027.79		GROUP 4 FALCK DEAD - 20/07/04 - MARKET VALUE	E	2695.87		HANSON DEAD - 30/08/07 - MARKET VALUE	E	5763.57		GUCCI GROUP DEAD - T/O BY 923657 - MARKET VALUE	E	8790.08		HBOS DEAD - EX.INTO 900856 - MARKET VALUE	E	41812.4		HENNES & MAURITZ B - MARKET VALUE	E	19680.1		HERMES INTL. - MARKET VALUE	E	7336.66		IBERIA DEAD - EX.INTO 74190D - MARKET VALUE	E	3677.95		INFINEON TECHS. (XET) - MARKET VALUE	E	4730.87		IBERDROLA RENOVABLES DEAD - EXCHANGE 998213 - MARKET VALUE	E	13052.4		ILIAD DEAD - DELIST.14/10/21 - MARKET VALUE	E	4092.39		ILIAD DEAD - DELIST.14/10/21 - MARKET VALUE	E	4756.97		NEX GROUP DEAD - DELIST.05/11/18 - MARKET VALUE	E
GUCCI GROUP DEAD - T/O BY 923657 - MARKET VALUE	E	9453.3		ACCIONA - MARKET VALUE	E	2599.88		HAVAS DEAD - DELIST.14/12/17 - MARKET VALUE	E	2556.29		HOME RETAIL GROUP DEAD - 05/09/16 - MARKET VALUE	E	8227.87		HEIDELBERGCEMENT (XET) - MARKET VALUE	E	3870.27		HERMES INTL. - MARKET VALUE	E	5502.2		HOCHTIEF (XET) - MARKET VALUE	E	3920.7		NEX GROUP DEAD - DELIST.05/11/18 - MARKET VALUE	E	4846.87		INFORMA - MARKET VALUE	E	1962.61		IBERIA DEAD - EX.INTO 74190D - MARKET VALUE	E	1353.41		IMERYS - MARKET VALUE	E	3449.85		IMERYS - MARKET VALUE	E	3961.64		IG GROUP HOLDINGS - MARKET VALUE	E
HACHETTE FILIPACCHI DEAD - 17/08/00 - MARKET VALUE	E	3367.59		GEDI GRUPPO EDITORIALE DEAD - DELIST.10/08/20 - MARKET VALUE	E	2635.42		HAYS - MARKET VALUE	E	4819.29		H LUNDBECK - MARKET VALUE	E	4332.08		HEINEKEN - MARKET VALUE	E	13742.8		LADBROKES CORAL GROUP DEAD - DELIST.29/03/18 - MARKET VALUE	E	6397.71		HOLCIM - MARKET VALUE	E	15600.9		IFIL DEAD - MERG.SEE 54455T - MARKET VALUE	E	8568.55		ING GROEP - MARKET VALUE	E	56414.4		ICADE REIT - MARKET VALUE	E	2882.03		IMI - MARKET VALUE	E	2640.73		IMI - MARKET VALUE	E	3930.25		ILIAD DEAD - DELIST.14/10/21 - MARKET VALUE	E
HAGEMEYER DEAD - T/O BY 316461 - MARKET VALUE	E	2229.38		GUARDIAN IT DEAD - 30/07/02 - MARKET VALUE	E	924.62		HBOS DEAD - EX.INTO 900856 - MARKET VALUE	E	50436.6		HAGEMEYER DEAD - T/O BY 316461 - MARKET VALUE	E	463.98		HEINEKEN HOLDING - MARKET VALUE	E	5873.08		HMV GROUP DEAD - 17/01/13 - MARKET VALUE	E	1346.21		HOLMEN B - MARKET VALUE	E	2167.22		IMERYS - MARKET VALUE	E	4560.09		INMARSAT DEAD - DELIST.05/12/19 - MARKET VALUE	E	2679.25		NEX GROUP DEAD - DELIST.05/11/18 - MARKET VALUE	E	2704.64		IMMOFINANZ - MARKET VALUE	E	3393.7		IMMOFINANZ - MARKET VALUE	E	3338.84		IMAGINATION TECHNOLOGIES DEAD - 03/11/17 - MARKET VALUE	E
HBOS DEAD - EX.INTO 900856 - MARKET VALUE	E	22997		GUCCI GROUP DEAD - T/O BY 923657 - MARKET VALUE	E	10637.4		HEIDELBERGER (XET) DRUCKMASCHINEN - MARKET VALUE	E	4724.07		HALMA - MARKET VALUE	E	618.86		HENKEL PREF. (XET) - MARKET VALUE	E	4269.4		HOCHTIEF (XET) - MARKET VALUE	E	1642.9		HSBC HOLDINGS - MARKET VALUE	E	159983		IMI - MARKET VALUE	E	2792.69		ICTL.HTLS.GP. - MARKET VALUE	E	3136.8		IG GROUP HOLDINGS - MARKET VALUE	E	911.91		IMPERIAL BRANDS - MARKET VALUE	E	21970.5		IMPERIAL BRANDS - MARKET VALUE	E	24068.6		IMERYS - MARKET VALUE	E
HAMMERSON - MARKET VALUE	E	2127.28		H LUNDBECK - MARKET VALUE	E	5885.67		HEIDELBERGCEMENT (XET) - MARKET VALUE	E	3113.64		HAMMERSON - MARKET VALUE	E	1797.31		HENNES & MAURITZ B - MARKET VALUE	E	15008.4		HOLCIM - MARKET VALUE	E	10736.3		HUHTAMAKI - MARKET VALUE	E	1591.86		IMMOEAST DEAD - MERGED 866289 - MARKET VALUE	E	8896.9		INTERMEDIATE CAPITAL GP. - MARKET VALUE	E	1765.05		ILIAD DEAD - DELIST.14/10/21 - MARKET VALUE	E	4326.04		ROYAL IMTECH DEAD - 02/01/17 - MARKET VALUE	E	1920.85		ROYAL IMTECH DEAD - 02/01/17 - MARKET VALUE	E	2327.35		IMI - MARKET VALUE	E
HANSON DEAD - 30/08/07 - MARKET VALUE	E	5961.76		HAGEMEYER DEAD - T/O BY 316461 - MARKET VALUE	E	2530.99		HEINEKEN - MARKET VALUE	E	19246.2		HANSON DEAD - 30/08/07 - MARKET VALUE	E	3651.26		HERMES INTL. - MARKET VALUE	E	6180.36		HOLMEN B - MARKET VALUE	E	1313.09		HYPO RLST.HLDG. (XET) DEAD - 14/10/09 - MARKET VALUE	E	7568.37		IMMOFINANZ - MARKET VALUE	E	5439.16		INTERNATIONAL POWER DEAD - 02/07/12 - MARKET VALUE	E	8579.88		IMERYS - MARKET VALUE	E	1985.03		INCHCAPE - MARKET VALUE	E	18304.3		INCHCAPE - MARKET VALUE	E	1882.59		IMMOFINANZ - MARKET VALUE	E
HAVAS DEAD - DELIST.14/12/17 - MARKET VALUE	E	4324.78		HBOS DEAD - EX.INTO 900856 - MARKET VALUE	E	28543.6		HEINEKEN HOLDING - MARKET VALUE	E	6812.02		HAVAS DEAD - DELIST.14/12/17 - MARKET VALUE	E	988.91		HENDERSON GROUP DEAD - 30/05/17 - MARKET VALUE	E	1921.21		HSBC HOLDINGS - MARKET VALUE	E	137817		ARYZTA (DUB) DEAD - DELIST.02/03/21 - MARKET VALUE	E	1797.61		IMPERIAL CHM.INDS. DEAD - 03/01/08 - MARKET VALUE	E	9167.34		INTERTEK GROUP - MARKET VALUE	E	2025.29		IMI - MARKET VALUE	E	1251.27		INDITEX - MARKET VALUE	E	29365.1		INDITEX - MARKET VALUE	E	37530.7		IMPERIAL BRANDS - MARKET VALUE	E
HAYS - MARKET VALUE	E	13198.1		HAMMERSON - MARKET VALUE	E	2320.45		HENKEL PREF. (XET) - MARKET VALUE	E	4324.63		HAYS - MARKET VALUE	E	1994.32		LADBROKES CORAL GROUP DEAD - DELIST.29/03/18 - MARKET VALUE	E	5837.67		HUHTAMAKI - MARKET VALUE	E	1260.41		IBERDROLA - MARKET VALUE	E	23521.4		IMPERIAL BRANDS - MARKET VALUE	E	21888.5		INTESA SANPAOLO - MARKET VALUE	E	57558.1		IMPERIAL BRANDS - MARKET VALUE	E	17341.7		INDRA SISTEMAS - MARKET VALUE	E	2469.37		INDRA SISTEMAS - MARKET VALUE	E	2550.62		ROYAL IMTECH DEAD - 02/01/17 - MARKET VALUE	E
HEIDELBERGER (XET) DRUCKMASCHINEN - MARKET VALUE	E	5240.38		HANSON DEAD - 30/08/07 - MARKET VALUE	E	5650.55		HENNES & MAURITZ B - MARKET VALUE	E	16276.7		HBOS DEAD - EX.INTO 900856 - MARKET VALUE	E	39800.1		HMV GROUP DEAD - 17/01/13 - MARKET VALUE	E	1428.94		HYPO RLST.HLDG. (XET) DEAD - 14/10/09 - MARKET VALUE	E	4289.97		IBERIA DEAD - EX.INTO 74190D - MARKET VALUE	E	2113.8		ANHEUSER-BUSCH INBEV - MARKET VALUE	E	35208.7		INVENSYS DEAD - 20/01/14 - MARKET VALUE	E	3060.55		ROYAL IMTECH DEAD - 02/01/17 - MARKET VALUE	E	958.24		INDUSTRIVARDEN A - MARKET VALUE	E	2878.88		INDUSTRIVARDEN A - MARKET VALUE	E	4110.16		INCHCAPE - MARKET VALUE	E
HEIDELBERGCEMENT (XET) - MARKET VALUE	E	3786.1		HAVAS DEAD - DELIST.14/12/17 - MARKET VALUE	E	4064.08		HERMES INTL. - MARKET VALUE	E	6354.21		HEIDELBERGCEMENT (XET) - MARKET VALUE	E	1749.63		HOCHTIEF (XET) - MARKET VALUE	E	1622.6		ARYZTA (DUB) DEAD - DELIST.02/03/21 - MARKET VALUE	E	1389.35		NEX GROUP DEAD - DELIST.05/11/18 - MARKET VALUE	E	4657.18		INCHCAPE - MARKET VALUE	E	3921.83		INVESTEC - MARKET VALUE	E	2046.46		INDITEX - MARKET VALUE	E	20189.7		INFINEON TECHS. (XET) - MARKET VALUE	E	5745.61		INFINEON TECHS. (XET) - MARKET VALUE	E	8411.4		INDITEX - MARKET VALUE	E
HEINEKEN HOLDING - MARKET VALUE	E	5762.83		HAYS - MARKET VALUE	E	9045.03		LADBROKES CORAL GROUP DEAD - DELIST.29/03/18 - MARKET VALUE	E	6545.31		HEINEKEN - MARKET VALUE	E	12790.3		HOLCIM - MARKET VALUE	E	8746.52		IBERDROLA - MARKET VALUE	E	18391.6		IMERYS - MARKET VALUE	E	4432.81		INDEPENDENT NEWS & MEDIA DEAD - 01/08/19 - MARKET VALUE	E	2759.64		KINNEVIK B - MARKET VALUE	E	3001.91		INDRA SISTEMAS - MARKET VALUE	E	2465.27		INFORMA - MARKET VALUE	E	2754.59		INFORMA - MARKET VALUE	E	2809.69		INDRA SISTEMAS - MARKET VALUE	E
HEINEKEN - MARKET VALUE	E	18846.4		HEIDELBERGER (XET) DRUCKMASCHINEN - MARKET VALUE	E	5309.11		HOLCIM 'B' DEAD - DELIST 10/06/03 - MARKET VALUE	E	7433.54		HEINEKEN HOLDING - MARKET VALUE	E	4679.66		HOLMEN B - MARKET VALUE	E	1347.78		IBERIA DEAD - EX.INTO 74190D - MARKET VALUE	E	2306.17		IMI - MARKET VALUE	E	2732		INDITEX - MARKET VALUE	E	28704.3		INVESTOR B - MARKET VALUE	E	7173.98		INDUSTRIVARDEN A - MARKET VALUE	E	1860.55		ING GROEP - MARKET VALUE	E	26354.6		ING GROEP - MARKET VALUE	E	34460.5		INDUSTRIVARDEN A - MARKET VALUE	E
COCA COLA HBC (ATH) - MARKET VALUE	E	2277.73		HEIDELBERGCEMENT (XET) - MARKET VALUE	E	3295.6		HOLMEN B - MARKET VALUE	E	1565.92		HENKEL PREF. (XET) - MARKET VALUE	E	3494.98		HSBC HOLDINGS - MARKET VALUE	E	131889		NEX GROUP DEAD - DELIST.05/11/18 - MARKET VALUE	E	2343.64		IMMOFINANZ - MARKET VALUE	E	3893.42		INDRA SISTEMAS - MARKET VALUE	E	2977.36		PERMANENT TSB GHG. - MARKET VALUE	E	2990.1		INFINEON TECHS. (XET) - MARKET VALUE	E	1510.73		INMARSAT DEAD - DELIST.05/12/19 - MARKET VALUE	E	4064.4		INMARSAT DEAD - DELIST.05/12/19 - MARKET VALUE	E	3146.49		INFINEON TECHS. (XET) - MARKET VALUE	E
HELLENIC TELECOM.ORG. - MARKET VALUE	E	13088.1		HEINEKEN - MARKET VALUE	E	18305.5		RIZZOLI CRER.DLSM.GP. - MARKET VALUE	E	2412.99		HENNES & MAURITZ B - MARKET VALUE	E	14336.6		HUHTAMAKI - MARKET VALUE	E	1127.62		IMERYS - MARKET VALUE	E	3597.98		IMPERIAL CHM.INDS. DEAD - 03/01/08 - MARKET VALUE	E	6307.29		INDUSTRIVARDEN A - MARKET VALUE	E	4558.27		ITV - MARKET VALUE	E	3405.26		INFORMA - MARKET VALUE	E	1600		INTERCELL DEAD - 28/05/13 - MARKET VALUE	E	962.34		ICTL.HTLS.GP. - MARKET VALUE	E	6209.55		INFORMA - MARKET VALUE	E
HELSINKI TELEPHONE DEAD - SEE 698783 - MARKET VALUE	E	5009.98		HEINEKEN HOLDING - MARKET VALUE	E	6503.14		HSBC HOLDINGS - MARKET VALUE	E	124930		HERMES INTL. - MARKET VALUE	E	4546.91		HYPO RLST.HLDG. (XET) DEAD - 14/10/09 - MARKET VALUE	E	2966.07		IMI - MARKET VALUE	E	2064.07		IMPERIAL BRANDS - MARKET VALUE	E	17278.3		INFINEON TECHS. (XET) - MARKET VALUE	E	8515.04		IVG IMMOBILIEN (XET) DEAD - 26/03/14 - MARKET VALUE	E	1890.8		ING GROEP - MARKET VALUE	E	14619.5		ICTL.HTLS.GP. - MARKET VALUE	E	5618.74		INTERMEDIATE CAPITAL GP. - MARKET VALUE	E	1723.97		ING GROEP - MARKET VALUE	E
HENKEL PREF. (XET) - MARKET VALUE	E	3729.56		HENKEL PREF. (XET) - MARKET VALUE	E	4210.01		BOSS (HUGO) PREF. (XET) DEAD - 18/06/12 - MARKET VALUE	E	899.42		LADBROKES CORAL GROUP DEAD - DELIST.29/03/18 - MARKET VALUE	E	3555.82		ARYZTA (DUB) DEAD - DELIST.02/03/21 - MARKET VALUE	E	1172.99		IMMOFINANZ - MARKET VALUE	E	2372.97		ANHEUSER-BUSCH INBEV - MARKET VALUE	E	24287.2		INFORMA - MARKET VALUE	E	3873.42		JCDECAUX - MARKET VALUE	E	4154.84		INMARSAT DEAD - DELIST.05/12/19 - MARKET VALUE	E	2530.55		INTERMEDIATE CAPITAL GP. - MARKET VALUE	E	1483.96		INTERNATIONAL POWER DEAD - 02/07/12 - MARKET VALUE	E	18888.1		INGENICO GROUP DEAD - DELIST.19/11/20 - MARKET VALUE	E
HENNES & MAURITZ B - MARKET VALUE	E	21273.5		HENNES & MAURITZ B - MARKET VALUE	E	13904.1		HUHTAMAKI - MARKET VALUE	E	1198.14		HMV GROUP DEAD - 17/01/13 - MARKET VALUE	E	654.05		IBERDROLA - MARKET VALUE	E	15019.8		IMPERIAL CHM.INDS. DEAD - 03/01/08 - MARKET VALUE	E	4421.89		INCHCAPE - MARKET VALUE	E	3137.33		ING GROEP - MARKET VALUE	E	74605.7		JM - MARKET VALUE	E	916.8		INTERCELL DEAD - 28/05/13 - MARKET VALUE	E	944.14		INTERNATIONAL POWER DEAD - 02/07/12 - MARKET VALUE	E	5827.67		INTERTEK GROUP - MARKET VALUE	E	3816.38		INMARSAT DEAD - DELIST.05/12/19 - MARKET VALUE	E
HERMES INTL. - MARKET VALUE	E	5787.16		HERMES INTL. - MARKET VALUE	E	5927.05		IBERDROLA - MARKET VALUE	E	13748.6		HOLCIM 'B' DEAD - DELIST 10/06/03 - MARKET VALUE	E	4902.71		IBERIA DEAD - EX.INTO 74190D - MARKET VALUE	E	2618.16		IMPERIAL BRANDS - MARKET VALUE	E	16010.1		INDEPENDENT NEWS & MEDIA DEAD - 01/08/19 - MARKET VALUE	E	1884.94		INMARSAT DEAD - DELIST.05/12/19 - MARKET VALUE	E	2782.65		JOHNSON MATTHEY - MARKET VALUE	E	5545.43		ICTL.HTLS.GP. - MARKET VALUE	E	2915.39		INTERTEK GROUP - MARKET VALUE	E	2733.18		INTESA SANPAOLO - MARKET VALUE	E	26329.2		ICTL.HTLS.GP. - MARKET VALUE	E
LADBROKES CORAL GROUP DEAD - DELIST.29/03/18 - MARKET VALUE	E	7114.5		LADBROKES CORAL GROUP DEAD - DELIST.29/03/18 - MARKET VALUE	E	5437.29		SBM OFFSHORE - MARKET VALUE	E	1926.42		HOLMEN B - MARKET VALUE	E	1305.51		NEX GROUP DEAD - DELIST.05/11/18 - MARKET VALUE	E	2365.21		ANHEUSER-BUSCH INBEV - MARKET VALUE	E	14610.9		INDITEX - MARKET VALUE	E	20650.9		ICTL.HTLS.GP. - MARKET VALUE	E	6431.3		GAM HOLDING - MARKET VALUE	E	11003.5		INTERNATIONAL POWER DEAD - 02/07/12 - MARKET VALUE	E	4280.61		INTESA SANPAOLO - MARKET VALUE	E	29593.7		INVENSYS DEAD - 20/01/14 - MARKET VALUE	E	3093.3		INTERMEDIATE CAPITAL GP. - MARKET VALUE	E
HOCHTIEF (XET) - MARKET VALUE	E	2033.5		HOLCIM 'B' DEAD - DELIST 10/06/03 - MARKET VALUE	E	7053.84		IMI - MARKET VALUE	E	1802.15		HSBC HOLDINGS - MARKET VALUE	E	106197		SBM OFFSHORE - MARKET VALUE	E	1267.44		INCHCAPE - MARKET VALUE	E	2061.73		INDRA SISTEMAS - MARKET VALUE	E	2359.83		INTERMEDIATE CAPITAL GP. - MARKET VALUE	E	1957.3		JYSKE BANK - MARKET VALUE	E	2513.73		INTERTEK GROUP - MARKET VALUE	E	1865.66		INVENSYS DEAD - 20/01/14 - MARKET VALUE	E	3161.02		INVESTEC - MARKET VALUE	E	2900.09		INTERNATIONAL POWER DEAD - 02/07/12 - MARKET VALUE	E
HOLCIM 'B' DEAD - DELIST 10/06/03 - MARKET VALUE	E	6864.96		HOLMEN B - MARKET VALUE	E	1267.5		IMPERIAL CHM.INDS. DEAD - 03/01/08 - MARKET VALUE	E	6144.18		HUHTAMAKI - MARKET VALUE	E	966.65		IMERYS - MARKET VALUE	E	3051.94		INDEPENDENT NEWS & MEDIA DEAD - 01/08/19 - MARKET VALUE	E	1825.04		INDUSTRIVARDEN A - MARKET VALUE	E	3568.38		INTERNATIONAL POWER DEAD - 02/07/12 - MARKET VALUE	E	9573.5		K + S (XET) - MARKET VALUE	E	11111.5		INTESA SANPAOLO - MARKET VALUE	E	28882.7		INVESTEC - MARKET VALUE	E	2836.74		KINNEVIK B - MARKET VALUE	E	4014.64		INTERTEK GROUP - MARKET VALUE	E
HOLMEN B - MARKET VALUE	E	1795.02		RIZZOLI CRER.DLSM.GP. - MARKET VALUE	E	3210.01		IMPERIAL BRANDS - MARKET VALUE	E	12161.2		ARYZTA (DUB) DEAD - DELIST.02/03/21 - MARKET VALUE	E	860.99		IMI - MARKET VALUE	E	1960.53		INDITEX - MARKET VALUE	E	14523.6		INFINEON TECHS. (XET) - MARKET VALUE	E	7258.89		INTERTEK GROUP - MARKET VALUE	E	2169.17		KAUPTHING BANK DEAD - 06/10/08 - MARKET VALUE	E	5301.65		INVENSYS DEAD - 20/01/14 - MARKET VALUE	E	1850.72		KINNEVIK B - MARKET VALUE	E	2926.57		INVESTOR B - MARKET VALUE	E	7681.14		INTESA SANPAOLO - MARKET VALUE	E
RIZZOLI CRER.DLSM.GP. - MARKET VALUE	E	3875.41		HSBC HOLDINGS - MARKET VALUE	E	130709		INDEPENDENT NEWS & MEDIA DEAD - 01/08/19 - MARKET VALUE	E	1210.73		IBERDROLA - MARKET VALUE	E	13009.4		IMMOFINANZ - MARKET VALUE	E	1302.95		INDRA SISTEMAS - MARKET VALUE	E	2050.61		INFORMA - MARKET VALUE	E	2990.28		INTESA SANPAOLO - MARKET VALUE	E	73347.3		KAZ MINERALS DEAD - DELIST.11/05/21 - MARKET VALUE	E	9757.55		INVESTEC - MARKET VALUE	E	1622.19		INVESTOR B - MARKET VALUE	E	6504.18		ITV - MARKET VALUE	E	3317.65		INVENSYS DEAD - 20/01/14 - MARKET VALUE	E
ELISA - MARKET VALUE	E	3583.39		BOSS (HUGO) PREF. (XET) DEAD - 18/06/12 - MARKET VALUE	E	1174.36		INDITEX - MARKET VALUE	E	13881.5		IBERIA DEAD - EX.INTO 74190D - MARKET VALUE	E	1405.96		IMPERIAL CHM.INDS. DEAD - 03/01/08 - MARKET VALUE	E	3877.23		INDUSTRIVARDEN A - MARKET VALUE	E	2268.67		ING GROEP - MARKET VALUE	E	71064.9		INVENSYS DEAD - 20/01/14 - MARKET VALUE	E	3869.86		KBC ANCORA - MARKET VALUE	E	5539.85		KINNEVIK B - MARKET VALUE	E	1592.55		PERMANENT TSB GHG. - MARKET VALUE	E	843.63		JARDINE LLOYD THOMPSON DEAD - DELIST.01/04/19 - MARKET VALUE	E	1712.32		INVESTEC - MARKET VALUE	E
HSBC HOLDINGS - MARKET VALUE	E	104846		HUNTER DOUGLAS - MARKET VALUE	E	1222.63		INDRA SISTEMAS - MARKET VALUE	E	1391.76		NEX GROUP DEAD - DELIST.05/11/18 - MARKET VALUE	E	1415.91		IMPERIAL BRANDS - MARKET VALUE	E	13521		INFINEON TECHS. (XET) - MARKET VALUE	E	4918.94		INMARSAT DEAD - DELIST.05/12/19 - MARKET VALUE	E	2531.81		INVESCO DEAD - EX.INTO 51245V - MARKET VALUE	E	7289.24		KBC GROUP - MARKET VALUE	E	31984.3		INVESTOR B - MARKET VALUE	E	5010.72		ITV - MARKET VALUE	E	3022.75		JCDECAUX - MARKET VALUE	E	5248.64		KINNEVIK B - MARKET VALUE	E
IBERDROLA - MARKET VALUE	E	12558.6		IBERDROLA - MARKET VALUE	E	14758.4		INDUSTRIVARDEN A - MARKET VALUE	E	1934.71		SBM OFFSHORE - MARKET VALUE	E	1417.82		INCHCAPE - MARKET VALUE	E	1759.04		ING GROEP - MARKET VALUE	E	46740		INMOBILIARIA COLONIAL DEAD - MERGED 779321 - MARKET VALUE	E	3363.87		INVESTEC - MARKET VALUE	E	4061.9		KERRY GROUP 'A' - MARKET VALUE	E	3396.14		PERMANENT TSB GHG. - MARKET VALUE	E	534.19		JARDINE LLOYD THOMPSON DEAD - DELIST.01/04/19 - MARKET VALUE	E	1384.63		JERONIMO MARTINS - MARKET VALUE	E	7057.52		INVESTOR B - MARKET VALUE	E
IFIL DEAD - MERG.SEE 54455T - MARKET VALUE	E	1892.22		SBM OFFSHORE - MARKET VALUE	E	1523.37		INFINEON TECHS. (XET) - MARKET VALUE	E	13756.5		IMERYS - MARKET VALUE	E	1890.24		INDEPENDENT NEWS & MEDIA DEAD - 01/08/19 - MARKET VALUE	E	1401.79		ICTL.HTLS.GP. - MARKET VALUE	E	5563.95		ICTL.HTLS.GP. - MARKET VALUE	E	6001.14		KINNEVIK B - MARKET VALUE	E	3119.55		DARTY DEAD - 17/08/16 - MARKET VALUE	E	1483.33		ITV - MARKET VALUE	E	1416.84		JCDECAUX - MARKET VALUE	E	4773.84		JM - MARKET VALUE	E	1617.85		ITV - MARKET VALUE	E
IKB DT.INDSTRBK. (XET) DEAD - 09/01/12 - MARKET VALUE	E	1478.4		IKB DT.INDSTRBK. (XET) DEAD - 09/01/12 - MARKET VALUE	E	1421.2		ATARI - MARKET VALUE	E	937.02		IMI - MARKET VALUE	E	1427.96		INDITEX - MARKET VALUE	E	11357.1		INTERMEDIATE CAPITAL GP. - MARKET VALUE	E	1018.67		INTERMEDIATE CAPITAL GP. - MARKET VALUE	E	1395.63		INVESTOR B - MARKET VALUE	E	8978.28		KESKO B - MARKET VALUE	E	1658.51		JARDINE LLOYD THOMPSON DEAD - DELIST.01/04/19 - MARKET VALUE	E	1061.99		JERONIMO MARTINS - MARKET VALUE	E	4917.92		JOHNSON MATTHEY - MARKET VALUE	E	5313.79		JARDINE LLOYD THOMPSON DEAD - DELIST.01/04/19 - MARKET VALUE	E
IMERYS - MARKET VALUE	E	2092.69		IMI - MARKET VALUE	E	1467.73		ING GROEP - MARKET VALUE	E	56791.1		IMMOFINANZ - MARKET VALUE	E	929.16		INDRA SISTEMAS - MARKET VALUE	E	1610.65		INTERNATIONAL POWER DEAD - 02/07/12 - MARKET VALUE	E	3959.05		INTERNATIONAL POWER DEAD - 02/07/12 - MARKET VALUE	E	6421.45		PERMANENT TSB GHG. - MARKET VALUE	E	5434.58		KINGFISHER - MARKET VALUE	E	4203.79		JCDECAUX - MARKET VALUE	E	2398.57		JOHNSON MATTHEY - MARKET VALUE	E	4764.32		JULIUS BAER GRUPPE - MARKET VALUE	E	6409.58		JCDECAUX - MARKET VALUE	E
IMI - MARKET VALUE	E	1572.5		IMPERIAL CHM.INDS. DEAD - 03/01/08 - MARKET VALUE	E	4822.56		INSTRUMENTARIUM DEAD - 22/01/04 - MARKET VALUE	E	1433.06		IMPERIAL CHM.INDS. DEAD - 03/01/08 - MARKET VALUE	E	2144.61		INDUSTRIVARDEN A - MARKET VALUE	E	2025.46		INTERTEK GROUP - MARKET VALUE	E	1732.14		INTERTEK GROUP - MARKET VALUE	E	1875.55		ITALCEMENTI FABBRICHE RIUNITE - MARKET VALUE	E	4229.55		KINGSPAN GROUP - MARKET VALUE	E	1340.56		JERONIMO MARTINS - MARKET VALUE	E	2693.37		JULIUS BAER GRUPPE - MARKET VALUE	E	5398.73		JYSKE BANK - MARKET VALUE	E	2180.98		JERONIMO MARTINS - MARKET VALUE	E
IMPERIAL CHM.INDS. DEAD - 03/01/08 - MARKET VALUE	E	6718.22		IMPERIAL BRANDS - MARKET VALUE	E	5989.95		ANHEUSER-BUSCH INBEV - MARKET VALUE	E	14040.2		IMPERIAL BRANDS - MARKET VALUE	E	10695.5		INFINEON TECHS. (XET) - MARKET VALUE	E	8185.77		INVENSYS DEAD - 20/01/14 - MARKET VALUE	E	1069.14		INVENSYS DEAD - 20/01/14 - MARKET VALUE	E	1965.4		ITV - MARKET VALUE	E	6883.26		KLEPIERRE REIT - MARKET VALUE	E	5484.3		JOHNSON MATTHEY - MARKET VALUE	E	2906.94		JYSKE BANK - MARKET VALUE	E	1983.34		K + S (XET) - MARKET VALUE	E	10737.5		JM - MARKET VALUE	E
IMPERIAL BRANDS - MARKET VALUE	E	4482.35		INDE.INSURANCE GP. DEAD - DELIST 11/01/02 - MARKET VALUE	E	495.6		INTERNATIONAL POWER DEAD - 02/07/12 - MARKET VALUE	E	3855.17		INCHCAPE - MARKET VALUE	E	851.75		ING GROEP - MARKET VALUE	E	37959.2		INVESTEC - MARKET VALUE	E	1690.32		INVESTEC - MARKET VALUE	E	3362.19		IVG IMMOBILIEN (XET) DEAD - 26/03/14 - MARKET VALUE	E	3886		KLOECKNER & CO (XET) - MARKET VALUE	E	1683.3		GAM HOLDING - MARKET VALUE	E	5321.44		K + S (XET) - MARKET VALUE	E	8265.61		KABEL DEUTSCHLAND (XET) HLDG. - MARKET VALUE	E	3796.65		JOHNSON MATTHEY - MARKET VALUE	E
INDE.ENERGY HDG. DEAD - 25/07/01 - MARKET VALUE	E	1660.92		INDEPENDENT NEWS & MEDIA DEAD - 01/08/19 - MARKET VALUE	E	1397.4		INTERSERVE DEAD - DELIST.18/03/19 - MARKET VALUE	E	1051.86		INDEPENDENT NEWS & MEDIA DEAD - 01/08/19 - MARKET VALUE	E	867.58		ANHEUSER-BUSCH INBEV - MARKET VALUE	E	10791.1		KINNEVIK B - MARKET VALUE	E	1428.58		KINNEVIK B - MARKET VALUE	E	2520		JCDECAUX - MARKET VALUE	E	5129.66		KONE 'B' - MARKET VALUE	E	5549.54		JYSKE BANK - MARKET VALUE	E	1098.37		KAZ MINERALS DEAD - DELIST.11/05/21 - MARKET VALUE	E	8685.08		KAZ MINERALS DEAD - DELIST.11/05/21 - MARKET VALUE	E	8279.25		JULIUS BAER GRUPPE - MARKET VALUE	E
INDEPENDENT NEWS & MEDIA DEAD - 01/08/19 - MARKET VALUE	E	2291.74		INDRA SISTEMAS - MARKET VALUE	E	1655.02		INTRACOM HOLDINGS - MARKET VALUE	E	1139.07		INDITEX - MARKET VALUE	E	10989.3		ICTL.HTLS.GP. - MARKET VALUE	E	5626.09		INVESTOR B - MARKET VALUE	E	4627.41		INVESTOR B - MARKET VALUE	E	6979.74		JM - MARKET VALUE	E	2272.47		KONECRANES - MARKET VALUE	E	1736.66		K + S (XET) - MARKET VALUE	E	7515.75		KBC GROUP - MARKET VALUE	E	12596.9		KBC GROUP - MARKET VALUE	E	9960.85		JYSKE BANK - MARKET VALUE	E
INDUSTRIVARDEN A - MARKET VALUE	E	3609.22		INDUSTRIVARDEN A - MARKET VALUE	E	2618.36		INVENSYS DEAD - 20/01/14 - MARKET VALUE	E	6124.67		INDRA SISTEMAS - MARKET VALUE	E	1138.85		INTERMEDIATE CAPITAL GP. - MARKET VALUE	E	1230.99		PERMANENT TSB GHG. - MARKET VALUE	E	3492.49		PERMANENT TSB GHG. - MARKET VALUE	E	5541.74		JOHNSON MATTHEY - MARKET VALUE	E	4988.05		DSM KONINKLIJKE - MARKET VALUE	E	6387.97		KAZ MINERALS DEAD - DELIST.11/05/21 - MARKET VALUE	E	3539.87		KEMIRA - MARKET VALUE	E	1496.73		KEMIRA - MARKET VALUE	E	1906.05		K + S (XET) - MARKET VALUE	E
ATARI - MARKET VALUE	E	2235.97		INFINEON TECHS. (XET) - MARKET VALUE	E	29423.6		INVESTOR B - MARKET VALUE	E	5161.61		INDUSTRIVARDEN A - MARKET VALUE	E	1469.26		INTERNATIONAL POWER DEAD - 02/07/12 - MARKET VALUE	E	2309.18		ISOFT GROUP DEAD - EX.INTO 280332 - MARKET VALUE	E	1178.88		ITALCEMENTI FABBRICHE RIUNITE - MARKET VALUE	E	3783.21		JOHNSTON PRESS DEAD - 22/11/18 - MARKET VALUE	E	2015.88		KPN KON - MARKET VALUE	E	21292.3		KBC GROUP - MARKET VALUE	E	6007.86		KERRY GROUP 'A' - MARKET VALUE	E	4226.13		KERRY GROUP 'A' - MARKET VALUE	E	4917.88		KABEL DEUTSCHLAND (XET) HLDG. - MARKET VALUE	E
ING GROEP - MARKET VALUE	E	57275.6		ATARI - MARKET VALUE	E	2040.42		PERMANENT TSB GHG. - MARKET VALUE	E	4267.46		INFINEON TECHS. (XET) - MARKET VALUE	E	4981.29		INTERTEK GROUP - MARKET VALUE	E	1176.33		ITALCEMENTI FABBRICHE RIUNITE - MARKET VALUE	E	2221.05		ITV - MARKET VALUE	E	6820.47		GAM HOLDING - MARKET VALUE	E	11525.8		KUEHNE UND NAGEL INTERNATIONAL - MARKET VALUE	E	8325.02		KERRY GROUP 'A' - MARKET VALUE	E	2722.52		KESKO B - MARKET VALUE	E	1971.47		KESKO B - MARKET VALUE	E	2393.17		KAZ MINERALS DEAD - DELIST.11/05/21 - MARKET VALUE	E
INTERAMERICAN DEAD - DELIST.28/11/01 - MARKET VALUE	E	1928.19		INFORMA - MARKET VALUE	E	1040.36		ISS-INTL.SER.SY. DEAD - 21/06/05 - MARKET VALUE	E	2442.56		ING GROEP - MARKET VALUE	E	28096.7		INVENSYS DEAD - 20/01/14 - MARKET VALUE	E	1646.43		ITV - MARKET VALUE	E	7315.43		IVG IMMOBILIEN (XET) DEAD - 26/03/14 - MARKET VALUE	E	2715.56		JYSKE BANK - MARKET VALUE	E	3702.24		L'OREAL - MARKET VALUE	E	47305.6		DARTY DEAD - 17/08/16 - MARKET VALUE	E	779.1		KINGFISHER - MARKET VALUE	E	6823.86		KINGFISHER - MARKET VALUE	E	7278.71		KBC GROUP - MARKET VALUE	E
INTERSHOP (XET) COMMUNICATIONS K - MARKET VALUE	E	9347.13		ING GROEP - MARKET VALUE	E	73785.8		ITALGAS DEAD - DELIST 06/02/03 - MARKET VALUE	E	3868.49		INSTRUMENTARIUM DEAD - 22/01/04 - MARKET VALUE	E	1629.36		INVESTEC - MARKET VALUE	E	1170.03		JARDINE LLOYD THOMPSON DEAD - DELIST.01/04/19 - MARKET VALUE	E	1063.49		JCDECAUX - MARKET VALUE	E	5290.97		K + S (XET) - MARKET VALUE	E	3980.21		LADBROKES CORAL GROUP DEAD - DELIST.29/03/18 - MARKET VALUE	E	2517.19		KESKO B - MARKET VALUE	E	1310.38		KLEPIERRE REIT - MARKET VALUE	E	4725.81		KLEPIERRE REIT - MARKET VALUE	E	5273.16		KEMIRA - MARKET VALUE	E
INTRACOM HOLDINGS - MARKET VALUE	E	4132.63		INNOGY HOLDINGS DEAD - 17/07/02 - MARKET VALUE	E	3708.78		JARDINE LLOYD THOMPSON DEAD - DELIST.01/04/19 - MARKET VALUE	E	2144.98		ANHEUSER-BUSCH INBEV - MARKET VALUE	E	8631.36		INVESTOR B - MARKET VALUE	E	3883.49		JCDECAUX - MARKET VALUE	E	4539.77		JOHNSON MATTHEY - MARKET VALUE	E	4707.39		KAUPTHING BANK DEAD - 06/10/08 - MARKET VALUE	E	9206.53		LAFARGE DEAD - 23/10/15 - MARKET VALUE	E	19962.2		KINGFISHER - MARKET VALUE	E	4909.04		KLOECKNER & CO (XET) - MARKET VALUE	E	1366.57		KLOECKNER & CO (XET) - MARKET VALUE	E	1655.85		KERRY GROUP 'A' - MARKET VALUE	E
INTRASOFT REG DEAD - MERGER 505621 - MARKET VALUE	E	1035.54		INTERAMERICAN DEAD - DELIST.28/11/01 - MARKET VALUE	E	1438.93		JARVIS DEAD - 16/10/14 - MARKET VALUE	E	1189.14		ICTL.HTLS.GP. - MARKET VALUE	E	4092.88		PERMANENT TSB GHG. - MARKET VALUE	E	3481.79		JOHNSON MATTHEY - MARKET VALUE	E	2961.71		JOHNSTON PRESS DEAD - 22/11/18 - MARKET VALUE	E	2026.18		KAZ MINERALS DEAD - DELIST.11/05/21 - MARKET VALUE	E	7897.3		LAGARDERE GROUPE - MARKET VALUE	E	6064.16		KLEPIERRE REIT - MARKET VALUE	E	2814.01		KONE 'B' - MARKET VALUE	E	7308.1		KONE 'B' - MARKET VALUE	E	9442.22		KESKO B - MARKET VALUE	E
INVENSYS DEAD - 20/01/14 - MARKET VALUE	E	18689.8		ANHEUSER-BUSCH INBEV - MARKET VALUE	E	12401		JJB SPORTS DEAD - 02/11/12 - MARKET VALUE	E	1529.75		INTERMEDIATE CAPITAL GP. - MARKET VALUE	E	744.93		ISOFT GROUP DEAD - EX.INTO 280332 - MARKET VALUE	E	1365.38		JOHNSTON PRESS DEAD - 22/11/18 - MARKET VALUE	E	2082.48		GAM HOLDING - MARKET VALUE	E	8438.8		KBC GROUP - MARKET VALUE	E	36070.3		LAND SECURITIES GROUP - MARKET VALUE	E	9347.36		KONE 'B' - MARKET VALUE	E	4586.74		KONECRANES - MARKET VALUE	E	1489.11		KONECRANES - MARKET VALUE	E	2066.17		KINGFISHER - MARKET VALUE	E
INVESTOR A - MARKET VALUE	E	6177.24		INTERNATIONAL POWER DEAD - 02/07/12 - MARKET VALUE	E	5308.71		JOHNSON MATTHEY - MARKET VALUE	E	3650.67		INTERNATIONAL POWER DEAD - 02/07/12 - MARKET VALUE	E	1824.41		ISS-INTL.SER.SY. DEAD - 21/06/05 - MARKET VALUE	E	1854.9		GAM HOLDING - MARKET VALUE	E	2706.18		JYSKE BANK - MARKET VALUE	E	3042.06		KELDA GROUP DEAD - 12/02/08 - MARKET VALUE	E	4904.73		LANDSBANKI ISLANDS DEAD - 15/10/08 - MARKET VALUE	E	2828.76		KONECRANES - MARKET VALUE	E	960.05		DSM KONINKLIJKE - MARKET VALUE	E	6223.78		DSM KONINKLIJKE - MARKET VALUE	E	8463.47		KLEPIERRE REIT - MARKET VALUE	E
INVESTOR B - MARKET VALUE	E	7171.52		INVENSYS DEAD - 20/01/14 - MARKET VALUE	E	8355.06		JOHNSTON PRESS DEAD - 22/11/18 - MARKET VALUE	E	1827.69		INTERTEK GROUP - MARKET VALUE	E	799.83		ITALCEMENTI FABBRICHE RIUNITE - MARKET VALUE	E	1838.47		JYSKE BANK - MARKET VALUE	E	1901.86		K + S (XET) - MARKET VALUE	E	3029.81		KERRY GROUP 'A' - MARKET VALUE	E	4151.59		LANXESS (XET) - MARKET VALUE	E	2247.3		DSM KONINKLIJKE - MARKET VALUE	E	4284.34		KPN KON - MARKET VALUE	E	18147.5		KPN KON - MARKET VALUE	E	16451.6		KLOECKNER & CO (XET) - MARKET VALUE	E
PERMANENT TSB GHG. - MARKET VALUE	E	2666.6		INVESTOR B - MARKET VALUE	E	6251.54		GAM HOLDING - MARKET VALUE	E	3312.49		INVENSYS DEAD - 20/01/14 - MARKET VALUE	E	737.66		ITV - MARKET VALUE	E	7473.9		K + S (XET) - MARKET VALUE	E	1730.17		KBC GROUP - MARKET VALUE	E	33119.3		DARTY DEAD - 17/08/16 - MARKET VALUE	E	2593.11		LEGAL & GENERAL - MARKET VALUE	E	9895.42		KPN KON - MARKET VALUE	E	15616.1		KUEHNE UND NAGEL INTERNATIONAL - MARKET VALUE	E	9490.47		KUEHNE UND NAGEL INTERNATIONAL - MARKET VALUE	E	12856		KONE 'B' - MARKET VALUE	E
ARCELORMITTAL - MARKET VALUE	E	669.17		PERMANENT TSB GHG. - MARKET VALUE	E	3476.12		JYSKE BANK - MARKET VALUE	E	1002.24		INVESTEC - MARKET VALUE	E	782.22		JARDINE LLOYD THOMPSON DEAD - DELIST.01/04/19 - MARKET VALUE	E	1509.12		KBC GROUP - MARKET VALUE	E	22215.2		KELDA GROUP DEAD - 12/02/08 - MARKET VALUE	E	4056.33		KESKO B - MARKET VALUE	E	3610.53		LEGRAND - MARKET VALUE	E	4995.85		KUEHNE UND NAGEL INTERNATIONAL - MARKET VALUE	E	6899.89		L'OREAL - MARKET VALUE	E	46749.8		L'OREAL - MARKET VALUE	E	51805.5		KONECRANES - MARKET VALUE	E
ISS-INTL.SER.SY. DEAD - 21/06/05 - MARKET VALUE	E	2921.67		ISS-INTL.SER.SY. DEAD - 21/06/05 - MARKET VALUE	E	2776.27		ARCANDOR (XET) DEAD - DELIST.09/03/18 - MARKET VALUE	E	3931.94		INVESTOR B - MARKET VALUE	E	2729.95		JCDECAUX - MARKET VALUE	E	3842.56		KELDA GROUP DEAD - 12/02/08 - MARKET VALUE	E	3497.93		KERRY GROUP 'A' - MARKET VALUE	E	3734.55		KINGFISHER - MARKET VALUE	E	9417.75		INTU PROPERTIES DEAD - DELIST.02/07/20 - MARKET VALUE	E	4630.05		L'OREAL - MARKET VALUE	E	32447.7		LADBROKES CORAL GROUP DEAD - DELIST.29/03/18 - MARKET VALUE	E	1625.33		LADBROKES CORAL GROUP DEAD - DELIST.29/03/18 - MARKET VALUE	E	1549.21		DSM KONINKLIJKE - MARKET VALUE	E
ITALCEMENTI FABBRICHE RIUNITE - MARKET VALUE	E	1626.41		ITALGAS DEAD - DELIST 06/02/03 - MARKET VALUE	E	3537.02		KBC GROUP - MARKET VALUE	E	12552.6		PERMANENT TSB GHG. - MARKET VALUE	E	2785.17		JOHNSON MATTHEY - MARKET VALUE	E	2922.96		KERRY GROUP 'A' - MARKET VALUE	E	3512.75		DARTY DEAD - 17/08/16 - MARKET VALUE	E	2461.87		KINGSPAN GROUP - MARKET VALUE	E	3596.89		LINDE (XET) DEAD - DELIST.10/04/19 - MARKET VALUE	E	15927.7		LADBROKES CORAL GROUP DEAD - DELIST.29/03/18 - MARKET VALUE	E	1580.47		LAFARGE DEAD - 23/10/15 - MARKET VALUE	E	15754.9		LAFARGE DEAD - 23/10/15 - MARKET VALUE	E	13589.3		KPN KON - MARKET VALUE	E
ITALGAS DEAD - DELIST 06/02/03 - MARKET VALUE	E	3226.87		JOHNSON MATTHEY - MARKET VALUE	E	3470.19		KELDA GROUP DEAD - 12/02/08 - MARKET VALUE	E	2576.34		ISS-INTL.SER.SY. DEAD - 21/06/05 - MARKET VALUE	E	1503.72		JOHNSTON PRESS DEAD - 22/11/18 - MARKET VALUE	E	2316.74		DARTY DEAD - 17/08/16 - MARKET VALUE	E	2067.41		KESKO B - MARKET VALUE	E	1919.48		KLEPIERRE REIT - MARKET VALUE	E	6720.59		CHOCOLADEFABRIKEN LINDT & SPRUENGLI - MARKET VALUE	E	2907.74		LAFARGE DEAD - 23/10/15 - MARKET VALUE	E	12332.6		LAGARDERE GROUPE - MARKET VALUE	E	4014.64		LAGARDERE GROUPE - MARKET VALUE	E	3894.66		KUEHNE UND NAGEL INTERNATIONAL - MARKET VALUE	E
JERONIMO MARTINS - MARKET VALUE	E	1823.84		GAM HOLDING - MARKET VALUE	E	4357.86		KERRY GROUP 'A' - MARKET VALUE	E	2819.77		ITALCEMENTI FABBRICHE RIUNITE - MARKET VALUE	E	1638.33		GAM HOLDING - MARKET VALUE	E	2024.81		KESKO B - MARKET VALUE	E	1176.66		KINGFISHER - MARKET VALUE	E	7720.63		KONE 'B' - MARKET VALUE	E	4954.88		LLOYDS BANKING GROUP - MARKET VALUE	E	32774.3		LAGARDERE GROUPE - MARKET VALUE	E	3134.74		LAND SECURITIES GROUP - MARKET VALUE	E	5804.82		LAND SECURITIES GROUP - MARKET VALUE	E	6804.19		L'OREAL - MARKET VALUE	E
JOHNSON MATTHEY - MARKET VALUE	E	2966.76		KAMPS (XET) DEAD - DELIST.07/09/04 - MARKET VALUE	E	889.38		KINGFISHER - MARKET VALUE	E	7983.1		JARDINE LLOYD THOMPSON DEAD - DELIST.01/04/19 - MARKET VALUE	E	1617.07		JYSKE BANK - MARKET VALUE	E	1586.86		KINGFISHER - MARKET VALUE	E	8499.42		KINGSPAN GROUP - MARKET VALUE	E	2228.96		DSM KONINKLIJKE - MARKET VALUE	E	6841.66		LOGICA DEAD - 24/08/12 - MARKET VALUE	E	2247.48		LAND SECURITIES GROUP - MARKET VALUE	E	4644.04		LANXESS (XET) - MARKET VALUE	E	3087.65		LANXESS (XET) - MARKET VALUE	E	5241.76		LADBROKES CORAL GROUP DEAD - DELIST.29/03/18 - MARKET VALUE	E
BITTIUM - MARKET VALUE	E	1323.99		ARCANDOR (XET) DEAD - DELIST.09/03/18 - MARKET VALUE	E	4031.96		KONE 'B' - MARKET VALUE	E	1767.02		JARVIS DEAD - 16/10/14 - MARKET VALUE	E	667.66		KBC GROUP - MARKET VALUE	E	14329.9		KLEPIERRE REIT - MARKET VALUE	E	3420.77		KLEPIERRE REIT - MARKET VALUE	E	4327.89		KPN KON - MARKET VALUE	E	23817.6		LOGITECH 'R' - MARKET VALUE	E	3855.01		LANXESS (XET) - MARKET VALUE	E	1359.53		LEGAL & GENERAL - MARKET VALUE	E	5810.34		LEGAL & GENERAL - MARKET VALUE	E	8085.06		LAFARGE DEAD - 23/10/15 - MARKET VALUE	E
GAM HOLDING - MARKET VALUE	E	3671.19		KBC GROUP - MARKET VALUE	E	12393.6		NUMICO (KON.) DEAD - TAKEOVER 912833 - MARKET VALUE	E	4587.18		JCDECAUX - MARKET VALUE	E	1916.85		KELDA GROUP DEAD - 12/02/08 - MARKET VALUE	E	2587.68		KONE 'B' - MARKET VALUE	E	3282.59		KONE 'B' - MARKET VALUE	E	4047.3		KUEHNE UND NAGEL INTERNATIONAL - MARKET VALUE	E	8223.78		LONDON STOCK EXCHANGE GROUP - MARKET VALUE	E	3889.58		LEGAL & GENERAL - MARKET VALUE	E	3699.28		LEGRAND - MARKET VALUE	E	6430.07		LEGRAND - MARKET VALUE	E	8065.64		LAGARDERE GROUPE - MARKET VALUE	E
KAMPS (XET) DEAD - DELIST.07/09/04 - MARKET VALUE	E	3041.55		KELDA GROUP DEAD - 12/02/08 - MARKET VALUE	E	2192.68		KPN KON - MARKET VALUE	E	10960.4		JOHNSON MATTHEY - MARKET VALUE	E	2656.89		KERRY GROUP 'A' - MARKET VALUE	E	2971.04		NUMICO (KON.) DEAD - TAKEOVER 912833 - MARKET VALUE	E	5282.23		DSM KONINKLIJKE - MARKET VALUE	E	7235.97		L'OREAL - MARKET VALUE	E	55067.8		LONMIN DEAD - DELIST.28/06/19 - MARKET VALUE	E	6400.53		LEGRAND - MARKET VALUE	E	4010.55		LINDE (XET) DEAD - DELIST.10/04/19 - MARKET VALUE	E	15450.7		LINDE (XET) DEAD - DELIST.10/04/19 - MARKET VALUE	E	20759.2		LAND SECURITIES GROUP - MARKET VALUE	E
REALDANMARK DEAD - T/O BY 929846 - MARKET VALUE	E	2187.38		KERRY GROUP 'A' - MARKET VALUE	E	2135.12		KUDELSKI 'B' - MARKET VALUE	E	2264.29		JOHNSTON PRESS DEAD - 22/11/18 - MARKET VALUE	E	1523.53		DARTY DEAD - 17/08/16 - MARKET VALUE	E	2217.15		KPN KON - MARKET VALUE	E	15094.5		KPN KON - MARKET VALUE	E	20115.2		LADBROKES CORAL GROUP DEAD - DELIST.29/03/18 - MARKET VALUE	E	3789.25		LONZA GROUP - MARKET VALUE	E	4279.81		INTU PROPERTIES DEAD - DELIST.02/07/20 - MARKET VALUE	E	2496.98		CHOCOLADEFABRIKEN LINDT & SPRUENGLI - MARKET VALUE	E	2714.31		CHOCOLADEFABRIKEN LINDT & SPRUENGLI - MARKET VALUE	E	3477.89		LANXESS (XET) - MARKET VALUE	E
ARCANDOR (XET) DEAD - DELIST.09/03/18 - MARKET VALUE	E	3814.49		KINGFISHER - MARKET VALUE	E	9945.9		KUONI REISEN 'R' DEAD - 10/11/16 - MARKET VALUE	E	1032.41		GAM HOLDING - MARKET VALUE	E	1657.09		KESKO B - MARKET VALUE	E	927.85		KUEHNE UND NAGEL INTERNATIONAL - MARKET VALUE	E	3889.69		KUEHNE UND NAGEL INTERNATIONAL - MARKET VALUE	E	6836.42		LAFARGE DEAD - 23/10/15 - MARKET VALUE	E	21416.8		GTECH DEAD - 07/04/15 - MARKET VALUE	E	3071.75		LINDE (XET) DEAD - DELIST.10/04/19 - MARKET VALUE	E	10165.1		LLOYDS BANKING GROUP - MARKET VALUE	E	51142.4		LLOYDS BANKING GROUP - MARKET VALUE	E	45243.4		LEGAL & GENERAL - MARKET VALUE	E
KBC GROUP - MARKET VALUE	E	12075.4		KPN KON - MARKET VALUE	E	17692.1		L'OREAL - MARKET VALUE	E	57870.9		JYSKE BANK - MARKET VALUE	E	1096.85		KIDDE DEAD - 03/05/05 - MARKET VALUE	E	1393.8		L'OREAL - MARKET VALUE	E	36857.7		L'OREAL - MARKET VALUE	E	48847.8		LAGARDERE GROUPE - MARKET VALUE	E	8470.14		DEUTSCHE LUFTHANSA (XET) - MARKET VALUE	E	8013.89		CHOCOLADEFABRIKEN LINDT & SPRUENGLI - MARKET VALUE	E	2036.85		LOGICA DEAD - 24/08/12 - MARKET VALUE	E	2546.33		LOGICA DEAD - 24/08/12 - MARKET VALUE	E	2430.77		LEGRAND - MARKET VALUE	E
KELDA GROUP DEAD - 12/02/08 - MARKET VALUE	E	2355.95		KPN QWEST 'C' DEAD - 16/04/10 - MARKET VALUE	E	798.57		LA FONDIARIA ASSIC. DEAD - T/O BY 929455 - MARKET VALUE	E	2151.43		ARCANDOR (XET) DEAD - DELIST.09/03/18 - MARKET VALUE	E	1800.52		KINGFISHER - MARKET VALUE	E	9803.18		LAFARGE DEAD - 23/10/15 - MARKET VALUE	E	12126.7		LADBROKES CORAL GROUP DEAD - DELIST.29/03/18 - MARKET VALUE	E	3796.91		LAND SECURITIES GROUP - MARKET VALUE	E	13723.3		LUNDIN ENERGY - MARKET VALUE	E	2773.39		LLOYDS BANKING GROUP - MARKET VALUE	E	20081.1		LOGITECH 'R' - MARKET VALUE	E	2384.72		LOGITECH 'R' - MARKET VALUE	E	1762.04		LINDE (XET) DEAD - DELIST.10/04/19 - MARKET VALUE	E
KERRY GROUP 'A' - MARKET VALUE	E	2354.29		THYSSENKRUPP (XET) - MARKET VALUE	E	9029.27		LAFARGE DEAD - 23/10/15 - MARKET VALUE	E	13925.6		KBC GROUP - MARKET VALUE	E	9671.64		KINNEVIK IND. B DEAD - MERGER.679685 - MARKET VALUE	E	1377.76		LAGARDERE GROUPE - MARKET VALUE	E	7932.06		LAFARGE DEAD - 23/10/15 - MARKET VALUE	E	17343.3		LANDSBANKI ISLANDS DEAD - 15/10/08 - MARKET VALUE	E	4408.98		LUXOTTICA DEAD - DELIST.05/03/19 - MARKET VALUE	E	8793.97		LOGICA DEAD - 24/08/12 - MARKET VALUE	E	1402.01		LONDON STOCK EXCHANGE GROUP - MARKET VALUE	E	2146.31		LONDON STOCK EXCHANGE GROUP - MARKET VALUE	E	2650.26		CHOCOLADEFABRIKEN LINDT & SPRUENGLI - MARKET VALUE	E
KEWILL DEAD - 06/07/12 - MARKET VALUE	E	1907.63		KUDELSKI 'B' - MARKET VALUE	E	4986.53		LAGARDERE GROUPE - MARKET VALUE	E	6758		KELDA GROUP DEAD - 12/02/08 - MARKET VALUE	E	2313.48		KLEPIERRE REIT - MARKET VALUE	E	2363.31		LAND SECURITIES GROUP - MARKET VALUE	E	9160.17		LAGARDERE GROUPE - MARKET VALUE	E	9300.75		LANXESS (XET) - MARKET VALUE	E	3456.75		LVMH - MARKET VALUE	E	36662		LOGITECH 'R' - MARKET VALUE	E	1959.32		LONMIN DEAD - DELIST.28/06/19 - MARKET VALUE	E	4241.09		LONMIN DEAD - DELIST.28/06/19 - MARKET VALUE	E	3706.89		LLOYDS BANKING GROUP - MARKET VALUE	E
KINGFISHER - MARKET VALUE	E	12021.1		L'OREAL - MARKET VALUE	E	54423		LAND SECURITIES GROUP - MARKET VALUE	E	8137.96		KERRY GROUP 'A' - MARKET VALUE	E	2448.38		KONE 'B' - MARKET VALUE	E	2632.23		LANXESS (XET) - MARKET VALUE	E	1190.45		LAND SECURITIES GROUP - MARKET VALUE	E	12619		LEGAL & GENERAL - MARKET VALUE	E	14804.1		MAN (XET) DEAD - DELIST.01/09/21 - MARKET VALUE	E	12830		LONDON STOCK EXCHANGE GROUP - MARKET VALUE	E	2262.16		LONZA GROUP - MARKET VALUE	E	3119.59		LONZA GROUP - MARKET VALUE	E	3071.48		LOGICA DEAD - 24/08/12 - MARKET VALUE	E
KCOM GROUP DEAD - 02/08/19 - MARKET VALUE	E	5076.52		LA FONDIARIA ASSIC. DEAD - T/O BY 929455 - MARKET VALUE	E	2328.47		LATTICE GROUP DEAD - 21/10/02 - MARKET VALUE	E	10793.4		KESKO B - MARKET VALUE	E	602.14		NUMICO (KON.) DEAD - TAKEOVER 912833 - MARKET VALUE	E	3898.66		LEGAL & GENERAL - MARKET VALUE	E	10000.7		LANXESS (XET) - MARKET VALUE	E	2813.63		LEGRAND - MARKET VALUE	E	6796.27		MAN GROUP - MARKET VALUE	E	12929.7		LONMIN DEAD - DELIST.28/06/19 - MARKET VALUE	E	2643.03		DEUTSCHE LUFTHANSA (XET) - MARKET VALUE	E	5788.33		DEUTSCHE LUFTHANSA (XET) - MARKET VALUE	E	6946.9		LOGITECH 'R' - MARKET VALUE	E
KONINKLIJKE AHOLD DELHAIZE - MARKET VALUE	E	16795.7		LAFARGE DEAD - 23/10/15 - MARKET VALUE	E	13604.5		LEGAL & GENERAL - MARKET VALUE	E	13078.4		KIDDE DEAD - 03/05/05 - MARKET VALUE	E	875.33		VENDEX KBB DEAD - DELIST 03/08/04 - MARKET VALUE	E	1377.87		INTU PROPERTIES DEAD - DELIST.02/07/20 - MARKET VALUE	E	4477.64		LEGAL & GENERAL - MARKET VALUE	E	13229.6		INTU PROPERTIES DEAD - DELIST.02/07/20 - MARKET VALUE	E	6611.79		MAPFRE - MARKET VALUE	E	7485.81		LONZA GROUP - MARKET VALUE	E	3521.84		LUNDIN ENERGY - MARKET VALUE	E	1484.65		LUNDIN ENERGY - MARKET VALUE	E	3309.72		LONDON STOCK EXCHANGE GROUP - MARKET VALUE	E
KPN KON - MARKET VALUE	E	59793.2		LAGARDERE GROUPE - MARKET VALUE	E	8797.57		RAC DEAD - T/O BY 901503 - MARKET VALUE	E	996.92		KINGFISHER - MARKET VALUE	E	9109.43		KPN KON - MARKET VALUE	E	15045.6		LINDE (XET) DEAD - DELIST.10/04/19 - MARKET VALUE	E	6113.13		INTU PROPERTIES DEAD - DELIST.02/07/20 - MARKET VALUE	E	5617.66		LINDE (XET) DEAD - DELIST.10/04/19 - MARKET VALUE	E	13282		MARFIN INV.GP.HDG. - MARKET VALUE	E	4813.96		GTECH DEAD - 07/04/15 - MARKET VALUE	E	2377.18		LUXOTTICA DEAD - DELIST.05/03/19 - MARKET VALUE	E	9702.96		LUXOTTICA DEAD - DELIST.05/03/19 - MARKET VALUE	E	10414		LONMIN DEAD - DELIST.28/06/19 - MARKET VALUE	E
THYSSENKRUPP (XET) - MARKET VALUE	E	12090.5		LAND SECURITIES GROUP - MARKET VALUE	E	7402.86		INTU PROPERTIES DEAD - DELIST.02/07/20 - MARKET VALUE	E	2722.01		KLEPIERRE REIT - MARKET VALUE	E	1821.72		L'OREAL - MARKET VALUE	E	42828.5		CHOCOLADEFABRIKEN LINDT & SPRUENGLI - MARKET VALUE	E	1706.51		LINDE (XET) DEAD - DELIST.10/04/19 - MARKET VALUE	E	8672.16		CHOCOLADEFABRIKEN LINDT & SPRUENGLI - MARKET VALUE	E	3092.52		MARKS & SPENCER GROUP - MARKET VALUE	E	8110.45		DEUTSCHE LUFTHANSA (XET) - MARKET VALUE	E	4425.96		LVMH - MARKET VALUE	E	42731		LVMH - MARKET VALUE	E	59123.1		LONZA GROUP - MARKET VALUE	E
KUDELSKI 'B' - MARKET VALUE	E	4391.66		LATTICE GROUP DEAD - 21/10/02 - MARKET VALUE	E	7687.15		LINDE (XET) DEAD - DELIST.10/04/19 - MARKET VALUE	E	6317.3		KONE 'B' - MARKET VALUE	E	1640.6		LAFARGE DEAD - 23/10/15 - MARKET VALUE	E	11864.1		LLOYDS BANKING GROUP - MARKET VALUE	E	36928.2		CHOCOLADEFABRIKEN LINDT & SPRUENGLI - MARKET VALUE	E	2336.73		LLOYDS BANKING GROUP - MARKET VALUE	E	48047.6		MEDA 'A' DEAD - 24/08/16 - MARKET VALUE	E	1977.93		LUNDIN ENERGY - MARKET VALUE	E	1584.94		M6-METROPOLE TV - MARKET VALUE	E	2539.12		M6-METROPOLE TV - MARKET VALUE	E	2339.94		DEUTSCHE LUFTHANSA (XET) - MARKET VALUE	E
L'OREAL - MARKET VALUE	E	49927		LEGAL & GENERAL - MARKET VALUE	E	13682.1		LLOYDS BANKING GROUP - MARKET VALUE	E	72192.3		NUMICO (KON.) DEAD - TAKEOVER 912833 - MARKET VALUE	E	1593.52		LAGARDERE GROUPE - MARKET VALUE	E	7137.99		LOGICA DEAD - 24/08/12 - MARKET VALUE	E	1807.53		LLOYDS BANKING GROUP - MARKET VALUE	E	43532.8		LOGICA DEAD - 24/08/12 - MARKET VALUE	E	4206.29		MFE B - MARKET VALUE	E	7022.4		LUXOTTICA DEAD - DELIST.05/03/19 - MARKET VALUE	E	6507.51		MAN (XET) DEAD - DELIST.01/09/21 - MARKET VALUE	E	10064.1		MAN (XET) DEAD - DELIST.01/09/21 - MARKET VALUE	E	13240.3		LUNDBERGFORETAGEN B - MARKET VALUE	E
LA FONDIARIA ASSIC. DEAD - T/O BY 929455 - MARKET VALUE	E	1885.87		LEGRAND DEAD - DELIST 16/09/03 - MARKET VALUE	E	5440.17		LOGICA DEAD - 24/08/12 - MARKET VALUE	E	2362.3		VENDEX KBB DEAD - DELIST 03/08/04 - MARKET VALUE	E	805.01		LAND SECURITIES GROUP - MARKET VALUE	E	7582.29		LOGITECH 'R' - MARKET VALUE	E	2171.54		LOGICA DEAD - 24/08/12 - MARKET VALUE	E	3043.85		LOGITECH 'R' - MARKET VALUE	E	3744.27		MEDIOBANCA BC.FIN - MARKET VALUE	E	11057.8		LVMH - MARKET VALUE	E	28117.5		MAN GROUP - MARKET VALUE	E	4814.93		MAN GROUP - MARKET VALUE	E	5269.77		LUNDIN ENERGY - MARKET VALUE	E
LAFARGE DEAD - 23/10/15 - MARKET VALUE	E	9657.97		INTU PROPERTIES DEAD - DELIST.02/07/20 - MARKET VALUE	E	2532.06		LOGITECH 'R' - MARKET VALUE	E	2434.66		KPN KON - MARKET VALUE	E	14846.3		LASTMINUTE.COM DEAD - DELIST 20/07/05 - MARKET VALUE	E	934.05		LONDON STOCK EXCHANGE GROUP - MARKET VALUE	E	1732.3		LOGITECH 'R' - MARKET VALUE	E	3084.64		LONDON STOCK EXCHANGE GROUP - MARKET VALUE	E	3772.87		MEGGITT - MARKET VALUE	E	2569.21		M6-METROPOLE TV - MARKET VALUE	E	1834.38		MAPFRE - MARKET VALUE	E	7051.23		MAPFRE - MARKET VALUE	E	8650.9		LUXOTTICA DEAD - DELIST.05/03/19 - MARKET VALUE	E
LAGARDERE GROUPE - MARKET VALUE	E	9735.66		LINDE (XET) DEAD - DELIST.10/04/19 - MARKET VALUE	E	6082.36		LONDON STOCK EXCHANGE GROUP - MARKET VALUE	E	2197.41		L'OREAL - MARKET VALUE	E	43606		LEGAL & GENERAL - MARKET VALUE	E	9027.78		LONMIN DEAD - DELIST.28/06/19 - MARKET VALUE	E	1917.44		LONDON STOCK EXCHANGE GROUP - MARKET VALUE	E	4539.26		LONMIN DEAD - DELIST.28/06/19 - MARKET VALUE	E	8107.12		ATRIUM EUROPEAN RLST. - MARKET VALUE	E	2529		MAN (XET) DEAD - DELIST.01/09/21 - MARKET VALUE	E	6624.36		MARFIN INV.GP.HDG. - MARKET VALUE	E	1064.16		MOWI - MARKET VALUE	E	3194.64		LVMH - MARKET VALUE	E
LAMBRAKIS PRESS DEAD - 29/07/13 - MARKET VALUE	E	1991.05		LLOYDS BANKING GROUP - MARKET VALUE	E	65816.2		LONMIN DEAD - DELIST.28/06/19 - MARKET VALUE	E	2614.5		LAFARGE DEAD - 23/10/15 - MARKET VALUE	E	8166.03		INTU PROPERTIES DEAD - DELIST.02/07/20 - MARKET VALUE	E	3627.3		LONZA GROUP - MARKET VALUE	E	2378.67		LONMIN DEAD - DELIST.28/06/19 - MARKET VALUE	E	5779.54		LONZA GROUP - MARKET VALUE	E	3665.29		MERCK KGAA (XET) - MARKET VALUE	E	5921.14		MAN GROUP - MARKET VALUE	E	4748.33		MOWI - MARKET VALUE	E	2576		MARKS & SPENCER GROUP - MARKET VALUE	E	6897.84		MAN (XET) DEAD - DELIST.01/09/21 - MARKET VALUE	E
LAND SECURITIES GROUP - MARKET VALUE	E	6954.51		LOGICA DEAD - 24/08/12 - MARKET VALUE	E	7251.44		LONZA GROUP - MARKET VALUE	E	4430.96		LAGARDERE GROUPE - MARKET VALUE	E	4700.61		LINDE (XET) DEAD - DELIST.10/04/19 - MARKET VALUE	E	5468.16		DEUTSCHE LUFTHANSA (XET) - MARKET VALUE	E	4657.04		LONZA GROUP - MARKET VALUE	E	2814.4		GTECH DEAD - 07/04/15 - MARKET VALUE	E	4560.52		CECONOMY (XET) - MARKET VALUE	E	16523.1		MAPFRE - MARKET VALUE	E	6213.59		MARKS & SPENCER GROUP - MARKET VALUE	E	6702.21		MEDA 'A' DEAD - 24/08/16 - MARKET VALUE	E	2136.71		MAN GROUP - MARKET VALUE	E
LAPORTE DEAD - DEAD 10/04/01 - MARKET VALUE	E	1764.15		LOGITECH 'R' - MARKET VALUE	E	1251.82		DEUTSCHE LUFTHANSA (XET) - MARKET VALUE	E	6487.2		LAND SECURITIES GROUP - MARKET VALUE	E	5003.41		CHOCOLADEFABRIKEN LINDT & SPRUENGLI - MARKET VALUE	E	1300.26		LUXOTTICA DEAD - DELIST.05/03/19 - MARKET VALUE	E	7158.01		DEUTSCHE LUFTHANSA (XET) - MARKET VALUE	E	6786.37		DEUTSCHE LUFTHANSA (XET) - MARKET VALUE	E	10262.3		NELES - MARKET VALUE	E	4075.46		MARFIN INV.GP.HDG. - MARKET VALUE	E	2714.08		MAUREL ET PROM - MARKET VALUE	E	1430.17		MFE B - MARKET VALUE	E	5346.23		MAPFRE - MARKET VALUE	E
LASMO DEAD - T/OVER 03/04/01 - MARKET VALUE	E	2497.63		LONMIN DEAD - DELIST.28/06/19 - MARKET VALUE	E	2896.33		LUMINAR GROUP HOLDINGS DEAD - 04/11/11 - MARKET VALUE	E	1044.28		LEGAL & GENERAL - MARKET VALUE	E	7288.3		LLOYDS BANKING GROUP - MARKET VALUE	E	35002.4		LVMH - MARKET VALUE	E	26946.5		LUNDIN ENERGY - MARKET VALUE	E	2920.83		LUNDIN ENERGY - MARKET VALUE	E	2599.16		PAGEGROUP - MARKET VALUE	E	1222.74		MARKS & SPENCER GROUP - MARKET VALUE	E	6014.63		MEDA 'A' DEAD - 24/08/16 - MARKET VALUE	E	2264.93		MEDIOBANCA BC.FIN - MARKET VALUE	E	6630.69		MOWI - MARKET VALUE	E
SUPER DE BOER DEAD - 19/01/10 - MARKET VALUE	E	1532.13		LONZA GROUP - MARKET VALUE	E	4251		LUXOTTICA DEAD - DELIST.05/03/19 - MARKET VALUE	E	9877.04		INTU PROPERTIES DEAD - DELIST.02/07/20 - MARKET VALUE	E	2608.39		LOGICA DEAD - 24/08/12 - MARKET VALUE	E	2415.63		METSA BOARD B - MARKET VALUE	E	1275.27		LUXOTTICA DEAD - DELIST.05/03/19 - MARKET VALUE	E	10980.6		LUXOTTICA DEAD - DELIST.05/03/19 - MARKET VALUE	E	11700.4		CMPG.DES ETS.MICH. - MARKET VALUE	E	8458.5		MEDA 'A' DEAD - 24/08/16 - MARKET VALUE	E	1535.13		MFE B - MARKET VALUE	E	7116.89		MEGGITT - MARKET VALUE	E	3092.23		MARKS & SPENCER GROUP - MARKET VALUE	E
LEGAL & GENERAL - MARKET VALUE	E	15045.1		DEUTSCHE LUFTHANSA (XET) - MARKET VALUE	E	8070.83		LVMH - MARKET VALUE	E	28757.2		LINDE (XET) DEAD - DELIST.10/04/19 - MARKET VALUE	E	4044.17		LOGITECH 'R' - MARKET VALUE	E	1764.76		M6-METROPOLE TV - MARKET VALUE	E	2653.61		LVMH - MARKET VALUE	E	41326.2		LVMH - MARKET VALUE	E	42604.9		MISYS DEAD - 01/06/12 - MARKET VALUE	E	1068.24		MFE B - MARKET VALUE	E	5052.7		MEDIOBANCA BC.FIN - MARKET VALUE	E	6066.46		MERCK KGAA (XET) - MARKET VALUE	E	4653.36		MAUREL ET PROM - MARKET VALUE	E
LEGRAND DEAD - DELIST 16/09/03 - MARKET VALUE	E	4690.32		LUXOTTICA DEAD - DELIST.05/03/19 - MARKET VALUE	E	7410.91		M6-METROPOLE TV - MARKET VALUE	E	3625.63		CHOCOLADEFABRIKEN LINDT & SPRUENGLI - MARKET VALUE	E	850.16		LONDON STOCK EXCHANGE GROUP - MARKET VALUE	E	1537.69		MAN (XET) DEAD - DELIST.01/09/21 - MARKET VALUE	E	4664.82		M6-METROPOLE TV - MARKET VALUE	E	3270.85		M6-METROPOLE TV - MARKET VALUE	E	3501.65		MITCHELLS & BUTLERS - MARKET VALUE	E	1634.18		MEDIOBANCA BC.FIN - MARKET VALUE	E	7200.09		MEGGITT - MARKET VALUE	E	2471.99		CECONOMY (XET) - MARKET VALUE	E	16024		MEDA 'A' DEAD - 24/08/16 - MARKET VALUE	E
INTU PROPERTIES DEAD - DELIST.02/07/20 - MARKET VALUE	E	2274.28		LVMH - MARKET VALUE	E	33628.7		MAN (XET) DEAD - DELIST.01/09/21 - MARKET VALUE	E	2900.36		LLOYDS BANKING GROUP - MARKET VALUE	E	33186.7		LONMIN DEAD - DELIST.28/06/19 - MARKET VALUE	E	2087.83		MAN GROUP - MARKET VALUE	E	5500.6		MAN (XET) DEAD - DELIST.01/09/21 - MARKET VALUE	E	8802.41		MAN (XET) DEAD - DELIST.01/09/21 - MARKET VALUE	E	14268		ORANGE BELGIUM - MARKET VALUE	E	3677.86		MEGGITT - MARKET VALUE	E	1344.86		MERCK KGAA (XET) - MARKET VALUE	E	4007.8		NELES - MARKET VALUE	E	6218.4		MFE B - MARKET VALUE	E
LINDE (XET) DEAD - DELIST.10/04/19 - MARKET VALUE	E	5078.17		M6-METROPOLE TV - MARKET VALUE	E	4353.65		MAN GROUP - MARKET VALUE	E	4402.93		LOGICA DEAD - 24/08/12 - MARKET VALUE	E	1219.85		LONZA GROUP - MARKET VALUE	E	2069.84		TELENT DEAD - 07/01/08 - MARKET VALUE	E	804.86		MAN GROUP - MARKET VALUE	E	11550.7		MAN GROUP - MARKET VALUE	E	15988.4		MODERN TIMES GROUP MTG B - MARKET VALUE	E	2456.35		MERCK KGAA (XET) - MARKET VALUE	E	4391		CECONOMY (XET) - MARKET VALUE	E	15153.8		MEYER BURGER TECH - MARKET VALUE	E	1496.02		MEDIOBANCA BC.FIN - MARKET VALUE	E
LLOYDS BANKING GROUP - MARKET VALUE	E	60632.7		MAN (XET) DEAD - DELIST.01/09/21 - MARKET VALUE	E	3363.54		MARCONI DEAD - EXCH SEE 26958F - MARKET VALUE	E	568.03		LOGITECH 'R' - MARKET VALUE	E	1617.81		DEUTSCHE LUFTHANSA (XET) - MARKET VALUE	E	5147.78		MARKS & SPENCER GROUP - MARKET VALUE	E	8226.9		MARKS & SPENCER GROUP - MARKET VALUE	E	14495.3		MAPFRE - MARKET VALUE	E	8919.27		MONDI - MARKET VALUE	E	1874.93		CECONOMY (XET) - MARKET VALUE	E	10436.3		NELES - MARKET VALUE	E	4366.11		PAGEGROUP - MARKET VALUE	E	1892.27		MEGGITT - MARKET VALUE	E
LONDON BRIDGE SOFTWARE DEAD - 28/06/04 - MARKET VALUE	E	2133.69		MARCONI DEAD - EXCH SEE 26958F - MARKET VALUE	E	18958.4		MARKS & SPENCER GROUP - MARKET VALUE	E	14844.6		LONDON STOCK EXCHANGE GROUP - MARKET VALUE	E	1376.04		LUXOTTICA DEAD - DELIST.05/03/19 - MARKET VALUE	E	6231.87		MAUREL ET PROM - MARKET VALUE	E	1712.3		MAUREL ET PROM - MARKET VALUE	E	2208.49		MOWI - MARKET VALUE	E	2784.95		MORRISON(WM)SPMKTS. DEAD - DELIST.28/10/21 - MARKET VALUE	E	9877.23		NELES - MARKET VALUE	E	1661.37		PAGEGROUP - MARKET VALUE	E	1550.36		CMPG.DES ETS.MICH. - MARKET VALUE	E	11834.5		MELROSE INDUSTRIES - MARKET VALUE	E
LOGICA DEAD - 24/08/12 - MARKET VALUE	E	14017.8		MARKS & SPENCER GROUP - MARKET VALUE	E	12081		MATALAN DEAD - 22/12/06 - MARKET VALUE	E	2575.8		LONMIN DEAD - DELIST.28/06/19 - MARKET VALUE	E	1401.65		LVMH - MARKET VALUE	E	28832.8		MFE B - MARKET VALUE	E	11930.4		MFE B - MARKET VALUE	E	11859.5		MARKS & SPENCER GROUP - MARKET VALUE	E	18384.2		MTU AERO ENGINES (XET) HLDG. - MARKET VALUE	E	1592.76		PAGEGROUP - MARKET VALUE	E	1002.39		CMPG.DES ETS.MICH. - MARKET VALUE	E	8101.63		MICRO FOCUS INTL. - MARKET VALUE	E	824.02		MERCK KGAA (XET) - MARKET VALUE	E
LONMIN DEAD - DELIST.28/06/19 - MARKET VALUE	E	1802.61		MARSCHOLLEK PREF. (XET) DEAD - CONV.TO 295724 - MARKET VALUE	E	4969.8		MFE B - MARKET VALUE	E	10631		LONZA GROUP - MARKET VALUE	E	2731.2		METSA BOARD B - MARKET VALUE	E	1127.01		MEDIOBANCA BC.FIN - MARKET VALUE	E	10171.1		MEDIOBANCA BC.FIN - MARKET VALUE	E	13774.5		MARSTON'S - MARKET VALUE	E	1960.76		MUENCHENER RUCK. (XET) - MARKET VALUE	E	26219.5		CMPG.DES ETS.MICH. - MARKET VALUE	E	5654.17		MICRO FOCUS INTL. - MARKET VALUE	E	1247.02		MISYS DEAD - 01/06/12 - MARKET VALUE	E	1197.09		CECONOMY (XET) - MARKET VALUE	E
LONZA GROUP - MARKET VALUE	E	3548.01		MATALAN DEAD - 22/12/06 - MARKET VALUE	E	2972.97		MEDIOBANCA BC.FIN - MARKET VALUE	E	8735.09		DEUTSCHE LUFTHANSA (XET) - MARKET VALUE	E	3613.75		M6-METROPOLE TV - MARKET VALUE	E	3198.31		BANCA MEDIOLANUM - MARKET VALUE	E	3660.99		BANCA MEDIOLANUM - MARKET VALUE	E	4618.86		MEDA 'A' DEAD - 24/08/16 - MARKET VALUE	E	3198.06		NATIONAL BK.OF GREECE - MARKET VALUE	E	17990.4		MITCHELLS & BUTLERS - MARKET VALUE	E	1256.21		MISYS DEAD - 01/06/12 - MARKET VALUE	E	1482.94		MITCHELLS & BUTLERS - MARKET VALUE	E	1509.82		NELES - MARKET VALUE	E
DEUTSCHE LUFTHANSA (XET) - MARKET VALUE	E	8876.01		MFE B - MARKET VALUE	E	15332.3		BANCA MEDIOLANUM - MARKET VALUE	E	6764.43		LUXOTTICA DEAD - DELIST.05/03/19 - MARKET VALUE	E	4565.37		MAN (XET) DEAD - DELIST.01/09/21 - MARKET VALUE	E	4230.63		MEGGITT - MARKET VALUE	E	1632.11		MEGGITT - MARKET VALUE	E	2108.5		MFE B - MARKET VALUE	E	9875.06		NATIONAL EXPRESS GP. - MARKET VALUE	E	1861.01		MITIE GROUP - MARKET VALUE	E	786.73		MITCHELLS & BUTLERS - MARKET VALUE	E	1548.34		MITIE GROUP - MARKET VALUE	E	849.22		PAGEGROUP - MARKET VALUE	E
LVMH - MARKET VALUE	E	46118.6		MEDIOBANCA BC.FIN - MARKET VALUE	E	8123.37		MEDION (XET) - MARKET VALUE	E	1830.62		LVMH - MARKET VALUE	E	19058.5		MAN GROUP - MARKET VALUE	E	7776.02		MERCK KGAA (XET) - MARKET VALUE	E	3034.98		ATRIUM EUROPEAN RLST. - MARKET VALUE	E	2817		MEDIOBANCA BC.FIN - MARKET VALUE	E	14094.8		NATIONAL GRID - MARKET VALUE	E	22867.3		ORANGE BELGIUM - MARKET VALUE	E	2725.85		MITIE GROUP - MARKET VALUE	E	957.72		ORANGE BELGIUM - MARKET VALUE	E	2955.41		CMPG.DES ETS.MICH. - MARKET VALUE	E
M6-METROPOLE TV - MARKET VALUE	E	8592.63		BANCA MEDIOLANUM - MARKET VALUE	E	10345.3		MEGGITT - MARKET VALUE	E	1030.64		METSA BOARD B - MARKET VALUE	E	1014.31		TELENT DEAD - 07/01/08 - MARKET VALUE	E	1784.64		CECONOMY (XET) - MARKET VALUE	E	13295		MERCK KGAA (XET) - MARKET VALUE	E	4339		BANCA MEDIOLANUM - MARKET VALUE	E	4642.73		NATIXIS DEAD - DELIST.21/07/21 - MARKET VALUE	E	13772.4		MODERN TIMES GROUP MTG B - MARKET VALUE	E	1048.7		ORANGE BELGIUM - MARKET VALUE	E	2811.07		MODERN TIMES GROUP MTG B - MARKET VALUE	E	3090.8		MITCHELLS & BUTLERS - MARKET VALUE	E
MAN (XET) DEAD - DELIST.01/09/21 - MARKET VALUE	E	3838.85		MEDION (XET) - MARKET VALUE	E	2388		MERCK KGAA (XET) - MARKET VALUE	E	1474.65		MAN (XET) DEAD - DELIST.01/09/21 - MARKET VALUE	E	2307.74		MARKS & SPENCER GROUP - MARKET VALUE	E	9289.57		METROVACESA DEAD - 23/05/13 - MARKET VALUE	E	3009.32		CECONOMY (XET) - MARKET VALUE	E	14549.3		MEGGITT - MARKET VALUE	E	3072.25		QUADIENT - MARKET VALUE	E	2135.34		MONDI - MARKET VALUE	E	725.55		MODERN TIMES GROUP MTG B - MARKET VALUE	E	2776.09		MONDI - MARKET VALUE	E	2438.66		ORANGE BELGIUM - MARKET VALUE	E
MARCONI DEAD - EXCH SEE 26958F - MARKET VALUE	E	38027.3		MEGGITT - MARKET VALUE	E	1136.08		CECONOMY (XET) - MARKET VALUE	E	11054.8		MAN GROUP - MARKET VALUE	E	4690.26		MFE B - MARKET VALUE	E	11009		NELES - MARKET VALUE	E	1907.51		METROVACESA DEAD - 23/05/13 - MARKET VALUE	E	7445.71		ATRIUM EUROPEAN RLST. - MARKET VALUE	E	6362.99		NESTE - MARKET VALUE	E	4928.07		MORRISON(WM)SPMKTS. DEAD - DELIST.28/10/21 - MARKET VALUE	E	7318.18		MONDI - MARKET VALUE	E	1888.73		MORRISON(WM)SPMKTS. DEAD - DELIST.28/10/21 - MARKET VALUE	E	8707.38		MODERN TIMES GROUP MTG B - MARKET VALUE	E
WENDEL - MARKET VALUE	E	1412.8		MERCK KGAA (XET) - MARKET VALUE	E	1809.45		NELES - MARKET VALUE	E	1873.45		MARKS & SPENCER GROUP - MARKET VALUE	E	9586.84		MEDIOBANCA BC.FIN - MARKET VALUE	E	7559.91		HOWDEN JOINERY GP. - MARKET VALUE	E	932.64		NELES - MARKET VALUE	E	4724.18		MERCK KGAA (XET) - MARKET VALUE	E	6281.65		NESTLE 'N' - MARKET VALUE	E	120675		MTU AERO ENGINES (XET) HLDG. - MARKET VALUE	E	1326		MORRISON(WM)SPMKTS. DEAD - DELIST.28/10/21 - MARKET VALUE	E	8900.87		MTU AERO ENGINES (XET) HLDG. - MARKET VALUE	E	2704		MONDI - MARKET VALUE	E
MARKS & SPENCER GROUP - MARKET VALUE	E	11907		GEA GROUP (XET) - MARKET VALUE	E	2399.93		HOWDEN JOINERY GP. - MARKET VALUE	E	1426.58		MATALAN DEAD - 22/12/06 - MARKET VALUE	E	1142.94		BANCA MEDIOLANUM - MARKET VALUE	E	3976.66		GEA GROUP (XET) - MARKET VALUE	E	1691.69		CMPG.DES ETS.MICH. - MARKET VALUE	E	8424.02		CECONOMY (XET) - MARKET VALUE	E	18513.2		NEUF CEGETEL DEAD - 24/06/08 - MARKET VALUE	E	7586.32		MUENCHENER RUCK. (XET) - MARKET VALUE	E	20654.1		MTU AERO ENGINES (XET) HLDG. - MARKET VALUE	E	2148.9		MUENCHENER RUCK. (XET) - MARKET VALUE	E	20901.1		MORRISON(WM)SPMKTS. DEAD - DELIST.28/10/21 - MARKET VALUE	E
MARSCHOLLEK PREF. (XET) DEAD - CONV.TO 295724 - MARKET VALUE	E	7867.2		CECONOMY (XET) - MARKET VALUE	E	15705.7		GEA GROUP (XET) - MARKET VALUE	E	2086.1		MFE B - MARKET VALUE	E	9048.2		MEDION (XET) - MARKET VALUE	E	1685.97		CMPG.DES ETS.MICH. - MARKET VALUE	E	6756.39		MISYS DEAD - 01/06/12 - MARKET VALUE	E	1500.27		METROVACESA DEAD - 23/05/13 - MARKET VALUE	E	9244.81		NEXANS - MARKET VALUE	E	2231.93		NATIONAL BK.OF GREECE - MARKET VALUE	E	7916.66		MUENCHENER RUCK. (XET) - MARKET VALUE	E	21161.4		NATIONAL BK.OF GREECE - MARKET VALUE	E	5000.35		MTU AERO ENGINES (XET) HLDG. - MARKET VALUE	E
MATALAN DEAD - 22/12/06 - MARKET VALUE	E	3540.78		NELES - MARKET VALUE	E	1498.76		PAGEGROUP - MARKET VALUE	E	1169.97		MEDIOBANCA BC.FIN - MARKET VALUE	E	6461.95		MEGGITT - MARKET VALUE	E	1126.42		MICRONAS SEMICON.HLDG.R DEAD - 25/10/16 - MARKET VALUE	E	928.65		MITCHELLS & BUTLERS - MARKET VALUE	E	3442.36		NELES - MARKET VALUE	E	5741.07		NEXT - MARKET VALUE	E	3125.85		NATIONAL EXPRESS GP. - MARKET VALUE	E	445.11		NATIONAL BK.OF GREECE - MARKET VALUE	E	7545.52		NATIONAL EXPRESS GP. - MARKET VALUE	E	1504.14		MUENCHENER RUCK. (XET) - MARKET VALUE	E
MFE B - MARKET VALUE	E	22190		CMPG.DES ETS.MICH. - MARKET VALUE	E	5146.15		CMPG.DES ETS.MICH. - MARKET VALUE	E	5763.15		BANCA MEDIOLANUM - MARKET VALUE	E	3365.72		MERCK KGAA (XET) - MARKET VALUE	E	2165.62		MISYS DEAD - 01/06/12 - MARKET VALUE	E	1531.26		ARCELORMITTAL - MARKET VALUE	E	7738.66		PAGEGROUP - MARKET VALUE	E	2828.46		NKT - MARKET VALUE	E	1256.95		NATIONAL GRID - MARKET VALUE	E	16866.4		NATIONAL GRID - MARKET VALUE	E	19635.4		NATIONAL GRID - MARKET VALUE	E	26376.2		NATIONAL BK.OF GREECE - MARKET VALUE	E
MEDIOBANCA BC.FIN - MARKET VALUE	E	5410.79		MISYS DEAD - 01/06/12 - MARKET VALUE	E	5647.71		MISYS DEAD - 01/06/12 - MARKET VALUE	E	2436.56		MEDION (XET) - MARKET VALUE	E	1676.3		CECONOMY (XET) - MARKET VALUE	E	12021.2		MITCHELLS & BUTLERS - MARKET VALUE	E	2252.91		ORANGE BELGIUM - MARKET VALUE	E	4027.89		CMPG.DES ETS.MICH. - MARKET VALUE	E	13621.1		NOBEL BIOCARE HOLDING DEAD - 10/06/15 - MARKET VALUE	E	3027.68		NATIXIS DEAD - DELIST.21/07/21 - MARKET VALUE	E	5057.24		NATIXIS DEAD - DELIST.21/07/21 - MARKET VALUE	E	11321.4		NATIXIS DEAD - DELIST.21/07/21 - MARKET VALUE	E	11405.7		NATIONAL EXPRESS GP. - MARKET VALUE	E
BANCA MEDIOLANUM - MARKET VALUE	E	13177		MODERN TIMES GROUP MTG B - MARKET VALUE	E	1718.5		MLP (XET) - MARKET VALUE	E	5106.02		MEGGITT - MARKET VALUE	E	803.26		METROVACESA DEAD - 23/05/13 - MARKET VALUE	E	1797.26		MLP (XET) - MARKET VALUE	E	1003.46		MODERN TIMES GROUP MTG B - MARKET VALUE	E	2274.4		MISYS DEAD - 01/06/12 - MARKET VALUE	E	1816.97		NOKIA - MARKET VALUE	E	73859.4		QUADIENT - MARKET VALUE	E	2002.84		QUADIENT - MARKET VALUE	E	1863.95		QUADIENT - MARKET VALUE	E	2067.62		NATIONAL GRID - MARKET VALUE	E
MEDION (XET) - MARKET VALUE	E	2448		EDISON DEAD - 10/09/12 - MARKET VALUE	E	5421.59		O2 DEAD - T/O BY 14424J - MARKET VALUE	E	6679.05		MERCK KGAA (XET) - MARKET VALUE	E	1068.75		NELES - MARKET VALUE	E	1392.49		ORANGE BELGIUM - MARKET VALUE	E	4217.09		MORRISON(WM)SPMKTS. DEAD - DELIST.28/10/21 - MARKET VALUE	E	7157.44		MITCHELLS & BUTLERS - MARKET VALUE	E	4849.76		NOKIAN RENKAAT - MARKET VALUE	E	3457.25		NESTE - MARKET VALUE	E	2530.7		NESTE - MARKET VALUE	E	3128.12		NESTE - MARKET VALUE	E	3192.22		NATIXIS DEAD - DELIST.21/07/21 - MARKET VALUE	E
MEPC DEAD - 13/10/00 - MARKET VALUE	E	2647.34		MORRISON(WM)SPMKTS. DEAD - DELIST.28/10/21 - MARKET VALUE	E	4908.26		MODERN TIMES GROUP MTG B - MARKET VALUE	E	1025.85		CECONOMY (XET) - MARKET VALUE	E	7685.78		HOWDEN JOINERY GP. - MARKET VALUE	E	1445.84		MODERN TIMES GROUP MTG B - MARKET VALUE	E	1220.58		MUENCHENER RUCK. (XET) - MARKET VALUE	E	25605.1		ORANGE BELGIUM - MARKET VALUE	E	4091.78		NORDEA BANK - MARKET VALUE	E	28759.7		NESTLE 'N' - MARKET VALUE	E	94950.6		NESTLE 'N' - MARKET VALUE	E	134143		NESTLE 'N' - MARKET VALUE	E	145844		NCC B - MARKET VALUE	E
MERCK KGAA (XET) - MARKET VALUE	E	1485		MUENCHENER RUCK. (XET) - MARKET VALUE	E	55939.2		MORRISON(WM)SPMKTS. DEAD - DELIST.28/10/21 - MARKET VALUE	E	5736.26		METROVACESA DEAD - 23/05/13 - MARKET VALUE	E	1422.52		GEA GROUP (XET) - MARKET VALUE	E	2397.37		MORRISON(WM)SPMKTS. DEAD - DELIST.28/10/21 - MARKET VALUE	E	7604.07		NATIXIS DEAD - DELIST.21/07/21 - MARKET VALUE	E	10485		MODERN TIMES GROUP MTG B - MARKET VALUE	E	2267.5		NORSK HYDRO - MARKET VALUE	E	12807.4		NEXANS - MARKET VALUE	E	985.45		NEXANS - MARKET VALUE	E	1666.5		NEXANS - MARKET VALUE	E	2056.94		QUADIENT - MARKET VALUE	E
GEA GROUP (XET) - MARKET VALUE	E	3304.09		NATIONAL BK.OF GREECE - MARKET VALUE	E	10193.1		MUENCHENER RUCK. (XET) - MARKET VALUE	E	47468.9		NELES - MARKET VALUE	E	1196.28		CMPG.DES ETS.MICH. - MARKET VALUE	E	5735.48		MUENCHENER RUCK. (XET) - MARKET VALUE	E	19698		NATIONAL BK.OF GREECE - MARKET VALUE	E	13570.8		MORRISON(WM)SPMKTS. DEAD - DELIST.28/10/21 - MARKET VALUE	E	12426.8		NORTHUMBRIAN WATER GP. DEAD - 14/10/11 - MARKET VALUE	E	2140.75		NEXT - MARKET VALUE	E	3607.87		NEXT - MARKET VALUE	E	4974.14		NEXT - MARKET VALUE	E	4438.78		NESTE - MARKET VALUE	E
CECONOMY (XET) - MARKET VALUE	E	12652.7		NATIONAL EXPRESS GP. - MARKET VALUE	E	1837.12		MYTRAVEL GROUP DEAD - DELIST 18/06/07 - MARKET VALUE	E	1807.6		HOWDEN JOINERY GP. - MARKET VALUE	E	1109.86		MICRONAS SEMICON.HLDG.R DEAD - 25/10/16 - MARKET VALUE	E	1263.43		NATIXIS DEAD - DELIST.21/07/21 - MARKET VALUE	E	5472.22		NATIONAL EXPRESS GP. - MARKET VALUE	E	1970.57		MTU AERO ENGINES (XET) HLDG. - MARKET VALUE	E	2365		NOVARTIS 'R' - MARKET VALUE	E	87248.5		NOBEL BIOCARE HOLDING DEAD - 10/06/15 - MARKET VALUE	E	1935.3		NOBEL BIOCARE HOLDING DEAD - 10/06/15 - MARKET VALUE	E	2058.19		NOBEL BIOCARE HOLDING DEAD - 10/06/15 - MARKET VALUE	E	1825.01		NESTLE 'N' - MARKET VALUE	E
NELES - MARKET VALUE	E	1925.66		NATIONAL GRID - MARKET VALUE	E	13094.3		NATIXIS DEAD - DELIST.21/07/21 - MARKET VALUE	E	4107.91		GEA GROUP (XET) - MARKET VALUE	E	1643.36		MISYS DEAD - 01/06/12 - MARKET VALUE	E	1692.16		NATIONAL BK.OF GREECE - MARKET VALUE	E	8647.48		NATIONAL GRID - MARKET VALUE	E	22789.4		MUENCHENER RUCK. (XET) - MARKET VALUE	E	30474.5		NOVO NORDISK 'B' - MARKET VALUE	E	23348.4		NOKIA - MARKET VALUE	E	40932.3		NOKIA - MARKET VALUE	E	34228.9		NOKIA - MARKET VALUE	E	23574.5		NEXANS - MARKET VALUE	E
CMPG.DES ETS.MICH. - MARKET VALUE	E	4973.71		NESTLE 'N' - MARKET VALUE	E	92456.1		NATIONAL BK.OF GREECE - MARKET VALUE	E	4598.09		CMPG.DES ETS.MICH. - MARKET VALUE	E	4664.98		MITCHELLS & BUTLERS - MARKET VALUE	E	1965.17		NATIONAL EXPRESS GP. - MARKET VALUE	E	1696.64		QUADIENT - MARKET VALUE	E	2886.1		NATIONAL BK.OF GREECE - MARKET VALUE	E	19600.8		NOVOZYMES B - MARKET VALUE	E	3300.27		NOKIAN RENKAAT - MARKET VALUE	E	1508.15		NOKIAN RENKAAT - MARKET VALUE	E	2296.82		NOKIAN RENKAAT - MARKET VALUE	E	4500.69		NEXT - MARKET VALUE	E
MILLENNIUM & CPTH.HTLS. DEAD - DELIST.11/10/19 - MARKET VALUE	E	1975.83		NEXT - MARKET VALUE	E	4947.87		NATIONAL EXPRESS GP. - MARKET VALUE	E	1562.46		MISYS DEAD - 01/06/12 - MARKET VALUE	E	1623.48		MLP (XET) - MARKET VALUE	E	997.13		NATIONAL GRID - MARKET VALUE	E	23454.5		NESTE - MARKET VALUE	E	7312.62		NATIONAL EXPRESS GP. - MARKET VALUE	E	2785.73		OC OERLIKON CORPORATION - MARKET VALUE	E	3166.35		NORDEA BANK - MARKET VALUE	E	22865.7		NORDEA BANK - MARKET VALUE	E	29835.1		NORDEA BANK - MARKET VALUE	E	31366.5		NOBEL BIOCARE HOLDING DEAD - 10/06/15 - MARKET VALUE	E
MISYS DEAD - 01/06/12 - MARKET VALUE	E	7603.3		NH HOTEL GR - MARKET VALUE	E	1733.23		NATIONAL GRID - MARKET VALUE	E	14342.7		MITCHELLS & BUTLERS - MARKET VALUE	E	2282.57		O2 DEAD - T/O BY 14424J - MARKET VALUE	E	12878.1		QUADIENT - MARKET VALUE	E	2103.08		NESTLE 'N' - MARKET VALUE	E	98347.2		NATIONAL GRID - MARKET VALUE	E	30682.6		OLD MUTUAL LIMITED - MARKET VALUE	E	9092.06		NORSK HYDRO - MARKET VALUE	E	4237.65		NORSK HYDRO - MARKET VALUE	E	7433.49		NORSK HYDRO - MARKET VALUE	E	12378.3		NOKIA - MARKET VALUE	E
MOBILCOM (XET) DEAD - 05/03/07 - MARKET VALUE	E	9205.46		NOKIA - MARKET VALUE	E	176697		NESTLE 'N' - MARKET VALUE	E	106697		MLP (XET) - MARKET VALUE	E	807.84		ORANGE BELGIUM - MARKET VALUE	E	3380.34		NESTE - MARKET VALUE	E	4435.77		NEXT - MARKET VALUE	E	5894.22		NATIXIS DEAD - DELIST.21/07/21 - MARKET VALUE	E	24763.2		OMV - MARKET VALUE	E	14835		NORTHUMBRIAN WATER GP. DEAD - 14/10/11 - MARKET VALUE	E	1332.75		NORTHUMBRIAN WATER GP. DEAD - 14/10/11 - MARKET VALUE	E	1619.56		NORTHUMBRIAN WATER GP. DEAD - 14/10/11 - MARKET VALUE	E	2041.34		NOKIAN RENKAAT - MARKET VALUE	E
MODERN TIMES GROUP MTG B - MARKET VALUE	E	2509.08		NORDEA BANK - MARKET VALUE	E	19778.8		NEXT - MARKET VALUE	E	5633.33		O2 DEAD - T/O BY 14424J - MARKET VALUE	E	6751.79		MORRISON(WM)SPMKTS. DEAD - DELIST.28/10/21 - MARKET VALUE	E	9425.55		NESTLE 'N' - MARKET VALUE	E	83155		NOBEL BIOCARE HOLDING DEAD - 10/06/15 - MARKET VALUE	E	5120.23		QUADIENT - MARKET VALUE	E	3494.57		GREEK ORGANISATION OF FOOTBALL PROGNOSTICS - MARKET VALUE	E	8006.89		NOVARTIS 'R' - MARKET VALUE	E	76134.5		NOVARTIS 'R' - MARKET VALUE	E	100803		NOVARTIS 'R' - MARKET VALUE	E	109584		NORDEA BANK - MARKET VALUE	E
MORRISON(WM)SPMKTS. DEAD - DELIST.28/10/21 - MARKET VALUE	E	3801.01		NORSK HYDRO - MARKET VALUE	E	12920.3		NH HOTEL GR - MARKET VALUE	E	1709.32		MORRISON(WM)SPMKTS. DEAD - DELIST.28/10/21 - MARKET VALUE	E	4131.41		MUENCHENER RUCK. (XET) - MARKET VALUE	E	20575		NEXT - MARKET VALUE	E	5657.7		NOKIA - MARKET VALUE	E	73909.1		NESTE - MARKET VALUE	E	6910.07		ORIFLAME COSMETICS SDR DEAD - 03/07/15 - MARKET VALUE	E	2654.35		NOVO NORDISK 'B' - MARKET VALUE	E	19262.8		NOVO NORDISK 'B' - MARKET VALUE	E	32536.8		NOVO NORDISK 'B' - MARKET VALUE	E	43059.3		NORSK HYDRO - MARKET VALUE	E
MUENCHENER RUCK. (XET) - MARKET VALUE	E	57862.6		NORTHERN FOODS DEAD - 13/05/11 - MARKET VALUE	E	1121.68		NOBEL BIOCARE DEAD - SEE 25706M - MARKET VALUE	E	1666.49		MUENCHENER RUCK. (XET) - MARKET VALUE	E	16258.7		NATIXIS DEAD - DELIST.21/07/21 - MARKET VALUE	E	4444.17		NH HOTEL GR - MARKET VALUE	E	1131.98		NOKIAN RENKAAT - MARKET VALUE	E	1671.06		NESTLE 'N' - MARKET VALUE	E	117343		ORKLA - MARKET VALUE	E	9357.25		NOVOZYMES B - MARKET VALUE	E	2760.52		NOVOZYMES B - MARKET VALUE	E	4869.17		NOVOZYMES B - MARKET VALUE	E	6365.32		NOVARTIS 'R' - MARKET VALUE	E
NATIONAL BK.OF GREECE - MARKET VALUE	E	10426.8		NORTHERN ROCK DEAD - 25/02/08 - MARKET VALUE	E	3711.49		NOKIA - MARKET VALUE	E	87100.6		NATIXIS DEAD - DELIST.21/07/21 - MARKET VALUE	E	3567.71		NATIONAL BK.OF GREECE - MARKET VALUE	E	6498.87		NOBEL BIOCARE HOLDING DEAD - 10/06/15 - MARKET VALUE	E	4348.5		NORDEA BANK - MARKET VALUE	E	27768.4		NEXANS - MARKET VALUE	E	2728.61		HELLENIC TELECOM.ORG. - MARKET VALUE	E	9508.91		NUTRECO DEAD - 17/04/15 - MARKET VALUE	E	910.25		NUTRECO DEAD - 17/04/15 - MARKET VALUE	E	1650.75		NUTRECO DEAD - 17/04/15 - MARKET VALUE	E	1850.4		NOVO NORDISK 'B' - MARKET VALUE	E
NATIONAL GRID - MARKET VALUE	E	13496.7		NOVAR DEAD - T/O BY 14305X - MARKET VALUE	E	1250.33		NORDEA BANK - MARKET VALUE	E	18573.6		NATIONAL BK.OF GREECE - MARKET VALUE	E	3088.51		NATIONAL EXPRESS GP. - MARKET VALUE	E	1362.15		NOKIA - MARKET VALUE	E	55200.3		NORSK HYDRO - MARKET VALUE	E	32204.7		NEXT - MARKET VALUE	E	8013.86		OUTOKUMPU 'A' - MARKET VALUE	E	5821.18		OSTERREICHISCHE POST - MARKET VALUE	E	1553.3		OLD MUTUAL LIMITED - MARKET VALUE	E	7294.18		OLD MUTUAL LIMITED - MARKET VALUE	E	8508.13		NOVOZYMES B - MARKET VALUE	E
INTERNATIONAL POWER DEAD - 02/07/12 - MARKET VALUE	E	5713.26		NOVARTIS 'R' - MARKET VALUE	E	124900		NORSK HYDRO - MARKET VALUE	E	15123.7		NATIONAL EXPRESS GP. - MARKET VALUE	E	963.27		NATIONAL GRID - MARKET VALUE	E	19606.9		NOKIAN RENKAAT - MARKET VALUE	E	1551.85		NORSKE SKOGINDUSTRIER DEAD - DELIST.05/02/18 - MARKET VALUE	E	2363.51		NOBEL BIOCARE HOLDING DEAD - 10/06/15 - MARKET VALUE	E	6976.3		METSO OUTOTEC - MARKET VALUE	E	1779.54		OLD MUTUAL LIMITED - MARKET VALUE	E	4022.15		OMV - MARKET VALUE	E	8235		OMV - MARKET VALUE	E	9360		NUTRECO DEAD - 17/04/15 - MARKET VALUE	E
NESTLE 'N' - MARKET VALUE	E	77708.1		NOVO NORDISK 'B' - MARKET VALUE	E	13301.1		NORSKE SKOGINDUSTRIER DEAD - DELIST.05/02/18 - MARKET VALUE	E	2781.64		NATIONAL GRID - MARKET VALUE	E	17981.7		QUADIENT - MARKET VALUE	E	1414.03		NORDEA BANK - MARKET VALUE	E	21031.6		NORTHERN ROCK DEAD - 25/02/08 - MARKET VALUE	E	6557.78		NOKIA - MARKET VALUE	E	74506.7		SOLOCAL GROUP - MARKET VALUE	E	3679.24		OMV - MARKET VALUE	E	7119		GREEK ORGANISATION OF FOOTBALL PROGNOSTICS - MARKET VALUE	E	4893.46		GREEK ORGANISATION OF FOOTBALL PROGNOSTICS - MARKET VALUE	E	4619.12		NYRSTAR - MARKET VALUE	E
TELE2 B - MARKET VALUE	E	7008.8		NOVOZYMES B - MARKET VALUE	E	1738.07		NORTHERN FOODS DEAD - 13/05/11 - MARKET VALUE	E	1685.53		QUADIENT - MARKET VALUE	E	993.4		NESTLE 'N' - MARKET VALUE	E	86285.8		NORSK HYDRO - MARKET VALUE	E	16222.5		NORTHUMBRIAN WATER GP. DEAD - 14/10/11 - MARKET VALUE	E	1901.6		NOKIAN RENKAAT - MARKET VALUE	E	2789.13		PANALPINA WELTTRANSPORT HOLDING - MARKET VALUE	E	2074.81		GREEK ORGANISATION OF FOOTBALL PROGNOSTICS - MARKET VALUE	E	7477.36		ORIFLAME COSMETICS SDR DEAD - 03/07/15 - MARKET VALUE	E	2408.58		ORIFLAME COSMETICS SDR DEAD - 03/07/15 - MARKET VALUE	E	2095.02		OLD MUTUAL LIMITED - MARKET VALUE	E
ALLIED DOMECQ DEAD - EX.INTO 923539 - MARKET VALUE	E	5757.49		NUMICO (KON.) DEAD - TAKEOVER 912833 - MARKET VALUE	E	7149.28		NORTHERN ROCK DEAD - 25/02/08 - MARKET VALUE	E	4822.98		NESTLE 'N' - MARKET VALUE	E	70930.4		NEXT - MARKET VALUE	E	5489.52		NORSKE SKOGINDUSTRIER DEAD - DELIST.05/02/18 - MARKET VALUE	E	1784.36		NOVARTIS 'R' - MARKET VALUE	E	120382		NORDEA BANK - MARKET VALUE	E	32867.7		PARGESA 'B' DEAD - DELIST.23/11/20 - MARKET VALUE	E	5811.47		ORIFLAME COSMETICS SDR DEAD - 03/07/15 - MARKET VALUE	E	1786.12		ORION B - MARKET VALUE	E	1301.05		ORION B - MARKET VALUE	E	1586.79		OMV - MARKET VALUE	E
DIXONS RETAIL DEAD - 07/08/14 - MARKET VALUE	E	8878.62		NUTRECO DEAD - 17/04/15 - MARKET VALUE	E	1535.96		NOVAR DEAD - T/O BY 14305X - MARKET VALUE	E	1057.47		NEXT - MARKET VALUE	E	3790.7		NH HOTEL GR - MARKET VALUE	E	1055.48		NORTHERN FOODS DEAD - 13/05/11 - MARKET VALUE	E	1107.75		NOVO NORDISK 'B' - MARKET VALUE	E	15598.6		NORSK HYDRO - MARKET VALUE	E	34084.8		PARMALAT DEAD - DELIST.05/03/19 - MARKET VALUE	E	3731.02		ORION B - MARKET VALUE	E	987.99		ORKLA - MARKET VALUE	E	6502.25		ORKLA - MARKET VALUE	E	6988.35		GREEK ORGANISATION OF FOOTBALL PROGNOSTICS - MARKET VALUE	E
SCOTTISH POWER DEAD - EX.INTO 15299K - MARKET VALUE	E	16805.8		AMERSHAM DEAD - DELIST 08/04/04 - MARKET VALUE	E	5667.01		NOVARTIS 'R' - MARKET VALUE	E	134042		NH HOTEL GR - MARKET VALUE	E	964.63		NOBEL BIOCARE HOLDING DEAD - 10/06/15 - MARKET VALUE	E	2857.82		NORTHERN ROCK DEAD - 25/02/08 - MARKET VALUE	E	4620.65		NOVOZYMES B - MARKET VALUE	E	3661.96		NORSKE SKOGINDUSTRIER DEAD - DELIST.05/02/18 - MARKET VALUE	E	2124.11		PEARSON - MARKET VALUE	E	6953.51		ORKLA - MARKET VALUE	E	5655.39		HELLENIC TELECOM.ORG. - MARKET VALUE	E	4112.36		HELLENIC TELECOM.ORG. - MARKET VALUE	E	3931.01		ORIFLAME COSMETICS SDR DEAD - 03/07/15 - MARKET VALUE	E
NEXT - MARKET VALUE	E	3173.35		OCE DEAD - 14/02/12 - MARKET VALUE	E	1199.4		NOVO NORDISK 'B' - MARKET VALUE	E	11237.2		NOBEL BIOCARE HOLDING DEAD - 10/06/15 - MARKET VALUE	E	1261.52		NOKIA - MARKET VALUE	E	55125.6		NORTHUMBRIAN WATER GP. DEAD - 14/10/11 - MARKET VALUE	E	1449.05		OCE DEAD - 14/02/12 - MARKET VALUE	E	1151.14		NORTHERN ROCK DEAD - 25/02/08 - MARKET VALUE	E	6598.03		PENNON GROUP - MARKET VALUE	E	2832.32		HELLENIC TELECOM.ORG. - MARKET VALUE	E	5685.74		OUTOKUMPU 'A' - MARKET VALUE	E	2936.15		OUTOKUMPU 'A' - MARKET VALUE	E	2049.81		ORION B - MARKET VALUE	E
NOKIA - MARKET VALUE	E	303788		OLD MUTUAL LIMITED - MARKET VALUE	E	8523.04		NOVOZYMES B - MARKET VALUE	E	1786.53		NOKIA - MARKET VALUE	E	69796.6		NORDEA BANK - MARKET VALUE	E	16574.3		NOVARTIS 'R' - MARKET VALUE	E	101131		OLD MUTUAL LIMITED - MARKET VALUE	E	15344.1		NORTHUMBRIAN WATER GP. DEAD - 14/10/11 - MARKET VALUE	E	2478.74		PERNOD-RICARD - MARKET VALUE	E	16147.2		OUTOKUMPU 'A' - MARKET VALUE	E	2072.91		SOLOCAL GROUP - MARKET VALUE	E	2635.07		METSO OUTOTEC - MARKET VALUE	E	1982.29		ORKLA - MARKET VALUE	E
NORDEA BANK - MARKET VALUE	E	20256.8		TELECOM ITALIA - MARKET VALUE	E	18699.4		NUTRECO DEAD - 17/04/15 - MARKET VALUE	E	1191.59		NORDEA BANK - MARKET VALUE	E	13726.1		NORSK HYDRO - MARKET VALUE	E	13060.4		NOVO NORDISK 'B' - MARKET VALUE	E	11641.3		OMV - MARKET VALUE	E	16785		NOVARTIS 'R' - MARKET VALUE	E	112481		PERSIMMON - MARKET VALUE	E	2237.57		SOLOCAL GROUP - MARKET VALUE	E	2323.74		PARGESA 'B' DEAD - DELIST.23/11/20 - MARKET VALUE	E	4708.03		FLUTTER (DUB) ENTERTAINMENT - MARKET VALUE	E	1606.47		METSO OUTOTEC - MARKET VALUE	E
NORSK HYDRO - MARKET VALUE	E	10946.9		OMX DEAD - 05/05/08 - MARKET VALUE	E	1788.43		OCE DEAD - 14/02/12 - MARKET VALUE	E	1197.22		NORSK HYDRO - MARKET VALUE	E	9988.75		NORSKE SKOGINDUSTRIER DEAD - DELIST.05/02/18 - MARKET VALUE	E	2007.07		NOVOZYMES B - MARKET VALUE	E	2330.22		GREEK ORGANISATION OF FOOTBALL PROGNOSTICS - MARKET VALUE	E	9416.88		NOVO NORDISK 'B' - MARKET VALUE	E	20957		PETROFAC - MARKET VALUE	E	2725.66		PARGESA 'B' DEAD - DELIST.23/11/20 - MARKET VALUE	E	3732.69		PARMALAT DEAD - DELIST.05/03/19 - MARKET VALUE	E	3460.73		SOLOCAL GROUP - MARKET VALUE	E	1993.59		FLUTTER (DUB) ENTERTAINMENT - MARKET VALUE	E
NORTHERN ROCK DEAD - 25/02/08 - MARKET VALUE	E	2356.27		OMV - MARKET VALUE	E	2565		OLD MUTUAL LIMITED - MARKET VALUE	E	6735.03		NORSKE SKOGINDUSTRIER DEAD - DELIST.05/02/18 - MARKET VALUE	E	1575.26		NORTHERN FOODS DEAD - 13/05/11 - MARKET VALUE	E	1200.24		O2 DEAD - T/O BY 14424J - MARKET VALUE	E	15047.9		ORION B - MARKET VALUE	E	1553.64		NOVOZYMES B - MARKET VALUE	E	4105.82		PGS - MARKET VALUE	E	3240.16		PARMALAT DEAD - DELIST.05/03/19 - MARKET VALUE	E	2562.09		PARTNERS GROUP HOLDING - MARKET VALUE	E	2693.12		PANDORA - MARKET VALUE	E	4048.67		PARGESA 'B' DEAD - DELIST.23/11/20 - MARKET VALUE	E
NOVARTIS 'R' - MARKET VALUE	E	113086		ORKLA - MARKET VALUE	E	4513.13		TELECOM ITALIA - MARKET VALUE	E	10640.5		NORTHERN FOODS DEAD - 13/05/11 - MARKET VALUE	E	953.18		NORTHERN ROCK DEAD - 25/02/08 - MARKET VALUE	E	4645.96		OCE DEAD - 14/02/12 - MARKET VALUE	E	1000.1		ORKLA - MARKET VALUE	E	8867.11		OC OERLIKON CORPORATION - MARKET VALUE	E	5681.53		PETROPLUS DEAD - 24/05/12 - MARKET VALUE	E	2683.72		PARTNERS GROUP HOLDING - MARKET VALUE	E	1771.76		PEARSON - MARKET VALUE	E	9857.19		PARGESA 'B' DEAD - DELIST.23/11/20 - MARKET VALUE	E	5406.68		PARTNERS GROUP HOLDING - MARKET VALUE	E
NOVO NORDISK 'B' - MARKET VALUE	E	10195.8		HELLENIC TELECOM.ORG. - MARKET VALUE	E	8447.94		OMX DEAD - 05/05/08 - MARKET VALUE	E	870.73		NORTHERN ROCK DEAD - 25/02/08 - MARKET VALUE	E	4273.09		NORTHUMBRIAN WATER GP. DEAD - 14/10/11 - MARKET VALUE	E	873.87		OLD MUTUAL LIMITED - MARKET VALUE	E	7146.55		HELLENIC TELECOM.ORG. - MARKET VALUE	E	8830.48		POHJOLA PANKKI A DEAD - 01/10/14 - MARKET VALUE	E	2232.32		PEUGEOT DEAD - CONT SEE.99278Y - MARKET VALUE	E	10877.6		PEARSON - MARKET VALUE	E	6372.78		PENNON GROUP - MARKET VALUE	E	3186.72		PARMALAT DEAD - DELIST.05/03/19 - MARKET VALUE	E	4452.56		PEARSON - MARKET VALUE	E
NRJ DEAD - 11/10/2002 - MARKET VALUE	E	3686.32		OXFORD GLYCOSCIENCES DEAD - 21/07/03 - MARKET VALUE	E	878.08		OMV - MARKET VALUE	E	2837.7		NOVAR DEAD - T/O BY 14305X - MARKET VALUE	E	690.72		NOVAR DEAD - T/O BY 14305X - MARKET VALUE	E	818.95		OMV - MARKET VALUE	E	7126.5		OUTOKUMPU 'A' - MARKET VALUE	E	3570.63		OLD MUTUAL LIMITED - MARKET VALUE	E	13791.9		PHILIPS ELTN.KONINKLIJKE - MARKET VALUE	E	26661.5		PENNON GROUP - MARKET VALUE	E	2773.91		PERNOD-RICARD - MARKET VALUE	E	16965		PARTNERS GROUP HOLDING - MARKET VALUE	E	3840.93		PENNON GROUP - MARKET VALUE	E
NUMICO (KON.) DEAD - TAKEOVER 912833 - MARKET VALUE	E	5988.68		CARNIVAL - MARKET VALUE	E	3850.62		ORANGE DEAD - TAKEOVER 885569 - MARKET VALUE	E	29128.1		NOVARTIS 'R' - MARKET VALUE	E	96230.2		NOVARTIS 'R' - MARKET VALUE	E	101000		OMX DEAD - 05/05/08 - MARKET VALUE	E	1094.2		SOLOCAL GROUP - MARKET VALUE	E	6102.7		OMV - MARKET VALUE	E	13961.1		PIRAEUS FINANCIAL HOLDINGS - MARKET VALUE	E	7665.88		PERNOD-RICARD - MARKET VALUE	E	11632		PERSIMMON - MARKET VALUE	E	1657.87		PEARSON - MARKET VALUE	E	10499.2		PERNOD-RICARD - MARKET VALUE	E
HIWAVE TECHNOLOGIES DEAD - 08/03/13 - MARKET VALUE	E	1329.92		PACE DEAD - 05/01/16 - MARKET VALUE	E	1942.71		ORKLA - MARKET VALUE	E	4537.23		NOVO NORDISK 'B' - MARKET VALUE	E	9727.08		NOVO NORDISK 'B' - MARKET VALUE	E	12012		GREEK ORGANISATION OF FOOTBALL PROGNOSTICS - MARKET VALUE	E	6501.21		PARGESA 'B' DEAD - DELIST.23/11/20 - MARKET VALUE	E	6237.58		GREEK ORGANISATION OF FOOTBALL PROGNOSTICS - MARKET VALUE	E	8855.43		PIRELLI DEAD - 06/11/15 - MARKET VALUE	E	2846.62		PERSIMMON - MARKET VALUE	E	1275.53		PETROFAC - MARKET VALUE	E	4541.82		PENNON GROUP - MARKET VALUE	E	3970.3		PERSIMMON - MARKET VALUE	E
AMERSHAM DEAD - DELIST 08/04/04 - MARKET VALUE	E	5599.31		VODAFONE-PANAFON DEAD - DELIST.16/07/04 - MARKET VALUE	E	3638.75		HELLENIC TELECOM.ORG. - MARKET VALUE	E	8679.8		NOVOZYMES B - MARKET VALUE	E	1428.75		NOVOZYMES B - MARKET VALUE	E	2255.99		ORKLA - MARKET VALUE	E	5536.57		PARMALAT DEAD - DELIST.05/03/19 - MARKET VALUE	E	4361.51		ORKLA - MARKET VALUE	E	12377.6		POHJOLA PANKKI A DEAD - 01/10/14 - MARKET VALUE	E	2134.97		PETROFAC - MARKET VALUE	E	2220.68		PGS - MARKET VALUE	E	2063.1		PERNOD-RICARD - MARKET VALUE	E	18060.3		PETROFAC - MARKET VALUE	E
EXEL DEAD - EX.INTO 280598 - MARKET VALUE	E	3116.87		PARMALAT DEAD - 03/10/05 - MARKET VALUE	E	2400.55		CARNIVAL - MARKET VALUE	E	5365.91		OCE DEAD - 14/02/12 - MARKET VALUE	E	724.27		OCE DEAD - 14/02/12 - MARKET VALUE	E	1241.75		HELLENIC TELECOM.ORG. - MARKET VALUE	E	7123.25		BWIN PARTY DIGITAL ENTM. DEAD - 02/02/16 - MARKET VALUE	E	9021.45		HELLENIC TELECOM.ORG. - MARKET VALUE	E	10714.7		PORSCHE AML.HLDG. (XET) PREF. - MARKET VALUE	E	10902.5		PGS - MARKET VALUE	E	671.31		PETROPAVLOVSK - MARKET VALUE	E	2467.67		PERSIMMON - MARKET VALUE	E	1632.1		PGS - MARKET VALUE	E
VERBUND - MARKET VALUE	E	1645.97		PEARSON - MARKET VALUE	E	18919.6		PACE DEAD - 05/01/16 - MARKET VALUE	E	326.79		OLD MUTUAL LIMITED - MARKET VALUE	E	4918.31		OLD MUTUAL LIMITED - MARKET VALUE	E	5510.98		OUTOKUMPU 'A' - MARKET VALUE	E	1981.07		PEARSON - MARKET VALUE	E	8931.71		OUTOKUMPU 'A' - MARKET VALUE	E	4541.58		PHAROL SGPS - MARKET VALUE	E	7375.8		PETROPLUS DEAD - 24/05/12 - MARKET VALUE	E	902.79		PETROPLUS DEAD - 24/05/12 - MARKET VALUE	E	1165.99		PETROFAC - MARKET VALUE	E	5855.64		PETROPAVLOVSK - MARKET VALUE	E
OLD MUTUAL LIMITED - MARKET VALUE	E	8622.87		PECHINEY DEAD - DELIST 06/02/04 - MARKET VALUE	E	4813.54		PARGESA 'B' DEAD - DELIST.23/11/20 - MARKET VALUE	E	3602.18		TELECOM ITALIA - MARKET VALUE	E	9013.73		OMX DEAD - 05/05/08 - MARKET VALUE	E	1294.61		SOLOCAL GROUP - MARKET VALUE	E	5232.87		PENNON GROUP - MARKET VALUE	E	2288.99		SOLOCAL GROUP - MARKET VALUE	E	4733.84		KERING - MARKET VALUE	E	10998.5		PEUGEOT DEAD - CONT SEE.99278Y - MARKET VALUE	E	4130.95		PEUGEOT DEAD - CONT SEE.99278Y - MARKET VALUE	E	5296.52		PGS - MARKET VALUE	E	2318.36		PEUGEOT DEAD - CONT SEE.99278Y - MARKET VALUE	E
TELECOM ITALIA - MARKET VALUE	E	19117.9		PENINSULAR & OR.STM.NAV DEAD - 09/03/06 - MARKET VALUE	E	2832.8		PARMALAT DEAD - 03/10/05 - MARKET VALUE	E	3134.29		OMEGA PHARMA DEAD - 06/02/12 - MARKET VALUE	E	627.82		OMV - MARKET VALUE	E	4212		PARGESA 'B' DEAD - DELIST.23/11/20 - MARKET VALUE	E	4566.15		PERNOD-RICARD - MARKET VALUE	E	14519.2		PARGESA 'B' DEAD - DELIST.23/11/20 - MARKET VALUE	E	6269.49		PREMIER FOODS - MARKET VALUE	E	1399.46		PHILIPS ELTN.KONINKLIJKE - MARKET VALUE	E	13380.4		PHILIPS ELTN.KONINKLIJKE - MARKET VALUE	E	25125.3		PETROPAVLOVSK - MARKET VALUE	E	1881.76		PHILIPS ELTN.KONINKLIJKE - MARKET VALUE	E
OMX DEAD - 05/05/08 - MARKET VALUE	E	4122.76		PENNON GROUP - MARKET VALUE	E	1282.55		PEARSON - MARKET VALUE	E	11040.1		OMV - MARKET VALUE	E	2899.8		GREEK ORGANISATION OF FOOTBALL PROGNOSTICS - MARKET VALUE	E	5135.89		PEARSON - MARKET VALUE	E	7523.41		PERSIMMON - MARKET VALUE	E	5636.21		PARMALAT DEAD - DELIST.05/03/19 - MARKET VALUE	E	5384.54		HARBOUR ENERGY - MARKET VALUE	E	1664.37		PIRAEUS FINANCIAL HOLDINGS - MARKET VALUE	E	2306.8		PIRAEUS FINANCIAL HOLDINGS - MARKET VALUE	E	1876.4		PEUGEOT DEAD - CONT SEE.99278Y - MARKET VALUE	E	7220.41		PIRELLI DEAD - 06/11/15 - MARKET VALUE	E
OMV - MARKET VALUE	E	2443.77		PERNOD-RICARD - MARKET VALUE	E	4389.73		PECHINEY DEAD - DELIST 06/02/04 - MARKET VALUE	E	4557.84		ORANGE DEAD - TAKEOVER 885569 - MARKET VALUE	E	34279.9		ORKLA - MARKET VALUE	E	4303.98		PENINSULAR & OR.STM.NAV DEAD - 09/03/06 - MARKET VALUE	E	2954.83		PGS - MARKET VALUE	E	2747.12		PEARSON - MARKET VALUE	E	10281		PROSAFE - MARKET VALUE	E	2633.29		PIRELLI DEAD - 06/11/15 - MARKET VALUE	E	1558.18		PIRELLI DEAD - 06/11/15 - MARKET VALUE	E	2354.91		PHILIPS ELTN.KONINKLIJKE - MARKET VALUE	E	20361.1		POHJOLA PANKKI A DEAD - 01/10/14 - MARKET VALUE	E
ORKLA - MARKET VALUE	E	3760.06		PERSIMMON - MARKET VALUE	E	1611.06		PENINSULAR & OR.STM.NAV DEAD - 09/03/06 - MARKET VALUE	E	3202.99		ORION B - MARKET VALUE	E	576.53		HELLENIC TELECOM.ORG. - MARKET VALUE	E	6159.54		PENNON GROUP - MARKET VALUE	E	1846.38		PEUGEOT DEAD - CONT SEE.99278Y - MARKET VALUE	E	12188.4		PENNON GROUP - MARKET VALUE	E	3187.88		#ERROR		$$ER: 2361,NO DATA AVAILABLE		POHJOLA PANKKI A DEAD - 01/10/14 - MARKET VALUE	E	1416.7		POHJOLA PANKKI A DEAD - 01/10/14 - MARKET VALUE	E	2085.96		PIRAEUS FINANCIAL HOLDINGS - MARKET VALUE	E	1246.23		PORSCHE AML.HLDG. (XET) PREF. - MARKET VALUE	E
OUTOKUMPU 'A' - MARKET VALUE	E	1581.53		PGS - MARKET VALUE	E	1233.72		PENNON GROUP - MARKET VALUE	E	1504.88		ORKLA - MARKET VALUE	E	3333.27		OUTOKUMPU 'A' - MARKET VALUE	E	2330.88		PERNOD-RICARD - MARKET VALUE	E	8303.01		PHILIPS ELTN.KONINKLIJKE - MARKET VALUE	E	35744.4		PERNOD-RICARD - MARKET VALUE	E	17268.8		PROSIEBENSAT 1 (XET) MEDIA - MARKET VALUE	E	1144.31		PORSCHE AML.HLDG. (XET) PREF. - MARKET VALUE	E	4776.62		PORSCHE AML.HLDG. (XET) PREF. - MARKET VALUE	E	3737.12		PIRELLI DEAD - 06/11/15 - MARKET VALUE	E	3320.67		PHAROL SGPS - MARKET VALUE	E
PACE DEAD - 05/01/16 - MARKET VALUE	E	2827.72		PEUGEOT DEAD - CONT SEE.99278Y - MARKET VALUE	E	14699.6		PERNOD-RICARD - MARKET VALUE	E	5790.94		HELLENIC TELECOM.ORG. - MARKET VALUE	E	4899.4		PARGESA 'B' DEAD - DELIST.23/11/20 - MARKET VALUE	E	3435.83		PERSIMMON - MARKET VALUE	E	2899.66		SONOVA N - MARKET VALUE	E	3299.76		PERSIMMON - MARKET VALUE	E	6132.33		PROVIDENT FINANCIAL - MARKET VALUE	E	1502.28		PHAROL SGPS - MARKET VALUE	E	5208.73		PHAROL SGPS - MARKET VALUE	E	6858.31		POHJOLA PANKKI A DEAD - 01/10/14 - MARKET VALUE	E	2494.12		POSTNL - MARKET VALUE	E
VODAFONE-PANAFON DEAD - DELIST.16/07/04 - MARKET VALUE	E	7133.85		PHILIPS ELTN.KONINKLIJKE - MARKET VALUE	E	46904.7		PERSIMMON - MARKET VALUE	E	2123.82		OUTOKUMPU 'A' - MARKET VALUE	E	1243.04		PEARSON - MARKET VALUE	E	7838.05		PEUGEOT DEAD - CONT SEE.99278Y - MARKET VALUE	E	11187.9		PILKINGTON DEAD - 16/06/06 - MARKET VALUE	E	3127.18		PGS - MARKET VALUE	E	3702.12		PRUDENTIAL - MARKET VALUE	E	22989.7		KERING - MARKET VALUE	E	7397.16		KERING - MARKET VALUE	E	13006		PORSCHE AML.HLDG. (XET) PREF. - MARKET VALUE	E	7510.78		KERING - MARKET VALUE	E
PARMALAT DEAD - 03/10/05 - MARKET VALUE	E	1735.43		SONOVA N - MARKET VALUE	E	2295.51		PGS - MARKET VALUE	E	696.96		PARGESA 'B' DEAD - DELIST.23/11/20 - MARKET VALUE	E	2670.94		PENINSULAR & OR.STM.NAV DEAD - 09/03/06 - MARKET VALUE	E	2368.22		PHILIPS ELTN.KONINKLIJKE - MARKET VALUE	E	25084.3		PIRELLI DEAD - 06/11/15 - MARKET VALUE	E	4065.27		PETROPLUS DEAD - 24/05/12 - MARKET VALUE	E	4158.94		PSP SWISS PROPERTY AG - MARKET VALUE	E	1908.86		HARBOUR ENERGY - MARKET VALUE	E	1375.12		HARBOUR ENERGY - MARKET VALUE	E	1713.15		PHAROL SGPS - MARKET VALUE	E	7530.7		HARBOUR ENERGY - MARKET VALUE	E
PEARSON - MARKET VALUE	E	25073.5		PILKINGTON DEAD - 16/06/06 - MARKET VALUE	E	2399.71		PEUGEOT DEAD - CONT SEE.99278Y - MARKET VALUE	E	14561.9		PARMALAT DEAD - 03/10/05 - MARKET VALUE	E	1892.35		PENNON GROUP - MARKET VALUE	E	1287.06		SONOVA N - MARKET VALUE	E	1760.45		PORSCHE AML.HLDG. (XET) PREF. - MARKET VALUE	E	6860.26		PEUGEOT DEAD - CONT SEE.99278Y - MARKET VALUE	E	14025.5		PUBLIC POWER - MARKET VALUE	E	6342.3		PROSAFE - MARKET VALUE	E	726.53		PROSAFE - MARKET VALUE	E	978.58		POSTNL - MARKET VALUE	E	6231.43		PROSIEBENSAT 1 (XET) MEDIA - MARKET VALUE	E
PECHINEY DEAD - DELIST 06/02/04 - MARKET VALUE	E	3943.76		KERING - MARKET VALUE	E	23233.2		PHILIPS ELTN.KONINKLIJKE - MARKET VALUE	E	45154.3		PEARSON - MARKET VALUE	E	5807.45		PERNOD-RICARD - MARKET VALUE	E	7591.12		PILKINGTON DEAD - 16/06/06 - MARKET VALUE	E	2060.36		PHAROL SGPS - MARKET VALUE	E	11345		PHILIPS ELTN.KONINKLIJKE - MARKET VALUE	E	34513.3		PUBLICIS GROUPE - MARKET VALUE	E	5089.05		PROVIDENT FINANCIAL - MARKET VALUE	E	1240.52		PROVIDENT FINANCIAL - MARKET VALUE	E	1314.08		KERING - MARKET VALUE	E	15295.6		PROVIDENT FINANCIAL - MARKET VALUE	E
PENINSULAR & OR.STM.NAV DEAD - 09/03/06 - MARKET VALUE	E	7276.1		PIRELLI SPA DEAD - DELIST.04/08/03 - MARKET VALUE	E	6957.35		SONOVA N - MARKET VALUE	E	1209.47		PECHINEY DEAD - DELIST 06/02/04 - MARKET VALUE	E	2043.68		PERSIMMON - MARKET VALUE	E	2781.31		PILLAR PROPERTY DEAD - DELIST 29/07/05 - MARKET VALUE	E	997.37		KERING - MARKET VALUE	E	12369.3		SONOVA N - MARKET VALUE	E	4264.44		PUMA (XET) - MARKET VALUE	E	3697.65		PRUDENTIAL - MARKET VALUE	E	11083.9		PRUDENTIAL - MARKET VALUE	E	16974.4		HARBOUR ENERGY - MARKET VALUE	E	2611.23		PRUDENTIAL - MARKET VALUE	E
PERLOS DEAD - 17/03/08 - MARKET VALUE	E	2180.39		PORSCHE AML.HLDG. (XET) PREF. - MARKET VALUE	E	3307.58		PILKINGTON DEAD - 16/06/06 - MARKET VALUE	E	2186.46		PENINSULAR & OR.STM.NAV DEAD - 09/03/06 - MARKET VALUE	E	1968.63		PEUGEOT DEAD - CONT SEE.99278Y - MARKET VALUE	E	11051.7		KERING - MARKET VALUE	E	9183.12		PROSIEBENSAT 1 (XET) MEDIA - MARKET VALUE	E	2395.83		PIRELLI DEAD - 06/11/15 - MARKET VALUE	E	4691.51		PUNCH TAVERNS DEAD - 25/08/17 - MARKET VALUE	E	1799.24		PRYSMIAN - MARKET VALUE	E	1679.58		PRYSMIAN - MARKET VALUE	E	2464.57		PROSIEBENSAT 1 (XET) MEDIA - MARKET VALUE	E	2129.44		PRYSMIAN - MARKET VALUE	E
PERNOD-RICARD - MARKET VALUE	E	2889.83		PHAROL SGPS - MARKET VALUE	E	12727.7		KERING - MARKET VALUE	E	15176.9		PENNON GROUP - MARKET VALUE	E	1148.18		PHILIPS ELTN.KONINKLIJKE - MARKET VALUE	E	30440.7		PIRELLI DEAD - 06/11/15 - MARKET VALUE	E	4561.48		PROVIDENT FINANCIAL - MARKET VALUE	E	2356.94		PORSCHE AML.HLDG. (XET) PREF. - MARKET VALUE	E	10841.2		GLOBAL PVQ (XET) DEAD - 23/10/12 - MARKET VALUE	E	6003.29		PSP SWISS PROPERTY AG - MARKET VALUE	E	1674.43		PSP SWISS PROPERTY AG - MARKET VALUE	E	2083.4		PROVIDENT FINANCIAL - MARKET VALUE	E	1548.33		PSP SWISS PROPERTY AG - MARKET VALUE	E
PGS - MARKET VALUE	E	1832.75		POWERGEN DEAD - DEAD 01/07/02 - MARKET VALUE	E	7481.82		PIRELLI SPA DEAD - DELIST.04/08/03 - MARKET VALUE	E	3060.68		PERNOD-RICARD - MARKET VALUE	E	5624.62		PILKINGTON DEAD - 16/06/06 - MARKET VALUE	E	1570.54		PORSCHE AML.HLDG. (XET) PREF. - MARKET VALUE	E	4476.67		PRUDENTIAL - MARKET VALUE	E	22946		PHAROL SGPS - MARKET VALUE	E	11841.7		QIAGEN (XET) - MARKET VALUE	E	2860.04		PUBLIC POWER - MARKET VALUE	E	3410.61		PUBLIC POWER - MARKET VALUE	E	2923.2		PRUDENTIAL - MARKET VALUE	E	22090.5		PUBLICIS GROUPE - MARKET VALUE	E
PEUGEOT DEAD - CONT SEE.99278Y - MARKET VALUE	E	10503.9		PREMIER FARNELL DEAD - 18/10/16 - MARKET VALUE	E	1600.69		PIZZAEXPRESS DEAD - 17/07/03 - MARKET VALUE	E	780.9		PERSIMMON - MARKET VALUE	E	1669.29		PILLAR PROPERTY DEAD - DELIST 29/07/05 - MARKET VALUE	E	881.66		PHAROL SGPS - MARKET VALUE	E	10090.1		PSP SWISS PROPERTY AG - MARKET VALUE	E	1960.48		KERING - MARKET VALUE	E	16427.1		RAIFFEISEN BANK INTL. - MARKET VALUE	E	17044.4		PUBLICIS GROUPE - MARKET VALUE	E	4560.42		PUBLICIS GROUPE - MARKET VALUE	E	6594.33		PRYSMIAN - MARKET VALUE	E	3378.44		PUMA (XET) - MARKET VALUE	E
PHILIPS ELTN.KONINKLIJKE - MARKET VALUE	E	67838.7		TUI (XET) - MARKET VALUE	E	7182.42		PORSCHE AML.HLDG. (XET) PREF. - MARKET VALUE	E	4371.5		PEUGEOT DEAD - CONT SEE.99278Y - MARKET VALUE	E	10934.4		KERING - MARKET VALUE	E	10649.4		PREMIER FARNELL DEAD - 18/10/16 - MARKET VALUE	E	793.46		PUBLIC POWER - MARKET VALUE	E	4775.32		PREMIER FOODS - MARKET VALUE	E	3802.5		RANDGOLD RESOURCES DEAD - DELIST.02/01/19 - MARKET VALUE	E	2222.02		PUMA (XET) - MARKET VALUE	E	2601.19		PUMA (XET) - MARKET VALUE	E	3926.71		PSP SWISS PROPERTY AG - MARKET VALUE	E	2833.34		PZ CUSSONS - MARKET VALUE	E
PHOTO-ME INTL. - MARKET VALUE	E	1011.25		PROMOTORA DE INFIC. 'A' (GRUPO PRISA) - MARKET VALUE	E	3498.82		PHAROL SGPS - MARKET VALUE	E	9582.73		PHILIPS ELTN.KONINKLIJKE - MARKET VALUE	E	22136.3		PIRELLI DEAD - 06/11/15 - MARKET VALUE	E	2827.61		PROMOTORA DE INFIC. 'A' (GRUPO PRISA) - MARKET VALUE	E	3336.9		PUBLICIS GROUPE - MARKET VALUE	E	6601.17		PROSAFE - MARKET VALUE	E	2647.78		RANDSTAD - MARKET VALUE	E	3270.12		GLOBAL PVQ (XET) DEAD - 23/10/12 - MARKET VALUE	E	1345.94		QIAGEN (XET) - MARKET VALUE	E	4024.89		PUBLIC POWER - MARKET VALUE	E	2621.6		QIAGEN (XET) - MARKET VALUE	E
PILKINGTON DEAD - 16/06/06 - MARKET VALUE	E	1324.62		PROSIEBENSAT 1 (XET) MEDIA - MARKET VALUE	E	2092.67		POWERGEN DEAD - DEAD 01/07/02 - MARKET VALUE	E	8198.09		PILKINGTON DEAD - 16/06/06 - MARKET VALUE	E	1143.35		PORSCHE AML.HLDG. (XET) PREF. - MARKET VALUE	E	4562.25		PROSIEBENSAT 1 (XET) MEDIA - MARKET VALUE	E	1481.26		PUMA (XET) - MARKET VALUE	E	5361.13		PROSIEBENSAT 1 (XET) MEDIA - MARKET VALUE	E	2972.36		RATOS B - MARKET VALUE	E	2726.12		QIAGEN (XET) - MARKET VALUE	E	2480.43		QINETIQ GROUP - MARKET VALUE	E	973.25		PUBLICIS GROUPE - MARKET VALUE	E	7365.88		RAIFFEISEN BANK INTL. - MARKET VALUE	E
KERING - MARKET VALUE	E	26357.5		PROVIDENT FINANCIAL - MARKET VALUE	E	3218.21		TUI (XET) - MARKET VALUE	E	5666.58		PILLAR PROPERTY DEAD - DELIST 29/07/05 - MARKET VALUE	E	529.75		PHAROL SGPS - MARKET VALUE	E	11526.9		PROVIDENT FINANCIAL - MARKET VALUE	E	2505.43		PUNCH TAVERNS DEAD - 25/08/17 - MARKET VALUE	E	3319.89		PROVIDENT FINANCIAL - MARKET VALUE	E	2971.37		RAUTARUUKKI 'K' DEAD - 20/11/14 - MARKET VALUE	E	4426.42		QINETIQ GROUP - MARKET VALUE	E	1036.51		RAIFFEISEN BANK INTL. - MARKET VALUE	E	5735.07		PUMA (XET) - MARKET VALUE	E	3358.11		RANDGOLD RESOURCES DEAD - DELIST.02/01/19 - MARKET VALUE	E
BNC.PINTO & SOTTO MAYOR DEAD - MERGER 756191 - MARKET VALUE	E	3823.3		PRUDENTIAL - MARKET VALUE	E	26669.6		PROMOTORA DE INFIC. 'A' (GRUPO PRISA) - MARKET VALUE	E	2220.95		KERING - MARKET VALUE	E	7661.88		PREMIER FARNELL DEAD - 18/10/16 - MARKET VALUE	E	1357.82		PRUDENTIAL - MARKET VALUE	E	16462.1		QIAGEN (XET) - MARKET VALUE	E	1747.68		PRUDENTIAL - MARKET VALUE	E	26909.8		REC SILICON - MARKET VALUE	E	10852.9		RAIFFEISEN BANK INTL. - MARKET VALUE	E	4097.14		RANDGOLD RESOURCES DEAD - DELIST.02/01/19 - MARKET VALUE	E	5830.54		QIAGEN (XET) - MARKET VALUE	E	3388.4		RANDSTAD - MARKET VALUE	E
PIRELLI SPA DEAD - DELIST.04/08/03 - MARKET VALUE	E	4988.14		PSION DEAD - 26/10/12 - MARKET VALUE	E	713.64		PROVIDENT FINANCIAL - MARKET VALUE	E	2797.11		PIRELLI SPA DEAD - DELIST.04/08/03 - MARKET VALUE	E	1692.67		PROMOTORA DE INFIC. 'A' (GRUPO PRISA) - MARKET VALUE	E	3304.07		PSP SWISS PROPERTY AG - MARKET VALUE	E	1581.73		RAIFFEISEN BANK INTL. - MARKET VALUE	E	10102.4		PSP SWISS PROPERTY AG - MARKET VALUE	E	2074.64		RECKITT BENCKISER GROUP - MARKET VALUE	E	27007.5		RANDGOLD RESOURCES DEAD - DELIST.02/01/19 - MARKET VALUE	E	2871.35		RANDSTAD - MARKET VALUE	E	6476.33		RAIFFEISEN BANK INTL. - MARKET VALUE	E	7351.96		RATOS B - MARKET VALUE	E
PORSCHE AML.HLDG. (XET) PREF. - MARKET VALUE	E	2423.75		PUBLICIS GROUPE - MARKET VALUE	E	5305.61		PRUDENTIAL - MARKET VALUE	E	22621.2		PORSCHE AML.HLDG. (XET) PREF. - MARKET VALUE	E	3010		PROSIEBENSAT 1 (XET) MEDIA - MARKET VALUE	E	1870.56		PUBLIC POWER - MARKET VALUE	E	4821.81		RANDSTAD - MARKET VALUE	E	6269.28		PUBLIC POWER - MARKET VALUE	E	4584.68		RED ELECTRICA - MARKET VALUE	E	5686.75		RANDSTAD - MARKET VALUE	E	2956.97		RATOS B - MARKET VALUE	E	2799.01		RANDGOLD RESOURCES DEAD - DELIST.02/01/19 - MARKET VALUE	E	5329.99		RECKITT BENCKISER GROUP - MARKET VALUE	E
PHAROL SGPS - MARKET VALUE	E	13564.1		PUBLIGROUPE 'R' DEAD - 13/04/15 - MARKET VALUE	E	1091.94		PUBLICIS GROUPE - MARKET VALUE	E	4566.06		PHAROL SGPS - MARKET VALUE	E	8027.42		PROVIDENT FINANCIAL - MARKET VALUE	E	2719.23		PUBLICIS GROUPE - MARKET VALUE	E	4435.23		RANK GROUP - MARKET VALUE	E	1995.28		PUBLICIS GROUPE - MARKET VALUE	E	7076.02		RELX DEAD - CONT SEE.9330FX - MARKET VALUE	E	8229.75		RATOS B - MARKET VALUE	E	1554.48		RAUTARUUKKI 'K' DEAD - 20/11/14 - MARKET VALUE	E	2226.33		RANDSTAD - MARKET VALUE	E	6430.48		RED ELECTRICA - MARKET VALUE	E
POWERGEN DEAD - DEAD 01/07/02 - MARKET VALUE	E	4861.87		QIAGEN (XET) - MARKET VALUE	E	4528.19		QIAGEN (XET) - MARKET VALUE	E	2195.66		PREMIER FARNELL DEAD - 18/10/16 - MARKET VALUE	E	996.38		PRUDENTIAL - MARKET VALUE	E	13213.8		PUMA (XET) - MARKET VALUE	E	3051.39		RAS DEAD - 16/10/06 - MARKET VALUE	E	14430.8		PUMA (XET) - MARKET VALUE	E	5386.35		RELX - MARKET VALUE	E	9195.03		RAUTARUUKKI 'K' DEAD - 20/11/14 - MARKET VALUE	E	1994.57		REC SILICON - MARKET VALUE	E	2511.67		RATOS B - MARKET VALUE	E	3417.24		RELX DEAD - CONT SEE.9330FX - MARKET VALUE	E
PREMIER FARNELL DEAD - 18/10/16 - MARKET VALUE	E	1904.58		RT GP. DEAD - DEAD 31/12/02 - MARKET VALUE	E	3982.21		RANDSTAD - MARKET VALUE	E	1693.82		PROMOTORA DE INFIC. 'A' (GRUPO PRISA) - MARKET VALUE	E	1466.05		PUBLIC POWER - MARKET VALUE	E	4938.06		PUNCH TAVERNS DEAD - 25/08/17 - MARKET VALUE	E	2333.08		RAUTARUUKKI 'K' DEAD - 20/11/14 - MARKET VALUE	E	3919.37		PUNCH TAVERNS DEAD - 25/08/17 - MARKET VALUE	E	4989.41		RENAULT - MARKET VALUE	E	19994		REC SILICON - MARKET VALUE	E	3442.41		RECKITT BENCKISER GROUP - MARKET VALUE	E	28508.2		RAUTARUUKKI 'K' DEAD - 20/11/14 - MARKET VALUE	E	2478.84		RELX - MARKET VALUE	E
TUI (XET) - MARKET VALUE	E	8592.36		RANK GROUP - MARKET VALUE	E	1789.11		RANK GROUP - MARKET VALUE	E	2631.13		PROVIDENT FINANCIAL - MARKET VALUE	E	2069.72		PUBLICIS GROUPE - MARKET VALUE	E	4955.56		QIAGEN (XET) - MARKET VALUE	E	1463.68		RECKITT BENCKISER GROUP - MARKET VALUE	E	21266.3		GLOBAL PVQ (XET) DEAD - 23/10/12 - MARKET VALUE	E	3903.88		RENTOKIL INITIAL - MARKET VALUE	E	2245.13		RECKITT BENCKISER GROUP - MARKET VALUE	E	20931.4		RED ELECTRICA - MARKET VALUE	E	4856.19		REC SILICON - MARKET VALUE	E	2352.42		REMY COINTREAU - MARKET VALUE	E
PROVIDENT FINANCIAL - MARKET VALUE	E	2377.07		RAS DEAD - 16/10/06 - MARKET VALUE	E	10990.8		RAS DEAD - 16/10/06 - MARKET VALUE	E	10276.5		PRUDENTIAL - MARKET VALUE	E	10954.6		PUMA (XET) - MARKET VALUE	E	3204.43		RANDSTAD - MARKET VALUE	E	3703.28		RED ELECTRICA - MARKET VALUE	E	3748.33		QIAGEN (XET) - MARKET VALUE	E	1975.5		REPSOL YPF - MARKET VALUE	E	32511.6		RED ELECTRICA - MARKET VALUE	E	4300.23		RELX DEAD - CONT SEE.9330FX - MARKET VALUE	E	6597.28		RECKITT BENCKISER GROUP - MARKET VALUE	E	27081		RENAULT - MARKET VALUE	E
PRUDENTIAL - MARKET VALUE	E	33194.8		RECKITT BENCKISER GROUP - MARKET VALUE	E	9736.02		RECKITT BENCKISER GROUP - MARKET VALUE	E	12899		PUBLICIS GROUPE - MARKET VALUE	E	3749.08		PUNCH TAVERNS DEAD - 25/08/17 - MARKET VALUE	E	2009.32		RANK GROUP - MARKET VALUE	E	2389.03		RELX DEAD - CONT SEE.9330FX - MARKET VALUE	E	8679.11		RAIFFEISEN BANK INTL. - MARKET VALUE	E	14733.9		REXAM DEAD - 01/07/16 - MARKET VALUE	E	3954.94		RELX DEAD - CONT SEE.9330FX - MARKET VALUE	E	5521.54		RELX - MARKET VALUE	E	7216.89		RED ELECTRICA - MARKET VALUE	E	5911.3		RENTOKIL INITIAL - MARKET VALUE	E
PSION DEAD - 26/10/12 - MARKET VALUE	E	6062.6		RELX - MARKET VALUE	E	13803.9		RELX DEAD - CONT SEE.9330FX - MARKET VALUE	E	11268.7		PUMA (XET) - MARKET VALUE	E	1412.15		QIAGEN (XET) - MARKET VALUE	E	1472.42		RAS DEAD - 16/10/06 - MARKET VALUE	E	11284.3		RELX - MARKET VALUE	E	9991.88		RANDSTAD - MARKET VALUE	E	6721.97		RHEINMETALL (XET) - MARKET VALUE	E	1834.56		RELX - MARKET VALUE	E	6230.73		RENAULT - MARKET VALUE	E	10523.3		RELX DEAD - CONT SEE.9330FX - MARKET VALUE	E	6488.81		REPSOL YPF - MARKET VALUE	E
NOS SGPS - MARKET VALUE	E	6746.6		IWG - MARKET VALUE	E	2747		RELX - MARKET VALUE	E	13735.3		PUNCH TAVERNS DEAD - 25/08/17 - MARKET VALUE	E	758.33		RAC DEAD - T/O BY 901503 - MARKET VALUE	E	1218.29		RIZZOLI CRER.DLSM.GP. - MARKET VALUE	E	3520.47		RENAULT - MARKET VALUE	E	26598.9		RANK GROUP - MARKET VALUE	E	1131.91		RHODIA DEAD - 16/09/11 - MARKET VALUE	E	1420.2		RENAULT - MARKET VALUE	E	7000.9		RENTOKIL INITIAL - MARKET VALUE	E	2672.17		RELX - MARKET VALUE	E	7228.95		REXAM DEAD - 01/07/16 - MARKET VALUE	E
PUBLICIS GROUPE - MARKET VALUE	E	4801.73		RENAULT - MARKET VALUE	E	13992.3		RENAULT - MARKET VALUE	E	14685.8		QIAGEN (XET) - MARKET VALUE	E	946.41		RANDSTAD - MARKET VALUE	E	2618.77		RECKITT BENCKISER GROUP - MARKET VALUE	E	18016.7		RENTOKIL INITIAL - MARKET VALUE	E	4274.8		RATOS B - MARKET VALUE	E	3017.31		RHOEN-KLINIKUM (XET) - MARKET VALUE	E	2072.56		RENTOKIL INITIAL - MARKET VALUE	E	1561.35		REPSOL YPF - MARKET VALUE	E	21621.5		RENAULT - MARKET VALUE	E	12179.3		REXEL - MARKET VALUE	E
PUBLIGROUPE 'R' DEAD - 13/04/15 - MARKET VALUE	E	2208.86		RENTOKIL INITIAL - MARKET VALUE	E	6140.64		RENTOKIL INITIAL - MARKET VALUE	E	8447.37		RAC DEAD - T/O BY 901503 - MARKET VALUE	E	797.74		RANK GROUP - MARKET VALUE	E	2821.45		RED ELECTRICA - MARKET VALUE	E	2572.83		REPSOL YPF - MARKET VALUE	E	28726.9		RAUTARUUKKI 'K' DEAD - 20/11/14 - MARKET VALUE	E	5720.59		RIETER HOLDING 'R' - MARKET VALUE	E	1075.68		REPSOL YPF - MARKET VALUE	E	17665.9		REXAM DEAD - 01/07/16 - MARKET VALUE	E	3277.28		RENTOKIL INITIAL - MARKET VALUE	E	1918.65		RHEINMETALL (XET) - MARKET VALUE	E
RACAL ELECTRONIC DEAD - DEAD 27/07/00 - MARKET VALUE	E	2213.72		REPSOL YPF - MARKET VALUE	E	25100.9		REPSOL YPF - MARKET VALUE	E	16567.1		RANDSTAD - MARKET VALUE	E	1047.51		RAS DEAD - 16/10/06 - MARKET VALUE	E	10439		RELX DEAD - CONT SEE.9330FX - MARKET VALUE	E	8021.62		RESOLUTION DEAD - 06/05/08 - MARKET VALUE	E	3311.6		REC SILICON - MARKET VALUE	E	10136.3		RIO TINTO - MARKET VALUE	E	78118.3		REXAM DEAD - 01/07/16 - MARKET VALUE	E	2250.43		RHEINMETALL (XET) - MARKET VALUE	E	2113.4		REPSOL YPF - MARKET VALUE	E	29782.9		RHOEN-KLINIKUM (XET) - MARKET VALUE	E
RT GP. DEAD - DEAD 31/12/02 - MARKET VALUE	E	7323.43		THOMSON REUTERS DEAD - EX.INTO 992888 - MARKET VALUE	E	23260.3		THOMSON REUTERS DEAD - EX.INTO 992888 - MARKET VALUE	E	11026		RANK GROUP - MARKET VALUE	E	2056.48		RIZZOLI CRER.DLSM.GP. - MARKET VALUE	E	2329.89		RELX - MARKET VALUE	E	9606.08		THOMSON REUTERS DEAD - EX.INTO 992888 - MARKET VALUE	E	7665.25		RECKITT BENCKISER GROUP - MARKET VALUE	E	29010.5		ROCHE HOLDING - MARKET VALUE	E	74985.3		RHEINMETALL (XET) - MARKET VALUE	E	1153.44		RHODIA DEAD - 16/09/11 - MARKET VALUE	E	1812.49		REXAM DEAD - 01/07/16 - MARKET VALUE	E	3842.23		RIGHTMOVE - MARKET VALUE	E
RANDSTAD - MARKET VALUE	E	5283.79		REXAM DEAD - 01/07/16 - MARKET VALUE	E	1874.36		REXAM DEAD - 01/07/16 - MARKET VALUE	E	3428.68		RAS DEAD - 16/10/06 - MARKET VALUE	E	8783.52		RECKITT BENCKISER GROUP - MARKET VALUE	E	15291.4		RENAULT - MARKET VALUE	E	18663.4		REXAM DEAD - 01/07/16 - MARKET VALUE	E	4410.94		RED ELECTRICA - MARKET VALUE	E	4585.65		ROCKWOOL INTERNATIONAL B - MARKET VALUE	E	984.07		RHOEN-KLINIKUM (XET) - MARKET VALUE	E	1650.59		RHOEN-KLINIKUM (XET) - MARKET VALUE	E	2643.69		RHEINMETALL (XET) - MARKET VALUE	E	2388.22		RIO TINTO - MARKET VALUE	E
RANK GROUP - MARKET VALUE	E	1786.54		REXEL DEAD - DELIST 25/04/05 - MARKET VALUE	E	3904.14		REXEL DEAD - DELIST 25/04/05 - MARKET VALUE	E	3461.2		RIZZOLI CRER.DLSM.GP. - MARKET VALUE	E	1586.72		RED ELECTRICA - MARKET VALUE	E	1834.26		RENTOKIL INITIAL - MARKET VALUE	E	4170.31		RHEINMETALL (XET) - MARKET VALUE	E	2355.84		RELX DEAD - CONT SEE.9330FX - MARKET VALUE	E	10457.6		ROLLS-ROYCE HOLDINGS - MARKET VALUE	E	10596.5		RIO TINTO - MARKET VALUE	E	31904		RIO TINTO - MARKET VALUE	E	59587.9		RHODIA DEAD - 16/09/11 - MARKET VALUE	E	3292.41		ROCHE HOLDING - MARKET VALUE	E
RAS DEAD - 16/10/06 - MARKET VALUE	E	6649.07		RHODIA DEAD - 16/09/11 - MARKET VALUE	E	2635.84		RHODIA DEAD - 16/09/11 - MARKET VALUE	E	2162.47		RECKITT BENCKISER GROUP - MARKET VALUE	E	10980.2		RELX DEAD - CONT SEE.9330FX - MARKET VALUE	E	8650.89		REPSOL YPF - MARKET VALUE	E	24197.5		RHM DEAD - EX.INTO 28961T - MARKET VALUE	E	1406.08		RELX - MARKET VALUE	E	11965.3		NATWEST GROUP - MARKET VALUE	E	46915.1		ROCHE HOLDING - MARKET VALUE	E	67366.7		ROCHE HOLDING - MARKET VALUE	E	81948		RHOEN-KLINIKUM (XET) - MARKET VALUE	E	2137.76		ROLLS-ROYCE HOLDINGS - MARKET VALUE	E
RATIN B DEAD - DELIST 27/07/00 - MARKET VALUE	E	2078.67		RIETER HOLDING 'R' - MARKET VALUE	E	1336.8		RIETER HOLDING 'R' - MARKET VALUE	E	1235.64		RELX DEAD - CONT SEE.9330FX - MARKET VALUE	E	7335.69		RELX - MARKET VALUE	E	9906.97		THOMSON REUTERS DEAD - EX.INTO 992888 - MARKET VALUE	E	8106.7		RHODIA DEAD - 16/09/11 - MARKET VALUE	E	2223.99		RENAULT - MARKET VALUE	E	27097.5		SHELL - MARKET VALUE	E	91961.4		ROLLS-ROYCE HOLDINGS - MARKET VALUE	E	7029.84		ROLLS-ROYCE HOLDINGS - MARKET VALUE	E	12385.8		RIO TINTO - MARKET VALUE	E	73805.9		ROTORK - MARKET VALUE	E
RECKITT BENCKISER GROUP - MARKET VALUE	E	7222.95		RIO TINTO - MARKET VALUE	E	24003		RIO TINTO - MARKET VALUE	E	21206.1		RELX - MARKET VALUE	E	8810.85		RENAULT - MARKET VALUE	E	17922.5		REXAM DEAD - 01/07/16 - MARKET VALUE	E	3736.24		RIO TINTO - MARKET VALUE	E	48543.4		RENTOKIL INITIAL - MARKET VALUE	E	4648.65		RSA INSURANCE GROUP DEAD - DELIST.02/06/21 - MARKET VALUE	E	5911.54		ROTORK - MARKET VALUE	E	786.02		ROTORK - MARKET VALUE	E	1406.06		ROCHE HOLDING - MARKET VALUE	E	77563.2		NATWEST GROUP - MARKET VALUE	E
RELX - MARKET VALUE	E	8605.35		RMC GROUP DEAD - DELIST 01/03/05 - MARKET VALUE	E	3089.44		RIVERDEEP GROUP DEAD - 09/05/03 - MARKET VALUE	E	817.79		RENAULT - MARKET VALUE	E	11126.8		RENTOKIL INITIAL - MARKET VALUE	E	5071.06		RIO TINTO - MARKET VALUE	E	24925.3		ROCHE HOLDING - MARKET VALUE	E	86526.2		REPSOL YPF - MARKET VALUE	E	29874.5		RWE (XET) - MARKET VALUE	E	39229.2		NATWEST GROUP - MARKET VALUE	E	27801		NATWEST GROUP - MARKET VALUE	E	36414.2		ROLLS-ROYCE HOLDINGS - MARKET VALUE	E	13471.7		SHELL - MARKET VALUE	E
RENAULT - MARKET VALUE	E	11582.3		ROCHE HOLDING - MARKET VALUE	E	58035.8		RMC GROUP DEAD - DELIST 01/03/05 - MARKET VALUE	E	2725.23		RENTOKIL INITIAL - MARKET VALUE	E	4979.12		REPSOL YPF - MARKET VALUE	E	21584.8		ROCHE HOLDING - MARKET VALUE	E	65339		RODAMCO EUROPE DEAD - 13/05/08 - MARKET VALUE	E	7659.67		RESOLUTION DEAD - 06/05/08 - MARKET VALUE	E	6563.82		RYANAIR HOLDINGS - MARKET VALUE	E	4696.03		SHELL - MARKET VALUE	E	62297.2		SHELL - MARKET VALUE	E	83305.2		ROTORK - MARKET VALUE	E	1664.58		RSA INSURANCE GROUP DEAD - DELIST.02/06/21 - MARKET VALUE	E
RENTOKIL INITIAL - MARKET VALUE	E	7568.38		RODAMCO EUROPE DEAD - 13/05/08 - MARKET VALUE	E	3080.83		ROCHE HOLDING - MARKET VALUE	E	58752		REPSOL YPF - MARKET VALUE	E	16066.5		THOMSON REUTERS DEAD - EX.INTO 992888 - MARKET VALUE	E	7936.33		RODAMCO EUROPE DEAD - 13/05/08 - MARKET VALUE	E	5306.64		ROLLS-ROYCE HOLDINGS - MARKET VALUE	E	12281.6		THOMSON REUTERS DEAD - EX.INTO 992888 - MARKET VALUE	E	9050.03		SABMILLER DEAD - 06/10/16 - MARKET VALUE	E	23067.8		RSA INSURANCE GROUP DEAD - DELIST.02/06/21 - MARKET VALUE	E	4838.57		RSA INSURANCE GROUP DEAD - DELIST.02/06/21 - MARKET VALUE	E	4837.22		NATWEST GROUP - MARKET VALUE	E	27249.7		RWE (XET) - MARKET VALUE	E
REPSOL YPF - MARKET VALUE	E	26635		RODAMCO NORTH AM. DEAD - DELIST 08/05/02 - MARKET VALUE	E	2020.83		RODAMCO EUROPE DEAD - 13/05/08 - MARKET VALUE	E	3353.73		THOMSON REUTERS DEAD - EX.INTO 992888 - MARKET VALUE	E	2834.94		REXAM DEAD - 01/07/16 - MARKET VALUE	E	3713.57		ROLLS-ROYCE HOLDINGS - MARKET VALUE	E	6005.62		NATWEST GROUP - MARKET VALUE	E	84222.3		REXAM DEAD - 01/07/16 - MARKET VALUE	E	4493.18		SACYR - MARKET VALUE	E	6495.4		RWE (XET) - MARKET VALUE	E	28572.7		RWE (XET) - MARKET VALUE	E	32765.1		SHELL - MARKET VALUE	E	93778		RYANAIR HOLDINGS - MARKET VALUE	E
THOMSON REUTERS DEAD - EX.INTO 992888 - MARKET VALUE	E	29396.2		ROLLS-ROYCE HOLDINGS - MARKET VALUE	E	5540.62		ROLLS-ROYCE HOLDINGS - MARKET VALUE	E	4820.56		REXAM DEAD - 01/07/16 - MARKET VALUE	E	2582.15		RIO TINTO - MARKET VALUE	E	19602.5		NATWEST GROUP - MARKET VALUE	E	73631.4		SHELL - MARKET VALUE	E	107053		RHEINMETALL (XET) - MARKET VALUE	E	2668.32		SAFRAN - MARKET VALUE	E	5996.88		RYANAIR HOLDINGS - MARKET VALUE	E	4862.7		RYANAIR HOLDINGS - MARKET VALUE	E	5519.7		RSA INSURANCE GROUP DEAD - DELIST.02/06/21 - MARKET VALUE	E	5399.39		SABMILLER DEAD - 06/10/16 - MARKET VALUE	E
REXAM DEAD - 01/07/16 - MARKET VALUE	E	1756.25		ROLO BANCA 1473 DEAD - MERGER 929395 - MARKET VALUE	E	8774.23		ROLO BANCA 1473 DEAD - MERGER 929395 - MARKET VALUE	E	9124.01		REXEL DEAD - DELIST 25/04/05 - MARKET VALUE	E	1394.71		RMC GROUP DEAD - DELIST 01/03/05 - MARKET VALUE	E	2318.47		SHELL - MARKET VALUE	E	94676.8		NUMICO (KON.) DEAD - TAKEOVER 912833 - MARKET VALUE	E	7188.52		RHODIA DEAD - 16/09/11 - MARKET VALUE	E	3672.77		SAGE GROUP - MARKET VALUE	E	3451.14		SABMILLER DEAD - 06/10/16 - MARKET VALUE	E	19355		SABMILLER DEAD - 06/10/16 - MARKET VALUE	E	37590.6		RWE (XET) - MARKET VALUE	E	23092.6		SAFRAN - MARKET VALUE	E
REXEL DEAD - DELIST 25/04/05 - MARKET VALUE	E	3652.22		NATWEST GROUP - MARKET VALUE	E	68827.9		NATWEST GROUP - MARKET VALUE	E	93215.6		RHODIA DEAD - 16/09/11 - MARKET VALUE	E	973.65		ROCHE HOLDING - MARKET VALUE	E	60861.6		RSA INSURANCE GROUP DEAD - DELIST.02/06/21 - MARKET VALUE	E	3242.14		RSA INSURANCE GROUP DEAD - DELIST.02/06/21 - MARKET VALUE	E	5958.67		RIETER HOLDING 'R' - MARKET VALUE	E	1798.86		SAINSBURY J - MARKET VALUE	E	8768.54		SACYR - MARKET VALUE	E	2384.84		SACYR - MARKET VALUE	E	1736.18		RYANAIR HOLDINGS - MARKET VALUE	E	5206.06		SAGE GROUP - MARKET VALUE	E
RHODIA DEAD - 16/09/11 - MARKET VALUE	E	3582.19		SHELL - MARKET VALUE	E	142060		SHELL - MARKET VALUE	E	125791		RIETER HOLDING 'R' - MARKET VALUE	E	768.53		RODAMCO EUROPE DEAD - 13/05/08 - MARKET VALUE	E	4362.74		RWE (XET) - MARKET VALUE	E	24474.4		RWE (XET) - MARKET VALUE	E	36287.7		RIO TINTO - MARKET VALUE	E	45637.2		SAINT GOBAIN - MARKET VALUE	E	19612.7		SAFRAN - MARKET VALUE	E	3788.29		SAFRAN - MARKET VALUE	E	8000.7		SABMILLER DEAD - 06/10/16 - MARKET VALUE	E	39776.7		SAINSBURY J - MARKET VALUE	E
RIETER HOLDING 'R' - MARKET VALUE	E	1433.16		RSA INSURANCE GROUP DEAD - DELIST.02/06/21 - MARKET VALUE	E	11791.7		RSA INSURANCE GROUP DEAD - DELIST.02/06/21 - MARKET VALUE	E	6890.08		RIO TINTO - MARKET VALUE	E	18216		ROLLS-ROYCE HOLDINGS - MARKET VALUE	E	5764.23		RYANAIR HOLDINGS - MARKET VALUE	E	4254.34		RYANAIR HOLDINGS - MARKET VALUE	E	5009.7		ROCHE HOLDING - MARKET VALUE	E	97572.5		SAIPEM - MARKET VALUE	E	12280		SAGE GROUP - MARKET VALUE	E	2917.39		SAGE GROUP - MARKET VALUE	E	3921.68		SAFRAN - MARKET VALUE	E	10934.5		SAINT GOBAIN - MARKET VALUE	E
RIO TINTO - MARKET VALUE	E	20324.2		RTL GROUP (LUX) - MARKET VALUE	E	9457.54		RTL GROUP (LUX) - MARKET VALUE	E	6849.36		RMC GROUP DEAD - DELIST 01/03/05 - MARKET VALUE	E	1558.06		NATWEST GROUP - MARKET VALUE	E	74620.4		SABMILLER DEAD - 06/10/16 - MARKET VALUE	E	12582.7		SABMILLER DEAD - 06/10/16 - MARKET VALUE	E	25609		RODAMCO EUROPE DEAD - 13/05/08 - MARKET VALUE	E	9663.11		SALZGITTER (XET) - MARKET VALUE	E	8626.14		SAINSBURY J - MARKET VALUE	E	6525.25		SAINSBURY J - MARKET VALUE	E	7275.7		SAGE GROUP - MARKET VALUE	E	4443.73		SAIPEM - MARKET VALUE	E
RMC GROUP DEAD - DELIST 01/03/05 - MARKET VALUE	E	3520.55		RWE (XET) - MARKET VALUE	E	22922.7		RWE (XET) - MARKET VALUE	E	22211.7		ROCHE HOLDING - MARKET VALUE	E	40035		SHELL - MARKET VALUE	E	85319.2		SACYR - MARKET VALUE	E	3555.81		SACYR - MARKET VALUE	E	7542.45		ROLLS-ROYCE HOLDINGS - MARKET VALUE	E	12779		SAMPO 'A' - MARKET VALUE	E	10703.7		SAINT GOBAIN - MARKET VALUE	E	13454.4		SAINT GOBAIN - MARKET VALUE	E	19114.4		SAINSBURY J - MARKET VALUE	E	7310.1		SALZGITTER (XET) - MARKET VALUE	E
ROCHE HOLDING - MARKET VALUE	E	81651.6		RYANAIR HOLDINGS - MARKET VALUE	E	4284.48		RYANAIR HOLDINGS - MARKET VALUE	E	4616.41		RODAMCO EUROPE DEAD - 13/05/08 - MARKET VALUE	E	3944.13		RSA INSURANCE GROUP DEAD - DELIST.02/06/21 - MARKET VALUE	E	3431.41		SAFRAN - MARKET VALUE	E	5800.55		SAFRAN - MARKET VALUE	E	8469.86		NATWEST GROUP - MARKET VALUE	E	91182		SANDVIK - MARKET VALUE	E	12192.3		SAIPEM - MARKET VALUE	E	7223.46		SAIPEM - MARKET VALUE	E	12412.8		SAINT GOBAIN - MARKET VALUE	E	24776.8		SAMPO 'A' - MARKET VALUE	E
RODAMCO EUROPE DEAD - 13/05/08 - MARKET VALUE	E	2751.39		SKF B - MARKET VALUE	E	1293.09		SKF B - MARKET VALUE	E	1756.42		ROLLS-ROYCE HOLDINGS - MARKET VALUE	E	2188.48		RWE (XET) - MARKET VALUE	E	19177.5		SAGE GROUP - MARKET VALUE	E	3700.42		SAGE GROUP - MARKET VALUE	E	4776.44		SHELL - MARKET VALUE	E	95352.2		SANOFI - MARKET VALUE	E	69770.9		SALZGITTER (XET) - MARKET VALUE	E	3241.63		SALZGITTER (XET) - MARKET VALUE	E	3698.97		SAIPEM - MARKET VALUE	E	16971.2		SANDVIK - MARKET VALUE	E
RODAMCO NORTH AM. DEAD - DELIST 08/05/02 - MARKET VALUE	E	1680.36		SAFEWAY (UK) DEAD - DELIST 08/03/04 - MARKET VALUE	E	5523.38		SAFEWAY (UK) DEAD - DELIST 08/03/04 - MARKET VALUE	E	5383.83		NATWEST GROUP - MARKET VALUE	E	67438.2		RYANAIR HOLDINGS - MARKET VALUE	E	3620.71		SAINSBURY J - MARKET VALUE	E	7070.75		SAINSBURY J - MARKET VALUE	E	8271.63		NUMICO (KON.) DEAD - TAKEOVER 912833 - MARKET VALUE	E	7410		SANOMA - MARKET VALUE	E	2778.51		SAMPO 'A' - MARKET VALUE	E	7971.25		SAMPO 'A' - MARKET VALUE	E	10256.8		SALZGITTER (XET) - MARKET VALUE	E	3226.61		SANOFI - MARKET VALUE	E
ROLLS-ROYCE HOLDINGS - MARKET VALUE	E	6244.86		SAGE GROUP - MARKET VALUE	E	6084.15		SAGE GROUP - MARKET VALUE	E	4026.37		SHELL - MARKET VALUE	E	78339.6		SABMILLER DEAD - 06/10/16 - MARKET VALUE	E	9088.37		SAINT GOBAIN - MARKET VALUE	E	15092.1		SAINT GOBAIN - MARKET VALUE	E	20249.3		RSA INSURANCE GROUP DEAD - DELIST.02/06/21 - MARKET VALUE	E	7224.12		SAP (XET) - MARKET VALUE	E	40434		SANDVIK - MARKET VALUE	E	5942		SANDVIK - MARKET VALUE	E	13038.2		SAMPO 'A' - MARKET VALUE	E	12725.1		SANOMA - MARKET VALUE	E
ROLO BANCA 1473 DEAD - MERGER 929395 - MARKET VALUE	E	7763.29		SAFRAN - MARKET VALUE	E	2602.8		SAINSBURY J - MARKET VALUE	E	12609.5		RSA INSURANCE GROUP DEAD - DELIST.02/06/21 - MARKET VALUE	E	2206.67		SACYR - MARKET VALUE	E	3222.57		SAIPEM - MARKET VALUE	E	4246.83		SAIPEM - MARKET VALUE	E	9027.75		RWE (XET) - MARKET VALUE	E	41034.9		SBM OFFSHORE - MARKET VALUE	E	3527.31		SANOFI - MARKET VALUE	E	57580.8		SANOFI - MARKET VALUE	E	67914.8		SANDVIK - MARKET VALUE	E	16693.2		SAP (XET) - MARKET VALUE	E
NATWEST GROUP - MARKET VALUE	E	43873.4		UNIPOLSAI - MARKET VALUE	E	1047.86		SAINT GOBAIN - MARKET VALUE	E	16241.8		RWE (XET) - MARKET VALUE	E	12954.3		SAGE GROUP - MARKET VALUE	E	3284.2		SAMPO 'A' - MARKET VALUE	E	6114.41		SALZGITTER (XET) - MARKET VALUE	E	4178.73		RYANAIR HOLDINGS - MARKET VALUE	E	9464.51		SCANIA 'B' DEAD - 06/06/14 - MARKET VALUE	E	5413.81		SANOMA - MARKET VALUE	E	1615.87		SANOMA - MARKET VALUE	E	2417.54		SANOFI - MARKET VALUE	E	70636.4		SBM OFFSHORE - MARKET VALUE	E
SHELL - MARKET VALUE	E	138050		SAINSBURY J - MARKET VALUE	E	12319.2		SAIPEM - MARKET VALUE	E	3212.96		RYANAIR HOLDINGS - MARKET VALUE	E	4586.24		SAFRAN - MARKET VALUE	E	3311.05		SAN PAOLO IMI DEAD - MERGER(929420) - MARKET VALUE	E	17199.9		SAMPO 'A' - MARKET VALUE	E	9287.75		SABMILLER DEAD - 06/10/16 - MARKET VALUE	E	26521.4		SCHIBSTED A - MARKET VALUE	E	1419.64		SAP (XET) - MARKET VALUE	E	35577.8		SAP (XET) - MARKET VALUE	E	44260		SANOMA - MARKET VALUE	E	2294		SCANIA 'B' DEAD - 06/06/14 - MARKET VALUE	E
RSA INSURANCE GROUP DEAD - DELIST.02/06/21 - MARKET VALUE	E	8862.11		SAINT GOBAIN - MARKET VALUE	E	14418		SAMPO 'A' - MARKET VALUE	E	4824.17		SKF B - MARKET VALUE	E	2091.63		SAINSBURY J - MARKET VALUE	E	8033.76		SANDVIK - MARKET VALUE	E	8104.56		SAN PAOLO IMI DEAD - MERGER(929420) - MARKET VALUE	E	23971.2		SACYR - MARKET VALUE	E	11214.7		SCHINDLER 'P' - MARKET VALUE	E	2655.76		SARAS - MARKET VALUE	E	2120.73		SBM OFFSHORE - MARKET VALUE	E	2455.71		SAP (XET) - MARKET VALUE	E	53875.9		SCHIBSTED A - MARKET VALUE	E
RWE (XET) - MARKET VALUE	E	17123		SAIPEM - MARKET VALUE	E	3060.23		SAN PAOLO IMI DEAD - MERGER(929420) - MARKET VALUE	E	16769		SABMILLER DEAD - 06/10/16 - MARKET VALUE	E	5979.83		SAINT GOBAIN - MARKET VALUE	E	14537.9		SANOFI - MARKET VALUE	E	96045.9		SANDVIK - MARKET VALUE	E	12674		SAFRAN - MARKET VALUE	E	7414.78		SCHNEIDER ELECTRIC - MARKET VALUE	E	19598.1		SBM OFFSHORE - MARKET VALUE	E	1791.05		SCANIA 'B' DEAD - 06/06/14 - MARKET VALUE	E	5328.87		SBM OFFSHORE - MARKET VALUE	E	3353.95		SCHINDLER 'P' - MARKET VALUE	E
RYANAIR HOLDINGS - MARKET VALUE	E	2962.66		SAMPO 'A' - MARKET VALUE	E	6253.46		SANDVIK - MARKET VALUE	E	6840.43		SAFEWAY (UK) DEAD - DELIST 08/03/04 - MARKET VALUE	E	4076.93		SAIPEM - MARKET VALUE	E	3424.58		SANOMA - MARKET VALUE	E	2455.53		SANOFI - MARKET VALUE	E	102647		SAGE GROUP - MARKET VALUE	E	5026.64		SCHRODERS - MARKET VALUE	E	3109.06		SCANIA 'B' DEAD - 06/06/14 - MARKET VALUE	E	3230.04		SCHIBSTED A - MARKET VALUE	E	2059.27		SCANIA 'B' DEAD - 06/06/14 - MARKET VALUE	E	6924.88		SCHNEIDER ELECTRIC - MARKET VALUE	E
SKF B - MARKET VALUE	E	1496.18		SAN PAOLO IMI DEAD - MERGER(929420) - MARKET VALUE	E	22239.9		SANOFI - MARKET VALUE	E	51789.3		SAGE GROUP - MARKET VALUE	E	2534.04		SAMPO 'A' - MARKET VALUE	E	4407.41		SAP (XET) - MARKET VALUE	E	38805.3		SANOMA - MARKET VALUE	E	3208.84		SAINSBURY J - MARKET VALUE	E	14546.9		SCOR SE - MARKET VALUE	E	2892.56		SCHINDLER 'P' - MARKET VALUE	E	1972.59		SCHINDLER 'P' - MARKET VALUE	E	3237.02		SCHIBSTED A - MARKET VALUE	E	2221.48		SCHRODERS - MARKET VALUE	E
SAFEWAY (UK) DEAD - DELIST 08/03/04 - MARKET VALUE	E	3931.27		SANDVIK - MARKET VALUE	E	6623.34		SAP (XET) - MARKET VALUE	E	42205		SAFRAN - MARKET VALUE	E	2497.65		SAN PAOLO IMI DEAD - MERGER(929420) - MARKET VALUE	E	14198.5		APRR DEAD - 18/12/12 - MARKET VALUE	E	4826.72		SAP (XET) - MARKET VALUE	E	55288.3		SAINT GOBAIN - MARKET VALUE	E	29145.9		SSE - MARKET VALUE	E	15783.9		SCHNEIDER ELECTRIC - MARKET VALUE	E	14328.4		SCHNEIDER ELECTRIC - MARKET VALUE	E	22544.1		SCHINDLER 'P' - MARKET VALUE	E	4216.81		SCOR SE - MARKET VALUE	E
SAGE GROUP - MARKET VALUE	E	15671.5		SANOFI - MARKET VALUE	E	48567.8		SCANIA 'B' DEAD - 06/06/14 - MARKET VALUE	E	2217.86		SAINSBURY J - MARKET VALUE	E	6783.68		SANDVIK - MARKET VALUE	E	7078.83		SBM OFFSHORE - MARKET VALUE	E	1704.8		APRR DEAD - 18/12/12 - MARKET VALUE	E	7064.88		SAIPEM - MARKET VALUE	E	10431.2		SEADRILL - MARKET VALUE	E	8005.52		SCHRODERS - MARKET VALUE	E	2081.35		SCHRODERS - MARKET VALUE	E	3628.37		SCHNEIDER ELECTRIC - MARKET VALUE	E	32281.5		SSE - MARKET VALUE	E
SAFRAN - MARKET VALUE	E	10989.1		SAP PREF. (XET) DEAD - CONV.TO 888098 - MARKET VALUE	E	22956.1		BAYER SCHG.PHARMA (XET) DEAD - 26/09/08 - MARKET VALUE	E	13008.3		SAINT GOBAIN - MARKET VALUE	E	10452		SANOFI - MARKET VALUE	E	38694.4		SCANIA 'B' DEAD - 06/06/14 - MARKET VALUE	E	2846.78		SBM OFFSHORE - MARKET VALUE	E	2967.95		SALZGITTER (XET) - MARKET VALUE	E	8114.08		ITALIAONLINE DEAD - DELIST.11/11/19 - MARKET VALUE	E	1005.6		SCOR SE - MARKET VALUE	E	2940.83		SCOR SE - MARKET VALUE	E	3314.81		SCHRODERS - MARKET VALUE	E	4812		SEADRILL - MARKET VALUE	E
SAINSBURY J - MARKET VALUE	E	11112.7		BAYER SCHG.PHARMA (XET) DEAD - 26/09/08 - MARKET VALUE	E	10709.2		SCHNEIDER ELECTRIC - MARKET VALUE	E	13046.1		SAIPEM - MARKET VALUE	E	2682.54		SANOMA - MARKET VALUE	E	2001.34		BAYER SCHG.PHARMA (XET) DEAD - 26/09/08 - MARKET VALUE	E	9940.55		SCANIA 'B' DEAD - 06/06/14 - MARKET VALUE	E	3675.57		SAMPO 'A' - MARKET VALUE	E	13404.1		SECURITAS B - MARKET VALUE	E	2962.79		SSE - MARKET VALUE	E	11401		SSE - MARKET VALUE	E	11575.6		SCOR SE - MARKET VALUE	E	3834.37		SEB - MARKET VALUE	E
SAINT GOBAIN - MARKET VALUE	E	13024.5		SCHNEIDER ELECTRIC - MARKET VALUE	E	11723		SCHRODERS - MARKET VALUE	E	2985.55		SAMPO 'A' - MARKET VALUE	E	3596.97		SAP (XET) - MARKET VALUE	E	40246.9		SCHINDLER 'P' - MARKET VALUE	E	1467.21		BAYER SCHG.PHARMA (XET) DEAD - 26/09/08 - MARKET VALUE	E	16519.1		SANDVIK - MARKET VALUE	E	17375.2		SEGRO - MARKET VALUE	E	2669.21		SEADRILL - MARKET VALUE	E	3283.62		SEADRILL - MARKET VALUE	E	7749.09		SSE - MARKET VALUE	E	14272.3		SECURITAS B - MARKET VALUE	E
SAIPEM - MARKET VALUE	E	2151.42		SCHRODERS - MARKET VALUE	E	3710.34		SCOR SE - MARKET VALUE	E	1561.61		SAN PAOLO IMI DEAD - MERGER(929420) - MARKET VALUE	E	10692.4		SCANIA 'B' DEAD - 06/06/14 - MARKET VALUE	E	2596.08		SCHNEIDER ELECTRIC - MARKET VALUE	E	12666.9		SCHINDLER 'P' - MARKET VALUE	E	2246.27		SANOFI - MARKET VALUE	E	92930.8		SERCO GROUP - MARKET VALUE	E	2781.76		SECURITAS B - MARKET VALUE	E	2190.56		SECURITAS B - MARKET VALUE	E	2824.45		SEADRILL - MARKET VALUE	E	10573.2		SEGRO - MARKET VALUE	E
SAIRGROUP R DEAD - DELIST 31/01/02 - MARKET VALUE	E	2522.83		SCOR SE - MARKET VALUE	E	1662.8		SCOTTISH & NEWCASTLE DEAD - 29/04/08 - MARKET VALUE	E	6538.8		SANDVIK - MARKET VALUE	E	5889.35		BAYER SCHG.PHARMA (XET) DEAD - 26/09/08 - MARKET VALUE	E	8520.48		SCHRODERS - MARKET VALUE	E	2252.89		SCHNEIDER ELECTRIC - MARKET VALUE	E	20667.7		SANOMA - MARKET VALUE	E	3678.04		SES FDR (PAR) - MARKET VALUE	E	8424.59		SEGRO - MARKET VALUE	E	1479.64		SEGRO - MARKET VALUE	E	2622.52		SEB - MARKET VALUE	E	3773.36		SERCO GROUP - MARKET VALUE	E
SAMPO 'A' - MARKET VALUE	E	2543.52		SCOTTISH & NEWCASTLE DEAD - 29/04/08 - MARKET VALUE	E	5113.87		SSE - MARKET VALUE	E	9605.41		SANOFI - MARKET VALUE	E	39181.7		SCHINDLER 'P' - MARKET VALUE	E	1253.84		SCOR SE - MARKET VALUE	E	1253.48		SCHRODERS - MARKET VALUE	E	3693.32		SAP (XET) - MARKET VALUE	E	44693.6		MAGNORA - MARKET VALUE	E	1624.43		SERCO GROUP - MARKET VALUE	E	2003.55		SERCO GROUP - MARKET VALUE	E	3587.12		SECURITAS B - MARKET VALUE	E	2921.87		SES FDR (PAR) - MARKET VALUE	E
SAN PAOLO IMI DEAD - MERGER(929420) - MARKET VALUE	E	21719.8		SSE - MARKET VALUE	E	8020.8		SCOTTISH POWER DEAD - EX.INTO 15299K - MARKET VALUE	E	12356		SAP (XET) - MARKET VALUE	E	30236.4		SCHNEIDER ELECTRIC - MARKET VALUE	E	13052.7		SCOTTISH & NEWCASTLE DEAD - 29/04/08 - MARKET VALUE	E	5977.77		SCOR SE - MARKET VALUE	E	1995.66		SBM OFFSHORE - MARKET VALUE	E	3749.63		SEVERN TRENT - MARKET VALUE	E	4352.11		SES FDR (PAR) - MARKET VALUE	E	4565.22		SES FDR (PAR) - MARKET VALUE	E	5822.23		SEGRO - MARKET VALUE	E	2704.17		SEVERN TRENT - MARKET VALUE	E
SANDVIK - MARKET VALUE	E	5006.11		SCOTTISH POWER DEAD - EX.INTO 15299K - MARKET VALUE	E	13140		TELECOM ITALIA MEDIA DEAD - 01/10/15 - MARKET VALUE	E	9272.44		SCANIA 'B' DEAD - 06/06/14 - MARKET VALUE	E	1957.52		SCHRODERS - MARKET VALUE	E	2122.31		SSE - MARKET VALUE	E	11871.5		SCOTTISH & NEWCASTLE DEAD - 29/04/08 - MARKET VALUE	E	7003.84		SCANIA 'B' DEAD - 06/06/14 - MARKET VALUE	E	7008.54		SGL CARBON (XET) - MARKET VALUE	E	2796.87		SEVERN TRENT - MARKET VALUE	E	2790.25		SEVERN TRENT - MARKET VALUE	E	3169.05		SERCO GROUP - MARKET VALUE	E	3129.45		SGL CARBON (XET) - MARKET VALUE	E
SANOFI - MARKET VALUE	E	30883.5		TELECOM ITALIA MEDIA DEAD - 01/10/15 - MARKET VALUE	E	13666.2		G4S DEAD - DELIST.05/05/21 - MARKET VALUE	E	1285.5		BAYER SCHG.PHARMA (XET) DEAD - 26/09/08 - MARKET VALUE	E	8160.64		SCOR SE - MARKET VALUE	E	1114.21		SCOTTISH POWER DEAD - EX.INTO 15299K - MARKET VALUE	E	11627.5		SSE - MARKET VALUE	E	14269.4		SCHINDLER 'P' - MARKET VALUE	E	2433.21		SGS 'N' - MARKET VALUE	E	7312.51		SGL CARBON (XET) - MARKET VALUE	E	1442.24		SGL CARBON (XET) - MARKET VALUE	E	1660.54		SES FDR (PAR) - MARKET VALUE	E	5943.77		SGS 'N' - MARKET VALUE	E
SAP (XET) - MARKET VALUE	E	31720		G4S DEAD - DELIST.05/05/21 - MARKET VALUE	E	1539.7		SECURITAS B - MARKET VALUE	E	7373.72		SCHINDLER 'P' - MARKET VALUE	E	813.25		SCOTTISH & NEWCASTLE DEAD - 29/04/08 - MARKET VALUE	E	5449.15		ITALIAONLINE DEAD - DELIST.11/11/19 - MARKET VALUE	E	2446.74		SCOTTISH POWER DEAD - EX.INTO 15299K - MARKET VALUE	E	15506.6		SCHNEIDER ELECTRIC - MARKET VALUE	E	24524.8		SHIRE DEAD - DELIST.09/01/19 - MARKET VALUE	E	6590.66		SGS 'N' - MARKET VALUE	E	6680.53		SGS 'N' - MARKET VALUE	E	7677.18		SEVERN TRENT - MARKET VALUE	E	3992.72		SHAFTESBURY - MARKET VALUE	E
SAP PREF. (XET) DEAD - CONV.TO 888098 - MARKET VALUE	E	29286.1		SECURITAS B - MARKET VALUE	E	7626.2		SERCO GROUP - MARKET VALUE	E	1858.28		SCHNEIDER ELECTRIC - MARKET VALUE	E	9518.61		SSE - MARKET VALUE	E	8688.29		SECURITAS B - MARKET VALUE	E	4404.06		ITALIAONLINE DEAD - DELIST.11/11/19 - MARKET VALUE	E	3096.79		SCHRODERS - MARKET VALUE	E	4354.35		SIEMENS (XET) - MARKET VALUE	E	70485		SHIRE DEAD - DELIST.09/01/19 - MARKET VALUE	E	5244.2		SHIRE DEAD - DELIST.09/01/19 - MARKET VALUE	E	9374.46		SGL CARBON (XET) - MARKET VALUE	E	2373.91		SHIRE DEAD - DELIST.09/01/19 - MARKET VALUE	E
BAYER SCHG.PHARMA (XET) DEAD - 26/09/08 - MARKET VALUE	E	10678.4		SERCO GROUP - MARKET VALUE	E	2554.88		MERCK SERONO 'B' DEAD - 18/07/07 - MARKET VALUE	E	10244.6		SCHRODERS - MARKET VALUE	E	1989.94		SCOTTISH POWER DEAD - EX.INTO 15299K - MARKET VALUE	E	10580		SERCO GROUP - MARKET VALUE	E	1627.36		SECURITAS B - MARKET VALUE	E	5648.29		SCHWARZ PHARMA (XET) DEAD - 24/08/09 - MARKET VALUE	E	5229.64		SIG - MARKET VALUE	E	1264.58		SIEMENS (XET) - MARKET VALUE	E	46651.8		SIEMENS (XET) - MARKET VALUE	E	66819.1		SGS 'N' - MARKET VALUE	E	10340		SIEMENS (XET) - MARKET VALUE	E
SCHNEIDER ELECTRIC - MARKET VALUE	E	11558		MERCK SERONO 'B' DEAD - 18/07/07 - MARKET VALUE	E	11555.6		SEVERN TRENT - MARKET VALUE	E	4373.34		SCOTTISH & NEWCASTLE DEAD - 29/04/08 - MARKET VALUE	E	4476.53		ITALIAONLINE DEAD - DELIST.11/11/19 - MARKET VALUE	E	3035.09		MERCK SERONO 'B' DEAD - 18/07/07 - MARKET VALUE	E	5819.13		SERCO GROUP - MARKET VALUE	E	2312.27		SCOR SE - MARKET VALUE	E	2531.5		SIGNET GROUP DEAD - EX.INTO 54060C - MARKET VALUE	E	1557.85		SIKA - MARKET VALUE	E	1484.45		SIKA - MARKET VALUE	E	2915.86		SHIRE DEAD - DELIST.09/01/19 - MARKET VALUE	E	11667.4		SIKA - MARKET VALUE	E
SCHRODERS - MARKET VALUE	E	3887.84		SEVERN TRENT - MARKET VALUE	E	3718.31		SGS 'N' - MARKET VALUE	E	2411.89		SSE - MARKET VALUE	E	7914.32		SECURITAS B - MARKET VALUE	E	4240.35		SES FDR (PAR) - MARKET VALUE	E	6253.6		MERCK SERONO 'B' DEAD - 18/07/07 - MARKET VALUE	E	5743.86		SCOTTISH & NEWCASTLE DEAD - 29/04/08 - MARKET VALUE	E	8620.41		SIKA - MARKET VALUE	E	2380.23		SKANDINAVISKA ENSKILDA BANKEN A - MARKET VALUE	E	6316.57		SKANDINAVISKA ENSKILDA BANKEN A - MARKET VALUE	E	11215.9		SIEMENS (XET) - MARKET VALUE	E	89436.4		SKANDINAVISKA ENSKILDA BANKEN A - MARKET VALUE	E
SCOR SE - MARKET VALUE	E	1662.19		SGL CARBON (XET) - MARKET VALUE	E	848.67		SHELL B DEAD - DELIST.31/01/22 - MARKET VALUE	E	78624.4		SCOTTISH POWER DEAD - EX.INTO 15299K - MARKET VALUE	E	10314.9		SERCO GROUP - MARKET VALUE	E	1388.06		SEVERN TRENT - MARKET VALUE	E	4943.62		SES FDR (PAR) - MARKET VALUE	E	7291.01		SSE - MARKET VALUE	E	18876.3		SKANDINAVISKA ENSKILDA BANKEN A - MARKET VALUE	E	10725.7		SKANSKA B - MARKET VALUE	E	3258.88		SKANSKA B - MARKET VALUE	E	5111.94		SIKA - MARKET VALUE	E	3692.11		SKANSKA B - MARKET VALUE	E
SCOTTISH & NEWCASTLE DEAD - 29/04/08 - MARKET VALUE	E	5018.17		SGS 'N' - MARKET VALUE	E	658.85		SHIRE DEAD - DELIST.09/01/19 - MARKET VALUE	E	4888.62		TELECOM ITALIA MEDIA DEAD - 01/10/15 - MARKET VALUE	E	6766.98		MERCK SERONO 'B' DEAD - 18/07/07 - MARKET VALUE	E	6007.41		SGS 'N' - MARKET VALUE	E	4164.84		SEVERN TRENT - MARKET VALUE	E	5875.61		SEADRILL - MARKET VALUE	E	4718.24		SKANSKA B - MARKET VALUE	E	4303.51		SKF B - MARKET VALUE	E	3405.94		SKF B - MARKET VALUE	E	6318.73		SKANDINAVISKA ENSKILDA BANKEN A - MARKET VALUE	E	13978.4		SKF B - MARKET VALUE	E
SSE - MARKET VALUE	E	8296.87		SHELL B DEAD - DELIST.31/01/22 - MARKET VALUE	E	92628.7		SIEMENS (XET) - MARKET VALUE	E	59253.2		G4S DEAD - DELIST.05/05/21 - MARKET VALUE	E	849.99		SEVERN TRENT - MARKET VALUE	E	4011.66		SHELL B DEAD - DELIST.31/01/22 - MARKET VALUE	E	66481.4		SGS 'N' - MARKET VALUE	E	6143.89		ITALIAONLINE DEAD - DELIST.11/11/19 - MARKET VALUE	E	3954.41		SKF B - MARKET VALUE	E	5044.22		SMITH & NEPHEW - MARKET VALUE	E	4657.59		SMITH & NEPHEW - MARKET VALUE	E	6972.55		SKANSKA B - MARKET VALUE	E	5905.32		SMITH & NEPHEW - MARKET VALUE	E
TELECOM ITALIA MEDIA DEAD - 01/10/15 - MARKET VALUE	E	20591.2		SHIRE DEAD - DELIST.09/01/19 - MARKET VALUE	E	4574.13		SIGNET GROUP DEAD - EX.INTO 54060C - MARKET VALUE	E	3223.46		SECURITAS B - MARKET VALUE	E	3520.02		SGS 'N' - MARKET VALUE	E	3481.22		SHIRE DEAD - DELIST.09/01/19 - MARKET VALUE	E	3947.71		SHIRE DEAD - DELIST.09/01/19 - MARKET VALUE	E	6239.75		SECURITAS B - MARKET VALUE	E	3886.17		SMITH & NEPHEW - MARKET VALUE	E	6469.36		SMITHS GROUP - MARKET VALUE	E	3187.7		SMITHS GROUP - MARKET VALUE	E	5088.49		SKF B - MARKET VALUE	E	8753.15		SMITHS GROUP - MARKET VALUE	E
G4S DEAD - DELIST.05/05/21 - MARKET VALUE	E	1375.81		SIDEL DEAD - TAKEOVER16/5/03 - MARKET VALUE	E	1645.92		SIMCO R DEAD - TAKEOVER 936866 - MARKET VALUE	E	2222.57		SELFRIDGES DEAD - DELIST 17/09/03 - MARKET VALUE	E	762.26		SHELL B DEAD - DELIST.31/01/22 - MARKET VALUE	E	55829.2		SIEMENS (XET) - MARKET VALUE	E	50631.1		SIEMENS (XET) - MARKET VALUE	E	66474.9		SEGRO - MARKET VALUE	E	5399.99		SMITHS GROUP - MARKET VALUE	E	4899.66		SNAM - MARKET VALUE	E	10712.3		SNAM - MARKET VALUE	E	12944		SMITH & NEPHEW - MARKET VALUE	E	6580.77		SNAM - MARKET VALUE	E
SECURITAS B - MARKET VALUE	E	9316.88		SIEMENS (XET) - MARKET VALUE	E	76111.4		SINGULUS TECHS. (XET) - MARKET VALUE	E	1200.51		SERCO GROUP - MARKET VALUE	E	946.56		SHIRE DEAD - DELIST.09/01/19 - MARKET VALUE	E	3689.27		SIG 'R' DEAD - 02/11/07 - MARKET VALUE	E	1062.31		SIG 'R' DEAD - 02/11/07 - MARKET VALUE	E	1115.08		SERCO GROUP - MARKET VALUE	E	3502.01		SNAM - MARKET VALUE	E	8128.5		PHAROS ENERGY - MARKET VALUE	E	1084.18		PHAROS ENERGY - MARKET VALUE	E	1557.27		SMITHS GROUP - MARKET VALUE	E	5859.3		SODEXO - MARKET VALUE	E
SEMA DEAD - 11/05/01 - MARKET VALUE	E	8405.16		SIGNET GROUP DEAD - EX.INTO 54060C - MARKET VALUE	E	2039.74		SIX CONTINENTS DEAD - 15/04/03 - MARKET VALUE	E	10720.9		MERCK SERONO 'B' DEAD - 18/07/07 - MARKET VALUE	E	5819.53		SIEMENS (XET) - MARKET VALUE	E	54788.5		SIGNET GROUP DEAD - EX.INTO 54060C - MARKET VALUE	E	2585.13		SIGNET GROUP DEAD - EX.INTO 54060C - MARKET VALUE	E	2669.7		SES FDR (PAR) - MARKET VALUE	E	7979.52		SNS REAAL DEAD - 27/03/13 - MARKET VALUE	E	3658		SODEXO - MARKET VALUE	E	5733.74		SODEXO - MARKET VALUE	E	7196.64		SNAM - MARKET VALUE	E	15148.4		SOFINA - MARKET VALUE	E
SERCO GROUP - MARKET VALUE	E	3171.87		SIMCO R DEAD - TAKEOVER 936866 - MARKET VALUE	E	2089.42		SKANDIA FORSAKRINGS DEAD - 06/06/06 - MARKET VALUE	E	5468.07		SEVERN TRENT - MARKET VALUE	E	3537.33		SIG 'R' DEAD - 02/11/07 - MARKET VALUE	E	921.03		SIKA - MARKET VALUE	E	1212.38		SIKA - MARKET VALUE	E	1945.54		SEVERN TRENT - MARKET VALUE	E	5096.75		SODEXO - MARKET VALUE	E	6909.69		SOFINA - MARKET VALUE	E	2095.1		SOFINA - MARKET VALUE	E	2407.61		SODEXO - MARKET VALUE	E	8265.14		SOFTWARE (XET) - MARKET VALUE	E
MERCK SERONO 'B' DEAD - 18/07/07 - MARKET VALUE	E	9001.76		SKANDIA FORSAKRINGS DEAD - 06/06/06 - MARKET VALUE	E	12934.8		SKANDINAVISKA ENSKILDA BANKEN A - MARKET VALUE	E	7162.75		SGS 'N' - MARKET VALUE	E	2416.43		SIGNET GROUP DEAD - EX.INTO 54060C - MARKET VALUE	E	2966.44		SKANDIA FORSAKRINGS DEAD - 06/06/06 - MARKET VALUE	E	3795.13		SKANDINAVISKA ENSKILDA BANKEN A - MARKET VALUE	E	13427.9		SGS 'N' - MARKET VALUE	E	7365.78		SOLARWORLD (XET) DEAD - 21/08/17 - MARKET VALUE	E	3854.34		SOFTWARE (XET) - MARKET VALUE	E	1356.64		SOFTWARE (XET) - MARKET VALUE	E	2470.13		SOFINA - MARKET VALUE	E	2515.53		SOLVAY - MARKET VALUE	E
SEVERN TRENT - MARKET VALUE	E	3945.95		SKANDINAVISKA ENSKILDA BANKEN A - MARKET VALUE	E	7077.23		SKANSKA B - MARKET VALUE	E	2912.89		SHELL B DEAD - DELIST.31/01/22 - MARKET VALUE	E	53457.6		SKANDIA FORSAKRINGS DEAD - 06/06/06 - MARKET VALUE	E	3401.22		SKANDINAVISKA ENSKILDA BANKEN A - MARKET VALUE	E	9224.52		SKANSKA B - MARKET VALUE	E	5431.68		SHIRE DEAD - DELIST.09/01/19 - MARKET VALUE	E	9497.8		SOLVAY - MARKET VALUE	E	7900.07		SOLARWORLD (XET) DEAD - 21/08/17 - MARKET VALUE	E	2418.74		SOLARWORLD (XET) DEAD - 21/08/17 - MARKET VALUE	E	1207.13		SOFTWARE (XET) - MARKET VALUE	E	3664.17		SONOVA N - MARKET VALUE	E
SHELL B DEAD - DELIST.31/01/22 - MARKET VALUE	E	90084.8		SKANSKA B - MARKET VALUE	E	4539.76		SEGRO - MARKET VALUE	E	2883.8		SHIRE DEAD - DELIST.09/01/19 - MARKET VALUE	E	3121.23		SKANDINAVISKA ENSKILDA BANKEN A - MARKET VALUE	E	8212.03		SKANSKA B - MARKET VALUE	E	3684.7		SKF B - MARKET VALUE	E	5574.09		SIEMENS (XET) - MARKET VALUE	E	81349.5		SONOVA N - MARKET VALUE	E	3735.38		SOLVAY - MARKET VALUE	E	5525.05		SOLVAY - MARKET VALUE	E	6165.39		SOLVAY - MARKET VALUE	E	8333.75		SPECTRIS - MARKET VALUE	E
SHIRE DEAD - DELIST.09/01/19 - MARKET VALUE	E	3961.51		SEGRO - MARKET VALUE	E	2499		SMITH & NEPHEW - MARKET VALUE	E	5960.54		SIEMENS (XET) - MARKET VALUE	E	40075.7		SKANSKA B - MARKET VALUE	E	2671.12		SKF B - MARKET VALUE	E	3225.4		SEGRO - MARKET VALUE	E	3785.51		SIG - MARKET VALUE	E	2316.07		SSAB A - MARKET VALUE	E	5218.98		SONOVA N - MARKET VALUE	E	3283.9		SONOVA N - MARKET VALUE	E	6301.85		SONOVA N - MARKET VALUE	E	4553.94		SPIRAX-SARCO ENGR. - MARKET VALUE	E
SIDEL DEAD - TAKEOVER16/5/03 - MARKET VALUE	E	2303.43		SMITH & NEPHEW - MARKET VALUE	E	4711.44		WH SMITH - MARKET VALUE	E	1850.23		SIG 'R' DEAD - 02/11/07 - MARKET VALUE	E	623.07		SKF B - MARKET VALUE	E	2673.35		SEGRO - MARKET VALUE	E	2955.2		SMITH & NEPHEW - MARKET VALUE	E	6268.98		SIGNET GROUP DEAD - EX.INTO 54060C - MARKET VALUE	E	3101.21		STADA ARZNEIMITTEL (XET) DEAD - DELIST.28/11/18 - MARKET VALUE	E	2613.68		SSAB A - MARKET VALUE	E	1752.6		SPIRAX-SARCO ENGR. - MARKET VALUE	E	1366.35		SPECTRIS - MARKET VALUE	E	1932.56		AXEL SPRINGER (XET) DEAD - DELIST.07/04/20 - MARKET VALUE	E
SIEMENS (XET) - MARKET VALUE	E	100815		WH SMITH - MARKET VALUE	E	1937.96		SMITHS GROUP - MARKET VALUE	E	7511.82		SIGNET GROUP DEAD - EX.INTO 54060C - MARKET VALUE	E	2134.37		SEGRO - MARKET VALUE	E	2732.03		SMITH & NEPHEW - MARKET VALUE	E	7430.68		SMITHS GROUP - MARKET VALUE	E	8426.13		SIKA - MARKET VALUE	E	3075.96		STAGECOACH GROUP - MARKET VALUE	E	2363.5		SSL INTERNATIONAL DEAD - 29/11/10 - MARKET VALUE	E	1120.74		SSAB A - MARKET VALUE	E	3182.47		SPIRAX-SARCO ENGR. - MARKET VALUE	E	1745.34		SSAB A - MARKET VALUE	E
SIMCO R DEAD - TAKEOVER 936866 - MARKET VALUE	E	1398.95		SMITHS GROUP - MARKET VALUE	E	7718.37		SMURFIT (JEF.) GP. DEAD - 04/09/02 - MARKET VALUE	E	3406.66		SINGULUS TECHS. (XET) - MARKET VALUE	E	571.15		SMITH & NEPHEW - MARKET VALUE	E	7934.14		WH SMITH - MARKET VALUE	E	903.84		SNAM - MARKET VALUE	E	6962.52		SKANDINAVISKA ENSKILDA BANKEN A - MARKET VALUE	E	17570.3		STANDARD CHARTERED - MARKET VALUE	E	34034		STADA ARZNEIMITTEL (XET) DEAD - DELIST.28/11/18 - MARKET VALUE	E	834.98		SSL INTERNATIONAL DEAD - 29/11/10 - MARKET VALUE	E	2117.13		AXEL SPRINGER (XET) DEAD - DELIST.07/04/20 - MARKET VALUE	E	3636.04		STADA ARZNEIMITTEL (XET) DEAD - DELIST.28/11/18 - MARKET VALUE	E
SKANDIA FORSAKRINGS DEAD - 06/06/06 - MARKET VALUE	E	27675.5		SMURFIT (JEF.) GP. DEAD - 04/09/02 - MARKET VALUE	E	2296.51		SNAM - MARKET VALUE	E	6197.35		SKANDIA FORSAKRINGS DEAD - 06/06/06 - MARKET VALUE	E	2836.56		WH SMITH - MARKET VALUE	E	1326.92		SMITHS GROUP - MARKET VALUE	E	7091.75		SODEXO - MARKET VALUE	E	6187.71		SKANSKA B - MARKET VALUE	E	6853.21		ABRDN - MARKET VALUE	E	7362.29		STAGECOACH GROUP - MARKET VALUE	E	1038.41		STADA ARZNEIMITTEL (XET) DEAD - DELIST.28/11/18 - MARKET VALUE	E	1791		SSAB A - MARKET VALUE	E	2926.37		STAGECOACH GROUP - MARKET VALUE	E
SKANDINAVISKA ENSKILDA BANKEN A - MARKET VALUE	E	8322.51		SOCIETE GENERALE - MARKET VALUE	E	30410.4		SOCIETE GENERALE - MARKET VALUE	E	32886.3		SKANDINAVISKA ENSKILDA BANKEN A - MARKET VALUE	E	6150.13		SMITHS GROUP - MARKET VALUE	E	5819.84		SNAM - MARKET VALUE	E	8613.14		SOGECABLE DEAD - 13/06/08 - MARKET VALUE	E	4085.33		SKF B - MARKET VALUE	E	6732.73		EQUINOR - MARKET VALUE	E	76908		STANDARD CHARTERED - MARKET VALUE	E	22557.6		STAGECOACH GROUP - MARKET VALUE	E	1639.52		STADA ARZNEIMITTEL (XET) DEAD - DELIST.28/11/18 - MARKET VALUE	E	1754.22		STANDARD CHARTERED - MARKET VALUE	E
SKANSKA B - MARKET VALUE	E	4236.23		TECHNIP DEAD - MERG SEE 9009JW - MARKET VALUE	E	2684.93		SODEXO - MARKET VALUE	E	6930.66		SKANSKA B - MARKET VALUE	E	1974.74		SNAM - MARKET VALUE	E	7194.4		SODEXO - MARKET VALUE	E	4150.58		SOLARWORLD (XET) DEAD - 21/08/17 - MARKET VALUE	E	3585.85		SMITH & NEPHEW - MARKET VALUE	E	8591.94		STMICROELECTRONICS (MIL) - MARKET VALUE	E	7141.29		ABRDN - MARKET VALUE	E	4569.01		STANDARD CHARTERED - MARKET VALUE	E	41210.3		STAGECOACH GROUP - MARKET VALUE	E	1994.47		ABRDN - MARKET VALUE	E
SEGRO - MARKET VALUE	E	2563.18		SODEXO - MARKET VALUE	E	7140.11		SOGECABLE DEAD - 13/06/08 - MARKET VALUE	E	2124.82		SEGRO - MARKET VALUE	E	1819		SODEXO - MARKET VALUE	E	3721.1		SOGECABLE DEAD - 13/06/08 - MARKET VALUE	E	3694.44		SOLVAY - MARKET VALUE	E	7898.1		SMITHS GROUP - MARKET VALUE	E	9100.06		STORA ENSO R - MARKET VALUE	E	5080.32		EQUINOR - MARKET VALUE	E	45806.2		ABRDN - MARKET VALUE	E	5172.66		STANDARD CHARTERED - MARKET VALUE	E	43781.8		EQUINOR - MARKET VALUE	E
SMITH & NEPHEW - MARKET VALUE	E	3609.88		SOFTWARE (XET) - MARKET VALUE	E	1745.12		SOLVAY - MARKET VALUE	E	6212.2		SMITH & NEPHEW - MARKET VALUE	E	5621.54		SOGECABLE DEAD - 13/06/08 - MARKET VALUE	E	4500.86		SOLVAY - MARKET VALUE	E	7468.03		SPECTRIS - MARKET VALUE	E	1232.85		SNAM - MARKET VALUE	E	9247.75		STOREBRAND - MARKET VALUE	E	2875.14		STMICROELECTRONICS (MIL) - MARKET VALUE	E	4556.08		EQUINOR - MARKET VALUE	E	58397.6		ABRDN - MARKET VALUE	E	5790.54		STMICROELECTRONICS (MIL) - MARKET VALUE	E
SMITHKLINE BHM. DEAD - DEAD 27/12/00 - MARKET VALUE	E	83174.2		SOGECABLE DEAD - 13/06/08 - MARKET VALUE	E	2579.87		SONAE SGPS - MARKET VALUE	E	1660		WH SMITH - MARKET VALUE	E	1096.22		SOLVAY - MARKET VALUE	E	5905.82		SOMERFIELD DEAD - DELIST 21/12/05 - MARKET VALUE	E	1597.19		SPORTINGBET DEAD - 20/03/13 - MARKET VALUE	E	2583.29		SODEXO - MARKET VALUE	E	9280.77		SUEZ(ROMPUS) DEAD - 23/06/10 - MARKET VALUE	E	58568.6		STORA ENSO R - MARKET VALUE	E	2670		STMICROELECTRONICS (MIL) - MARKET VALUE	E	6463.26		EQUINOR - MARKET VALUE	E	62714.6		STORA ENSO R - MARKET VALUE	E
SMITHS GROUP - MARKET VALUE	E	4112.84		SOLVAY - MARKET VALUE	E	4835.4		SONERA DEAD - DELIST 24/03/03 - MARKET VALUE	E	5208.46		SMITHS GROUP - MARKET VALUE	E	5356.27		SOMERFIELD DEAD - DELIST 21/12/05 - MARKET VALUE	E	1172.88		SPECTRIS - MARKET VALUE	E	870.59		SSAB A - MARKET VALUE	E	3250.98		SOGECABLE DEAD - 13/06/08 - MARKET VALUE	E	4186.46		SULZER 'R' - MARKET VALUE	E	3050.51		STOREBRAND - MARKET VALUE	E	1253.27		STORA ENSO R - MARKET VALUE	E	3867.23		STMICROELECTRONICS (MIL) - MARKET VALUE	E	7164.48		STOREBRAND - MARKET VALUE	E
SMURFIT (JEF.) GP. DEAD - 04/09/02 - MARKET VALUE	E	2637.06		SONAE SGPS - MARKET VALUE	E	2200		SABMILLER DEAD - 06/10/16 - MARKET VALUE	E	7606.69		SNAM - MARKET VALUE	E	6412.39		SPECTRIS - MARKET VALUE	E	891.17		SPORTINGBET DEAD - 20/03/13 - MARKET VALUE	E	1368.58		STADA ARZNEIMITTEL (XET) DEAD - DELIST.28/11/18 - MARKET VALUE	E	2095.61		SOLARWORLD (XET) DEAD - 21/08/17 - MARKET VALUE	E	3466.11		SVENSKA CELLULOSA AKTIEBOLAGET SCA B - MARKET VALUE	E	6343.36		STRAUMANN HLDG. - MARKET VALUE	E	2178.16		STOREBRAND - MARKET VALUE	E	2575.21		STORA ENSO R - MARKET VALUE	E	4969.53		STRAUMANN HLDG. - MARKET VALUE	E
AGUAS DE BARCELONA DEAD - 01/06/10 - MARKET VALUE	E	2242.53		SONERA DEAD - DELIST 24/03/03 - MARKET VALUE	E	8974.45		SPIRENT COMMUNICATIONS - MARKET VALUE	E	1706.5		SODEXO - MARKET VALUE	E	3180.42		SSAB A - MARKET VALUE	E	1026.38		SSAB A - MARKET VALUE	E	1344.14		STAGECOACH GROUP - MARKET VALUE	E	1710.52		SOLVAY - MARKET VALUE	E	9986.26		SVENSKA HANDELSBANKEN A - MARKET VALUE	E	11554.2		SUEDZUCKER (XET) - MARKET VALUE	E	2777.82		STRAUMANN HLDG. - MARKET VALUE	E	2954.55		STOREBRAND - MARKET VALUE	E	3122.28		SUBSEA 7 - MARKET VALUE	E
EURAZEO - MARKET VALUE	E	1923.76		SABMILLER DEAD - 06/10/16 - MARKET VALUE	E	5931.81		SSL INTERNATIONAL DEAD - 29/11/10 - MARKET VALUE	E	1271.64		SOGECABLE DEAD - 13/06/08 - MARKET VALUE	E	975.09		SSL INTERNATIONAL DEAD - 29/11/10 - MARKET VALUE	E	922.06		SSL INTERNATIONAL DEAD - 29/11/10 - MARKET VALUE	E	766.36		STANDARD CHARTERED - MARKET VALUE	E	28193		SSAB A - MARKET VALUE	E	5146.62		THE SWATCH GROUP - MARKET VALUE	E	5549.31		SUEZ SUSP - SUSP.28/01/22 - MARKET VALUE	E	5685.4		SUEDZUCKER (XET) - MARKET VALUE	E	2878.18		STRAUMANN HLDG. - MARKET VALUE	E	2772.29		SUEDZUCKER (XET) - MARKET VALUE	E
SOCIETE GENERALE - MARKET VALUE	E	24403.2		GJENSIDIGE NOR DEAD - DEAD-05/12/03 - MARKET VALUE	E	1423.19		ST.JAMES'S PLACE ORD - MARKET VALUE	E	1644.67		SOLVAY - MARKET VALUE	E	5389.08		STADA ARZNEIMITTEL (XET) DEAD - DELIST.28/11/18 - MARKET VALUE	E	1182.55		STADA ARZNEIMITTEL (XET) DEAD - DELIST.28/11/18 - MARKET VALUE	E	1297.62		EQUINOR - MARKET VALUE	E	58432.8		STADA ARZNEIMITTEL (XET) DEAD - DELIST.28/11/18 - MARKET VALUE	E	2806.21		SWEDBANK A - MARKET VALUE	E	8805.15		SULZER 'R' - MARKET VALUE	E	1425.53		SUEZ SUSP - SUSP.28/01/22 - MARKET VALUE	E	7920.87		SUBSEA 7 - MARKET VALUE	E	6163.39		SUEZ SUSP - SUSP.28/01/22 - MARKET VALUE	E
TECHNIP DEAD - MERG SEE 9009JW - MARKET VALUE	E	1943.08		SPIRENT COMMUNICATIONS - MARKET VALUE	E	5787.94		STAGECOACH GROUP - MARKET VALUE	E	1653.86		SPECTRIS - MARKET VALUE	E	603.2		STAGECOACH GROUP - MARKET VALUE	E	1630.54		STAGECOACH GROUP - MARKET VALUE	E	1624.34		STMICROELECTRONICS (MIL) - MARKET VALUE	E	13393.4		STAGECOACH GROUP - MARKET VALUE	E	3046.24		SWEDISH MATCH - MARKET VALUE	E	3727.76		SVENSKA CELLULOSA AKTIEBOLAGET SCA B - MARKET VALUE	E	4366.86		SULZER 'R' - MARKET VALUE	E	2616.44		SUEDZUCKER (XET) - MARKET VALUE	E	3948.03		SULZER 'R' - MARKET VALUE	E
SODEXO - MARKET VALUE	E	5460.01		SSL INTERNATIONAL DEAD - 29/11/10 - MARKET VALUE	E	1405.4		STANDARD CHARTERED - MARKET VALUE	E	15690.7		SSAB A - MARKET VALUE	E	864.61		STANDARD CHARTERED - MARKET VALUE	E	15068.9		STANDARD CHARTERED - MARKET VALUE	E	17976.3		STORA ENSO R - MARKET VALUE	E	7716.28		STANDARD CHARTERED - MARKET VALUE	E	31195.5		SWISS LIFE HOLDING - MARKET VALUE	E	6814.03		SVENSKA HANDELSBANKEN A - MARKET VALUE	E	8118.27		SVENSKA CELLULOSA AKTIEBOLAGET SCA B - MARKET VALUE	E	5999.43		SUEZ SUSP - SUSP.28/01/22 - MARKET VALUE	E	7614.81		SVENSKA CELLULOSA AKTIEBOLAGET SCA B - MARKET VALUE	E
SOGECABLE DEAD - 13/06/08 - MARKET VALUE	E	4764.84		ST.JAMES'S PLACE ORD - MARKET VALUE	E	2883.1		EQUINOR - MARKET VALUE	E	20991.6		SSL INTERNATIONAL DEAD - 29/11/10 - MARKET VALUE	E	578.33		EQUINOR - MARKET VALUE	E	22892.9		EQUINOR - MARKET VALUE	E	29884.3		STOREBRAND - MARKET VALUE	E	2477.1		ABRDN - MARKET VALUE	E	10321.7		SWISS RE 'R' DEAD - 08/12/11 - MARKET VALUE	E	19959.5		THE SWATCH GROUP - MARKET VALUE	E	3280.5		SVENSKA HANDELSBANKEN A - MARKET VALUE	E	13026.4		SULZER 'R' - MARKET VALUE	E	4222.42		SVENSKA HANDELSBANKEN A - MARKET VALUE	E
MELIA HOTELS INTL. - MARKET VALUE	E	2343.44		STAGECOACH GROUP - MARKET VALUE	E	1315.37		STMICROELECTRONICS - MARKET VALUE	E	30509.6		STADA ARZNEIMITTEL (XET) DEAD - DELIST.28/11/18 - MARKET VALUE	E	936.61		STMICROELECTRONICS - MARKET VALUE	E	16876.4		STMICROELECTRONICS (MIL) - MARKET VALUE	E	9881.34		STORK DEAD - TAKEOVER 904708 - MARKET VALUE	E	1560.83		EQUINOR - MARKET VALUE	E	46517.1		SWISSCOM 'R' - MARKET VALUE	E	13107.5		SWEDBANK A - MARKET VALUE	E	2229.22		THE SWATCH GROUP - MARKET VALUE	E	6979.17		SVENSKA CELLULOSA AKTIEBOLAGET SCA B - MARKET VALUE	E	6390.22		THE SWATCH GROUP - MARKET VALUE	E
SOLVAY - MARKET VALUE	E	6509.15		STANDARD CHARTERED - MARKET VALUE	E	18179.7		STOLT-NIELSEN - MARKET VALUE	E	1192.51		STANDARD CHARTERED - MARKET VALUE	E	11839		STORA ENSO R - MARKET VALUE	E	7353.12		STORA ENSO R - MARKET VALUE	E	6580.47		STRAUMANN HLDG. - MARKET VALUE	E	3073.52		STMICROELECTRONICS (MIL) - MARKET VALUE	E	13042.9		SYDBANK - MARKET VALUE	E	1664.21		SWEDISH MATCH - MARKET VALUE	E	2763.44		SWEDBANK A - MARKET VALUE	E	7889.98		SVENSKA HANDELSBANKEN A - MARKET VALUE	E	14451.8		SWEDBANK A - MARKET VALUE	E
SONAE SGPS - MARKET VALUE	E	4256.7		STMICROELECTRONICS - MARKET VALUE	E	40586.2		STORA ENSO R - MARKET VALUE	E	10584.3		EQUINOR - MARKET VALUE	E	15878.4		STOREBRAND - MARKET VALUE	E	1433.96		STOREBRAND - MARKET VALUE	E	1617.88		SUEDZUCKER (XET) - MARKET VALUE	E	4143.06		STORA ENSO R - MARKET VALUE	E	8419.46		SYMRISE (XET) - MARKET VALUE	E	1818.69		SWISS LIFE HOLDING - MARKET VALUE	E	2080.19		SWEDISH MATCH - MARKET VALUE	E	4307.84		THE SWATCH GROUP - MARKET VALUE	E	10175.9		SWEDISH MATCH - MARKET VALUE	E
SONERA DEAD - DELIST 24/03/03 - MARKET VALUE	E	48719.3		STORA ENSO R - MARKET VALUE	E	9003.54		STOREBRAND - MARKET VALUE	E	1891.02		STMICROELECTRONICS - MARKET VALUE	E	16757.4		STRAUMANN HLDG. - MARKET VALUE	E	2337.14		STRAUMANN HLDG. - MARKET VALUE	E	2589.17		SUEZ(ROMPUS) DEAD - 23/06/10 - MARKET VALUE	E	41042.4		STOREBRAND - MARKET VALUE	E	3138.25		SYNGENTA DEAD - DELIST.08/01/18 - MARKET VALUE	E	19021.4		SWISS PRIME SITE - MARKET VALUE	E	911.61		SWISS LIFE HOLDING - MARKET VALUE	E	2969.4		SWEDBANK A - MARKET VALUE	E	12279.7		SWISS LIFE HOLDING - MARKET VALUE	E
SABMILLER DEAD - 06/10/16 - MARKET VALUE	E	6315.37		STOREBRAND - MARKET VALUE	E	2007.36		SUEZ(ROMPUS) DEAD - 23/06/10 - MARKET VALUE	E	32644.5		STORA ENSO R - MARKET VALUE	E	7023.94		SUEDZUCKER (XET) - MARKET VALUE	E	2836.81		SUEDZUCKER (XET) - MARKET VALUE	E	2506.46		SULZER 'R' - MARKET VALUE	E	2503.39		SUEZ(ROMPUS) DEAD - 23/06/10 - MARKET VALUE	E	54700.1		SYNTHES DEAD - MERG.SEE 912212 - MARKET VALUE	E	10375.4		SWISS RE 'R' DEAD - 08/12/11 - MARKET VALUE	E	6628.76		SWISS PRIME SITE - MARKET VALUE	E	2400.41		SWEDISH MATCH - MARKET VALUE	E	5573.9		SWISS PRIME SITE - MARKET VALUE	E
SSL INTERNATIONAL DEAD - 29/11/10 - MARKET VALUE	E	2180.72		SUEZ(ROMPUS) DEAD - 23/06/10 - MARKET VALUE	E	33802.6		SVENSKA CELLULOSA AKTIEBOLAGET SCA B - MARKET VALUE	E	7154.58		STOREBRAND - MARKET VALUE	E	993.14		SUEZ(ROMPUS) DEAD - 23/06/10 - MARKET VALUE	E	16321.6		SUEZ(ROMPUS) DEAD - 23/06/10 - MARKET VALUE	E	21705.3		SVENSKA CELLULOSA AKTIEBOLAGET SCA B - MARKET VALUE	E	7131.03		SULZER 'R' - MARKET VALUE	E	3516.02		TANDBERG DEAD - 03/05/10 - MARKET VALUE	E	1313.34		SWISSCOM 'R' - MARKET VALUE	E	10603.2		SWISS RE 'R' DEAD - 08/12/11 - MARKET VALUE	E	12164.4		SWISS LIFE HOLDING - MARKET VALUE	E	3936.12		SWISS RE - MARKET VALUE	E
STAGECOACH GROUP - MARKET VALUE	E	1835.88		SULZER 'R' - MARKET VALUE	E	2366.28		SVENSKA HANDELSBANKEN A - MARKET VALUE	E	10872.6		SUEDZUCKER (XET) - MARKET VALUE	E	2730.19		SVENSKA CELLULOSA AKTIEBOLAGET SCA B - MARKET VALUE	E	6381.12		SVENSKA CELLULOSA AKTIEBOLAGET SCA B - MARKET VALUE	E	5275.77		SVENSKA HANDELSBANKEN A - MARKET VALUE	E	14765.4		SVENSKA CELLULOSA AKTIEBOLAGET SCA B - MARKET VALUE	E	7544.37		TATE & LYLE - MARKET VALUE	E	3063.16		SYDBANK - MARKET VALUE	E	883.59		SWISSCOM 'R' - MARKET VALUE	E	13187.4		SWISS PRIME SITE - MARKET VALUE	E	3045.58		SWISSCOM 'R' - MARKET VALUE	E
STANDARD CHARTERED - MARKET VALUE	E	15800.3		SVENSKA CELLULOSA AKTIEBOLAGET SCA B - MARKET VALUE	E	4357.87		THE SWATCH GROUP - MARKET VALUE	E	3702.53		SUEZ(ROMPUS) DEAD - 23/06/10 - MARKET VALUE	E	14518.3		SVENSKA HANDELSBANKEN A - MARKET VALUE	E	10479.2		SVENSKA HANDELSBANKEN A - MARKET VALUE	E	11299.3		THE SWATCH GROUP - MARKET VALUE	E	4706.1		SVENSKA HANDELSBANKEN A - MARKET VALUE	E	14474		TAYLOR NELSON SOFRES DEAD - T/O BY 926119 - MARKET VALUE	E	1136.69		SYMRISE (XET) - MARKET VALUE	E	1224.27		SYDBANK - MARKET VALUE	E	1641.08		SWISS RE - MARKET VALUE	E	14709.1		SYDBANK - MARKET VALUE	E
STMICROELECTRONICS - MARKET VALUE	E	62356.8		SVENSKA HANDELSBANKEN A - MARKET VALUE	E	10987		SWEDISH MATCH - MARKET VALUE	E	3288.58		SVENSKA CELLULOSA AKTIEBOLAGET SCA B - MARKET VALUE	E	5784.58		THE SWATCH GROUP - MARKET VALUE	E	3765.89		THE SWATCH GROUP - MARKET VALUE	E	3409.54		SWEDISH MATCH - MARKET VALUE	E	3913.14		THE SWATCH GROUP - MARKET VALUE	E	6829.37		TAYLOR WIMPEY - MARKET VALUE	E	1721.95		SYNGENTA DEAD - DELIST.08/01/18 - MARKET VALUE	E	15756.1		SYMRISE (XET) - MARKET VALUE	E	2260.06		SWISSCOM 'R' - MARKET VALUE	E	16024.4		SYMRISE (XET) - MARKET VALUE	E
STORA ENSO A - MARKET VALUE	E	2455.17		THE SWATCH GROUP - MARKET VALUE	E	4399.15		SWISS LIFE R DEAD - MERGER 26394L - MARKET VALUE	E	4268.96		SVENSKA HANDELSBANKEN A - MARKET VALUE	E	9256.25		SWEDISH MATCH - MARKET VALUE	E	2978.52		SWEDISH MATCH - MARKET VALUE	E	3072.14		SWISS LIFE HOLDING - MARKET VALUE	E	6280.76		SWEDBANK A - MARKET VALUE	E	14589.1		TECHNIP DEAD - MERG SEE 9009JW - MARKET VALUE	E	6302.73		SYNTHES DEAD - MERG.SEE 912212 - MARKET VALUE	E	9138.32		SYNGENTA DEAD - DELIST.08/01/18 - MARKET VALUE	E	18099.9		SYDBANK - MARKET VALUE	E	1448.64		SYNGENTA DEAD - DELIST.08/01/18 - MARKET VALUE	E
STORA ENSO R - MARKET VALUE	E	6170.13		SWEDISH MATCH - MARKET VALUE	E	1894.99		SWISS RE 'R' DEAD - 08/12/11 - MARKET VALUE	E	36132.1		THE SWATCH GROUP - MARKET VALUE	E	2573.93		SWISS LIFE HOLDING - MARKET VALUE	E	2886.16		SWISS LIFE HOLDING - MARKET VALUE	E	3614.33		SWISS RE 'R' DEAD - 08/12/11 - MARKET VALUE	E	18568.2		SWEDISH MATCH - MARKET VALUE	E	3786.8		TELE ATLAS DEAD - T/O 31102D - MARKET VALUE	E	2532.54		TANDBERG DEAD - 03/05/10 - MARKET VALUE	E	1224.74		SYNTHES DEAD - MERG.SEE 912212 - MARKET VALUE	E	10176.3		SYMRISE (XET) - MARKET VALUE	E	2637.03		SYNTHES DEAD - MERG.SEE 912212 - MARKET VALUE	E
STOREBRAND - MARKET VALUE	E	1893.73		SWISS LIFE R DEAD - MERGER 26394L - MARKET VALUE	E	8843.23		SWISSCOM 'R' - MARKET VALUE	E	24045.7		SWEDISH MATCH - MARKET VALUE	E	2346.18		SWISS RE 'R' DEAD - 08/12/11 - MARKET VALUE	E	17828.6		SWISS RE 'R' DEAD - 08/12/11 - MARKET VALUE	E	16584.5		SWISSCOM 'R' - MARKET VALUE	E	16204.8		SWISS LIFE HOLDING - MARKET VALUE	E	6431.58		TELE2 B - MARKET VALUE	E	5892.37		TATE & LYLE - MARKET VALUE	E	1417.8		TATE & LYLE - MARKET VALUE	E	2428.86		SYNGENTA DEAD - DELIST.08/01/18 - MARKET VALUE	E	22749.8		TATE & LYLE - MARKET VALUE	E
SUEZ(ROMPUS) DEAD - 23/06/10 - MARKET VALUE	E	35578.3		SWISS RE 'R' DEAD - 08/12/11 - MARKET VALUE	E	32391.7		SYNGENTA DEAD - DELIST.08/01/18 - MARKET VALUE	E	7766.91		SWISS LIFE HOLDING - MARKET VALUE	E	1220.29		SWISSCOM 'R' - MARKET VALUE	E	17098.5		SWISSCOM 'R' - MARKET VALUE	E	17786		SYDBANK - MARKET VALUE	E	2022.95		SWISS RE 'R' DEAD - 08/12/11 - MARKET VALUE	E	25979		TELECOM ITALIA - MARKET VALUE	E	18527.7		TECHNIP DEAD - MERG SEE 9009JW - MARKET VALUE	E	3591.63		TAYLOR WIMPEY - MARKET VALUE	E	1499.1		SYNTHES DEAD - MERG.SEE 912212 - MARKET VALUE	E	13815.4		TAYLOR WIMPEY - MARKET VALUE	E
SULZER 'R' - MARKET VALUE	E	2641.47		SAIRGROUP R DEAD - DELIST 31/01/02 - MARKET VALUE	E	1087.43		SYNTHES DEAD - MERG.SEE 912212 - MARKET VALUE	E	7752.8		SWISS RE 'R' DEAD - 08/12/11 - MARKET VALUE	E	18330.9		SYNGENTA DEAD - DELIST.08/01/18 - MARKET VALUE	E	7540.03		SYNGENTA DEAD - DELIST.08/01/18 - MARKET VALUE	E	9169.19		SYNGENTA DEAD - DELIST.08/01/18 - MARKET VALUE	E	11643		SWISSCOM 'R' - MARKET VALUE	E	14657.9		TELEFONICA - MARKET VALUE	E	90241.8		TELE2 B - MARKET VALUE	E	2931.7		TECHNIP DEAD - MERG SEE 9009JW - MARKET VALUE	E	6710.39		TATE & LYLE - MARKET VALUE	E	3115.2		TDC DEAD - DELIST.06/06/18 - MARKET VALUE	E
CENTERPULSE DEAD - T/O 14361V - MARKET VALUE	E	2378.85		SWISSCOM 'R' - MARKET VALUE	E	21656.8		T-ONLINE (XET) DEAD - MERGER/882415 - MARKET VALUE	E	12850.5		SWISSCOM 'R' - MARKET VALUE	E	18216		SYNTHES DEAD - MERG.SEE 912212 - MARKET VALUE	E	10572		SYNTHES DEAD - MERG.SEE 912212 - MARKET VALUE	E	10136.4		SYNTHES DEAD - MERG.SEE 912212 - MARKET VALUE	E	11404.8		SYDBANK - MARKET VALUE	E	2897.78		TELEKOM AUSTRIA - MARKET VALUE	E	7295.6		TELECOM ITALIA - MARKET VALUE	E	12885.7		TECNICAS REUNIDAS - MARKET VALUE	E	2544.94		TAYLOR WIMPEY - MARKET VALUE	E	1395.76		TECHNIP DEAD - MERG SEE 9009JW - MARKET VALUE	E
SUN LIFE & PROVINCIAL HOLDINGS - MARKET VALUE	E	8681.82		SWISSLOG HOLDING DEAD - 29/07/15 - MARKET VALUE	E	889.67		TANDBERG DEAD - 03/05/10 - MARKET VALUE	E	1841.8		SYNGENTA DEAD - DELIST.08/01/18 - MARKET VALUE	E	5281.38		T-ONLINE (XET) DEAD - MERGER/882415 - MARKET VALUE	E	11259.5		T-ONLINE (XET) DEAD - MERGER/882415 - MARKET VALUE	E	10011.2		TATE & LYLE - MARKET VALUE	E	4003.79		SYNGENTA DEAD - DELIST.08/01/18 - MARKET VALUE	E	14563.1		TELENOR - MARKET VALUE	E	23336		TELEFONICA - MARKET VALUE	E	67798.9		TELE2 B - MARKET VALUE	E	5408.48		TDC DEAD - DELIST.06/06/18 - MARKET VALUE	E	5850.78		TECNICAS REUNIDAS - MARKET VALUE	E
SVENSKA CELLULOSA AKTIEBOLAGET SCA B - MARKET VALUE	E	3472.3		SYNGENTA DEAD - DELIST.08/01/18 - MARKET VALUE	E	5808.57		TATE & LYLE - MARKET VALUE	E	2844.71		SYNTHES DEAD - MERG.SEE 912212 - MARKET VALUE	E	6101.14		TATE & LYLE - MARKET VALUE	E	2179.2		INFORMA - MARKET VALUE	E	1703.89		TAYLOR NELSON SOFRES DEAD - T/O BY 926119 - MARKET VALUE	E	1672.38		SYNTHES DEAD - MERG.SEE 912212 - MARKET VALUE	E	11249		TELIA COMPANY - MARKET VALUE	E	25653.1		TELEKOM AUSTRIA - MARKET VALUE	E	4604.6		TELECOM ITALIA - MARKET VALUE	E	14116.8		TECHNIP DEAD - MERG SEE 9009JW - MARKET VALUE	E	8290.75		TELE2 B - MARKET VALUE	E
SVENSKA HANDELSBANKEN A - MARKET VALUE	E	9665.69		SYNTHES DEAD - MERG.SEE 912212 - MARKET VALUE	E	7617.28		TAYLOR NELSON SOFRES DEAD - T/O BY 926119 - MARKET VALUE	E	1510.9		T-ONLINE (XET) DEAD - MERGER/882415 - MARKET VALUE	E	8738.34		TAYLOR NELSON SOFRES DEAD - T/O BY 926119 - MARKET VALUE	E	1304.5		TANDBERG DEAD - 03/05/10 - MARKET VALUE	E	1098.34		TAYLOR WIMPEY - MARKET VALUE	E	3169.94		TATE & LYLE - MARKET VALUE	E	4557.08		TENARIS - MARKET VALUE	E	20612.1		TELENOR - MARKET VALUE	E	7862.41		TELEFONICA - MARKET VALUE	E	77816		TECNICAS REUNIDAS - MARKET VALUE	E	2372.5		TELECITY GROUP DEAD - 15/01/16 - MARKET VALUE	E
THE SWATCH GROUP - MARKET VALUE	E	4569		T-ONLINE (XET) DEAD - MERGER/882415 - MARKET VALUE	E	17745.9		TAYLOR WIMPEY - MARKET VALUE	E	1907.29		TATE & LYLE - MARKET VALUE	E	2024.26		TAYLOR WIMPEY - MARKET VALUE	E	2440.68		TATE & LYLE - MARKET VALUE	E	3335.44		TDC DEAD - DELIST.06/06/18 - MARKET VALUE	E	5027.92		TAYLOR NELSON SOFRES DEAD - T/O BY 926119 - MARKET VALUE	E	1577.59		TERNA RETE ELETTRICA NAZ - MARKET VALUE	E	5711.8		TELEPERFORMANCE - MARKET VALUE	E	1237.88		TELEKOM AUSTRIA - MARKET VALUE	E	4474.3		TELE2 B - MARKET VALUE	E	7327.11		TELECOM ITALIA - MARKET VALUE	E
THE SWATCH GROUP - MARKET VALUE	E	3881.49		TATE & LYLE - MARKET VALUE	E	1750.51		TDC DEAD - DELIST.06/06/18 - MARKET VALUE	E	6669.81		TAYLOR NELSON SOFRES DEAD - T/O BY 926119 - MARKET VALUE	E	751.92		TDC DEAD - DELIST.06/06/18 - MARKET VALUE	E	6152.5		TAYLOR NELSON SOFRES DEAD - T/O BY 926119 - MARKET VALUE	E	1443.17		TECHNIP DEAD - MERG SEE 9009JW - MARKET VALUE	E	5037.63		TAYLOR WIMPEY - MARKET VALUE	E	4144.57		TESCO - MARKET VALUE	E	43868.8		TELIA COMPANY - MARKET VALUE	E	16017.8		TELENET GROUP HOLDING - MARKET VALUE	E	2508.65		TELECOM ITALIA - MARKET VALUE	E	13662.7		TELEFONICA - MARKET VALUE	E
SWEDISH MATCH - MARKET VALUE	E	1255.29		TAYLOR NELSON SOFRES DEAD - T/O BY 926119 - MARKET VALUE	E	1413.6		TECAN 'R' - MARKET VALUE	E	649.7		TAYLOR WIMPEY - MARKET VALUE	E	1526.28		TECHNIP DEAD - MERG SEE 9009JW - MARKET VALUE	E	2717.51		TAYLOR WIMPEY - MARKET VALUE	E	2475.77		TELE2 B - MARKET VALUE	E	3888.22		TECHNIP DEAD - MERG SEE 9009JW - MARKET VALUE	E	6149.54		TF1 (TV.FSE.1) - MARKET VALUE	E	2955.73		TENARIS - MARKET VALUE	E	11398.1		TELENOR - MARKET VALUE	E	17655.3		TELEFONICA - MARKET VALUE	E	83110.2		TELEKOM AUSTRIA - MARKET VALUE	E
SWISS LIFE R DEAD - MERGER 26394L - MARKET VALUE	E	6938.94		TAYLOR WIMPEY - MARKET VALUE	E	1878.24		TECHNIP DEAD - MERG SEE 9009JW - MARKET VALUE	E	4167.23		TDC DEAD - DELIST.06/06/18 - MARKET VALUE	E	4882.79		TELE2 B - MARKET VALUE	E	4753.64		TDC DEAD - DELIST.06/06/18 - MARKET VALUE	E	7239.22		TELECOM ITALIA - MARKET VALUE	E	29939.3		TELE2 B - MARKET VALUE	E	5072.56		THALES - MARKET VALUE	E	8472.8		TERNA RETE ELETTRICA NAZ - MARKET VALUE	E	4877.21		TELEPERFORMANCE - MARKET VALUE	E	1499.8		TELEKOM AUSTRIA - MARKET VALUE	E	4647.07		TELENET GROUP HOLDING - MARKET VALUE	E
SWISS RE 'R' DEAD - 08/12/11 - MARKET VALUE	E	26738.5		TDC DEAD - DELIST.06/06/18 - MARKET VALUE	E	8915.89		TELE2 B - MARKET VALUE	E	2670.11		TECHNIP DEAD - MERG SEE 9009JW - MARKET VALUE	E	1673.67		TELECOM ITALIA - MARKET VALUE	E	27883.6		TECHNIP DEAD - MERG SEE 9009JW - MARKET VALUE	E	3170.67		TELEFONICA - MARKET VALUE	E	62645.9		TELECOM ITALIA - MARKET VALUE	E	28768.6		THOMAS COOK GROUP DEAD - DELIST.24/09/19 - MARKET VALUE	E	3310.17		TESCO - MARKET VALUE	E	30152.2		TELIA COMPANY - MARKET VALUE	E	23330.8		TELENET GROUP HOLDING - MARKET VALUE	E	3799.87		TELENOR - MARKET VALUE	E
SWISSCOM 'R' - MARKET VALUE	E	28995.4		TECAN 'R' - MARKET VALUE	E	1382.91		TELECOM ITALIA DEAD - DELIST.04/08/03 - MARKET VALUE	E	44732.2		TELE2 B - MARKET VALUE	E	3696.93		TELEFONICA - MARKET VALUE	E	61799.9		TELE2 B - MARKET VALUE	E	3264.01		TELEFONICA MOVILES DEAD - 31/07/06 - MARKET VALUE	E	45514.1		TELEFONICA - MARKET VALUE	E	81592.2		TECHNICOLOR - MARKET VALUE	E	1152.43		TF1 (TV.FSE.1) - MARKET VALUE	E	1523.75		TEMENOS N - MARKET VALUE	E	1227.94		TELENOR - MARKET VALUE	E	19364		TELEPERFORMANCE - MARKET VALUE	E
SYDKRAFT A DEAD - DELIST 28/09/01 - MARKET VALUE	E	2253.23		SONG NETWORKS HLDG. DEAD - EXP.11/01/05 - MARKET VALUE	E	700.81		TELEFONICA - MARKET VALUE	E	54585.2		TELECOM ITALIA DEAD - DELIST.04/08/03 - MARKET VALUE	E	38892.9		TELEFONICA MOVILES DEAD - 31/07/06 - MARKET VALUE	E	38888.3		TELECOM ITALIA - MARKET VALUE	E	29531.4		TELEKOM AUSTRIA - MARKET VALUE	E	9655		TELEKOM AUSTRIA - MARKET VALUE	E	9572.6		THOMSON REUTERS DEAD - EX.INTO 992888 - MARKET VALUE	E	3913.45		THALES - MARKET VALUE	E	6269.75		TENARIS - MARKET VALUE	E	18192.1		TELEPERFORMANCE - MARKET VALUE	E	1457.4		TELIA COMPANY - MARKET VALUE	E
SYDKRAFT C DEAD - DELIST 28/09/01 - MARKET VALUE	E	1507.23		TELE2 B - MARKET VALUE	E	5149.52		TELEFONICA MOVILES DEAD - 31/07/06 - MARKET VALUE	E	28380.5		TELEFONICA - MARKET VALUE	E	49154.3		TELEKOM AUSTRIA - MARKET VALUE	E	6150		TELEFONICA - MARKET VALUE	E	65863.8		TELENOR - MARKET VALUE	E	15802.8		TELENOR - MARKET VALUE	E	23177.1		THYSSENKRUPP (XET) - MARKET VALUE	E	21294.7		THOMAS COOK GROUP DEAD - DELIST.24/09/19 - MARKET VALUE	E	2499.06		TERNA RETE ELETTRICA NAZ - MARKET VALUE	E	6145.2		TELIA COMPANY - MARKET VALUE	E	24149.4		TEMENOS N - MARKET VALUE	E
TATE & LYLE - MARKET VALUE	E	1798.73		VODAFONE TELECEL DEAD - 22/05/03 - MARKET VALUE	E	2752		TELEKOM AUSTRIA - MARKET VALUE	E	1636.25		TELEFONICA MOVILES DEAD - 31/07/06 - MARKET VALUE	E	27542.3		TELENOR - MARKET VALUE	E	9850.97		TELEFONICA MOVILES DEAD - 31/07/06 - MARKET VALUE	E	39364.7		TELIA COMPANY - MARKET VALUE	E	23246.2		TELIA COMPANY - MARKET VALUE	E	25324.8		TITAN CEMENT CR DEAD - DELIST.26/11/19 - MARKET VALUE	E	2287.36		THOMSON REUTERS DEAD - EX.INTO 992888 - MARKET VALUE	E	3555.11		TESCO - MARKET VALUE	E	40217.6		TEMENOS N - MARKET VALUE	E	1597.07		TENARIS - MARKET VALUE	E
TECNOST DEAD - MERGE 01/01/01 - MARKET VALUE	E	25190.4		TELECOM ITALIA DEAD - DELIST.04/08/03 - MARKET VALUE	E	66289.2		TELENOR - MARKET VALUE	E	8057.35		TELEKOM AUSTRIA - MARKET VALUE	E	4550		TELIA COMPANY - MARKET VALUE	E	15944.6		TELEKOM AUSTRIA - MARKET VALUE	E	7425		TENARIS - MARKET VALUE	E	21485.8		TENARIS - MARKET VALUE	E	20069.1		POSTNL - MARKET VALUE	E	9715.72		THYSSENKRUPP (XET) - MARKET VALUE	E	8355.29		TF1 (TV.FSE.1) - MARKET VALUE	E	3002.68		TENARIS - MARKET VALUE	E	20151.8		TERNA RETE ELETTRICA NAZ - MARKET VALUE	E
TDC DEAD - DELIST.06/06/18 - MARKET VALUE	E	18117.9		TELEFONICA - MARKET VALUE	E	84281.8		TELEWEST COMMS. DEAD - 15/07/04 - MARKET VALUE	E	472.66		TELENOR - MARKET VALUE	E	6330.1		TERRA NETWORKS DEAD - DEAD 18/07/05 - MARKET VALUE	E	3031.4		TELENOR - MARKET VALUE	E	11406.6		TERNA RETE ELETTRICA NAZ - MARKET VALUE	E	4370		TERNA RETE ELETTRICA NAZ - MARKET VALUE	E	5505		TOGNUM (XET) DEAD - 14/03/13 - MARKET VALUE	E	2505.32		TITAN CEMENT CR DEAD - DELIST.26/11/19 - MARKET VALUE	E	1493.37		TGS - MARKET VALUE	E	1509.96		TERNA RETE ELETTRICA NAZ - MARKET VALUE	E	6856.38		TESCO - MARKET VALUE	E
VODAFONE TELECEL DEAD - 22/05/03 - MARKET VALUE	E	3977.5		TELEFONICA MOVILES DEAD - 31/07/06 - MARKET VALUE	E	37392.3		TELIA COMPANY - MARKET VALUE	E	9619.97		TELIA COMPANY - MARKET VALUE	E	14601.8		TESCO - MARKET VALUE	E	28361.6		TELIA COMPANY - MARKET VALUE	E	18238.9		TESCO - MARKET VALUE	E	36953.9		TESCO - MARKET VALUE	E	53595		TOM TOM - MARKET VALUE	E	2799.07		POSTNL - MARKET VALUE	E	5188.08		THALES - MARKET VALUE	E	5591.57		TESCO - MARKET VALUE	E	36381.1		TF1 (TV.FSE.1) - MARKET VALUE	E
TELECOM ITALIA DEAD - DELIST.04/08/03 - MARKET VALUE	E	88421.1		TELF.PUBLCD.E INFMC. DEAD - 04/04/07 - MARKET VALUE	E	2264.64		TERRA NETWORKS DEAD - DEAD 18/07/05 - MARKET VALUE	E	4208.46		TERRA NETWORKS DEAD - DEAD 18/07/05 - MARKET VALUE	E	2850.96		TF1 (TV.FSE.1) - MARKET VALUE	E	5619.54		TERNA RETE ELETTRICA NAZ - MARKET VALUE	E	4285		TF1 (TV.FSE.1) - MARKET VALUE	E	5569.96		TF1 (TV.FSE.1) - MARKET VALUE	E	5260		TOMKINS DEAD - 28/09/10 - MARKET VALUE	E	2078.12		TOGNUM (XET) DEAD - 14/03/13 - MARKET VALUE	E	1216.53		THOMAS COOK GROUP DEAD - DELIST.24/09/19 - MARKET VALUE	E	2469.98		TF1 (TV.FSE.1) - MARKET VALUE	E	2701.78		TGS - MARKET VALUE	E
TELECOM ITALIA RNC DEAD - DELIST.04/08/03 - MARKET VALUE	E	15747.7		TELENOR - MARKET VALUE	E	9691.99		TESCO - MARKET VALUE	E	29636.7		TESCO - MARKET VALUE	E	20472.9		THALES - MARKET VALUE	E	5374.19		TESCO - MARKET VALUE	E	35357.9		THALES - MARKET VALUE	E	5881.03		THALES - MARKET VALUE	E	8929.85		TOPDANMARK - MARKET VALUE	E	1956.11		TOMKINS DEAD - 28/09/10 - MARKET VALUE	E	1723.76		THYSSENKRUPP (XET) - MARKET VALUE	E	12738.7		TGS - MARKET VALUE	E	1801.84		THALES - MARKET VALUE	E
TELEFONICA - MARKET VALUE	E	87702.2		TELEWEST COMMS. DEAD - 15/07/04 - MARKET VALUE	E	6206.86		TF1 (TV.FSE.1) - MARKET VALUE	E	6794.11		TF1 (TV.FSE.1) - MARKET VALUE	E	5312.82		BERENDSEN DEAD - 13/09/17 - MARKET VALUE	E	1148.21		TF1 (TV.FSE.1) - MARKET VALUE	E	4635.85		BERENDSEN DEAD - 13/09/17 - MARKET VALUE	E	1178.98		TECHNICOLOR - MARKET VALUE	E	3872.54		TOTALENERGIES - MARKET VALUE	E	130149		TOPDANMARK - MARKET VALUE	E	1522.19		TITAN CEMENT CR DEAD - DELIST.26/11/19 - MARKET VALUE	E	1501.64		THALES - MARKET VALUE	E	6033.17		THYSSENKRUPP (XET) - MARKET VALUE	E
TELF.PUBLCD.E INFMC. DEAD - 04/04/07 - MARKET VALUE	E	5555.3		TELIA COMPANY - MARKET VALUE	E	22493.5		THALES - MARKET VALUE	E	6922.29		THALES - MARKET VALUE	E	4138.48		TECHNICOLOR - MARKET VALUE	E	4579.61		THALES - MARKET VALUE	E	5405.27		TECHNICOLOR - MARKET VALUE	E	4400.25		THYSSENKRUPP (XET) - MARKET VALUE	E	20929.4		TRAVIS PERKINS - MARKET VALUE	E	1540.88		TOTALENERGIES - MARKET VALUE	E	90946.9		POSTNL - MARKET VALUE	E	8529.02		THOMAS COOK GROUP DEAD - DELIST.24/09/19 - MARKET VALUE	E	1649.19		TNT EXPRESS DEAD - 04/07/16 - MARKET VALUE	E
TELEWEST COMMS. DEAD - 15/07/04 - MARKET VALUE	E	20357.1		TERRA NETWORKS DEAD - DEAD 18/07/05 - MARKET VALUE	E	6088.39		BIG FOOD GROUP DEAD - DELIST 11/02/05 - MARKET VALUE	E	539.17		TECHNICOLOR - MARKET VALUE	E	3816.34		THYSSENKRUPP (XET) - MARKET VALUE	E	7480.67		BERENDSEN DEAD - 13/09/17 - MARKET VALUE	E	1285.75		THYSSENKRUPP (XET) - MARKET VALUE	E	13880.9		TIETOEVRY - MARKET VALUE	E	1773.87		TRELLEBORG B - MARKET VALUE	E	1014.5		TRYG - MARKET VALUE	E	2839.31		TOGNUM (XET) DEAD - 14/03/13 - MARKET VALUE	E	2077.7		THYSSENKRUPP (XET) - MARKET VALUE	E	16106.1		TOD'S - MARKET VALUE	E
TERRA NETWORKS DEAD - DEAD 18/07/05 - MARKET VALUE	E	21210		TESCO - MARKET VALUE	E	26459.2		TECHNICOLOR - MARKET VALUE	E	7847.37		THYSSENKRUPP (XET) - MARKET VALUE	E	4810.47		TIETOEVRY - MARKET VALUE	E	2048.94		TECHNICOLOR - MARKET VALUE	E	5255.71		TIETOEVRY - MARKET VALUE	E	1917.42		TITAN CEMENT CR DEAD - DELIST.26/11/19 - MARKET VALUE	E	3230.48		REACH - MARKET VALUE	E	913.81		TUI (XET) - MARKET VALUE	E	2095.79		TOMKINS DEAD - 28/09/10 - MARKET VALUE	E	2535.84		#ERROR		$$ER: 2361,NO DATA AVAILABLE		TOPDANMARK - MARKET VALUE	E
TESCO - MARKET VALUE	E	25529.6		TF1 (TV.FSE.1) - MARKET VALUE	E	10094.5		THYSSENKRUPP (XET) - MARKET VALUE	E	8643.41		TIETOEVRY - MARKET VALUE	E	1235		TELECOM ITALIA MOBILE DEAD - EX INTO 923374 - MARKET VALUE	E	40230.2		THYSSENKRUPP (XET) - MARKET VALUE	E	7326.32		TITAN CEMENT CR DEAD - DELIST.26/11/19 - MARKET VALUE	E	3161.02		POSTNL - MARKET VALUE	E	15170		TUI (XET) - MARKET VALUE	E	4612.27		TUI TRAVEL DEAD - 17/12/14 - MARKET VALUE	E	3133.08		TOPDANMARK - MARKET VALUE	E	1600.64		TOGNUM (XET) DEAD - 14/03/13 - MARKET VALUE	E	3409.18		TOTALENERGIES - MARKET VALUE	E
TF1 (TV.FSE.1) - MARKET VALUE	E	16524.8		THALES - MARKET VALUE	E	7883.4		TIETOEVRY - MARKET VALUE	E	2277.71		TELECOM ITALIA MOBILE DEAD - EX INTO 923374 - MARKET VALUE	E	33450.5		TISCALI - MARKET VALUE	E	1621.93		TIETOEVRY - MARKET VALUE	E	1826.82		POSTNL - MARKET VALUE	E	13010.1		TOMKINS DEAD - 28/09/10 - MARKET VALUE	E	3394.23		TUI TRAVEL DEAD - 17/12/14 - MARKET VALUE	E	3454.14		TULLOW OIL - MARKET VALUE	E	7407.9		TOTALENERGIES - MARKET VALUE	E	96661		TOPDANMARK - MARKET VALUE	E	1943.2		TRAVIS PERKINS - MARKET VALUE	E
THAMES WATER DEAD - T/OVER-902191 - MARKET VALUE	E	4805.93		TECHNICOLOR - MARKET VALUE	E	12725.5		TELECOM ITALIA MOBILE DEAD - EX INTO 923374 - MARKET VALUE	E	38056		TISCALI - MARKET VALUE	E	1585.57		TITAN CEMENT CR DEAD - DELIST.26/11/19 - MARKET VALUE	E	1479.93		TELECOM ITALIA MOBILE DEAD - EX INTO 923374 - MARKET VALUE	E	38633		TOMKINS DEAD - 28/09/10 - MARKET VALUE	E	4213.18		TOPDANMARK - MARKET VALUE	E	2750.18		TP ICAP GROUP - MARKET VALUE	E	1227.84		UNIONE DI BANCHE ITALIAN DEAD - DELIST.05/10/20 - MARKET VALUE	E	6711.03		TRAVIS PERKINS - MARKET VALUE	E	2296.81		TOTALENERGIES - MARKET VALUE	E	101140		TRELLEBORG B - MARKET VALUE	E
TECHNICOLOR - MARKET VALUE	E	14300.7		TIETOEVRY - MARKET VALUE	E	2888.27		TISCALI - MARKET VALUE	E	2955.24		TITAN CEMENT CR DEAD - DELIST.26/11/19 - MARKET VALUE	E	1273.57		TOMKINS DEAD - 28/09/10 - MARKET VALUE	E	3105.22		TITAN CEMENT CR DEAD - DELIST.26/11/19 - MARKET VALUE	E	1881.85		TOPDANMARK - MARKET VALUE	E	2163.01		TOTALENERGIES - MARKET VALUE	E	131602		TULLOW OIL - MARKET VALUE	E	7011.68		UBISOFT ENTERTAINMENT CAT A - MARKET VALUE	E	1398.46		TRELLEBORG B - MARKET VALUE	E	1350.7		TRAVIS PERKINS - MARKET VALUE	E	3267.2		TUI TRAVEL DEAD - 17/12/14 - MARKET VALUE	E
THOMSON TRAVEL GP. DEAD - 15/09/00 - MARKET VALUE	E	2287.97		TELECOM ITALIA MOBILE DEAD - EX INTO 923374 - MARKET VALUE	E	61891.4		TITAN CEMENT CR DEAD - DELIST.26/11/19 - MARKET VALUE	E	1517.35		TOMKINS DEAD - 28/09/10 - MARKET VALUE	E	2338.81		TOMRA SYSTEMS - MARKET VALUE	E	596.73		POSTNL - MARKET VALUE	E	10023		TOTALENERGIES - MARKET VALUE	E	136927		TRAVIS PERKINS - MARKET VALUE	E	3646.52		UNIONE DI BANCHE ITALIAN DEAD - DELIST.05/10/20 - MARKET VALUE	E	11057.2		UBS 'R' DEAD - 28/08/15 - MARKET VALUE	E	31038.7		TRYG - MARKET VALUE	E	2964.35		TRELLEBORG B - MARKET VALUE	E	1993.65		TULLOW OIL - MARKET VALUE	E
THALES - MARKET VALUE	E	6566.7		TISCALI - MARKET VALUE	E	5205.17		TOMKINS DEAD - 28/09/10 - MARKET VALUE	E	3225.17		TOMRA SYSTEMS - MARKET VALUE	E	738		TOPDANMARK - MARKET VALUE	E	1163.37		TOMKINS DEAD - 28/09/10 - MARKET VALUE	E	2795.84		TRAVIS PERKINS - MARKET VALUE	E	2767.75		TRELLEBORG B - MARKET VALUE	E	1899.3		UBISOFT ENTERTAINMENT CAT A - MARKET VALUE	E	2962.07		UCB - MARKET VALUE	E	3798.4		TUI TRAVEL DEAD - 17/12/14 - MARKET VALUE	E	3615.36		TRYG - MARKET VALUE	E	2760.41		UNIONE DI BANCHE ITALIAN DEAD - DELIST.05/10/20 - MARKET VALUE	E
THUS GROUP DEAD - 03/11/08 - MARKET VALUE	E	4654.28		POSTNL - MARKET VALUE	E	12345.2		TOMRA SYSTEMS - MARKET VALUE	E	1510.53		TOPDANMARK - MARKET VALUE	E	760.36		TOTALENERGIES - MARKET VALUE	E	101717		TOPDANMARK - MARKET VALUE	E	1175.07		TRELLEBORG B - MARKET VALUE	E	1598.59		REACH - MARKET VALUE	E	2287.7		UBS 'R' DEAD - 28/08/15 - MARKET VALUE	E	49146.9		ULTRA ELECTRONICS - MARKET VALUE	E	911.41		TULLOW OIL - MARKET VALUE	E	11755.8		TUI TRAVEL DEAD - 17/12/14 - MARKET VALUE	E	2999.75		UBM DEAD - 18/06/18 - MARKET VALUE	E
TI GROUP DEAD - DEAD 04/12/00 - MARKET VALUE	E	3041.15		TOMKINS DEAD - 28/09/10 - MARKET VALUE	E	2211.75		TOTALENERGIES - MARKET VALUE	E	119915		TOTALENERGIES - MARKET VALUE	E	83493.6		POSTNL - MARKET VALUE	E	8644.68		TOTALENERGIES - MARKET VALUE	E	109921		REACH - MARKET VALUE	E	2315.39		TUI (XET) - MARKET VALUE	E	5109.4		UCB - MARKET VALUE	E	4960.02		UMICORE - MARKET VALUE	E	1797.6		UNIONE DI BANCHE ITALIAN DEAD - DELIST.05/10/20 - MARKET VALUE	E	5995.18		TULLOW OIL - MARKET VALUE	E	14303		UBS 'R' DEAD - 28/08/15 - MARKET VALUE	E
TIETOEVRY - MARKET VALUE	E	4348.38		TOMRA SYSTEMS - MARKET VALUE	E	3424.81		POSTNL - MARKET VALUE	E	11327.1		POSTNL - MARKET VALUE	E	6574.74		TRAVIS PERKINS - MARKET VALUE	E	2416.28		TRAVIS PERKINS - MARKET VALUE	E	2882.37		TUI (XET) - MARKET VALUE	E	4252		TP ICAP GROUP - MARKET VALUE	E	1583.75		UMICORE - MARKET VALUE	E	4406.25		UNIBAIL RODAMCO WE STAPLED UNITS - MARKET VALUE	E	9248.13		UBS 'R' DEAD - 28/08/15 - MARKET VALUE	E	45565.4		UNIONE DI BANCHE ITALIAN DEAD - DELIST.05/10/20 - MARKET VALUE	E	3847.66		UCB - MARKET VALUE	E
TELECOM ITALIA MOBILE DEAD - EX INTO 923374 - MARKET VALUE	E	75021.9		TOTALENERGIES - MARKET VALUE	E	120548		TRAVIS PERKINS - MARKET VALUE	E	2007.1		TRAVIS PERKINS - MARKET VALUE	E	1856.14		TRELLEBORG B - MARKET VALUE	E	1307.22		TRELLEBORG B - MARKET VALUE	E	1014.83		TULLOW OIL - MARKET VALUE	E	3947.27		TULLOW OIL - MARKET VALUE	E	3829.65		UNIBAIL RODAMCO WE STAPLED UNITS - MARKET VALUE	E	13802.4		UNICREDIT - MARKET VALUE	E	26762.4		UCB - MARKET VALUE	E	5173.64		UBS 'R' DEAD - 28/08/15 - MARKET VALUE	E	50966.2		ULTRA ELECTRONICS - MARKET VALUE	E
TISCALI - MARKET VALUE	E	10780.4		TRAVIS PERKINS - MARKET VALUE	E	1303.04		REACH - MARKET VALUE	E	2222.92		REACH - MARKET VALUE	E	1823.35		REACH - MARKET VALUE	E	2684.65		REACH - MARKET VALUE	E	2760.9		UBS 'R' DEAD - 28/08/15 - MARKET VALUE	E	101227		UNIONE DI BANCHE ITALIAN DEAD - DELIST.05/10/20 - MARKET VALUE	E	14393.5		UNICREDIT - MARKET VALUE	E	67289.4		UNILEVER DUTCH CERT. DEAD - DELIST.01/07/19 - MARKET VALUE	E	25763.8		ULTRA ELECTRONICS - MARKET VALUE	E	1226.55		UCB - MARKET VALUE	E	5956.61		UMICORE - MARKET VALUE	E
TITAN CEMENT CR DEAD - DELIST.26/11/19 - MARKET VALUE	E	1709.48		REACH - MARKET VALUE	E	2189.49		UBS 'R' DEAD - 28/08/15 - MARKET VALUE	E	67997.4		TUI (XET) - MARKET VALUE	E	2583.33		TUI (XET) - MARKET VALUE	E	3104.98		TUI (XET) - MARKET VALUE	E	3348.89		UCB - MARKET VALUE	E	5900.07		UBS 'R' DEAD - 28/08/15 - MARKET VALUE	E	100236		UNILEVER DUTCH CERT. DEAD - DELIST.01/07/19 - MARKET VALUE	E	37501.1		UNILEVER (UK) - MARKET VALUE	E	19077.1		UMICORE - MARKET VALUE	E	3275.4		ULTRA ELECTRONICS - MARKET VALUE	E	1332.58		UNIBAIL RODAMCO WE STAPLED UNITS - MARKET VALUE	E
POSTNL - MARKET VALUE	E	10960.3		UBS 'R' DEAD - 28/08/15 - MARKET VALUE	E	75606.1		UCB - MARKET VALUE	E	5866.5		UBS 'R' DEAD - 28/08/15 - MARKET VALUE	E	53737.9		UBS 'R' DEAD - 28/08/15 - MARKET VALUE	E	71439.3		TULLOW OIL - MARKET VALUE	E	1524.92		UMICORE - MARKET VALUE	E	3342.53		UCB - MARKET VALUE	E	8154.06		UNILEVER (UK) - MARKET VALUE	E	28639.9		UNIPOL PREF. DEAD - 29/06/15 - MARKET VALUE	E	578.83		UNIBAIL RODAMCO WE STAPLED UNITS - MARKET VALUE	E	13171		UMICORE - MARKET VALUE	E	4675.2		UNICREDIT - MARKET VALUE	E
TOMKINS DEAD - 28/09/10 - MARKET VALUE	E	3203.59		UCB - MARKET VALUE	E	5487.08		OC OERLIKON CORPORATION - MARKET VALUE	E	1701.87		UCB - MARKET VALUE	E	3648.32		UCB - MARKET VALUE	E	4888.75		UBS 'R' DEAD - 28/08/15 - MARKET VALUE	E	70392.6		UNIBAIL RODAMCO WE STAPLED UNITS - MARKET VALUE	E	6417.46		UMICORE - MARKET VALUE	E	3922.62		UNION FENOSA DEAD - 07/09/09 - MARKET VALUE	E	13183.5		UBM DEAD - 18/06/18 - MARKET VALUE	E	1309.21		UNICREDIT - MARKET VALUE	E	38546.7		UNIBAIL RODAMCO WE STAPLED UNITS - MARKET VALUE	E	14498.4		UNILEVER DUTCH CERT. DEAD - DELIST.01/07/19 - MARKET VALUE	E
TOTALENERGIES - MARKET VALUE	E	120576		OC OERLIKON CORPORATION - MARKET VALUE	E	2674.86		UNIBAIL RODAMCO WE STAPLED UNITS - MARKET VALUE	E	3071.82		OC OERLIKON CORPORATION - MARKET VALUE	E	920.12		UMICORE - MARKET VALUE	E	1213.3		UCB - MARKET VALUE	E	5472.48		UNICREDIT - MARKET VALUE	E	63070.1		UNIBAIL RODAMCO WE STAPLED UNITS - MARKET VALUE	E	9581.64		UNIPOL PREF. DEAD - 29/06/15 - MARKET VALUE	E	1733.75		UNITED INTERNET (XET) - MARKET VALUE	E	1996.39		UNILEVER DUTCH CERT. DEAD - DELIST.01/07/19 - MARKET VALUE	E	39481.6		UNICREDIT - MARKET VALUE	E	33344.4		UNILEVER (UK) - MARKET VALUE	E
REACH - MARKET VALUE	E	2561.04		UNIBAIL RODAMCO WE STAPLED UNITS - MARKET VALUE	E	2784.76		UNICREDIT - MARKET VALUE	E	26415.6		UNIBAIL RODAMCO WE STAPLED UNITS - MARKET VALUE	E	2759.52		OC OERLIKON CORPORATION - MARKET VALUE	E	1377.7		UMICORE - MARKET VALUE	E	1727.18		UNILEVER DUTCH CERT. DEAD - DELIST.01/07/19 - MARKET VALUE	E	33037.1		UNICREDIT - MARKET VALUE	E	79160.4		UBM DEAD - 18/06/18 - MARKET VALUE	E	1836.1		UNITED UTILITIES GROUP - MARKET VALUE	E	3861.57		UNILEVER (UK) - MARKET VALUE	E	29281.1		UNILEVER DUTCH CERT. DEAD - DELIST.01/07/19 - MARKET VALUE	E	38427		UNITED INTERNET (XET) - MARKET VALUE	E
UBS 'R' DEAD - 28/08/15 - MARKET VALUE	E	59076.1		UNICREDIT - MARKET VALUE	E	26713.3		UNILEVER DUTCH CERT. DEAD - DELIST.01/07/19 - MARKET VALUE	E	41039.1		UNICREDIT - MARKET VALUE	E	24723.7		UNIBAIL RODAMCO WE STAPLED UNITS - MARKET VALUE	E	3554.75		OC OERLIKON CORPORATION - MARKET VALUE	E	1584.91		UNILEVER (UK) - MARKET VALUE	E	24837.2		UNILEVER DUTCH CERT. DEAD - DELIST.01/07/19 - MARKET VALUE	E	38169.8		UNITED INTERNET (XET) - MARKET VALUE	E	3432.07		UPM-KYMMENE - MARKET VALUE	E	3551.39		UBM DEAD - 18/06/18 - MARKET VALUE	E	1564.86		UNILEVER (UK) - MARKET VALUE	E	27958.2		UNITED UTILITIES GROUP - MARKET VALUE	E
UCB - MARKET VALUE	E	5581.93		UNILEVER DUTCH CERT. DEAD - DELIST.01/07/19 - MARKET VALUE	E	36552.3		UNILEVER (UK) - MARKET VALUE	E	29869.6		UNILEVER DUTCH CERT. DEAD - DELIST.01/07/19 - MARKET VALUE	E	29350.4		UNICREDIT - MARKET VALUE	E	24863.8		UNIBAIL RODAMCO WE STAPLED UNITS - MARKET VALUE	E	4370.46		UNION FENOSA DEAD - 07/09/09 - MARKET VALUE	E	9417.62		UNILEVER (UK) - MARKET VALUE	E	29580.2		UNITED UTILITIES GROUP - MARKET VALUE	E	8137.81		VALEO - MARKET VALUE	E	1229.08		UNITED INTERNET (XET) - MARKET VALUE	E	2738.4		UBM DEAD - 18/06/18 - MARKET VALUE	E	1657.4		UPM-KYMMENE - MARKET VALUE	E
OC OERLIKON CORPORATION - MARKET VALUE	E	3428.9		UNILEVER (UK) - MARKET VALUE	E	24859		UNION FENOSA DEAD - 07/09/09 - MARKET VALUE	E	5916.86		UNILEVER (UK) - MARKET VALUE	E	23109.5		UNILEVER DUTCH CERT. DEAD - DELIST.01/07/19 - MARKET VALUE	E	32008.2		UNICREDIT - MARKET VALUE	E	27586.6		UNIPOL PREF. DEAD - 29/06/15 - MARKET VALUE	E	2127.6		UNION FENOSA DEAD - 07/09/09 - MARKET VALUE	E	12400.4		UPM-KYMMENE - MARKET VALUE	E	6540.67		VALIANT 'R' - MARKET VALUE	E	2194.29		UNITED UTILITIES GROUP - MARKET VALUE	E	4229.82		UNITED INTERNET (XET) - MARKET VALUE	E	2997		VALEO - MARKET VALUE	E
UNIBAIL RODAMCO WE STAPLED UNITS - MARKET VALUE	E	2044.26		UNION FENOSA DEAD - 07/09/09 - MARKET VALUE	E	6459.19		UBM DEAD - 18/06/18 - MARKET VALUE	E	2739.16		UNION FENOSA DEAD - 07/09/09 - MARKET VALUE	E	3778.02		UNILEVER (UK) - MARKET VALUE	E	22994.3		UNILEVER DUTCH CERT. DEAD - DELIST.01/07/19 - MARKET VALUE	E	28498.8		UBM DEAD - 18/06/18 - MARKET VALUE	E	2883.51		UNIPOL PREF. DEAD - 29/06/15 - MARKET VALUE	E	2485.2		VALEO - MARKET VALUE	E	2068.64		VALLOUREC - MARKET VALUE	E	4485.44		UPM-KYMMENE - MARKET VALUE	E	5662.47		UNITED UTILITIES GROUP - MARKET VALUE	E	4828.24		VALIANT 'R' - MARKET VALUE	E
UNICREDIT - MARKET VALUE	E	22366.6		UBM DEAD - 18/06/18 - MARKET VALUE	E	3884.43		UNITED UTILITIES GROUP - MARKET VALUE	E	6048.55		UBM DEAD - 18/06/18 - MARKET VALUE	E	1200.91		UNION FENOSA DEAD - 07/09/09 - MARKET VALUE	E	5301.41		UNILEVER (UK) - MARKET VALUE	E	21335.8		UNITED UTILITIES GROUP - MARKET VALUE	E	8509.97		UBM DEAD - 18/06/18 - MARKET VALUE	E	3045.86		VALIANT 'R' - MARKET VALUE	E	2032.81		VEDANTA RESOURCES DEAD - DELIST.01/10/18 - MARKET VALUE	E	3523.86		VALEO - MARKET VALUE	E	2004.12		UPM-KYMMENE - MARKET VALUE	E	7180.79		VALLOUREC - MARKET VALUE	E
UNILEVER DUTCH CERT. DEAD - DELIST.01/07/19 - MARKET VALUE	E	28201.5		UTD.PAN-EURO COMMS. 'A' DEAD - DEAD 05/09/03 - MARKET VALUE	E	3489.19		UPM-KYMMENE - MARKET VALUE	E	10415.8		UNITED UTILITIES GROUP - MARKET VALUE	E	4786.71		UBM DEAD - 18/06/18 - MARKET VALUE	E	2293.35		UNION FENOSA DEAD - 07/09/09 - MARKET VALUE	E	7196.51		UPM-KYMMENE - MARKET VALUE	E	9727.31		UNITED INTERNET (XET) - MARKET VALUE	E	3325.62		VALLOUREC - MARKET VALUE	E	9554.92		VENTURE PRODUCTION DEAD - 02/10/09 - MARKET VALUE	E	1382.53		VALIANT 'R' - MARKET VALUE	E	2402.06		VALEO - MARKET VALUE	E	3426.25		VEDANTA RESOURCES DEAD - DELIST.01/10/18 - MARKET VALUE	E
UNILEVER (UK) - MARKET VALUE	E	19295.3		UNITED UTILITIES GROUP - MARKET VALUE	E	5352.09		VALEO - MARKET VALUE	E	3927.76		UPM-KYMMENE - MARKET VALUE	E	6911.23		UNITED UTILITIES GROUP - MARKET VALUE	E	4453.86		UBM DEAD - 18/06/18 - MARKET VALUE	E	2453.71		VALEO - MARKET VALUE	E	2632.43		UNITED UTILITIES GROUP - MARKET VALUE	E	9532.06		VEDANTA RESOURCES DEAD - DELIST.01/10/18 - MARKET VALUE	E	8698.76		VEOLIA ENVIRON - MARKET VALUE	E	9906.72		VALLOUREC - MARKET VALUE	E	8672.3		VALIANT 'R' - MARKET VALUE	E	1511.28		VEOLIA ENVIRON - MARKET VALUE	E
UNION FENOSA DEAD - 07/09/09 - MARKET VALUE	E	6641.99		UPM-KYMMENE - MARKET VALUE	E	8872.28		VEDIOR DEAD - 27/06/08 - MARKET VALUE	E	2532.16		VALEO - MARKET VALUE	E	2106.73		UPM-KYMMENE - MARKET VALUE	E	8125.94		UNITED UTILITIES GROUP - MARKET VALUE	E	5214.04		VALIANT 'R' - MARKET VALUE	E	1411.76		UPM-KYMMENE - MARKET VALUE	E	9528.59		VEOLIA ENVIRON - MARKET VALUE	E	21700.2		VERBUND - MARKET VALUE	E	4726.86		VEDANTA RESOURCES DEAD - DELIST.01/10/18 - MARKET VALUE	E	7957.17		VALLOUREC - MARKET VALUE	E	9908.48		VERBUND - MARKET VALUE	E
UNITED ASSURANCE GROUP DEAD - DEAD 07/08/00 - MARKET VALUE	E	2630.83		ARCELOR (PAR) DEAD - 13/11/07 - MARKET VALUE	E	3767.82		VENDEX KBB DEAD - DELIST 03/08/04 - MARKET VALUE	E	1406.9		VALIANT 'R' - MARKET VALUE	E	923.13		VALEO - MARKET VALUE	E	2831.97		UPM-KYMMENE - MARKET VALUE	E	8051.46		VALLOUREC - MARKET VALUE	E	11061.4		VALEO - MARKET VALUE	E	3259.16		VERBUND - MARKET VALUE	E	7588.65		VESTAS WINDSYSTEMS - MARKET VALUE	E	9560.73		VEOLIA ENVIRON - MARKET VALUE	E	11811.8		VEDANTA RESOURCES DEAD - DELIST.01/10/18 - MARKET VALUE	E	6930.24		VESTAS WINDSYSTEMS - MARKET VALUE	E
UBM DEAD - 18/06/18 - MARKET VALUE	E	7173.35		VALEO - MARKET VALUE	E	4287.11		VP BANK - MARKET VALUE	E	1278.98		SACYR - MARKET VALUE	E	1436.21		VALIANT 'R' - MARKET VALUE	E	1122.28		VALEO - MARKET VALUE	E	2829.36		VEDANTA RESOURCES DEAD - DELIST.01/10/18 - MARKET VALUE	E	7131.45		VALLOUREC - MARKET VALUE	E	10522.9		VESTAS WINDSYSTEMS - MARKET VALUE	E	12805.2		VIENNA INSURANCE GROUP A - MARKET VALUE	E	3805.44		VERBUND - MARKET VALUE	E	4338.75		VEOLIA ENVIRON - MARKET VALUE	E	11325.2		VICTREX - MARKET VALUE	E
UTD.PAN-EURO COMMS. 'A' DEAD - DEAD 05/09/03 - MARKET VALUE	E	19493.3		VEDIOR DEAD - 27/06/08 - MARKET VALUE	E	1309.34		VESTAS WINDSYSTEMS - MARKET VALUE	E	3799.64		VALORA 'R' - MARKET VALUE	E	664.12		VALORA 'R' - MARKET VALUE	E	786.6		VALIANT 'R' - MARKET VALUE	E	1183.88		VEDIOR DEAD - 27/06/08 - MARKET VALUE	E	3140.59		VEDANTA RESOURCES DEAD - DELIST.01/10/18 - MARKET VALUE	E	5892.42		VIENNA INSURANCE GROUP A - MARKET VALUE	E	6232.32		VINCI - MARKET VALUE	E	17006.2		VESTAS WINDSYSTEMS - MARKET VALUE	E	9412.4		VERBUND - MARKET VALUE	E	5200.64		VIENNA INSURANCE GROUP A - MARKET VALUE	E
UNITED UTILITIES GROUP - MARKET VALUE	E	6140.7		VENDEX KBB DEAD - DELIST 03/08/04 - MARKET VALUE	E	1440.1		VINCI - MARKET VALUE	E	6050.05		VAN DER MOOLEN DEAD - 23/12/10 - MARKET VALUE	E	345.2		VEDIOR DEAD - 27/06/08 - MARKET VALUE	E	1984.82		VEDIOR DEAD - 27/06/08 - MARKET VALUE	E	1978.83		VEOLIA ENVIRON - MARKET VALUE	E	19435.7		VEDIOR DEAD - 27/06/08 - MARKET VALUE	E	3340.31		VINCI - MARKET VALUE	E	23408.5		VIVENDI - MARKET VALUE	E	23963.2		VIENNA INSURANCE GROUP A - MARKET VALUE	E	4774.4		VESTAS WINDSYSTEMS - MARKET VALUE	E	4897.59		VINCI - MARKET VALUE	E
UPM-KYMMENE - MARKET VALUE	E	7730.11		TELE2 NETHERLANDS DEAD - 21/05/08 - MARKET VALUE	E	576.53		VIOHALCO CB DEAD - 03/12/13 - MARKET VALUE	E	1263.45		VEDIOR DEAD - 27/06/08 - MARKET VALUE	E	1068.47		VEOLIA ENVIRON - MARKET VALUE	E	8996.61		VEOLIA ENVIRON - MARKET VALUE	E	11912.2		VERBUND - MARKET VALUE	E	5693.45		VEOLIA ENVIRON - MARKET VALUE	E	25399.5		VIVENDI - MARKET VALUE	E	30480.7		VODAFONE GROUP - MARKET VALUE	E	73955.4		VINCI - MARKET VALUE	E	22839.1		VICTREX - MARKET VALUE	E	1383.45		VISCOFAN - MARKET VALUE	E
ARCELOR (PAR) DEAD - 13/11/07 - MARKET VALUE	E	3526.73		VESTAS WINDSYSTEMS - MARKET VALUE	E	5691.36		VIRIDIAN GROUP DEAD - 08/12/06 - MARKET VALUE	E	1000.93		VEOLIA ENVIRON - MARKET VALUE	E	7987.97		VESTAS WINDSYSTEMS - MARKET VALUE	E	1674.81		VESTAS WINDSYSTEMS - MARKET VALUE	E	1726.71		VESTAS WINDSYSTEMS - MARKET VALUE	E	4203.57		VERBUND - MARKET VALUE	E	5783.98		VODAFONE GROUP - MARKET VALUE	E	111360		VOESTALPINE - MARKET VALUE	E	2411.38		VIVENDI - MARKET VALUE	E	24499.7		VIENNA INSURANCE GROUP A - MARKET VALUE	E	5144.32		VIVENDI - MARKET VALUE	E
VALEO - MARKET VALUE	E	5071.99		VINCI - MARKET VALUE	E	5307.73		VEOLIA ENVIRON - MARKET VALUE	E	12718.5		VESTAS WINDSYSTEMS - MARKET VALUE	E	719.66		VINCI - MARKET VALUE	E	6985.45		VINCI - MARKET VALUE	E	9990.55		VINCI - MARKET VALUE	E	15913.1		VESTAS WINDSYSTEMS - MARKET VALUE	E	8934.32		VOESTALPINE - MARKET VALUE	E	8082.17		VOLKSWAGEN (XET) - MARKET VALUE	E	70553.9		VODAFONE GROUP - MARKET VALUE	E	88429.4		VINCI - MARKET VALUE	E	24944.3		VODAFONE GROUP - MARKET VALUE	E
E ON N (XET) - MARKET VALUE	E	27628.7		VIOHALCO CB DEAD - 03/12/13 - MARKET VALUE	E	2233.86		VIVENDI - MARKET VALUE	E	36731.6		VINCI - MARKET VALUE	E	4767.34		VIRIDIAN GROUP DEAD - 08/12/06 - MARKET VALUE	E	1087.48		VIRIDIAN GROUP DEAD - 08/12/06 - MARKET VALUE	E	1444.71		VIRIDIAN GROUP DEAD - 08/12/06 - MARKET VALUE	E	1714.45		VINCI - MARKET VALUE	E	28333.6		VOLKSWAGEN (XET) - MARKET VALUE	E	54374.1		VOLVO B - MARKET VALUE	E	7233.06		VOESTALPINE - MARKET VALUE	E	4751.96		VIVENDI - MARKET VALUE	E	26305.8		VOESTALPINE - MARKET VALUE	E
VENDEX KBB DEAD - DELIST 03/08/04 - MARKET VALUE	E	1504.39		VIRIDIAN GROUP DEAD - 08/12/06 - MARKET VALUE	E	1298.4		VNU DEAD - 11/07/06 - MARKET VALUE	E	7604.59		VIRIDIAN GROUP DEAD - 08/12/06 - MARKET VALUE	E	976.98		VIVENDI - MARKET VALUE	E	22683.8		VIVENDI - MARKET VALUE	E	25421.2		VIVENDI - MARKET VALUE	E	33300.9		VIVENDI - MARKET VALUE	E	35192.1		VOLVO B - MARKET VALUE	E	14523.8		KONINKLIJKE VOPAK - MARKET VALUE	E	2096.49		VOLKSWAGEN PREF. (XET) - MARKET VALUE	E	12481.7		VODAFONE GROUP - MARKET VALUE	E	99028.5		VOLKSWAGEN PREF. (XET) - MARKET VALUE	E
TELE2 NETHERLANDS DEAD - 21/05/08 - MARKET VALUE	E	3683.52		VEOLIA ENVIRON - MARKET VALUE	E	16720.2		VODAFONE GROUP - MARKET VALUE	E	119826		VIVENDI - MARKET VALUE	E	15116.2		VNU DEAD - 11/07/06 - MARKET VALUE	E	5785.15		VNU DEAD - 11/07/06 - MARKET VALUE	E	5536.98		VNU DEAD - 11/07/06 - MARKET VALUE	E	7025.8		VODAFONE GROUP - MARKET VALUE	E	111401		VT GROUP DEAD - 09/07/10 - MARKET VALUE	E	1537.68		VT GROUP DEAD - 09/07/10 - MARKET VALUE	E	962.96		VOLVO B - MARKET VALUE	E	13574.9		VOESTALPINE - MARKET VALUE	E	5662.3		VOLVO B - MARKET VALUE	E
VESTAS WINDSYSTEMS - MARKET VALUE	E	3828.9		VIVENDI - MARKET VALUE	E	84997.3		VODAFONE TELECEL DEAD - 22/05/03 - MARKET VALUE	E	1646.9		VNU DEAD - 11/07/06 - MARKET VALUE	E	6069.95		VODAFONE GROUP - MARKET VALUE	E	137211		VODAFONE GROUP - MARKET VALUE	E	129190		VODAFONE GROUP - MARKET VALUE	E	111782		VOESTALPINE - MARKET VALUE	E	7997.61		WACKER CHEMIE (XET) - MARKET VALUE	E	8487.38		WACKER CHEMIE (XET) - MARKET VALUE	E	4087.75		KONINKLIJKE VOPAK - MARKET VALUE	E	4033.21		VOLKSWAGEN PREF. (XET) - MARKET VALUE	E	22926.7		KONINKLIJKE VOPAK - MARKET VALUE	E
VIAG (XET) DEAD - MERGER 866060 - MARKET VALUE	E	14939.9		VNU DEAD - 11/07/06 - MARKET VALUE	E	11283.5		VODAFONE-PANAFON DEAD - DELIST.16/07/04 - MARKET VALUE	E	3096.89		VODAFONE GROUP - MARKET VALUE	E	118852		VOESTALPINE - MARKET VALUE	E	1446.98		VOESTALPINE - MARKET VALUE	E	2134.44		VOESTALPINE - MARKET VALUE	E	4843.47		VOLKSWAGEN (XET) - MARKET VALUE	E	32107.3		WARTSILA - MARKET VALUE	E	4387.23		WARTSILA - MARKET VALUE	E	2489.18		VT GROUP DEAD - 09/07/10 - MARKET VALUE	E	1563.81		VOLVO B - MARKET VALUE	E	19130.5		WACKER CHEMIE (XET) - MARKET VALUE	E
VINCI - MARKET VALUE	E	1756.69		VODAFONE GROUP - MARKET VALUE	E	208160		VOLKSWAGEN (XET) - MARKET VALUE	E	16843.2		VODAFONE-PANAFON DEAD - DELIST.16/07/04 - MARKET VALUE	E	3075.16		VOLKSWAGEN (XET) - MARKET VALUE	E	11966		VOLKSWAGEN (XET) - MARKET VALUE	E	10409.4		VOLKSWAGEN (XET) - MARKET VALUE	E	17140.5		VOLVO B - MARKET VALUE	E	21488.1		WEIR GROUP - MARKET VALUE	E	2289.31		WEIR GROUP - MARKET VALUE	E	1162.72		WACKER CHEMIE (XET) - MARKET VALUE	E	5893.29		KONINKLIJKE VOPAK - MARKET VALUE	E	4118.21		WARTSILA - MARKET VALUE	E
VIOHALCO CB DEAD - 03/12/13 - MARKET VALUE	E	2348.67		VOLKSWAGEN (XET) - MARKET VALUE	E	17545.3		VOLVO B - MARKET VALUE	E	6538.46		VOLKSWAGEN (XET) - MARKET VALUE	E	9807.27		VOLVO B - MARKET VALUE	E	8691.73		VOLVO B - MARKET VALUE	E	9544.92		VOLVO B - MARKET VALUE	E	11629.1		WACKER CHEMIE (XET) - MARKET VALUE	E	7068.29		WENDEL - MARKET VALUE	E	4583.5		WENDEL - MARKET VALUE	E	1412.53		WARTSILA - MARKET VALUE	E	3734.76		WACKER CHEMIE (XET) - MARKET VALUE	E	8699.12		WEIR GROUP - MARKET VALUE	E
VIVENDI - MARKET VALUE	E	68404.8		VOLVO B - MARKET VALUE	E	5518.33		WANADOO DEAD - MERGED 885569 - MARKET VALUE	E	7784.86		VOLVO B - MARKET VALUE	E	5396.63		WEIR GROUP - MARKET VALUE	E	863.66		WEIR GROUP - MARKET VALUE	E	912.47		WARTSILA - MARKET VALUE	E	2387.71		WARTSILA - MARKET VALUE	E	3555.66		WERELDHAVE - MARKET VALUE	E	1733.4		WERELDHAVE - MARKET VALUE	E	1108.42		WEIR GROUP - MARKET VALUE	E	2408.52		WARTSILA - MARKET VALUE	E	5183.49		WENDEL - MARKET VALUE	E
VNU DEAD - 11/07/06 - MARKET VALUE	E	13944.4		VONTOBEL HOLDING - MARKET VALUE	E	2080.78		WCM BETS.-UND (XET) GRUNBSZ. - MARKET VALUE	E	2969.12		WANADOO DEAD - MERGED 885569 - MARKET VALUE	E	8941.67		WELLA PREF. (XET) DEAD - 13/11/07 - MARKET VALUE	E	1684.29		WENDEL - MARKET VALUE	E	3402.07		WEIR GROUP - MARKET VALUE	E	1370.83		WENDEL - MARKET VALUE	E	7096.59		WHITBREAD - MARKET VALUE	E	2877.43		WHITBREAD - MARKET VALUE	E	1817.22		WENDEL - MARKET VALUE	E	2444.39		WEIR GROUP - MARKET VALUE	E	4559.59		WERELDHAVE - MARKET VALUE	E
VODAFONE GROUP - MARKET VALUE	E	305149		WANADOO DEAD - MERGED 885569 - MARKET VALUE	E	9875.24		WELLA PREF. (XET) DEAD - 13/11/07 - MARKET VALUE	E	1477.97		WELLA PREF. (XET) DEAD - 13/11/07 - MARKET VALUE	E	1454.32		WENDEL - MARKET VALUE	E	2197.29		WERELDHAVE - MARKET VALUE	E	1595		WENDEL - MARKET VALUE	E	5413.9		WERELDHAVE - MARKET VALUE	E	2240.69		WIENERBERGER - MARKET VALUE	E	3195.89		WIENERBERGER - MARKET VALUE	E	755.53		WERELDHAVE - MARKET VALUE	E	1344.7		WENDEL - MARKET VALUE	E	4343.66		WHITBREAD - MARKET VALUE	E
VOLKSWAGEN (XET) - MARKET VALUE	E	13106.7		WCM BETS.-UND (XET) GRUNBSZ. - MARKET VALUE	E	3863.15		WERELDHAVE - MARKET VALUE	E	1085.03		WERELDHAVE - MARKET VALUE	E	1033.83		WERELDHAVE - MARKET VALUE	E	1334.19		WHITBREAD - MARKET VALUE	E	3749.3		WERELDHAVE - MARKET VALUE	E	1745.67		WHITBREAD - MARKET VALUE	E	5441.66		DEMANT - MARKET VALUE	E	3219.7		DEMANT - MARKET VALUE	E	2073.84		WHITBREAD - MARKET VALUE	E	3128.91		WERELDHAVE - MARKET VALUE	E	1513.19		WIENERBERGER - MARKET VALUE	E
VOLVO A - MARKET VALUE	E	3517.76		WETHERSPOON (JD) - MARKET VALUE	E	1315.15		WETHERSPOON (JD) - MARKET VALUE	E	1262.1		WETHERSPOON (JD) - MARKET VALUE	E	678.24		WETHERSPOON (JD) - MARKET VALUE	E	891.06		WIENERBERGER - MARKET VALUE	E	2466.08		WHITBREAD - MARKET VALUE	E	4185.48		WIENERBERGER - MARKET VALUE	E	3945.72		WILLIAM HILL DEAD - DELIST.23/04/21 - MARKET VALUE	E	1698.71		WILLIAM HILL DEAD - DELIST.23/04/21 - MARKET VALUE	E	1732.03		WIENERBERGER - MARKET VALUE	E	1660.65		WHITBREAD - MARKET VALUE	E	3338.48		DEMANT - MARKET VALUE	E
VOLVO B - MARKET VALUE	E	7929.93		WHITBREAD - MARKET VALUE	E	4484.52		WHITBREAD - MARKET VALUE	E	3324.88		WHITBREAD - MARKET VALUE	E	2626.03		WHITBREAD - MARKET VALUE	E	3290.29		WILLIAM HILL DEAD - DELIST.23/04/21 - MARKET VALUE	E	3131.08		WIENERBERGER - MARKET VALUE	E	3129.88		DEMANT - MARKET VALUE	E	4562.99		DIEBOLD NIXDORF DEAD - DELIST.15/05/19 - MARKET VALUE	E	1649.62		DIEBOLD NIXDORF DEAD - DELIST.15/05/19 - MARKET VALUE	E	1257.23		DEMANT - MARKET VALUE	E	3004.56		WIENERBERGER - MARKET VALUE	E	1721.77		WILLIAM HILL DEAD - DELIST.23/04/21 - MARKET VALUE	E
VONTOBEL HOLDING - MARKET VALUE	E	2368.12		DEMANT - MARKET VALUE	E	2732.13		DEMANT - MARKET VALUE	E	2292.09		DEMANT - MARKET VALUE	E	1630		WIENERBERGER - MARKET VALUE	E	1831.73		FERGUSON - MARKET VALUE	E	9106.02		WILLIAM HILL DEAD - DELIST.23/04/21 - MARKET VALUE	E	3464.18		WILLIAM HILL DEAD - DELIST.23/04/21 - MARKET VALUE	E	3157.64		FERGUSON - MARKET VALUE	E	4592.91		FERGUSON - MARKET VALUE	E	4433.56		WILLIAM HILL DEAD - DELIST.23/04/21 - MARKET VALUE	E	1658.77		DEMANT - MARKET VALUE	E	3696.95		DIEBOLD NIXDORF DEAD - DELIST.15/05/19 - MARKET VALUE	E
WCM BETS.-UND (XET) GRUNBSZ. - MARKET VALUE	E	5792.26		WM-DATA 'B' DEAD - T/O BY 901940 - MARKET VALUE	E	1513.65		FERGUSON - MARKET VALUE	E	6573.45		WILLIAM HILL DEAD - DELIST.23/04/21 - MARKET VALUE	E	1446.52		WILLIAM HILL DEAD - DELIST.23/04/21 - MARKET VALUE	E	3356.45		WOLTERS KLUWER - MARKET VALUE	E	4081.1		FERGUSON - MARKET VALUE	E	12089.9		DIEBOLD NIXDORF DEAD - DELIST.15/05/19 - MARKET VALUE	E	2381.46		WOLTERS KLUWER - MARKET VALUE	E	5497.38		WOLTERS KLUWER - MARKET VALUE	E	3665.85		DIEBOLD NIXDORF DEAD - DELIST.15/05/19 - MARKET VALUE	E	1723.73		WILLIAM HILL DEAD - DELIST.23/04/21 - MARKET VALUE	E	1758.22		WIRECARD (XET) DEAD - DELIST.08/01/21 - MARKET VALUE	E
WHITBREAD - MARKET VALUE	E	4961.04		FERGUSON - MARKET VALUE	E	4195.1		WOLTERS KLUWER - MARKET VALUE	E	6277.16		FERGUSON - MARKET VALUE	E	4967.74		FERGUSON - MARKET VALUE	E	7150.43		MARSTON'S - MARKET VALUE	E	1140.72		WOLTERS KLUWER - MARKET VALUE	E	6310.22		FERGUSON - MARKET VALUE	E	12060.2		WOOD GROUP (JOHN) - MARKET VALUE	E	2911.37		WOOD GROUP (JOHN) - MARKET VALUE	E	1434.82		FERGUSON - MARKET VALUE	E	6157.74		DIEBOLD NIXDORF DEAD - DELIST.15/05/19 - MARKET VALUE	E	1832.91		FERGUSON - MARKET VALUE	E
WIENERBERGER - MARKET VALUE	E	1609.97		WOLTERS KLUWER - MARKET VALUE	E	8667.46		WOOLWORTHS GROUP DEAD - 03/3/09 - MARKET VALUE	E	1170.99		WOLTERS KLUWER - MARKET VALUE	E	3238.72		WOLTERS KLUWER - MARKET VALUE	E	4094.56		WOOLWORTHS GROUP DEAD - 03/3/09 - MARKET VALUE	E	783.8		MARSTON'S - MARKET VALUE	E	1472.64		WOLTERS KLUWER - MARKET VALUE	E	6912.72		WPP - MARKET VALUE	E	9413.64		WPP - MARKET VALUE	E	6573.02		WOLTERS KLUWER - MARKET VALUE	E	4522.28		FERGUSON - MARKET VALUE	E	7890.77		WOLTERS KLUWER - MARKET VALUE	E
DEMANT - MARKET VALUE	E	2494.09		SEQUANA DEAD - DELIST.19/06/19 - MARKET VALUE	E	2310.68		WPP - MARKET VALUE	E	14213.1		WOOD GROUP (JOHN) - MARKET VALUE	E	1089.83		WOOLWORTHS GROUP DEAD - 03/3/09 - MARKET VALUE	E	849.7		WPP - MARKET VALUE	E	10517.9		WPP - MARKET VALUE	E	12470		WPP - MARKET VALUE	E	13601.9		ATKINS (WS) DEAD - 04/07/17 - MARKET VALUE	E	1360.67		ATKINS (WS) DEAD - 04/07/17 - MARKET VALUE	E	686.22		WOOD GROUP (JOHN) - MARKET VALUE	E	2276.12		WOLTERS KLUWER - MARKET VALUE	E	4777.05		WOOD GROUP (JOHN) - MARKET VALUE	E
WILLIAMS DEAD - DEAD 09/11/00 - MARKET VALUE	E	4616.82		WPP - MARKET VALUE	E	15964.4		ATKINS (WS) DEAD - 04/07/17 - MARKET VALUE	E	958.65		WOOLWORTHS GROUP DEAD - 03/3/09 - MARKET VALUE	E	693.85		WPP - MARKET VALUE	E	9740.57		XSTRATA DEAD - 03/05/13 - MARKET VALUE	E	8412.22		XSTRATA DEAD - 03/05/13 - MARKET VALUE	E	19076.6		XSTRATA DEAD - 03/05/13 - MARKET VALUE	E	37836.8		XSTRATA DEAD - 03/05/13 - MARKET VALUE	E	52527.4		XSTRATA DEAD - 03/05/13 - MARKET VALUE	E	20992.3		WPP - MARKET VALUE	E	10122.5		WOOD GROUP (JOHN) - MARKET VALUE	E	4228.19		WPP - MARKET VALUE	E
FERGUSON - MARKET VALUE	E	3460.88		ATKINS (WS) DEAD - 04/07/17 - MARKET VALUE	E	1191.87		XANSA DEAD - EX.INTO 672558 - MARKET VALUE	E	842.69		WPP - MARKET VALUE	E	7474.71		XSTRATA DEAD - 03/05/13 - MARKET VALUE	E	5948.45		YARA INTERNATIONAL - MARKET VALUE	E	3436.83		YARA INTERNATIONAL - MARKET VALUE	E	4037.74		YARA INTERNATIONAL - MARKET VALUE	E	6511.34		YARA INTERNATIONAL - MARKET VALUE	E	13725.7		YARA INTERNATIONAL - MARKET VALUE	E	6007.68		XSTRATA DEAD - 03/05/13 - MARKET VALUE	E	36905.4		WPP - MARKET VALUE	E	11082.1		XSTRATA DEAD - 03/05/13 - MARKET VALUE	E
WOLTERS KLUWER - MARKET VALUE	E	7363.78		XANSA DEAD - EX.INTO 672558 - MARKET VALUE	E	2155.85		XSTRATA DEAD - 03/05/13 - MARKET VALUE	E	3868.85		XSTRATA DEAD - 03/05/13 - MARKET VALUE	E	2104.26		YARA INTERNATIONAL - MARKET VALUE	E	1864.13		HIBU DEAD - 28/11/13 - MARKET VALUE	E	4164.91		HIBU DEAD - 28/11/13 - MARKET VALUE	E	5250.49		HIBU DEAD - 28/11/13 - MARKET VALUE	E	5572.92		HIBU DEAD - 28/11/13 - MARKET VALUE	E	1732.32		YIT - MARKET VALUE	E	926.19		YARA INTERNATIONAL - MARKET VALUE	E	7809.16		XSTRATA DEAD - 03/05/13 - MARKET VALUE	E	49994.9		YARA INTERNATIONAL - MARKET VALUE	E
WOOLWICH DEAD - 26/10/00 - MARKET VALUE	E	7920.01		ZARDOYA OTIS - MARKET VALUE	E	1604.78		ZARDOYA OTIS - MARKET VALUE	E	2276.68		ZARDOYA OTIS - MARKET VALUE	E	2281.01		HIBU DEAD - 28/11/13 - MARKET VALUE	E	3289.09		ZARDOYA OTIS - MARKET VALUE	E	4574.09		YIT - MARKET VALUE	E	2807.1		YIT - MARKET VALUE	E	3405.98		YIT - MARKET VALUE	E	2358.72		ZARDOYA OTIS - MARKET VALUE	E	4928.39		YIT - MARKET VALUE	E	2021.58		YARA INTERNATIONAL - MARKET VALUE	E	11435.8		YIT - MARKET VALUE	E
WPP - MARKET VALUE	E	14638.7		PHARMA MAR - MARKET VALUE	E	2518.39		PHARMA MAR - MARKET VALUE	E	1945.21		PHARMA MAR - MARKET VALUE	E	1445.23		ZARDOYA OTIS - MARKET VALUE	E	3223.48		PHARMA MAR - MARKET VALUE	E	1312.75		ZARDOYA OTIS - MARKET VALUE	E	5507.73		ZARDOYA OTIS - MARKET VALUE	E	7514.84		ZARDOYA OTIS - MARKET VALUE	E	5269.82		ZODIAC AEROSPACE DEAD - DELIST.23/03/18 - MARKET VALUE	E	1237.01		ZARDOYA OTIS - MARKET VALUE	E	3906.91		YIT - MARKET VALUE	E	2547.01		ZARDOYA OTIS - MARKET VALUE	E
ZURICH INSURANCE GROUP - MARKET VALUE	E	23002.8		ZODIAC AEROSPACE DEAD - DELIST.23/03/18 - MARKET VALUE	E	1367.23		ZODIAC AEROSPACE DEAD - DELIST.23/03/18 - MARKET VALUE	E	1463.78		ZODIAC AEROSPACE DEAD - DELIST.23/03/18 - MARKET VALUE	E	1046.57		PHARMA MAR - MARKET VALUE	E	1144.14		ZODIAC AEROSPACE DEAD - DELIST.23/03/18 - MARKET VALUE	E	2064.3		ZODIAC AEROSPACE DEAD - DELIST.23/03/18 - MARKET VALUE	E	2723.58		ZODIAC AEROSPACE DEAD - DELIST.23/03/18 - MARKET VALUE	E	3095.16		ZODIAC AEROSPACE DEAD - DELIST.23/03/18 - MARKET VALUE	E	2021.29		NOS SGPS - MARKET VALUE	E	1282.75		ZODIAC AEROSPACE DEAD - DELIST.23/03/18 - MARKET VALUE	E	2166.81		ZARDOYA OTIS - MARKET VALUE	E	4018.39		ZODIAC AEROSPACE DEAD - DELIST.23/03/18 - MARKET VALUE	E
				ZURICH INSURANCE GROUP - MARKET VALUE	E	34659.6		ZURICH INSURANCE GROUP - MARKET VALUE	E	22055.3		ZURICH INSURANCE GROUP - MARKET VALUE	E	13470.3		ZODIAC AEROSPACE DEAD - DELIST.23/03/18 - MARKET VALUE	E	1358.64		ZURICH INSURANCE GROUP - MARKET VALUE	E	18968.4		ZURICH INSURANCE GROUP - MARKET VALUE	E	28046		ZURICH INSURANCE GROUP - MARKET VALUE	E	31377.7		NOS SGPS - MARKET VALUE	E	2716.95		ZURICH INSURANCE GROUP - MARKET VALUE	E	20883.4		ZURICH INSURANCE GROUP - MARKET VALUE	E	24575.3		ZODIAC AEROSPACE DEAD - DELIST.23/03/18 - MARKET VALUE	E	2924.84		ZURICH INSURANCE GROUP - MARKET VALUE	E
																ZURICH INSURANCE GROUP - MARKET VALUE	E	19037.2														ZURICH INSURANCE GROUP - MARKET VALUE	E	28972										ZURICH INSURANCE GROUP - MARKET VALUE	E	27879
[truncated: 28 more columns]

## Sheet: TR
#¿NOMBRE?	2000-05-02				##########	2001-05-02				##########	2002-05-02				##########	2003-05-02				##########	2004-05-02				##########	2005-05-02				##########	2006-05-02				##########	2007-05-02				##########	2008-05-02				##########	2009-05-02
End	2001-05-02				End	2002-05-02				End	2003-05-02				End	2004-05-02				End	2005-05-02				End	2006-05-02				End	2007-05-02				End	2008-05-02				End	2009-05-02				End	2010-05-02
Frequency	Y				Frequency	Y				Frequency	Y				Frequency	Y				Frequency	Y				Frequency	Y				Frequency	Y				Frequency	Y				Frequency	Y				Frequency	Y
Name	CURRENCY	2001-05-02	2000-05-02	TR	Name	CURRENCY	2002-05-02	2001-05-02	TR	Name	CURRENCY	2003-05-02	2002-05-02	TR	Name	CURRENCY	2004-05-02	2003-05-02	TR	Name	CURRENCY	2005-05-02	2004-05-02	TR	Name	CURRENCY	2006-05-02	2005-05-02	TR	Name	CURRENCY	2007-05-02	2006-05-02	TR	Name	CURRENCY	2008-05-02	2007-05-02	TR	Name	CURRENCY	2009-05-02	2008-05-02	TR	Name	CURRENCY	2010-05-02	2009-05-02	TR
3I GROUP - RETURN IND AS PAID	E	840.39	903.85	-0.0702108	3I GROUP - RETURN IND AS PAID	E	477.38	840.39	-0.431954	3I GROUP - RETURN IND AS PAID	E	287.94	477.38	-0.396833	3I GROUP - RETURN IND AS PAID	E	397.57	287.94	0.380739	3I GROUP - RETURN IND AS PAID	E	427.36	397.57	0.0749302	3I GROUP - RETURN IND AS PAID	E	606.25	427.36	0.418593	3I GROUP - RETURN IND AS PAID	E	801.89	606.25	0.322705	3I GROUP - RETURN IND AS PAID	E	529.55	801.89	-0.339623	3I GROUP - RETURN IND AS PAID	E	177.79	529.55	-0.664262	3I GROUP - RETURN IND AS PAID	E	249.66	177.79	0.404241
ABB LTD N - RETURN IND AS PAID	E	1433.61	2169.58	-0.339222	ABB LTD N - RETURN IND AS PAID	E	712.58	1433.61	-0.502947	ABB LTD N - RETURN IND AS PAID	E	207.79	712.58	-0.708398	ABB LTD N - RETURN IND AS PAID	E	423.99	207.79	1.04047	A P MOLLER MAERSK B - RETURN IND AS PAID	E	966.93	730.26	0.32409	A P MOLLER MAERSK B - RETURN IND AS PAID	E	979.33	966.93	0.0128241	A P MOLLER MAERSK B - RETURN IND AS PAID	E	1179.92	979.33	0.204824	A P MOLLER MAERSK B - RETURN IND AS PAID	E	976.95	1179.92	-0.17202	A P MOLLER MAERSK B - RETURN IND AS PAID	E	644.52	976.95	-0.340273	A P MOLLER MAERSK B - RETURN IND AS PAID	E	933.6	644.52	0.44852
ABBEY NATIONAL DEAD - T/O SEE 702853 - RETURN IND AS PAID	E	2741.17	1699.69	0.612747	ABBEY NATIONAL DEAD - T/O SEE 702853 - RETURN IND AS PAID	E	2568.83	2741.17	-0.062871	ABBEY NATIONAL DEAD - T/O SEE 702853 - RETURN IND AS PAID	E	971.79	2568.83	-0.621699	ABBEY NATIONAL DEAD - T/O SEE 702853 - RETURN IND AS PAID	E	1077.27	971.79	0.108542	ABB LTD N - RETURN IND AS PAID	E	436.75	423.99	0.030095	ABB LTD N - RETURN IND AS PAID	E	1012.11	436.75	1.31737	ABB LTD N - RETURN IND AS PAID	E	1331.4	1012.11	0.31547	ABB LTD N - RETURN IND AS PAID	E	1803.66	1331.4	0.354709	A2A - RETURN IND AS PAID	E	194.23	349.87	-0.444851	A2A - RETURN IND AS PAID	E	217.09	194.23	0.117696
ABN AMRO HOLDING DEAD - 25/04/08 - RETURN IND AS PAID	E	1029.03	980.66	0.0493239	ABN AMRO HOLDING DEAD - 25/04/08 - RETURN IND AS PAID	E	1033.55	1029.03	0.00439249	ABN AMRO HOLDING DEAD - 25/04/08 - RETURN IND AS PAID	E	747.98	1033.55	-0.2763	ABN AMRO HOLDING DEAD - 25/04/08 - RETURN IND AS PAID	E	968.95	747.98	0.295422	ABBEY NATIONAL DEAD - T/O SEE 702853 - RETURN IND AS PAID	E	1617.77	1077.27	0.501731	ABERTIS INFRAESTRUCTURAS DEAD - DELIST.06/08/18 - RETURN IND AS PAID	E	2974.78	2310.64	0.287427	ABERTIS INFRAESTRUCTURAS DEAD - DELIST.06/08/18 - RETURN IND AS PAID	E	3555.76	2974.78	0.195302	ABERTIS INFRAESTRUCTURAS DEAD - DELIST.06/08/18 - RETURN IND AS PAID	E	3523.2	3555.76	-0.00915697	ABB LTD N - RETURN IND AS PAID	E	1001.44	1803.66	-0.444773	ABB LTD N - RETURN IND AS PAID	E	1388.82	1001.44	0.386823
ACCOR - RETURN IND AS PAID	E	755.65	644.29	0.172841	ACCOR - RETURN IND AS PAID	E	755.13	755.65	-0.000688149	ACCOR - RETURN IND AS PAID	E	499.82	755.13	-0.338101	ACCOR - RETURN IND AS PAID	E	637.34	499.82	0.275139	ABERTIS INFRAESTRUCTURAS DEAD - DELIST.06/08/18 - RETURN IND AS PAID	E	2310.64	1715.03	0.347288	ABN AMRO HOLDING DEAD - 25/04/08 - RETURN IND AS PAID	E	1404.42	1065.22	0.318432	ABN AMRO HOLDING DEAD - 25/04/08 - RETURN IND AS PAID	E	2271.13	1404.42	0.61713	ABN AMRO HOLDING DEAD - 25/04/08 - RETURN IND AS PAID	E	2374.55	2271.13	0.0455368	ABERTIS INFRAESTRUCTURAS DEAD - DELIST.06/08/18 - RETURN IND AS PAID	E	2429.75	3523.2	-0.310357	ABERDEEN ASSET MAN. DEAD - 15/08/17 - RETURN IND AS PAID	E	903.42	790.59	0.142716
ACEA - RETURN IND AS PAID	E	117.24	221.12	-0.46979	ACEA - RETURN IND AS PAID	E	77.8	117.24	-0.336404	ACEA - RETURN IND AS PAID	E	43.21	77.8	-0.444602	ACEA - RETURN IND AS PAID	E	69.48	43.21	0.607961	ABN AMRO HOLDING DEAD - 25/04/08 - RETURN IND AS PAID	E	1065.22	968.95	0.099355	ACCOR - RETURN IND AS PAID	E	989.42	679.22	0.4567	ACCOR - RETURN IND AS PAID	E	1401.85	989.42	0.41684	ACCOR - RETURN IND AS PAID	E	1134.79	1401.85	-0.190505	ACCOR - RETURN IND AS PAID	E	717.06	1134.79	-0.368112	ABERTIS INFRAESTRUCTURAS DEAD - DELIST.06/08/18 - RETURN IND AS PAID	E	2542.04	2429.75	0.0462146
ACERALIA DEAD - DELIST 02/03/04 - RETURN IND AS PAID	E	131.19	101.79	0.28883	ACERINOX 'R' - RETURN IND AS PAID	E	1071.14	807.88	0.325865	ACERINOX 'R' - RETURN IND AS PAID	E	850.85	1071.14	-0.205659	ACERINOX 'R' - RETURN IND AS PAID	E	1128.77	850.85	0.326638	ACCOR - RETURN IND AS PAID	E	679.22	637.34	0.0657106	ACERINOX 'R' - RETURN IND AS PAID	E	1475.86	1243.06	0.18728	ACERINOX 'R' - RETURN IND AS PAID	E	1933.26	1475.86	0.309921	SUBSEA 7 - RETURN IND AS PAID	E	27.54	26.99	0.0203779	SUBSEA 7 - RETURN IND AS PAID	E	10.28	27.54	-0.626725	ACCOR - RETURN IND AS PAID	E	1012.67	717.06	0.412253
ACERINOX 'R' - RETURN IND AS PAID	E	807.88	1014.38	-0.203573	ACS ACTIV.CONSTR.Y SERV. - RETURN IND AS PAID	E	218.1	209.24	0.0423437	ACS ACTIV.CONSTR.Y SERV. - RETURN IND AS PAID	E	231.37	218.1	0.0608436	ABERTIS INFRAESTRUCTURAS DEAD - DELIST.06/08/18 - RETURN IND AS PAID	E	1715.03	1321.46	0.29783	ACERINOX 'R' - RETURN IND AS PAID	E	1243.06	1128.77	0.101252	ACS ACTIV.CONSTR.Y SERV. - RETURN IND AS PAID	E	711.69	410.19	0.735025	ACS ACTIV.CONSTR.Y SERV. - RETURN IND AS PAID	E	1004.21	711.69	0.411022	ACERINOX 'R' - RETURN IND AS PAID	E	1991.33	1933.26	0.0300373	ACERINOX 'R' - RETURN IND AS PAID	E	1357.51	1991.33	-0.31829	SUBSEA 7 - RETURN IND AS PAID	E	25.82	10.28	1.51167
ADECCO GROUP - RETURN IND AS PAID	E	319.8	423.58	-0.245007	ACTELION DEAD - 07/11/17 - RETURN IND AS PAID	E	79.52	58.56	0.357923	ADECCO GROUP - RETURN IND AS PAID	E	155.8	323.21	-0.51796	ACS ACTIV.CONSTR.Y SERV. - RETURN IND AS PAID	E	283.79	231.37	0.226564	ACS ACTIV.CONSTR.Y SERV. - RETURN IND AS PAID	E	410.19	283.79	0.4454	ACTELION DEAD - 07/11/17 - RETURN IND AS PAID	E	140.63	128.71	0.0926113	ACTELION DEAD - 07/11/17 - RETURN IND AS PAID	E	268.71	140.63	0.910759	ACS ACTIV.CONSTR.Y SERV. - RETURN IND AS PAID	E	859.78	1004.21	-0.143824	ACS ACTIV.CONSTR.Y SERV. - RETURN IND AS PAID	E	899.24	859.78	0.0458955	ACERINOX 'R' - RETURN IND AS PAID	E	1772.39	1357.51	0.305618
ADIDAS (XET) - RETURN IND AS PAID	E	120.63	122.62	-0.016229	ADECCO GROUP - RETURN IND AS PAID	E	323.21	319.8	0.0106629	ADIDAS (XET) - RETURN IND AS PAID	E	142.7	144.93	-0.0153867	ACTELION DEAD - 07/11/17 - RETURN IND AS PAID	E	140.95	90.67	0.554538	ACTELION DEAD - 07/11/17 - RETURN IND AS PAID	E	128.71	140.95	-0.0868393	ADECCO GROUP - RETURN IND AS PAID	E	238.26	179.4	0.328094	ADECCO GROUP - RETURN IND AS PAID	E	254.13	238.26	0.0666079	ACTELION DEAD - 07/11/17 - RETURN IND AS PAID	E	252.91	268.71	-0.0587994	ACTELION DEAD - 07/11/17 - RETURN IND AS PAID	E	266.71	252.91	0.0545649	ACKERMANS & VAN HAAREN - RETURN IND AS PAID	E	2842.55	2368.72	0.200036
AEGIS GROUP DEAD - 27/03/13 - RETURN IND AS PAID	E	985.36	1362.76	-0.276938	ADIDAS (XET) - RETURN IND AS PAID	E	144.93	120.63	0.201442	AEGIS GROUP DEAD - 27/03/13 - RETURN IND AS PAID	E	490.09	813.61	-0.397635	ADECCO GROUP - RETURN IND AS PAID	E	183.35	155.8	0.176829	ADECCO GROUP - RETURN IND AS PAID	E	179.4	183.35	-0.0215435	ADIDAS (XET) - RETURN IND AS PAID	E	314.61	240.91	0.305923	ADIDAS (XET) - RETURN IND AS PAID	E	326.14	314.61	0.0366485	ADECCO GROUP - RETURN IND AS PAID	E	193.34	254.13	-0.239208	ADECCO GROUP - RETURN IND AS PAID	E	152.89	193.34	-0.209217	ACS ACTIV.CONSTR.Y SERV. - RETURN IND AS PAID	E	850.83	899.24	-0.0538343
AEGON - RETURN IND AS PAID	E	20363.3	20158.7	0.01015	AEGIS GROUP DEAD - 27/03/13 - RETURN IND AS PAID	E	813.61	985.36	-0.174302	AEGON - RETURN IND AS PAID	E	5377.78	13867.9	-0.612214	ADIDAS (XET) - RETURN IND AS PAID	E	178.47	142.7	0.250666	ADIDAS (XET) - RETURN IND AS PAID	E	240.91	178.47	0.349863	AEGIS GROUP DEAD - 27/03/13 - RETURN IND AS PAID	E	966.55	676.49	0.428772	AEGIS GROUP DEAD - 27/03/13 - RETURN IND AS PAID	E	1036.75	966.55	0.0726295	ADIDAS (XET) - RETURN IND AS PAID	E	309.07	326.14	-0.0523395	ADIDAS (XET) - RETURN IND AS PAID	E	221.58	309.07	-0.283075	ACTELION DEAD - 07/11/17 - RETURN IND AS PAID	E	237.39	266.71	-0.109932
A2A - RETURN IND AS PAID	E	329.1	583.77	-0.436251	AEGON - RETURN IND AS PAID	E	13867.9	20363.3	-0.318975	A2A - RETURN IND AS PAID	E	165.91	223.95	-0.259165	AEGIS GROUP DEAD - 27/03/13 - RETURN IND AS PAID	E	630.68	490.09	0.286866	AEGIS GROUP DEAD - 27/03/13 - RETURN IND AS PAID	E	676.49	630.68	0.0726359	AEGON - RETURN IND AS PAID	E	9486.84	6204.52	0.529021	AEGON - RETURN IND AS PAID	E	10766.9	9486.84	0.134933	ADMIRAL GROUP - RETURN IND AS PAID	E	489.04	603.13	-0.189163	ADMIRAL GROUP - RETURN IND AS PAID	E	443.93	489.04	-0.0922419	ADECCO GROUP - RETURN IND AS PAID	E	234.16	152.89	0.531559
AEROPORTI DI ROMA DEAD - DELIST.29/03/01 - RETURN IND AS PAID	E	265.76	221.9	0.197657	A2A - RETURN IND AS PAID	E	223.95	329.1	-0.319508	AGF-ASR.GL.DE FRN. DEAD - 10/07/07 - RETURN IND AS PAID	E	176.97	320.08	-0.447107	AEGON - RETURN IND AS PAID	E	6736.93	5377.78	0.252734	AEGON - RETURN IND AS PAID	E	6204.52	6736.93	-0.0790286	A2A - RETURN IND AS PAID	E	245.39	213.12	0.151417	A2A - RETURN IND AS PAID	E	418.17	245.39	0.704104	ADP - RETURN IND AS PAID	E	177.55	168.09	0.0562794	ADP - RETURN IND AS PAID	E	103.3	177.55	-0.418192	ADIDAS (XET) - RETURN IND AS PAID	E	357.42	221.58	0.613052
AEROSPATIALE MATRA DEAD - DEL. 10/07/00 - RETURN IND AS PAID	E	102.1	118.75	-0.140211	AGF-ASR.GL.DE FRN. DEAD - 10/07/07 - RETURN IND AS PAID	E	320.08	365.63	-0.124579	AGGREGATE INDUSTRIES DEAD - T/O BY 14630H - RETURN IND AS PAID	E	2610.18	3396.6	-0.231532	A2A - RETURN IND AS PAID	E	200.1	165.91	0.206076	A2A - RETURN IND AS PAID	E	213.12	200.1	0.0650675	AGF-ASR.GL.DE FRN. DEAD - 10/07/07 - RETURN IND AS PAID	E	699.59	414.9	0.686165	AGF-ASR.GL.DE FRN. DEAD - 10/07/07 - RETURN IND AS PAID	E	923.73	699.59	0.320388	AEGIS GROUP DEAD - 27/03/13 - RETURN IND AS PAID	E	829.16	1036.75	-0.200231	AEGIS GROUP DEAD - 27/03/13 - RETURN IND AS PAID	E	542.25	829.16	-0.346025	ADMIRAL GROUP - RETURN IND AS PAID	E	710.99	443.93	0.601581
AGF-ASR.GL.DE FRN. DEAD - 10/07/07 - RETURN IND AS PAID	E	365.63	289.23	0.26415	AGFA-GEVAERT - RETURN IND AS PAID	E	82.02	89.36	-0.0821397	AGGREKO DEAD - DELIST.11/08/21 - RETURN IND AS PAID	E	177.64	361.98	-0.509255	AGF-ASR.GL.DE FRN. DEAD - 10/07/07 - RETURN IND AS PAID	E	322.53	176.97	0.822512	AGF-ASR.GL.DE FRN. DEAD - 10/07/07 - RETURN IND AS PAID	E	414.9	322.53	0.286392	AGFA-GEVAERT - RETURN IND AS PAID	E	83.17	129.64	-0.358454	AGFA-GEVAERT - RETURN IND AS PAID	E	94.16	83.17	0.132139	AEGON - RETURN IND AS PAID	E	7778.66	10766.9	-0.277542	AEGON - RETURN IND AS PAID	E	2952.77	7778.66	-0.620401	ADP - RETURN IND AS PAID	E	149.77	103.3	0.449855
AGFA-GEVAERT - RETURN IND AS PAID	E	89.36	97.45	-0.0830169	AGGREGATE INDUSTRIES DEAD - T/O BY 14630H - RETURN IND AS PAID	E	3396.6	3029.5	0.121175	KONINKLIJKE AHOLD DELHAIZE - RETURN IND AS PAID	E	928.59	4629.31	-0.799411	AGFA-GEVAERT - RETURN IND AS PAID	E	94.5	82.88	0.140203	AGFA-GEVAERT - RETURN IND AS PAID	E	129.64	94.5	0.371852	KONINKLIJKE AHOLD DELHAIZE - RETURN IND AS PAID	E	1370.24	1228.78	0.115122	KONINKLIJKE AHOLD DELHAIZE - RETURN IND AS PAID	E	2020.52	1370.24	0.474574	A2A - RETURN IND AS PAID	E	349.87	418.17	-0.163331	AGGREKO DEAD - DELIST.11/08/21 - RETURN IND AS PAID	E	550.33	649.74	-0.153	AEGIS GROUP DEAD - 27/03/13 - RETURN IND AS PAID	E	787.64	542.25	0.45254
AIR FRANCE-KLM - RETURN IND AS PAID	E	2554.57	2056.36	0.242278	AGGREKO DEAD - DELIST.11/08/21 - RETURN IND AS PAID	E	361.98	506.65	-0.285542	AIR FRANCE-KLM - RETURN IND AS PAID	E	1373.28	2584.25	-0.468596	AGGREGATE INDUSTRIES DEAD - T/O BY 14630H - RETURN IND AS PAID	E	3216.58	2610.18	0.232321	AGGREGATE INDUSTRIES DEAD - T/O BY 14630H - RETURN IND AS PAID	E	5177.69	3216.58	0.609688	AIR FRANCE-KLM - RETURN IND AS PAID	E	2477.72	1638.56	0.512133	AIR FRANCE-KLM - RETURN IND AS PAID	E	5118.37	2477.72	1.06576	AGFA-GEVAERT - RETURN IND AS PAID	E	24.59	94.16	-0.738849	KONINKLIJKE AHOLD DELHAIZE - RETURN IND AS PAID	E	1831.38	2074.07	-0.117011	AEGON - RETURN IND AS PAID	E	4017.29	2952.77	0.360516
L AIR LQE.SC.ANYME. POUR L ETUDE ET L EPXTN. - RETURN IND AS PAID	E	9848.98	7569.79	0.30109	KONINKLIJKE AHOLD DELHAIZE - RETURN IND AS PAID	E	4629.31	5841.01	-0.207447	L AIR LQE.SC.ANYME. POUR L ETUDE ET L EPXTN. - RETURN IND AS PAID	E	9415.46	10292.3	-0.0851929	AGGREKO DEAD - DELIST.11/08/21 - RETURN IND AS PAID	E	177.89	177.64	0.00140734	KONINKLIJKE AHOLD DELHAIZE - RETURN IND AS PAID	E	1228.78	1370.24	-0.103237	L AIR LQE.SC.ANYME. POUR L ETUDE ET L EPXTN. - RETURN IND AS PAID	E	14624.9	11533.1	0.268079	L AIR LQE.SC.ANYME. POUR L ETUDE ET L EPXTN. - RETURN IND AS PAID	E	17380.5	14624.9	0.188419	KONINKLIJKE AHOLD DELHAIZE - RETURN IND AS PAID	E	2074.07	2020.52	0.0265031	AIR FRANCE-KLM - RETURN IND AS PAID	E	1220.24	2887.23	-0.577367	AGGREKO DEAD - DELIST.11/08/21 - RETURN IND AS PAID	E	1184.54	550.33	1.15242
MYTRAVEL GROUP DEAD - DELIST 18/06/07 - RETURN IND AS PAID	E	5735.05	6300.58	-0.0897584	AIR FRANCE-KLM - RETURN IND AS PAID	E	2584.25	2554.57	0.0116184	AIXTRON (XET) - RETURN IND AS PAID	E	33.49	159.27	-0.789728	KONINKLIJKE AHOLD DELHAIZE - RETURN IND AS PAID	E	1370.24	928.59	0.475614	AIR FRANCE-KLM - RETURN IND AS PAID	E	1638.56	1929.36	-0.150724	AKZO NOBEL - RETURN IND AS PAID	E	2239.96	1505.21	0.488138	AKASTOR - RETURN IND AS PAID	E	75.91	63.87	0.188508	AIR FRANCE-KLM - RETURN IND AS PAID	E	2887.23	5118.37	-0.435908	L AIR LQE.SC.ANYME. POUR L ETUDE ET L EPXTN. - RETURN IND AS PAID	E	13647.7	18904.7	-0.27808	KONINKLIJKE AHOLD DELHAIZE - RETURN IND AS PAID	E	2305.64	1831.38	0.258963
AIXTRON (XET) - RETURN IND AS PAID	E	533.31	779.29	-0.315646	L AIR LQE.SC.ANYME. POUR L ETUDE ET L EPXTN. - RETURN IND AS PAID	E	10292.3	9848.98	0.0450108	AKZO NOBEL - RETURN IND AS PAID	E	870.31	1972.53	-0.558785	AIR FRANCE-KLM - RETURN IND AS PAID	E	1929.36	1373.28	0.404928	L AIR LQE.SC.ANYME. POUR L ETUDE ET L EPXTN. - RETURN IND AS PAID	E	11533.1	10765.8	0.0712727	ALCATEL-LUCENT DEAD - 02/11/16 - RETURN IND AS PAID	E	176.21	127.66	0.380307	AKZO NOBEL - RETURN IND AS PAID	E	2886.91	2239.96	0.288822	L AIR LQE.SC.ANYME. POUR L ETUDE ET L EPXTN. - RETURN IND AS PAID	E	18904.7	17380.5	0.0876906	AKASTOR - RETURN IND AS PAID	E	21.03	71.24	-0.704801	AIR FRANCE-KLM - RETURN IND AS PAID	E	1732.71	1220.24	0.419975
AKZO NOBEL - RETURN IND AS PAID	E	1859.76	1759.06	0.0572465	MYTRAVEL GROUP DEAD - DELIST 18/06/07 - RETURN IND AS PAID	E	4405.22	5735.05	-0.231878	ALCATEL-LUCENT DEAD - 02/11/16 - RETURN IND AS PAID	E	113.45	200.8	-0.43501	L AIR LQE.SC.ANYME. POUR L ETUDE ET L EPXTN. - RETURN IND AS PAID	E	10765.8	9415.46	0.143422	AKZO NOBEL - RETURN IND AS PAID	E	1505.21	1408.27	0.0688362	ALFA LAVAL - RETURN IND AS PAID	E	31.12	12.31	1.52803	ALCATEL-LUCENT DEAD - 02/11/16 - RETURN IND AS PAID	E	152.07	176.21	-0.136996	AKASTOR - RETURN IND AS PAID	E	71.24	75.91	-0.0615202	AKZO NOBEL - RETURN IND AS PAID	E	1736.93	2788.84	-0.377185	L AIR LQE.SC.ANYME. POUR L ETUDE ET L EPXTN. - RETURN IND AS PAID	E	20149.4	13647.7	0.476397
ALCATEL-LUCENT DEAD - 02/11/16 - RETURN IND AS PAID	E	560.34	752.02	-0.254887	AIXTRON (XET) - RETURN IND AS PAID	E	159.27	533.31	-0.701356	ALLEANZA DEAD - MERG SEE 923375 - RETURN IND AS PAID	E	11959.1	15209.1	-0.213687	AKZO NOBEL - RETURN IND AS PAID	E	1408.27	870.31	0.618125	ALCATEL-LUCENT DEAD - 02/11/16 - RETURN IND AS PAID	E	127.66	195.3	-0.346339	ALLEANZA DEAD - MERG SEE 923375 - RETURN IND AS PAID	E	15409.7	14209.8	0.0844401	ALFA LAVAL - RETURN IND AS PAID	E	53	31.12	0.703085	AKZO NOBEL - RETURN IND AS PAID	E	2788.84	2886.91	-0.0339706	ALCATEL-LUCENT DEAD - 02/11/16 - RETURN IND AS PAID	E	30.71	71.16	-0.568437	AKASTOR - RETURN IND AS PAID	E	59.68	21.03	1.83785
ALUSUISSE R DEAD - DELIST.30/04/01 - RETURN IND AS PAID	E	698.89	482.32	0.449017	AKZO NOBEL - RETURN IND AS PAID	E	1972.53	1859.76	0.0606369	ALLIANCE & LEICESTER DEAD - EX.INTO 702853 - RETURN IND AS PAID	E	279.87	342.36	-0.182527	ALCATEL-LUCENT DEAD - 02/11/16 - RETURN IND AS PAID	E	195.3	113.45	0.721463	ALFA LAVAL - RETURN IND AS PAID	E	12.31	13.72	-0.10277	ALLIANCE & LEICESTER DEAD - EX.INTO 702853 - RETURN IND AS PAID	E	451.87	321.73	0.404501	ALLEANZA DEAD - MERG SEE 923375 - RETURN IND AS PAID	E	17501.4	15409.7	0.135738	ALCATEL-LUCENT DEAD - 02/11/16 - RETURN IND AS PAID	E	71.16	152.07	-0.532058	ALFA LAVAL - RETURN IND AS PAID	E	33.59	52.4	-0.358969	AKZO NOBEL - RETURN IND AS PAID	E	2534.61	1736.93	0.459247
ALITALIA DEAD - 26/01/09 - RETURN IND AS PAID	E	34.85	45.67	-0.236917	ALCATEL-LUCENT DEAD - 02/11/16 - RETURN IND AS PAID	E	200.8	560.34	-0.641646	ALLIANCE UNICHEM DEAD - EX.INTO 901192 - RETURN IND AS PAID	E	1052.49	1565.04	-0.3275	ALLEANZA DEAD - MERG SEE 923375 - RETURN IND AS PAID	E	13604	11959.1	0.137539	ALLEANZA DEAD - MERG SEE 923375 - RETURN IND AS PAID	E	14209.8	13604	0.0445363	ALLIANCE UNICHEM DEAD - EX.INTO 901192 - RETURN IND AS PAID	E	2207.25	1956.48	0.128174	ALLIANCE & LEICESTER DEAD - EX.INTO 702853 - RETURN IND AS PAID	E	493.03	451.87	0.0910881	ALFA LAVAL - RETURN IND AS PAID	E	52.4	53	-0.0113208	ALLEANZA DEAD - MERG SEE 923375 - RETURN IND AS PAID	E	9431.41	14751	-0.360624	ALCATEL-LUCENT DEAD - 02/11/16 - RETURN IND AS PAID	E	37.71	30.71	0.227939
ALLEANZA DEAD - MERG SEE 923375 - RETURN IND AS PAID	E	20371.5	16119.9	0.263749	ALITALIA DEAD - 26/01/09 - RETURN IND AS PAID	E	15.71	34.85	-0.549211	ALLIANZ (XET) - RETURN IND AS PAID	E	81.42	277.72	-0.706827	ALLIANCE & LEICESTER DEAD - EX.INTO 702853 - RETURN IND AS PAID	E	312.69	279.87	0.117269	ALLIANCE & LEICESTER DEAD - EX.INTO 702853 - RETURN IND AS PAID	E	321.73	312.69	0.0289104	ALLIANZ (XET) - RETURN IND AS PAID	E	174.42	119.18	0.463501	ALLIANCE UNICHEM DEAD - EX.INTO 901192 - RETURN IND AS PAID	E	2661.8	2207.25	0.205935	ALLEANZA DEAD - MERG SEE 923375 - RETURN IND AS PAID	E	14751	17501.4	-0.157156	ALLIANCE & LEICESTER DEAD - EX.INTO 702853 - RETURN IND AS PAID	E	88.81	221.86	-0.599703	ALFA LAVAL - RETURN IND AS PAID	E	57.98	33.59	0.726109
ALLIANCE & LEICESTER DEAD - EX.INTO 702853 - RETURN IND AS PAID	E	278.85	211.44	0.318814	ALLEANZA DEAD - MERG SEE 923375 - RETURN IND AS PAID	E	15209.1	20371.5	-0.253412	ALLIED DOMECQ DEAD - EX.INTO 923539 - RETURN IND AS PAID	E	15920.6	21380.3	-0.25536	ALLIANCE UNICHEM DEAD - EX.INTO 901192 - RETURN IND AS PAID	E	1434.64	1052.49	0.363091	ALLIANCE UNICHEM DEAD - EX.INTO 901192 - RETURN IND AS PAID	E	1956.48	1434.64	0.363743	ALLIED DOMECQ DEAD - EX.INTO 923539 - RETURN IND AS PAID	E	34167.2	33932.5	0.00691637	ALLIANZ (XET) - RETURN IND AS PAID	E	220.43	174.42	0.263789	ALLIANCE & LEICESTER DEAD - EX.INTO 702853 - RETURN IND AS PAID	E	221.86	493.03	-0.550007	ALLIANZ (XET) - RETURN IND AS PAID	E	103.64	180.65	-0.426294	ALLEANZA DEAD - MERG SEE 923375 - RETURN IND AS PAID	E	12050.7	9431.41	0.277716
ALLIANZ (XET) - RETURN IND AS PAID	E	346.77	466.48	-0.256624	ALLIANCE & LEICESTER DEAD - EX.INTO 702853 - RETURN IND AS PAID	E	342.36	278.85	0.227757	AIB GROUP - RETURN IND AS PAID	E	46379.7	46437.7	-0.00124899	ALLIANZ (XET) - RETURN IND AS PAID	E	110.94	81.42	0.362564	ALLIANZ (XET) - RETURN IND AS PAID	E	119.18	110.94	0.0742744	AIB GROUP - RETURN IND AS PAID	E	71578.1	57354.6	0.247993	AIB GROUP - RETURN IND AS PAID	E	89026.1	71578.1	0.243762	ALLIANCE BOOTS DEAD - 28/06/07 - RETURN IND AS PAID	E	38895	43887.4	-0.113755	AIB GROUP - RETURN IND AS PAID	E	4064.68	57327.4	-0.929097	ALLIANZ (XET) - RETURN IND AS PAID	E	129.35	103.64	0.24807
AIB GROUP - RETURN IND AS PAID	E	38906.8	32719.8	0.18909	ALLIANCE UNICHEM DEAD - EX.INTO 901192 - RETURN IND AS PAID	E	1565.04	1313.1	0.191867	ALMANIJ DEAD - DELIST 03/03/05 - RETURN IND AS PAID	E	2755.43	3423.5	-0.195142	ALLIED DOMECQ DEAD - EX.INTO 923539 - RETURN IND AS PAID	E	21691.7	15920.6	0.362486	ALLIED DOMECQ DEAD - EX.INTO 923539 - RETURN IND AS PAID	E	33932.5	21691.7	0.564313	ALPHA SERVICES AND HOLDINGS - RETURN IND AS PAID	E	17599.2	11629.8	0.513285	ALPHA SERVICES AND HOLDINGS - RETURN IND AS PAID	E	18741.9	17599.2	0.064929	ALLIANZ (XET) - RETURN IND AS PAID	E	180.65	220.43	-0.180465	ALPHA SERVICES AND HOLDINGS - RETURN IND AS PAID	E	6426.41	19494.9	-0.670354	AIB GROUP - RETURN IND AS PAID	E	6084.3	4064.68	0.496871
ALLIED ZURICH DEAD - DEAD 17/10/00 - RETURN IND AS PAID	E	162.34	138.39	0.173062	ALLIANZ (XET) - RETURN IND AS PAID	E	277.72	346.77	-0.199123	ALPHA SERVICES AND HOLDINGS - RETURN IND AS PAID	E	4606.28	5356.14	-0.14	AIB GROUP - RETURN IND AS PAID	E	42105.5	46379.7	-0.0921565	AIB GROUP - RETURN IND AS PAID	E	57354.6	42105.5	0.362164	ALSTOM - RETURN IND AS PAID	E	16.26	5.42	2	ALSTOM - RETURN IND AS PAID	E	25.32	16.26	0.557196	AIB GROUP - RETURN IND AS PAID	E	57327.4	89026.1	-0.356061	ALSTOM - RETURN IND AS PAID	E	21.98	34.17	-0.356746	ALPHA SERVICES AND HOLDINGS - RETURN IND AS PAID	E	5602.55	6426.41	-0.128199
ALMANIJ DEAD - DELIST 03/03/05 - RETURN IND AS PAID	E	3271.36	3134.77	0.0435726	ALLIED DOMECQ DEAD - EX.INTO 923539 - RETURN IND AS PAID	E	21380.3	19138.8	0.117117	ALSTOM - RETURN IND AS PAID	E	8.37	50.58	-0.83452	ALMANIJ DEAD - DELIST 03/03/05 - RETURN IND AS PAID	E	4132.3	2755.43	0.499693	ALMANIJ DEAD - DELIST 03/03/05 - RETURN IND AS PAID	E	7615.42	4132.3	0.842901	ALTADIS DEAD - TAKEOVER 316461 - RETURN IND AS PAID	E	694.98	595.44	0.16717	ALTADIS DEAD - TAKEOVER 316461 - RETURN IND AS PAID	E	909.95	694.98	0.309318	ALPHA SERVICES AND HOLDINGS - RETURN IND AS PAID	E	19494.9	18741.9	0.0401752	AMEC FOSTER WHEELER DEAD - DELIST.09/10/17 - RETURN IND AS PAID	E	1889.28	2742.88	-0.311206	ALPIQ HOLDING DEAD - DELIST.17/12/19 - RETURN IND AS PAID	E	1081.08	1081.89	-0.00074869
ALPHA SERVICES AND HOLDINGS - RETURN IND AS PAID	E	10844.1	13320.6	-0.185913	AIB GROUP - RETURN IND AS PAID	E	46437.7	38906.8	0.193564	ALTADIS DEAD - TAKEOVER 316461 - RETURN IND AS PAID	E	393.64	390.82	0.0072156	ALPHA SERVICES AND HOLDINGS - RETURN IND AS PAID	E	9910.32	4606.28	1.15148	ALPHA SERVICES AND HOLDINGS - RETURN IND AS PAID	E	11629.8	9910.32	0.173506	ALTANA (XET) - RETURN IND AS PAID	E	465.03	433.78	0.0720411	ALTANA (XET) - RETURN IND AS PAID	E	486.18	465.03	0.0454809	ALSTOM - RETURN IND AS PAID	E	34.17	25.32	0.349526	AMLIN DEAD - 02/01/16 - RETURN IND AS PAID	E	891.2	786.95	0.132473	ALSTOM - RETURN IND AS PAID	E	20.89	21.98	-0.0495905
ALSTOM - RETURN IND AS PAID	E	109.82	89.87	0.221987	ALMANIJ DEAD - DELIST 03/03/05 - RETURN IND AS PAID	E	3423.5	3271.36	0.0465067	ALTANA (XET) - RETURN IND AS PAID	E	384.68	531.82	-0.276673	ALSTOM - RETURN IND AS PAID	E	9.51	8.37	0.136201	ALSTOM - RETURN IND AS PAID	E	5.42	9.51	-0.430074	AMADEUS GLOBAL TRAVEL DEAD - 16/12/05 - RETURN IND AS PAID	E	125.95	124.58	0.0109969	GENERALI DTL.HLDG. (XET) DEAD - 09/05/14 - RETURN IND AS PAID	E	128.49	105.9	0.213314	ALTADIS DEAD - TAKEOVER 316461 - RETURN IND AS PAID	E	946.73	909.95	0.0404198	ANDRITZ - RETURN IND AS PAID	E	620.08	903.14	-0.313418	AMEC FOSTER WHEELER DEAD - DELIST.09/10/17 - RETURN IND AS PAID	E	2644.69	1889.28	0.39984
ALTADIS DEAD - TAKEOVER 316461 - RETURN IND AS PAID	E	225.23	207.3	0.086493	ALPHA SERVICES AND HOLDINGS - RETURN IND AS PAID	E	5356.14	10844.1	-0.506078	ALTRAN TECHNOLOGIES DEAD - DELIST.15/04/20 - RETURN IND AS PAID	E	1135.45	18869.4	-0.939826	ALTADIS DEAD - TAKEOVER 316461 - RETURN IND AS PAID	E	415.32	393.64	0.0550757	ALTADIS DEAD - TAKEOVER 316461 - RETURN IND AS PAID	E	595.44	415.32	0.43369	GENERALI DTL.HLDG. (XET) DEAD - 09/05/14 - RETURN IND AS PAID	E	105.9	66.58	0.590568	AMEC FOSTER WHEELER DEAD - DELIST.09/10/17 - RETURN IND AS PAID	E	2094.07	1437.95	0.456288	ALTANA (XET) - RETURN IND AS PAID	E	421.85	486.18	-0.132317	ANGLO AMERICAN - RETURN IND AS PAID	E	784.45	2045.12	-0.616428	AMLIN DEAD - 02/01/16 - RETURN IND AS PAID	E	1037.66	891.2	0.16434
ALTANA (XET) - RETURN IND AS PAID	E	330.64	182.74	0.809347	ALSTOM - RETURN IND AS PAID	E	50.58	109.82	-0.539428	AMADEUS GLOBAL TRAVEL DEAD - 16/12/05 - RETURN IND AS PAID	E	76.13	122.17	-0.376852	ALTANA (XET) - RETURN IND AS PAID	E	465.91	384.68	0.211163	ALTANA (XET) - RETURN IND AS PAID	E	433.78	465.91	-0.0689618	AMEC FOSTER WHEELER DEAD - DELIST.09/10/17 - RETURN IND AS PAID	E	1437.95	1149.29	0.251164	AMLIN DEAD - 02/01/16 - RETURN IND AS PAID	E	965.56	827.26	0.167178	AMEC FOSTER WHEELER DEAD - DELIST.09/10/17 - RETURN IND AS PAID	E	2742.88	2094.07	0.309832	ANG.IR.BK. DEAD - 21/01/09 - RETURN IND AS PAID	E	374.99	15630.6	-0.976009	ANDRITZ - RETURN IND AS PAID	E	1144.95	620.08	0.846455
ALTEC HOLDINGS DEAD - DELIST.13/12/18 - RETURN IND AS PAID	E	4331.92	9211.36	-0.52972	ALTADIS DEAD - TAKEOVER 316461 - RETURN IND AS PAID	E	390.82	225.23	0.735204	GENERALI DTL.HLDG. (XET) DEAD - 09/05/14 - RETURN IND AS PAID	E	50.54	121.06	-0.582521	AMADEUS GLOBAL TRAVEL DEAD - 16/12/05 - RETURN IND AS PAID	E	83.84	76.13	0.101274	ALTRAN TECHNOLOGIES DEAD - DELIST.15/04/20 - RETURN IND AS PAID	E	2371.57	3260.9	-0.272725	AMER SPORTS DEAD - DELIST.04/09/19 - RETURN IND AS PAID	E	300.27	236.13	0.27163	INVESCO DEAD - EX.INTO 51245V - RETURN IND AS PAID	E	21801.3	21635.1	0.00768428	AMLIN DEAD - 02/01/16 - RETURN IND AS PAID	E	786.95	965.56	-0.184981	ANTOFAGASTA - RETURN IND AS PAID	E	229197	328144	-0.301537	ANGLO AMERICAN - RETURN IND AS PAID	E	1529.02	784.45	0.949162
ALTRAN TECHNOLOGIES DEAD - DELIST.15/04/20 - RETURN IND AS PAID	E	25156.2	26873.8	-0.0639114	ALTANA (XET) - RETURN IND AS PAID	E	531.82	330.64	0.608456	AMEC FOSTER WHEELER DEAD - DELIST.09/10/17 - RETURN IND AS PAID	E	755.05	1598.7	-0.52771	GENERALI DTL.HLDG. (XET) DEAD - 09/05/14 - RETURN IND AS PAID	E	61.6	50.54	0.218837	AMADEUS GLOBAL TRAVEL DEAD - 16/12/05 - RETURN IND AS PAID	E	124.58	83.84	0.485926	AMLIN DEAD - 02/01/16 - RETURN IND AS PAID	E	827.26	444.23	0.862234	ANGLO AMERICAN - RETURN IND AS PAID	E	1878.29	1589.99	0.181322	ANGLO AMERICAN - RETURN IND AS PAID	E	2045.12	1878.29	0.0888202	ARCANDOR (XET) DEAD - DELIST.09/03/18 - RETURN IND AS PAID	E	9.97	68.6	-0.854665	ANHEUSER-BUSCH INBEV - RETURN IND AS PAID	E	200.26	125.92	0.590375
AMADEUS GLOBAL TRAVEL DEAD - 16/12/05 - RETURN IND AS PAID	E	121	228.15	-0.469647	ALTRAN TECHNOLOGIES DEAD - DELIST.15/04/20 - RETURN IND AS PAID	E	18869.4	25156.2	-0.249913	AMERSHAM DEAD - DELIST 08/04/04 - RETURN IND AS PAID	E	3864.83	6339.27	-0.390335	AMEC FOSTER WHEELER DEAD - DELIST.09/10/17 - RETURN IND AS PAID	E	1043.25	755.05	0.381697	GENERALI DTL.HLDG. (XET) DEAD - 09/05/14 - RETURN IND AS PAID	E	66.58	61.6	0.0808442	INVESCO DEAD - EX.INTO 51245V - RETURN IND AS PAID	E	21635.1	10789	1.00529	ANG.IR.BK. DEAD - 21/01/09 - RETURN IND AS PAID	E	28706.8	22012.3	0.304126	ANG.IR.BK. DEAD - 21/01/09 - RETURN IND AS PAID	E	15630.6	28706.8	-0.45551	ARCELORMITTAL (PAR) DEAD - SEE MOR 899069 - RETURN IND AS PAID	E	71.6	225.31	-0.682216	ANTOFAGASTA - RETURN IND AS PAID	E	405575	229197	0.76955
INVESCO DEAD - EX.INTO 51245V - RETURN IND AS PAID	E	44441.5	35460.3	0.253274	AMADEUS GLOBAL TRAVEL DEAD - 16/12/05 - RETURN IND AS PAID	E	122.17	121	0.00966942	AMEY DEAD - DEAD 26/06/03 - RETURN IND AS PAID	E	188.64	1509.61	-0.875041	AMER SPORTS DEAD - DELIST.04/09/19 - RETURN IND AS PAID	E	219.17	143.29	0.529555	AMEC FOSTER WHEELER DEAD - DELIST.09/10/17 - RETURN IND AS PAID	E	1149.29	1043.25	0.101644	ANGLO AMERICAN - RETURN IND AS PAID	E	1589.99	748.45	1.12438	ATRESMEDIA CORP - RETURN IND AS PAID	E	254.69	325.66	-0.217927	ANTOFAGASTA - RETURN IND AS PAID	E	328144	246095	0.333403	ARKEMA - RETURN IND AS PAID	E	55.37	116.37	-0.52419	ARCELORMITTAL - RETURN IND AS PAID	E	120.88	72.04	0.677957
AWG DEAD - 21/12/06 - RETURN IND AS PAID	E	754.18	758.55	-0.00576099	GENERALI DTL.HLDG. (XET) DEAD - 09/05/14 - RETURN IND AS PAID	E	121.06	116.44	0.0396771	INVESCO DEAD - EX.INTO 51245V - RETURN IND AS PAID	E	10631.2	27488.3	-0.613248	AMERSHAM DEAD - DELIST 08/04/04 - RETURN IND AS PAID	E	7520.76	3864.83	0.945948	AMER SPORTS DEAD - DELIST.04/09/19 - RETURN IND AS PAID	E	236.13	219.17	0.0773829	ANG.IR.BK. DEAD - 21/01/09 - RETURN IND AS PAID	E	22012.3	14739.2	0.493452	ANTOFAGASTA - RETURN IND AS PAID	E	246095	212198	0.159746	ARCELORMITTAL (PAR) DEAD - SEE MOR 899069 - RETURN IND AS PAID	E	225.31	152.36	0.4788	ARM HOLDINGS DEAD - 06/09/16 - RETURN IND AS PAID	E	338.46	346.08	-0.022018	ARKEMA - RETURN IND AS PAID	E	104.54	55.37	0.888026
ANGLO AMERICAN - RETURN IND AS PAID	E	690.53	454.05	0.520824	AMEC FOSTER WHEELER DEAD - DELIST.09/10/17 - RETURN IND AS PAID	E	1598.7	1529.81	0.0450317	ANGLO AMERICAN - RETURN IND AS PAID	E	541.2	693.9	-0.220061	AMLIN DEAD - 02/01/16 - RETURN IND AS PAID	E	417.43	284.16	0.468996	AMLIN DEAD - 02/01/16 - RETURN IND AS PAID	E	444.23	417.43	0.0642024	ATRESMEDIA CORP - RETURN IND AS PAID	E	325.66	240.61	0.353477	ARCELOR (PAR) DEAD - 13/11/07 - RETURN IND AS PAID	E	727.4	427.5	0.70152	ARKEMA - RETURN IND AS PAID	E	116.37	138.26	-0.158325	ARRIVA DEAD - 31/08/10 - RETURN IND AS PAID	E	230727	387840	-0.405098	ARM HOLDINGS DEAD - 06/09/16 - RETURN IND AS PAID	E	766.72	338.46	1.26532
ARJO WIGGINS APL. DEAD - DEAD 24/08/00 - RETURN IND AS PAID	E	341.09	272.71	0.250743	AMEY DEAD - DEAD 26/06/03 - RETURN IND AS PAID	E	1509.61	2855.4	-0.471314	ANG.IR.BK. DEAD - 21/01/09 - RETURN IND AS PAID	E	5439.34	4690.83	0.159569	INVESCO DEAD - EX.INTO 51245V - RETURN IND AS PAID	E	13038.4	10631.2	0.226434	INVESCO DEAD - EX.INTO 51245V - RETURN IND AS PAID	E	10789	13038.4	-0.172524	ANTOFAGASTA - RETURN IND AS PAID	E	212198	95249.1	1.22782	ARKEMA - RETURN IND AS PAID	E	138.26	NA	#VALUE!	ARM HOLDINGS DEAD - 06/09/16 - RETURN IND AS PAID	E	346.08	491.96	-0.296528	ASHMORE GROUP - RETURN IND AS PAID	E	171.29	232.15	-0.262158	ARRIVA DEAD - 31/08/10 - RETURN IND AS PAID	E	416932	230727	0.807036
ARM HOLDINGS DEAD - 06/09/16 - RETURN IND AS PAID	E	1544.43	2941.99	-0.475039	INVESCO DEAD - EX.INTO 51245V - RETURN IND AS PAID	E	27488.3	44441.5	-0.381471	ARCELOR (PAR) DEAD - 13/11/07 - RETURN IND AS PAID	E	109.18	168.57	-0.352317	ANGLO AMERICAN - RETURN IND AS PAID	E	715.82	541.2	0.322653	ANGLO AMERICAN - RETURN IND AS PAID	E	748.45	715.82	0.0455841	ARCELOR (PAR) DEAD - 13/11/07 - RETURN IND AS PAID	E	427.5	195.92	1.18201	ARM HOLDINGS DEAD - 06/09/16 - RETURN IND AS PAID	E	491.96	482.58	0.0194372	ARRIVA DEAD - 31/08/10 - RETURN IND AS PAID	E	387840	471030	-0.176612	ASML HOLDING - RETURN IND AS PAID	E	1115.43	1352.59	-0.175338	ARYZTA - RETURN IND AS PAID	E	46.21	34.51	0.339032
ARNOLDO MONDADORI EDI. - RETURN IND AS PAID	E	652.97	805.19	-0.189049	ANGLO AMERICAN - RETURN IND AS PAID	E	693.9	690.53	0.00488031	ARM HOLDINGS DEAD - 06/09/16 - RETURN IND AS PAID	E	236.15	875.4	-0.730238	ANG.IR.BK. DEAD - 21/01/09 - RETURN IND AS PAID	E	11075.3	5439.34	1.03615	ANG.IR.BK. DEAD - 21/01/09 - RETURN IND AS PAID	E	14739.2	11075.3	0.330821	ARM HOLDINGS DEAD - 06/09/16 - RETURN IND AS PAID	E	482.58	342.58	0.408664	ARRIVA DEAD - 31/08/10 - RETURN IND AS PAID	E	471030	337625	0.395126	ASML HOLDING - RETURN IND AS PAID	E	1352.59	1422.72	-0.0492929	ASSA ABLOY B - RETURN IND AS PAID	E	197.97	222.61	-0.110687	ASHMORE GROUP - RETURN IND AS PAID	E	212.48	171.29	0.240469
ASML HOLDING - RETURN IND AS PAID	E	2236.52	3216.65	-0.304705	ARC INTERNATIONAL DEAD - 14/10/09 - RETURN IND AS PAID	E	21.61	84.23	-0.743441	ARNOLDO MONDADORI EDI. - RETURN IND AS PAID	E	412.83	502.15	-0.177875	ARCELOR (PAR) DEAD - 13/11/07 - RETURN IND AS PAID	E	158.75	109.18	0.454021	ANTOFAGASTA - RETURN IND AS PAID	E	95249.1	78712.1	0.210096	ARNOLDO MONDADORI EDI. - RETURN IND AS PAID	E	596.8	570	0.0470175	ASML HOLDING - RETURN IND AS PAID	E	1422.72	1216.42	0.169596	ASSA ABLOY B - RETURN IND AS PAID	E	222.61	344.94	-0.354641	ASSICURAZIONI GENERALI - RETURN IND AS PAID	E	6675.98	12007.7	-0.444027	ASML HOLDING - RETURN IND AS PAID	E	1806.07	1115.43	0.619169
ASR VERZEKERINGSGROEP DEAD - DELIST.21/03/01 - RETURN IND AS PAID	E	6758.09	4254.55	0.588438	ARM HOLDINGS DEAD - 06/09/16 - RETURN IND AS PAID	E	875.4	1544.43	-0.433189	ARRIVA DEAD - 31/08/10 - RETURN IND AS PAID	E	165323	207145	-0.201899	ARM HOLDINGS DEAD - 06/09/16 - RETURN IND AS PAID	E	416.58	236.15	0.764048	ARCELOR (PAR) DEAD - 13/11/07 - RETURN IND AS PAID	E	195.92	158.75	0.234142	ARRIVA DEAD - 31/08/10 - RETURN IND AS PAID	E	337625	291379	0.158715	ASSA ABLOY B - RETURN IND AS PAID	E	344.94	306.67	0.124792	ASSICURAZIONI GENERALI - RETURN IND AS PAID	E	12007.7	12700	-0.0545057	ASSOCIATED BRIT.FOODS - RETURN IND AS PAID	E	24176.4	33613.9	-0.280762	ASSA ABLOY B - RETURN IND AS PAID	E	394.87	197.97	0.994595
ASSA ABLOY B - RETURN IND AS PAID	E	359.7	419.11	-0.141753	ARNOLDO MONDADORI EDI. - RETURN IND AS PAID	E	502.15	652.97	-0.230975	ASM INTERNATIONAL - RETURN IND AS PAID	E	157.67	303.77	-0.480956	ARNOLDO MONDADORI EDI. - RETURN IND AS PAID	E	545.03	412.83	0.320229	ARM HOLDINGS DEAD - 06/09/16 - RETURN IND AS PAID	E	342.58	416.58	-0.177637	ASML HOLDING - RETURN IND AS PAID	E	1216.42	800.24	0.520069	ASSICURAZIONI GENERALI - RETURN IND AS PAID	E	12700	10884.5	0.166796	ASSOCIATED BRIT.FOODS - RETURN IND AS PAID	E	33613.9	39273.5	-0.144106	ASTRAZENECA - RETURN IND AS PAID	E	666.83	663.91	0.00439819	ASSICURAZIONI GENERALI - RETURN IND AS PAID	E	7255.85	6675.98	0.0868592
ASSICURAZIONI GENERALI - RETURN IND AS PAID	E	12279.9	10596.2	0.15889	ASML HOLDING - RETURN IND AS PAID	E	1719.69	2236.52	-0.231087	ASML HOLDING - RETURN IND AS PAID	E	564.66	1719.69	-0.67165	ARRIVA DEAD - 31/08/10 - RETURN IND AS PAID	E	214689	165323	0.298608	ARNOLDO MONDADORI EDI. - RETURN IND AS PAID	E	570	545.03	0.045814	ASSA ABLOY B - RETURN IND AS PAID	E	306.67	199.81	0.534808	ASSD.BRIT.PORTS HDG. DEAD - 16/08/06 - RETURN IND AS PAID	E	21393.6	16796.3	0.273708	ASTRAZENECA - RETURN IND AS PAID	E	663.91	921.43	-0.279479	ATLANTIA - RETURN IND AS PAID	E	452.21	676.87	-0.33191	ASSOCIATED BRIT.FOODS - RETURN IND AS PAID	E	36330.7	24176.4	0.502732
ASSIDOMAN DEAD - 25/01/02 - RETURN IND AS PAID	E	23.49	17.79	0.320405	ASSA ABLOY B - RETURN IND AS PAID	E	269.04	359.7	-0.252043	ASSA ABLOY B - RETURN IND AS PAID	E	163.29	269.04	-0.393064	ASM INTERNATIONAL - RETURN IND AS PAID	E	213.19	157.67	0.352128	ARRIVA DEAD - 31/08/10 - RETURN IND AS PAID	E	291379	214689	0.357213	ASSICURAZIONI GENERALI - RETURN IND AS PAID	E	10884.5	8504.26	0.279884	ASSOCIATED BRIT.FOODS - RETURN IND AS PAID	E	39273.5	31551.4	0.244746	ATLANTIA - RETURN IND AS PAID	E	676.87	761.41	-0.111031	ATLAS COPCO A - RETURN IND AS PAID	E	604.17	895.48	-0.325312	ASTRAZENECA - RETURN IND AS PAID	E	897.94	666.83	0.34658
ASSOCIATED BRIT.FOODS - RETURN IND AS PAID	E	17053	15819.6	0.0779657	ASSICURAZIONI GENERALI - RETURN IND AS PAID	E	9095.91	12279.9	-0.259283	ASSICURAZIONI GENERALI - RETURN IND AS PAID	E	7141.1	9095.91	-0.214911	ASML HOLDING - RETURN IND AS PAID	E	969.42	564.66	0.716821	ASML HOLDING - RETURN IND AS PAID	E	800.24	969.42	-0.174517	ASSD.BRIT.PORTS HDG. DEAD - 16/08/06 - RETURN IND AS PAID	E	16796.3	10617.4	0.581962	ASTRAZENECA - RETURN IND AS PAID	E	921.43	992.92	-0.0719998	ATLAS COPCO A - RETURN IND AS PAID	E	895.48	978.93	-0.0852461	ATOS - RETURN IND AS PAID	E	40.39	66.55	-0.393088	ATLANTIA - RETURN IND AS PAID	E	571.53	452.21	0.26386
ASTRAZENECA - RETURN IND AS PAID	E	1063.69	894.54	0.189092	ASSIDOMAN DEAD - 25/01/02 - RETURN IND AS PAID	E	31.35	23.49	0.33461	ASSD.BRIT.PORTS HDG. DEAD - 16/08/06 - RETURN IND AS PAID	E	8340.83	10529.8	-0.207886	ASSA ABLOY B - RETURN IND AS PAID	E	194.83	163.29	0.193153	ASSA ABLOY B - RETURN IND AS PAID	E	199.81	194.83	0.0255607	ASSOCIATED BRIT.FOODS - RETURN IND AS PAID	E	31551.4	29927.5	0.0542597	ATLAS COPCO A - RETURN IND AS PAID	E	978.93	780.22	0.254685	ATOS - RETURN IND AS PAID	E	66.55	91.05	-0.269083	AUTONOMY CORP. DEAD - 14/11/11 - RETURN IND AS PAID	E	59.92	41.92	0.429389	ATLAS COPCO A - RETURN IND AS PAID	E	1072.87	604.17	0.775775
ATHENS MEDICAL CENTRE - RETURN IND AS PAID	E	713.77	1470.78	-0.5147	ASSD.BRIT.PORTS HDG. DEAD - 16/08/06 - RETURN IND AS PAID	E	10529.8	8853.17	0.189385	ASSOCIATED BRIT.FOODS - RETURN IND AS PAID	E	20289.7	25739.1	-0.211718	ASSICURAZIONI GENERALI - RETURN IND AS PAID	E	7741.8	7141.1	0.0841187	ASSICURAZIONI GENERALI - RETURN IND AS PAID	E	8504.26	7741.8	0.0984861	ASTRAZENECA - RETURN IND AS PAID	E	992.92	740.73	0.340461	ATOS - RETURN IND AS PAID	E	91.05	99.32	-0.0832662	AVIVA - RETURN IND AS PAID	E	13569.3	17662.2	-0.231731	AVIVA - RETURN IND AS PAID	E	6159.08	13569.3	-0.546102	ATOS - RETURN IND AS PAID	E	65.83	40.39	0.629859
ATLANTIC TELECOM DEAD - 16/01/02 - RETURN IND AS PAID	E	52.55	1183.22	-0.955587	ASSOCIATED BRIT.FOODS - RETURN IND AS PAID	E	25739.1	17053	0.509353	ASTRAZENECA - RETURN IND AS PAID	E	756.42	1074.17	-0.29581	ASSD.BRIT.PORTS HDG. DEAD - 16/08/06 - RETURN IND AS PAID	E	9895.11	8340.83	0.186346	ASSD.BRIT.PORTS HDG. DEAD - 16/08/06 - RETURN IND AS PAID	E	10617.4	9895.11	0.0729946	ATLAS COPCO A - RETURN IND AS PAID	E	780.22	362.87	1.15014	AUTOGRILL - RETURN IND AS PAID	E	627.42	540.96	0.159827	AXA - RETURN IND AS PAID	E	14994.3	19036.3	-0.21233	AXA - RETURN IND AS PAID	E	7696.44	14994.3	-0.486709	ATRIUM EUROPEAN RLST. - RETURN IND AS PAID	E	46.43	27.35	0.697623
ATLAS COPCO A - RETURN IND AS PAID	E	228.67	235.45	-0.0287959	ASTRAZENECA - RETURN IND AS PAID	E	1074.17	1063.69	0.00985249	ATLAS COPCO A - RETURN IND AS PAID	E	206.98	252.46	-0.180147	ASSOCIATED BRIT.FOODS - RETURN IND AS PAID	E	25040.4	20289.7	0.234147	ASSOCIATED BRIT.FOODS - RETURN IND AS PAID	E	29927.5	25040.4	0.195169	ATOS - RETURN IND AS PAID	E	99.32	79.9	0.243054	ATLANTIA - RETURN IND AS PAID	E	761.41	750.96	0.0139155	BAE SYSTEMS - RETURN IND AS PAID	E	4914.14	5114.81	-0.0392331	BABCOCK INTERNATIONAL - RETURN IND AS PAID	E	377.47	563.88	-0.330585	AURUBIS (XET) - RETURN IND AS PAID	E	630.09	349.41	0.803297
ATLAS COPCO B - RETURN IND AS PAID	E	55.16	57.94	-0.0479807	ATLAS COPCO A - RETURN IND AS PAID	E	252.46	228.67	0.104036	ATOS - RETURN IND AS PAID	E	52.99	126.53	-0.581206	ASTRAZENECA - RETURN IND AS PAID	E	842.55	756.42	0.113865	ASTRAZENECA - RETURN IND AS PAID	E	740.73	842.55	-0.120847	AUTOGRILL - RETURN IND AS PAID	E	540.96	454.02	0.191489	AVIVA - RETURN IND AS PAID	E	17662.2	17404.6	0.014799	BALFOUR BEATTY - RETURN IND AS PAID	E	5695.87	6913.35	-0.176106	BAE SYSTEMS - RETURN IND AS PAID	E	3393.1	4914.14	-0.309523	AUTONOMY CORP. DEAD - 14/11/11 - RETURN IND AS PAID	E	75.96	59.92	0.26769
ATOS - RETURN IND AS PAID	E	159.86	220.74	-0.2758	ATOS - RETURN IND AS PAID	E	126.53	159.86	-0.208495	AUREA DEAD - DELIST.02/06/03 - RETURN IND AS PAID	E	721.8	593.14	0.216913	ATLAS COPCO A - RETURN IND AS PAID	E	290.07	206.98	0.40144	ATLAS COPCO A - RETURN IND AS PAID	E	362.87	290.07	0.250974	AUTOLIV SDR - RETURN IND AS PAID	E	18.92	14.45	0.309343	AWG DEAD - 21/12/06 - RETURN IND AS PAID	E	3088.9	2200.5	0.403726	BALOISE HOLDING - RETURN IND AS PAID	E	5475.11	5994.15	-0.0865911	BALFOUR BEATTY - RETURN IND AS PAID	E	4013.73	5695.87	-0.295326	AVEVA GROUP - RETURN IND AS PAID	E	2375.85	1203.22	0.974577
ATTICA HOLDINGS - RETURN IND AS PAID	E	20015.6	31014.3	-0.354632	AUTOGRILL - RETURN IND AS PAID	E	517.7	526.67	-0.0170315	AUTOGRILL - RETURN IND AS PAID	E	355.82	517.7	-0.312691	ATOS - RETURN IND AS PAID	E	83.59	52.99	0.577467	ATOS - RETURN IND AS PAID	E	79.9	83.59	-0.044144	AUTOROUTES DU SUD FRANCE ASF - RETURN IND AS PAID	E	207.85	161.34	0.288273	AXA - RETURN IND AS PAID	E	19036.3	15627.9	0.218098	BAM GROEP KON. - RETURN IND AS PAID	E	21606.1	26462	-0.183506	BALOISE HOLDING - RETURN IND AS PAID	E	4459.23	5475.11	-0.185545	AVIVA - RETURN IND AS PAID	E	7639.37	6159.08	0.240343
AUTOGRILL - RETURN IND AS PAID	E	526.67	438.63	0.200716	AUTOLIV SDR - RETURN IND AS PAID	E	10.2	8.4	0.214286	AUTOLIV SDR - RETURN IND AS PAID	E	8.7	10.2	-0.147059	AUREA DEAD - DELIST.02/06/03 - RETURN IND AS PAID	E	782.27	721.8	0.0837767	AUTOGRILL - RETURN IND AS PAID	E	454.02	490.58	-0.074524	ATLANTIA - RETURN IND AS PAID	E	750.96	617.64	0.215854	BAA DEAD - 17/08/06 - RETURN IND AS PAID	E	2075.27	1852.25	0.120405	BANCA ITALEASE DEAD - 08/04/10 - RETURN IND AS PAID	E	79.2	430.43	-0.815998	BAM GROEP KON. - RETURN IND AS PAID	E	11563.2	21606.1	-0.464816	AXA - RETURN IND AS PAID	E	9852.39	7696.44	0.280123
AUTOLIV SDR - RETURN IND AS PAID	E	8.4	11.62	-0.277108	AUTONOMY CORP. DEAD - 14/11/11 - RETURN IND AS PAID	E	16.92	25.92	-0.347222	ABERTIS INFRAESTRUCTURAS DEAD - DELIST.06/08/18 - RETURN IND AS PAID	E	1321.46	1108.33	0.192298	AUTOGRILL - RETURN IND AS PAID	E	490.58	355.82	0.378731	AUTOLIV SDR - RETURN IND AS PAID	E	14.45	14.43	0.001386	AVIVA - RETURN IND AS PAID	E	17404.6	12246.3	0.421216	BAE SYSTEMS - RETURN IND AS PAID	E	5114.81	4699.61	0.0883478	BANCA POPOLARE ITALIANA DEAD - MERGER 682797 - RETURN IND AS PAID	E	337.61	363.93	-0.0723216	BANK OF GREECE - RETURN IND AS PAID	E	5964.02	9687.73	-0.384374	BABCOCK INTERNATIONAL - RETURN IND AS PAID	E	522.63	377.47	0.38456
ABERTIS INFRAESTRUCTURAS DEAD - DELIST.06/08/18 - RETURN IND AS PAID	E	1036.88	850.96	0.218483	ABERTIS INFRAESTRUCTURAS DEAD - DELIST.06/08/18 - RETURN IND AS PAID	E	1108.33	1036.88	0.0689086	AUTOROUTES DU SUD FRANCE ASF - RETURN IND AS PAID	E	93.33	101.12	-0.0770372	AUTOLIV SDR - RETURN IND AS PAID	E	14.43	8.7	0.658621	AUTOROUTES DU SUD FRANCE ASF - RETURN IND AS PAID	E	161.34	123.52	0.306185	AWG DEAD - 21/12/06 - RETURN IND AS PAID	E	2200.5	1587.13	0.386465	BALFOUR BEATTY - RETURN IND AS PAID	E	6913.35	5038.02	0.372236	BANCO DE SABADELL - RETURN IND AS PAID	E	188.51	234.11	-0.19478	BANK OF IRELAND GROUP - RETURN IND AS PAID	E	7817.98	88248.2	-0.911409	BAE SYSTEMS - RETURN IND AS PAID	E	3510.79	3393.1	0.0346851
ATLANTIA - RETURN IND AS PAID	E	190.18	206.48	-0.0789423	ATLANTIA - RETURN IND AS PAID	E	249.27	190.18	0.310706	ATLANTIA - RETURN IND AS PAID	E	330.43	249.27	0.325591	AUTOROUTES DU SUD FRANCE ASF - RETURN IND AS PAID	E	123.52	91.05	0.356617	ATLANTIA - RETURN IND AS PAID	E	617.64	450.01	0.372503	AXA - RETURN IND AS PAID	E	15627.9	10120.9	0.544126	BALOISE HOLDING - RETURN IND AS PAID	E	5994.15	4411.98	0.358608	BANK OF GREECE - RETURN IND AS PAID	E	9687.73	10018.5	-0.0330207	BANKINTER 'R' - RETURN IND AS PAID	E	470.59	507.29	-0.0723452	BALFOUR BEATTY - RETURN IND AS PAID	E	4013.81	4013.73	1.99316e-05
AVENTIS DEAD - MERGED 992594 - RETURN IND AS PAID	E	524.55	382.2	0.372449	AVENTIS DEAD - MERGED 992594 - RETURN IND AS PAID	E	494.39	524.55	-0.0574969	AVENTIS DEAD - MERGED 992594 - RETURN IND AS PAID	E	305.59	494.39	-0.381885	ATLANTIA - RETURN IND AS PAID	E	450.01	330.43	0.361892	AVENTIS DEAD - MERGED 992594 - RETURN IND AS PAID	E	532.87	415.67	0.281954	BAA DEAD - 17/08/06 - RETURN IND AS PAID	E	1852.25	1234.61	0.500271	BANCA LOMBARDA DEAD - T/O BY 27217K - RETURN IND AS PAID	E	1730.92	1245.61	0.389616	BANK OF IRELAND GROUP - RETURN IND AS PAID	E	88248.2	151224	-0.416439	BARCLAYS - RETURN IND AS PAID	E	30672	56229.7	-0.454524	BALOISE HOLDING - RETURN IND AS PAID	E	5196.54	4459.23	0.165345
AVIS EUROPE DEAD - 04/10/11 - RETURN IND AS PAID	E	225.71	292.12	-0.227338	AWG DEAD - 21/12/06 - RETURN IND AS PAID	E	818.13	754.18	0.0847941	AWG DEAD - 21/12/06 - RETURN IND AS PAID	E	861.8	818.13	0.0533778	AVENTIS DEAD - MERGED 992594 - RETURN IND AS PAID	E	415.67	305.59	0.360221	AVIVA - RETURN IND AS PAID	E	12246.3	11059	0.107354	BAE SYSTEMS - RETURN IND AS PAID	E	4699.61	2806.34	0.67464	BANCA POPOLARE ITALIANA DEAD - MERGER 682797 - RETURN IND AS PAID	E	363.93	245.42	0.482886	PIRAEUS FINANCIAL HOLDINGS - RETURN IND AS PAID	E	10703	11950.5	-0.104391	BARRATT DEVELOPMENTS - RETURN IND AS PAID	E	31277	68548.1	-0.543722	BAM GROEP KON. - RETURN IND AS PAID	E	8843.43	11563.2	-0.235211
AXA - RETURN IND AS PAID	E	15279.3	17746	-0.139001	AXA - RETURN IND AS PAID	E	10660.3	15279.3	-0.302304	AXA - RETURN IND AS PAID	E	6391.24	10660.3	-0.400463	AVIVA - RETURN IND AS PAID	E	11059	7922.31	0.395936	AWG DEAD - 21/12/06 - RETURN IND AS PAID	E	1587.13	994.96	0.59517	BALFOUR BEATTY - RETURN IND AS PAID	E	5038.02	4201.73	0.199035	UNIONE DI BANCHE ITALIAN DEAD - DELIST.05/10/20 - RETURN IND AS PAID	E	191.82	165.17	0.161349	BANKINTER 'R' - RETURN IND AS PAID	E	507.29	642.16	-0.210026	BASF (XET) - RETURN IND AS PAID	E	833.02	1325.48	-0.371533	BANK OF GREECE - RETURN IND AS PAID	E	5959.66	5964.02	-0.000731051
BAA DEAD - 17/08/06 - RETURN IND AS PAID	E	1229.28	901.49	0.363609	BAA DEAD - 17/08/06 - RETURN IND AS PAID	E	1351.81	1229.28	0.0996762	BAA DEAD - 17/08/06 - RETURN IND AS PAID	E	943.35	1351.81	-0.302158	AWG DEAD - 21/12/06 - RETURN IND AS PAID	E	994.96	861.8	0.154514	AXA - RETURN IND AS PAID	E	10120.9	8975.16	0.127652	BALOISE HOLDING - RETURN IND AS PAID	E	4411.98	2842.06	0.552388	BANCO DE SABADELL - RETURN IND AS PAID	E	234.11	194.19	0.205572	BARCLAYS - RETURN IND AS PAID	E	56229.7	91140.4	-0.383043	BAYER (XET) - RETURN IND AS PAID	E	482.74	701.58	-0.311925	BANK OF IRELAND GROUP - RETURN IND AS PAID	E	16955.9	7817.98	1.16883
BAAN DEAD - 09/08/11 - RETURN IND AS PAID	E	58.69	68.06	-0.137673	BAE SYSTEMS - RETURN IND AS PAID	E	3573.13	3433.51	0.0406639	BAE SYSTEMS - RETURN IND AS PAID	E	1213.03	3573.13	-0.660513	AXA - RETURN IND AS PAID	E	8975.16	6391.24	0.404291	AINAX DEAD - TAKEOVER 870812 - RETURN IND AS PAID	E	12.57	NA	#VALUE!	BANCA ANTONVENETA DEAD - 06/04/06 - RETURN IND AS PAID	E	145.8	140.89	0.0348499	BANK OF GREECE - RETURN IND AS PAID	E	10018.5	11024.1	-0.091213	BARRATT DEVELOPMENTS - RETURN IND AS PAID	E	68548.1	298678	-0.770495	SIGNATURE AVIATION DEAD - DELIST.02/06/21 - RETURN IND AS PAID	E	5469.04	8561.51	-0.361206	BANKINTER 'R' - RETURN IND AS PAID	E	317.06	470.59	-0.32625
BALOISE HOLDING - RETURN IND AS PAID	E	7384.07	6123.04	0.205948	BALFOUR BEATTY - RETURN IND AS PAID	E	3897.49	2480.3	0.571378	BALFOUR BEATTY - RETURN IND AS PAID	E	2346	3897.49	-0.398074	BAA DEAD - 17/08/06 - RETURN IND AS PAID	E	1076.01	943.35	0.140626	BAA DEAD - 17/08/06 - RETURN IND AS PAID	E	1234.61	1076.01	0.147396	BANCA LOMBARDA DEAD - T/O BY 27217K - RETURN IND AS PAID	E	1245.61	941.14	0.323512	BANK OF IRELAND GROUP - RETURN IND AS PAID	E	151224	130324	0.160367	BASF (XET) - RETURN IND AS PAID	E	1325.48	1217.78	0.0884396	BANCA CARIGE - RETURN IND AS PAID	E	492.04	443.5	0.109448	BARCLAYS - RETURN IND AS PAID	E	38646.5	30672	0.259993
[truncated: 534 more rows]
[truncated: 55 more columns]
