# Supplementary material for: The countercyclical long-term operating accrual-based trading strategy in the Stoxx Europe 600 index: The importance of asset and liability components
Source: PLoS One. 2022 May 26;17(5):e0266045. doi: 10.1371/journal.pone.0266045 (PMC9135269; doi:10.1371/journal.pone.0266045)
Supplement: S1 File — (ZIP) [file pone.0266045.s001.zip › Panel Data 2022.xlsm]

## Sheet: 99
Company	TWCACC	TNCOAACC	TNCOLACC	TLTACC	TOPACC						TWCACC	TNCOAACC	TNCOLACC	TLTACC	TOPACC
VODAFONE GROUP	-0.0165905	0.334635	0.00369831	0.330936	0.314346						-0.0165905	0.334635	0.00369831	0.330936	0.314346
NOKIA	-0.00940777	0.0974942	-0.00625276	0.103747	0.0943392						-0.00940777	0.0974942	-0.00625276	0.103747	0.0943392
DEUTSCHE TELEKOM (XET)	0.0221726	0.153304	0.00279953	0.150504	0.172677						0.0221726	0.153304	0.00279953	0.150504	0.172677
BP	0.0255035	0.0904632	0.0188434	0.0716198	0.0971233						0.0255035	0.0904632	0.0188434	0.0716198	0.0971233
ORANGE	-0.0072815	0.0622153	0.0126964	0.0495189	0.0422374						-0.0072815	0.0622153	0.0126964	0.0495189	0.0422374
ERICSSON B	0.0459452	0.0708612	0.0133878	0.0574734	0.103419						0.0459452	0.0708612	0.0133878	0.0574734	0.103419
SHELL	0.0269273	0.0545433	0.0221454	0.0323979	0.0593252						0.0269273	0.0545433	0.0221454	0.0323979	0.0593252
BT GROUP	-0.0245929	0.136415	0.00554056	0.130874	0.106281						-0.0245929	0.136415	0.00554056	0.130874	0.106281
TOTALENERGIES	0.115927	0.539239	0.243494	0.295745	0.411672						0.115927	0.539239	0.243494	0.295745	0.411672
GLAXOSMITHKLINE	0.0341053	0.956159	0.130616	0.825543	0.859648						0.0341053	0.956159	0.130616	0.825543	0.859648
NOVARTIS 'R'	0.0252742	0.0168495	0.0183739	-0.0015244	0.0237498						0.0252742	0.0168495	0.0183739	-0.0015244	0.0237498
SIEMENS (XET)	-0.0144988	0.048712	0.0108338	0.0378782	0.0233794						-0.0144988	0.048712	0.0108338	0.0378782	0.0233794
TELECOM ITALIA DEAD	-0.00495525	0.0123768	-0.0150128	0.0273896	0.0224344						-0.00495525	0.0123768	-0.0150128	0.0273896	0.0224344
TELEFONICA	-0.00236419	0.187172	0.0249918	0.162181	0.159816						-0.00236419	0.187172	0.0249918	0.162181	0.159816
SMITHKLINE BHM. DEAD	-0.00913764	-0.0706099	-0.00873609	-0.0618738	-0.0710114						-0.00913764	-0.0706099	-0.00873609	-0.0618738	-0.0710114
ROCHE HOLDING	0.0260649	0.12077	0.0292148	0.0915555	0.11762						0.0260649	0.12077	0.0292148	0.0915555	0.11762
ASTRAZENECA	-0.0861135	0.449605	0.053511	0.396094	0.30998						-0.0861135	0.449605	0.053511	0.396094	0.30998
NESTLE 'N'	-0.00586261	0.0230561	0.00605166	0.0170045	0.0111418						-0.00586261	0.0230561	0.00605166	0.0170045	0.0111418
TELECOM ITALIA MOBILE DEAD	0.0757482	0.04083	-0.00260057	0.0434305	0.119179						0.0757482	0.04083	-0.00260057	0.0434305	0.119179
VIVENDI	0.0626718	0.288529	0.0231346	0.265394	0.328066						0.0626718	0.288529	0.0231346	0.265394	0.328066
PHILIPS ELTN.KONINKLIJKE	0.013381	0.104927	-0.00483717	0.109764	0.123145						0.013381	0.104927	-0.00483717	0.109764	0.123145
KPN KON	-0.122559	0.0218137	-0.0046498	0.0264635	-0.0960951						-0.122559	0.0218137	-0.0046498	0.0264635	-0.0960951
ENEL	-0.0133179	-0.0281454	-0.0210209	-0.00712451	-0.0204424						-0.0133179	-0.0281454	-0.0210209	-0.00712451	-0.0204424
SKY DEAD	0.0411795	0.0782744	0.387877	-0.309603	-0.268423						0.0411795	0.0782744	0.387877	-0.309603	-0.268423
ALCATEL	-0.000635647	0.0989067	-0.00912154	0.108028	0.107393						-0.000635647	0.0989067	-0.00912154	0.108028	0.107393
L'OREAL	-0.020835	-0.0584137	0.00186762	-0.0602813	-0.0811163						-0.020835	-0.0584137	0.00186762	-0.0602813	-0.0811163
CARREFOUR	-0.101753	0.353	0.0167946	0.336206	0.234452						-0.101753	0.353	0.0167946	0.336206	0.234452
SONERA DEAD	0.0334086	0.0180925	0.00758145	0.010511	0.0439196						0.0334086	0.0180925	0.00758145	0.010511	0.0439196
AVENTIS DEAD	0.0417574	0.272011	0.0753545	0.196657	0.238414						0.0417574	0.272011	0.0753545	0.196657	0.238414
LVMH	0.0302526	0.099967	-0.00576128	0.105728	0.135981						0.0302526	0.099967	-0.00576128	0.105728	0.135981
CABLE & WIRELESS COMMS. DEAD	-0.0303831	0.343301	0.013661	0.32964	0.299257						-0.0303831	0.343301	0.013661	0.32964	0.299257
ENI	0.0034748	0.0467566	0.0208157	0.0259409	0.0294157						0.0034748	0.0467566	0.0208157	0.0259409	0.0294157
ABB LTD N	-0.0644894	0.0292053	-0.0270539	0.0562592	-0.00823022						-0.0644894	0.0292053	-0.0270539	0.0562592	-0.00823022
SUEZ(ROMPUS) DEAD	-0.00552729	0.134217	-0.103167	0.237384	0.231857						-0.00552729	0.134217	-0.103167	0.237384	0.231857
BAYER (XET)	-0.0788529	0.0484402	-0.0485366	0.0969768	0.0181239						-0.0788529	0.0484402	-0.0485366	0.0969768	0.0181239
SAP (XET)	0.0238424	0.0635479	0.0981334	-0.0345856	-0.0107432						0.0238424	0.0635479	0.0981334	-0.0345856	-0.0107432
SANOFI	-0.0687947	-0.32903	0.0315901	-0.36062	-0.429415						-0.0687947	-0.32903	0.0315901	-0.36062	-0.429415
DIAGEO	-0.00266981	0.125395	-0.00480436	0.130199	0.12753						-0.00266981	0.125395	-0.00480436	0.130199	0.12753
CANAL PLUS(STE ED) DEAD	0.031582	0.040014	-0.0556116	0.0956255	0.127208						0.031582	0.040014	-0.0556116	0.0956255	0.127208
SAP PREF. (XET) DEAD	0.0238424	0.0635479	0.0981334	-0.0345856	-0.0107432						0.0238424	0.0635479	0.0981334	-0.0345856	-0.0107432
BASF (XET)	-0.0742276	0.0668309	-0.0504975	0.117328	0.0431009						-0.0742276	0.0668309	-0.0504975	0.117328	0.0431009
SWISSCOM 'R'	0.000806136	0.145894	0.0144916	0.131402	0.132208						0.000806136	0.145894	0.0144916	0.131402	0.132208
E ON N (XET)	0.0358196	0.0722474	0.0444299	0.0278176	0.0636372						0.0358196	0.0722474	0.0444299	0.0278176	0.0636372
REPSOL YPF	0.0213691	0.68221	0.0391775	0.643032	0.664401						0.0213691	0.68221	0.0391775	0.643032	0.664401
KERING	0.0133325	0.174476	0.00619209	0.168284	0.181616						0.0133325	0.174476	0.00619209	0.168284	0.181616
TESCO	-0.0285292	0.218146	-0.00291889	0.221065	0.192536						-0.0285292	0.218146	-0.00291889	0.221065	0.192536
TECNOST DEAD	-0.0329764	1.42639	0.11011	1.31628	1.2833						-0.0329764	1.42639	0.11011	1.31628	1.2833
ENDESA	0.0039766	0.491454	0.0848449	0.406609	0.410585						0.0039766	0.491454	0.0848449	0.406609	0.410585
PEARSON	-0.00399502	0.0836815	-0.00605085	0.0897324	0.0857373						-0.00399502	0.0836815	-0.00605085	0.0897324	0.0857373
BG GROUP DEAD	0.0362976	0.15556	0.0200917	0.135468	0.171766						0.0362976	0.15556	0.0200917	0.135468	0.171766
BOUYGUES	-0.0203535	0.140775	-0.00316977	0.143944	0.123591						-0.0203535	0.140775	-0.00316977	0.143944	0.123591
MFE B	-0.0328077	0.108125	0.0811965	0.0269289	-0.00587881						-0.0328077	0.108125	0.0811965	0.0269289	-0.00587881
HENNES & MAURITZ B	-0.0227263	0.0742926	0.00801792	0.0662747	0.0435484						-0.0227263	0.0742926	0.00801792	0.0662747	0.0435484
TERRA NETWORKS DEAD	-0.11496	1.03663	0.0134682	1.02316	0.908201						-0.11496	1.03663	0.0134682	1.02316	0.908201
TELECOM ITALIA MEDIA DEAD	0.0509163	0.192344	-0.00371537	0.19606	0.246976						0.0509163	0.192344	-0.00371537	0.19606	0.246976
BAE SYSTEMS	-0.0135901	0.545226	0.0251261	0.5201	0.50651						-0.0135901	0.545226	0.0251261	0.5201	0.50651
TELEWEST COMMS. DEAD	-0.00986387	0.289511	0.000661548	0.28885	0.278986						-0.00986387	0.289511	0.000661548	0.28885	0.278986
RIO TINTO	0.00768539	0.133137	0.0592625	0.0738747	0.0815601						0.00768539	0.133137	0.0592625	0.0738747	0.0815601
ANGLO AMERICAN	0.0214231	0.240459	0.0267975	0.213661	0.235084						0.0214231	0.240459	0.0267975	0.213661	0.235084
BMW (XET)	0.121452	0.0394165	0.140889	-0.101472	0.0199805						0.121452	0.0394165	0.140889	-0.101472	0.0199805
UNILEVER (UK)	0.264397	0.0362789	0.00649201	0.0297869	0.294184						0.264397	0.0362789	0.00649201	0.0297869	0.294184
TELECOM ITALIA	-0.047465	1.17518	0.0697678	1.10541	1.05795						-0.047465	1.17518	0.0697678	1.10541	1.05795
HEINEKEN	-0.0223238	0.0622705	0.00650356	0.055767	0.0334432						-0.0223238	0.0622705	0.00650356	0.055767	0.0334432
ASML HOLDING	0.0637274	0.0685591	-0.000773857	0.0693329	0.13306						0.0637274	0.0685591	-0.000773857	0.0693329	0.13306
INVENSYS DEAD	0.14395	0.394602	0.0874658	0.307136	0.451086						0.14395	0.394602	0.0874658	0.307136	0.451086
TDC DEAD	0.00921849	0.0632094	-0.00633795	0.0695474	0.0787659						0.00921849	0.0632094	-0.00633795	0.0695474	0.0787659
ENERGIS DEAD	-0.0892915	0.426194	0.0447118	0.381482	0.29219						-0.0892915	0.426194	0.0447118	0.381482	0.29219
EQUANT (PAR) DEAD	0.0278124	0.240942	-0.00808104	0.249023	0.276835						0.0278124	0.240942	-0.00808104	0.249023	0.276835
DANONE	-0.0101473	0.00759882	-0.00417203	0.0117709	0.00162357						-0.0101473	0.00759882	-0.00417203	0.0117709	0.00162357
RWE (XET)	-0.0138453	0.0654718	0.104919	-0.0394469	-0.0532923						-0.0138453	0.0654718	0.104919	-0.0394469	-0.0532923
CAPGEMINI	0.0368989	0.0862684	0.00220514	0.0840632	0.120962						0.0368989	0.0862684	0.00220514	0.0840632	0.120962
ADECCO GROUP	0.0615628	0.0387692	0.00276544	0.0360037	0.0975666						0.0615628	0.0387692	0.00276544	0.0360037	0.0975666
SCOTTISH POWER DEAD	0.00415004	0.211895	-0.000501601	0.212397	0.216547						0.00415004	0.211895	-0.000501601	0.212397	0.216547
KONINKLIJKE AHOLD DELHAIZE	-0.0232819	0.136935	-0.000144736	0.137079	0.113797						-0.0232819	0.136935	-0.000144736	0.137079	0.113797
TF1 (TV.FSE.1)	0.00103816	0.0127562	0.0351249	-0.0223687	-0.0213305						0.00103816	0.0127562	0.0351249	-0.0223687	-0.0213305
CENTRICA	-0.106056	0.292298	0.0583556	0.233942	0.127886						-0.106056	0.292298	0.0583556	0.233942	0.127886
TELECOM ITALIA RNC DEAD	-0.00495525	0.0123768	-0.0150128	0.0273896	0.0224344						-0.00495525	0.0123768	-0.0150128	0.0273896	0.0224344
SAGE GROUP	-0.0644125	0.954435	0.159144	0.795291	0.730878						-0.0644125	0.954435	0.159144	0.795291	0.730878
CADBURY DEAD	-0.0113085	0.0931563	0.0285357	0.0646205	0.053312						-0.0113085	0.0931563	0.0285357	0.0646205	0.053312
VIAG (XET) DEAD	-0.0273222	0.014533	-0.0773587	0.0918917	0.0645695						-0.0273222	0.014533	-0.0773587	0.0918917	0.0645695
LEONARDO	-0.0182897	-0.0126582	0.0460184	-0.0586766	-0.0769663						-0.0182897	-0.0126582	0.0460184	-0.0586766	-0.0769663
WPP	-0.0783546	0.144556	0.0433011	0.101255	0.0229003						-0.0783546	0.144556	0.0433011	0.101255	0.0229003
RICHEMONT N	-0.025684	-0.0319415	-0.0162181	-0.0157234	-0.0414074						-0.025684	-0.0319415	-0.0162181	-0.0157234	-0.0414074
ELECTRABEL DEAD	0.0123919	0.00705891	0.110545	-0.103486	-0.0910939						0.0123919	0.00705891	0.110545	-0.103486	-0.0910939
TECHNICOLOR	0.0159134	0.0455787	0.0133261	0.0322527	0.0481661						0.0159134	0.0455787	0.0133261	0.0322527	0.0481661
BRITISH AMERICAN TOBACCO	-0.0177052	0.548983	0.0548326	0.494151	0.476446						-0.0177052	0.548983	0.0548326	0.494151	0.476446
LOGICA DEAD	-0.101104	0.57281	-0.0023351	0.575145	0.474041						-0.101104	0.57281	-0.0023351	0.575145	0.474041
VNU DEAD	-0.00730784	0.545119	0.0481224	0.496996	0.489689						-0.00730784	0.545119	0.0481224	0.496996	0.489689
PHAROL SGPS	-0.0059342	0.00122842	0.0189643	-0.0177358	-0.02367						-0.0059342	0.00122842	0.0189643	-0.0177358	-0.02367
NATIONAL GRID	-0.0189914	0.126103	-0.00149448	0.127597	0.108606						-0.0189914	0.126103	-0.00149448	0.127597	0.108606
HAYS	0.00852764	0.251613	0.0351934	0.216419	0.224947						0.00852764	0.251613	0.0351934	0.216419	0.224947
VOLKSWAGEN (XET)	-0.013346	0.0937196	0.0215756	0.072144	0.058798						-0.013346	0.0937196	0.0215756	0.072144	0.058798
HELLENIC TELECOM.ORG.	0.104496	0.00416954	0.00279489	0.00137465	0.105871						0.104496	0.00416954	0.00279489	0.00137465	0.105871
SAINT GOBAIN	0.0485821	0.150529	0.0152612	0.135268	0.18385						0.0485821	0.150529	0.0152612	0.135268	0.18385
AKZO NOBEL	-0.0186765	-0.0593128	-0.0430389	-0.0162739	-0.0349503						-0.0186765	-0.0593128	-0.0430389	-0.0162739	-0.0349503
CECONOMY (XET)	0.0925435	-0.115797	0.00300477	-0.118802	-0.0262582						0.0925435	-0.115797	0.00300477	-0.118802	-0.0262582
IBERDROLA	0.0370198	0.00337847	0.00403629	-0.000657816	0.036362						0.0370198	0.00337847	0.00403629	-0.000657816	0.036362
THYSSENKRUPP (XET)	-0.0645665	0.186694	-0.059902	0.246596	0.182029						-0.0645665	0.186694	-0.059902	0.246596	0.182029
KINGFISHER	-0.0380158	0.333552	0.00727669	0.326275	0.288259						-0.0380158	0.333552	0.00727669	0.326275	0.288259
L AIR LQE.SC.ANYME. POUR L ETUDE ET L EPXTN.	0.011441	0.13629	0.0147685	0.121522	0.132963						0.011441	0.13629	0.0147685	0.121522	0.132963
ARM HOLDINGS DEAD	0.0444835	0.0496603	0.00101687	0.0486434	0.0931269						0.0444835	0.0496603	0.00101687	0.0486434	0.0931269
MARKS & SPENCER GROUP	0.0395238	0.155117	0.0136163	0.141501	0.181024						0.0395238	0.155117	0.0136163	0.141501	0.181024
CHRISTIAN DIOR	0.0414016	0.0782861	-0.00747948	0.0857656	0.127167						0.0414016	0.0782861	-0.00747948	0.0857656	0.127167
EDP ENERGIAS DE PORTUGAL	0.0021897	-0.0259267	0.0102821	-0.0362088	-0.0340191						0.0021897	-0.0259267	0.0102821	-0.0362088	-0.0340191
RENAULT	0.0160097	0.0874144	0.00532536	0.082089	0.0980987						0.0160097	0.0874144	0.00532536	0.082089	0.0980987
SCHNEIDER ELECTRIC	0.0277421	0.170038	0.00888056	0.161157	0.1889						0.0277421	0.170038	0.00888056	0.161157	0.1889
COMPASS GROUP DEAD	-0.0241378	0.181834	0.0339444	0.147889	0.123752						-0.0241378	0.181834	0.0339444	0.147889	0.123752
GKN DEAD	0.0561923	0.260514	0.0357652	0.224749	0.280941						0.0561923	0.260514	0.0357652	0.224749	0.280941
SAINSBURY J	-0.0247145	0.116948	-0.00124945	0.118198	0.0934834						-0.0247145	0.116948	-0.00124945	0.118198	0.0934834
SAFRAN	0.0772631	0.0414547	0.0239147	0.01754	0.0948031						0.0772631	0.0414547	0.0239147	0.01754	0.0948031
POSTNL	0.0117365	0.124465	-0.016485	0.14095	0.152687						0.0117365	0.124465	-0.016485	0.14095	0.152687
NORSK HYDRO	0.00763617	0.327218	0.108964	0.218255	0.225891						0.00763617	0.327218	0.108964	0.218255	0.225891
BAYER SCHG.PHARMA (XET) DEAD	0.0334492	0.0261445	-0.0241835	0.0503281	0.0837773						0.0334492	0.0261445	-0.0241835	0.0503281	0.0837773
PEUGEOT DEAD	0.0079308	0.020506	0.00977769	0.0107283	0.0186591						0.0079308	0.020506	0.00977769	0.0107283	0.0186591
ELAN DEAD	-0.00724652	0.173602	0.000457525	0.173144	0.165898						-0.00724652	0.173602	0.000457525	0.173144	0.165898
NOVO NORDISK 'B'	0.00782896	0.0293034	0.0046779	0.0246255	0.0324544						0.00782896	0.0293034	0.0046779	0.0246255	0.0324544
EPCOS (XET) DEAD	0.0688222	0.115295	0.00140925	0.113885	0.182708						0.0688222	0.115295	0.00140925	0.113885	0.182708
STELLANTIS	0.025513	0.0345442	0.0604549	-0.0259107	-0.000397637						0.025513	0.0345442	0.0604549	-0.0259107	-0.000397637
LAGARDERE GROUPE	0.00965269	0.077464	0.0649184	0.0125456	0.0221983						0.00965269	0.077464	0.0649184	0.0125456	0.0221983
LAFARGE DEAD	0.019906	0.120533	0.00420719	0.116326	0.136232						0.019906	0.120533	0.00420719	0.116326	0.136232
CMG DEAD	0.130228	0.104416	-0.00824895	0.112665	0.242892						0.130228	0.104416	-0.00824895	0.112665	0.242892
CASTORAMA DUBOIS DEAD	-0.0670604	-0.877585	-0.0208487	-0.856737	-0.923797						-0.0670604	-0.877585	-0.0208487	-0.856737	-0.923797
GUCCI GROUP DEAD	0.025242	0.120972	0.0209456	0.100027	0.125269						0.025242	0.120972	0.0209456	0.100027	0.125269
SECURITAS B	0.0161562	0.257163	0.016386	0.240777	0.256933						0.0161562	0.257163	0.016386	0.240777	0.256933
AEROSPATIALE MATRA DEAD	-0.00377564	0.0474231	0.0330161	0.0144069	0.0106313						-0.00377564	0.0474231	0.0330161	0.0144069	0.0106313
BOC GROUP DEAD	0.00619486	0.139739	-0.00560171	0.145341	0.151536						0.00619486	0.139739	-0.00560171	0.145341	0.151536
ATLANTIA	-0.0281273	0.0452224	0.0220137	0.0232087	-0.00491857						-0.0281273	0.0452224	0.0220137	0.0232087	-0.00491857
DIXONS RETAIL DEAD	0.0182886	0.0507979	0.0309467	0.0198512	0.0381398						0.0182886	0.0507979	0.0309467	0.0198512	0.0381398
DEUTSCHE LUFTHANSA (XET)	-0.127268	0.0349643	-0.147344	0.182308	0.0550403						-0.127268	0.0349643	-0.147344	0.182308	0.0550403
A2A	0.0223695	0.0451002	0.00432562	0.0407746	0.0631441						0.0223695	0.0451002	0.00432562	0.0407746	0.0631441
CARLTON COMMS. DEAD	0.0403736	0.113844	-0.00078162	0.114626	0.154999						0.0403736	0.113844	-0.00078162	0.114626	0.154999
EMI GROUP DEAD	-0.0910067	-0.0206398	0.0641749	-0.0848147	-0.175821						-0.0910067	-0.0206398	0.0641749	-0.0848147	-0.175821
RELX	-0.0106455	0.0564078	0.015501	0.0409068	0.0302613						-0.0106455	0.0564078	0.015501	0.0409068	0.0302613
M6	0.0332075	0.071038	0.0424658	0.0285722	0.0617797						0.0332075	0.071038	0.0424658	0.0285722	0.0617797
TUI (XET)	-0.30551	0.204098	-0.133734	0.337832	0.032322						-0.30551	0.204098	-0.133734	0.337832	0.032322
SEMA DEAD	0.0473516	0.105262	0.0157288	0.0895336	0.136885						0.0473516	0.105262	0.0157288	0.0895336	0.136885
NATURGY ENERGY	0.0186836	0.101922	0.000589779	0.101333	0.120016						0.0186836	0.101922	0.000589779	0.101333	0.120016
SSE	-0.0667404	0.628768	0.114529	0.514239	0.447499						-0.0667404	0.628768	0.114529	0.514239	0.447499
AMADEUS GLOBAL TRAVEL DEAD	0.0204758	-0.324016	-0.187937	-0.136079	-0.115603						0.0204758	-0.324016	-0.187937	-0.136079	-0.115603
BAA DEAD	0.00546355	0.187034	0.00165372	0.185381	0.190844						0.00546355	0.187034	0.00165372	0.185381	0.190844
VOLVO B	-0.0231614	-0.0473801	-0.0514222	0.00404211	-0.0191193						-0.0231614	-0.0473801	-0.0514222	0.00404211	-0.0191193
ALLIANCE BOOTS DEAD	0.0149007	0.109911	-0.00794444	0.117856	0.132756						0.0149007	0.109911	-0.00794444	0.117856	0.132756
UPM	-0.00497362	0.0222045	0.019503	0.00270148	-0.00227214						-0.00497362	0.0222045	0.019503	0.00270148	-0.00227214
ACCOR	-0.0374405	0.15594	0.00713946	0.1488	0.11136						-0.0374405	0.15594	0.00713946	0.1488	0.11136
MISYS DEAD	-0.178622	0.21483	-0.0277211	0.242551	0.0639282						-0.178622	0.21483	-0.0277211	0.242551	0.0639282
RENTOKIL INITIAL	-0.0113219	0.0922293	0.0189694	0.0732599	0.061938						-0.0113219	0.0922293	0.0189694	0.0732599	0.061938
PENINSULAR & OR.STM.NAV DEAD	0.0516808	0.0908342	0.0065086	0.0843256	0.136006						0.0516808	0.0908342	0.0065086	0.0843256	0.136006
RECKITT BENCKISER GROUP	-0.0319576	0.234487	0.0896107	0.144876	0.112918						-0.0319576	0.234487	0.0896107	0.144876	0.112918
UBM DEAD	-0.0421419	0.305493	0.0208632	0.28463	0.242488						-0.0421419	0.305493	0.0208632	0.28463	0.242488
RELX DEAD	-0.0105108	0.0557191	0.0154436	0.0402755	0.0297647						-0.0105108	0.0557191	0.0154436	0.0402755	0.0297647
VODAFONE	-0.131032	1.49347	0.00458323	1.48889	1.35785						-0.131032	1.49347	0.00458323	1.48889	1.35785
LADBROKES CORAL GROUP DEAD	-0.00234711	0.446297	0.0136214	0.432676	0.430329						-0.00234711	0.446297	0.0136214	0.432676	0.430329
ALTRAN TECHNOLOGIES DEAD	0.0694318	0.182035	-0.00308812	0.185123	0.254555						0.0694318	0.182035	-0.00308812	0.185123	0.254555
EUROPOLITAN VODAFONE DEAD	-0.0244095	-1.63294	-0.166485	-1.46645	-1.49086						-0.0244095	-1.63294	-0.166485	-1.46645	-1.49086
GEDI GRUPPO EDITORIALE DEAD	0.0109476	0.0388127	0.00667056	0.0321421	0.0430897						0.0109476	0.0388127	0.00667056	0.0321421	0.0430897
TELE2 B	0.00610979	0.168692	0.0557899	0.112902	0.119012						0.00610979	0.168692	0.0557899	0.112902	0.119012
ASSA ABLOY B	0.0335991	0.138957	-0.012921	0.151878	0.185477						0.0335991	0.138957	-0.012921	0.151878	0.185477
ELECTROLUX B	0.00206377	0.0270829	0.0189694	0.00811349	0.0101773						0.00206377	0.0270829	0.0189694	0.00811349	0.0101773
HOLCIM 'B' DEAD	0.00779593	0.101881	0.0133274	0.0885537	0.0963497						0.00779593	0.101881	0.0133274	0.0885537	0.0963497
NOS SGPS	-0.0115258	0.0317356	0.0276574	0.00407813	-0.00744768						-0.0115258	0.0317356	0.0276574	0.00407813	-0.00744768
IMPERIAL CHM.INDS. DEAD	-0.080578	-0.0757608	0.029027	-0.104788	-0.185366						-0.080578	-0.0757608	0.029027	-0.104788	-0.185366
UNION FENOSA DEAD	0.000778616	0.0244658	0.12954	-0.105074	-0.104296						0.000778616	0.0244658	0.12954	-0.105074	-0.104296
THALES	-0.0335055	0.0569015	-0.00916491	0.0660664	0.0325609						-0.0335055	0.0569015	-0.00916491	0.0660664	0.0325609
DAILY MAIL 'A' DEAD	0.00505748	0.195639	-0.03151	0.227149	0.232206						0.00505748	0.195639	-0.03151	0.227149	0.232206
SOLVAY	0.0194567	0.0836387	0.00101074	0.0826279	0.102085						0.0194567	0.0836387	0.00101074	0.0826279	0.102085
SABMILLER DEAD	-0.0233648	0.0794217	0.0975767	-0.018155	-0.0415198						-0.0233648	0.0794217	0.0975767	-0.018155	-0.0415198
ROLLS	0.0145156	0.29013	0.0496134	0.240516	0.255032						0.0145156	0.29013	0.0496134	0.240516	0.255032
BRITISH AIRWAYS DEAD	-0.0231629	0.193316	0.00874425	0.184572	0.161409						-0.0231629	0.193316	0.00874425	0.184572	0.161409
STORA ENSO R	0.0111132	0.0142138	0.00789683	0.00631698	0.0174302						0.0111132	0.0142138	0.00789683	0.00631698	0.0174302
UNITED UTILITIES GROUP	-0.0170812	0.183153	-0.0021377	0.18529	0.168209						-0.0170812	0.183153	-0.0021377	0.18529	0.168209
PSION DEAD	-0.00616769	-0.00748934	0.00184675	-0.00933608	-0.0155038						-0.00616769	-0.00748934	0.00184675	-0.00933608	-0.0155038
NUMICO (KON.) DEAD	0.126499	0.977625	0.0132154	0.96441	1.09091						0.126499	0.977625	0.0132154	0.96441	1.09091
BLUE CIRCLE INDS. DEAD	-0.0137848	0.175952	0.00306533	0.172886	0.159102						-0.0137848	0.175952	0.00306533	0.172886	0.159102
HANSON DEAD	0.0560245	0.148787	0.0207589	0.128028	0.184052						0.0560245	0.148787	0.0207589	0.128028	0.184052
BEIERSDORF (XET)	0.0279174	0.0531071	0.0382031	0.014904	0.0428213						0.0279174	0.0531071	0.0382031	0.014904	0.0428213
CAPITA	0.0162833	0.429793	0.0137925	0.416001	0.432284						0.0162833	0.429793	0.0137925	0.416001	0.432284
CLARIANT	0.0324754	0.025046	0.0266835	-0.00163744	0.030838						0.0324754	0.025046	0.0266835	-0.00163744	0.030838
ALSTOM	-0.0102045	0.0771107	0.0212317	0.055879	0.0456745						-0.0102045	0.0771107	0.0212317	0.055879	0.0456745
HERMES INTL.	0.0067311	0.0790738	0.011623	0.0674508	0.0741819						0.0067311	0.0790738	0.011623	0.0674508	0.0741819
HEINEKEN HOLDING	-0.0222975	0.0622697	0.00650348	0.0557662	0.0334687						-0.0222975	0.0622697	0.00650348	0.0557662	0.0334687
ALLIED DOMECQ DEAD	0.0546791	0.0765483	0.0127222	0.063826	0.118505						0.0546791	0.0765483	0.0127222	0.063826	0.118505
FRESENIUS MED.CARE (XET)	-0.0439546	0.103959	0.0215551	0.0824038	0.0384493						-0.0439546	0.103959	0.0215551	0.0824038	0.0384493
INTERNATIONAL POWER DEAD	0.00841854	0.148	-0.0061987	0.154199	0.162617						0.00841854	0.148	-0.0061987	0.154199	0.162617
AMERSHAM DEAD	-0.0137538	-0.00413956	0.0066041	-0.0107437	-0.0244975						-0.0137538	-0.00413956	0.0066041	-0.0107437	-0.0244975
UCB	0.0592863	0.0488046	0.00813109	0.0406735	0.0999598						0.0592863	0.0488046	0.00813109	0.0406735	0.0999598
TELF.PUBLCD.E INFMC. DEAD	0.147141	-0.0815312	0.00761555	-0.0891468	0.0579943						0.147141	-0.0815312	0.00761555	-0.0891468	0.0579943
EMAP DEAD	-0.023263	0.881571	0.0179068	0.863665	0.840401						-0.023263	0.881571	0.0179068	0.863665	0.840401
SODEXO	-0.0372952	0.0509072	-0.006743	0.0576502	0.0203551						-0.0372952	0.0509072	-0.006743	0.0576502	0.0203551
D/S 1912 A DEAD	-0.041397	-0.0645205	0.0244185	-0.088939	-0.130336						-0.041397	-0.0645205	0.0244185	-0.088939	-0.130336
RANDSTAD	-0.00656181	0.0719763	0.015831	0.0561454	0.0495836						-0.00656181	0.0719763	0.015831	0.0561454	0.0495836
CELLTECH GROUP DEAD	-0.117238	0.135212	0	0.135212	0.0179731						-0.117238	0.135212	0	0.135212	0.0179731
HEIDELBERGER (XET) DRUCKMASCHINEN	-0.10165	0.0690367	-0.190489	0.259526	0.157875						-0.10165	0.0690367	-0.190489	0.259526	0.157875
ASSOCIATED BRIT.FOODS	0.0207733	0.101954	2.03424e-05	0.101933	0.122707						0.0207733	0.101954	2.03424e-05	0.101933	0.122707
LINDE (XET) DEAD	0.0367292	0.0700486	0.0139832	0.0560653	0.0927945						0.0367292	0.0700486	0.0139832	0.0560653	0.0927945
KCOM GROUP DEAD	-0.0420307	0.294785	0.0126345	0.28215	0.24012						-0.0420307	0.294785	0.0126345	0.28215	0.24012
VALEO	-0.0448703	0.0786788	0.0504791	0.0281997	-0.0166706						-0.0448703	0.0786788	0.0504791	0.0281997	-0.0166706
SCOTTISH & NEWCASTLE DEAD	-0.00649231	0.111179	-0.0157211	0.1269	0.120408						-0.00649231	0.111179	-0.0157211	0.1269	0.120408
HELSINKI TELEPHONE DEAD	-0.0764979	0.210082	0.00482546	0.205257	0.128759						-0.0764979	0.210082	0.00482546	0.205257	0.128759
SANDVIK	0.0327986	0.0215136	0.00670852	0.0148051	0.0476037						0.0327986	0.0215136	0.00670852	0.0148051	0.0476037
PIRELLI SPA DEAD	0.011172	0.0642064	0.0186132	0.0455932	0.0567652						0.011172	0.0642064	0.0186132	0.0455932	0.0567652
CMPG.DES ETS.MICH.	0.0568332	0.0650718	0.042639	0.0224328	0.079266						0.0568332	0.0650718	0.042639	0.0224328	0.079266
WHITBREAD	-0.00665669	0.130004	0.00512626	0.124878	0.118221						-0.00665669	0.130004	0.00512626	0.124878	0.118221
AIXTRON (XET)	-0.00989229	0.320729	-0.0638606	0.38459	0.374698						-0.00989229	0.320729	-0.0638606	0.38459	0.374698
BURMAH CASTROL DEAD	0.0348562	0.0473541	0.010192	0.0371621	0.0720183						0.0348562	0.0473541	0.010192	0.0371621	0.0720183
POWERGEN DEAD	0.0722225	0.121317	0.0627322	0.0585847	0.130807						0.0722225	0.121317	0.0627322	0.0585847	0.130807
ELECTROCOMP.	0.0488016	0.0320673	0.0151185	0.0169487	0.0657503						0.0488016	0.0320673	0.0151185	0.0169487	0.0657503
THAMES WATER DEAD	0.0194534	0.184146	0.00397792	0.180168	0.199622						0.0194534	0.184146	0.00397792	0.180168	0.199622
BALTIMORE TECHNOLOGIES DEAD	-0.0195556	0.453991	0.00190187	0.452089	0.432534						-0.0195556	0.453991	0.00190187	0.452089	0.432534
SOGECABLE DEAD	-0.0840055	-0.0764343	0.00538994	-0.0818243	-0.16583						-0.0840055	-0.0764343	0.00538994	-0.0818243	-0.16583
ENDEMOL ENTERTAINMENT DEAD	0.00480263	-0.0213047	0.00663433	-0.027939	-0.0231364						0.00480263	-0.0213047	0.00663433	-0.027939	-0.0231364
LEGRAND DEAD	0.0140108	0.0317257	0.00531918	0.0264065	0.0404173						0.0140108	0.0317257	0.00531918	0.0264065	0.0404173
THUS GROUP DEAD	-0.00826509	0.447827	0.00576669	0.442061	0.433795						-0.00826509	0.447827	0.00576669	0.442061	0.433795
WILLIAMS DEAD	0.0717354	0.180117	0.00460219	0.175515	0.247251						0.0717354	0.180117	0.00460219	0.175515	0.247251
THE SWATCH GROUP	0.0290351	0.0113697	0.0171955	-0.0058258	0.0232093						0.0290351	0.0113697	0.0171955	-0.0058258	0.0232093
CORUS GROUP DEAD	-0.00753462	0.0403901	-0.00129786	0.0416879	0.0341533						-0.00753462	0.0403901	-0.00129786	0.0416879	0.0341533
IMPERIAL BRANDS	-0.102352	0.163396	0.00931608	0.15408	0.0517277						-0.102352	0.163396	0.00931608	0.15408	0.0517277
CIBA N DEAD	-0.0439695	0.0602022	0.0077521	0.0524501	0.00848062						-0.0439695	0.0602022	0.0077521	0.0524501	0.00848062
TIETOEVRY	0.0856646	0.228409	0.0713017	0.157108	0.242772						0.0856646	0.228409	0.0713017	0.157108	0.242772
ALUSUISSE R DEAD	-0.0370993	-0.195185	-0.0543371	-0.140848	-0.177947						-0.0370993	-0.195185	-0.0543371	-0.140848	-0.177947
HAVAS DEAD	-0.0047218	0.137285	0.00431624	0.132969	0.128247						-0.0047218	0.137285	0.00431624	0.132969	0.128247
ENTERPRISE OIL DEAD	0.00480183	0.193342	0.020743	0.172599	0.177401						0.00480183	0.193342	0.020743	0.172599	0.177401
SONAE SGPS	0.0166562	0.640683	0.0425319	0.598151	0.614808						0.0166562	0.640683	0.0425319	0.598151	0.614808
ALTADIS DEAD	-0.225533	0.263519	0.0638706	0.199648	-0.0258843						-0.225533	0.263519	0.0638706	0.199648	-0.0258843
SKANSKA B	0.0515468	0.0884759	0.019169	0.0693069	0.120854						0.0515468	0.0884759	0.019169	0.0693069	0.120854
ACEA	0.0534226	0.0327746	-0.14514	0.177915	0.231338						0.0534226	0.0327746	-0.14514	0.177915	0.231338
INTRACOM HOLDINGS	0.0246165	0.266134	0.000335189	0.265799	0.290415						0.0246165	0.266134	0.000335189	0.265799	0.290415
SMITHS GROUP	0.0585442	0.17018	0.00844928	0.16173	0.220274						0.0585442	0.17018	0.00844928	0.16173	0.220274
SPIRENT COMMUNICATIONS	0.0152311	0.562165	-0.0151072	0.577273	0.592504						0.0152311	0.562165	-0.0151072	0.577273	0.592504
VODAFONE TELECEL DEAD	-0.0878366	-1.37101	-0.104044	-1.26697	-1.35481						-0.0878366	-1.37101	-0.104044	-1.26697	-1.35481
SHIRE DEAD	-0.079217	1.50878	0.000388602	1.50839	1.42917						-0.079217	1.50878	0.000388602	1.50839	1.42917
SEVERN TRENT	-0.000370294	0.207145	-0.0195113	0.226656	0.226286						-0.000370294	0.207145	-0.0195113	0.226656	0.226286
PECHINEY DEAD	0.025144	-0.193101	-0.0407506	-0.15235	-0.127206						0.025144	-0.193101	-0.0407506	-0.15235	-0.127206
SAFEWAY (UK) DEAD	-0.0305637	0.179626	0.000303871	0.179322	0.148758						-0.0305637	0.179626	0.000303871	0.179322	0.148758
RIZZOLI CRER.DLSM.GP.	0.0232321	-0.0201316	-0.00689941	-0.0132322	0.00999989						0.0232321	-0.0201316	-0.00689941	-0.0132322	0.00999989
MAN (XET) DEAD	0.0371444	0.0594554	0.0410475	0.0184079	0.0555523						0.0371444	0.0594554	0.0410475	0.0184079	0.0555523
VESTAS WINDSYSTEMS	0.267859	0.0966306	0.0657513	0.0308793	0.298738						0.267859	0.0966306	0.0657513	0.0308793	0.298738
ARCANDOR (XET) DEAD	0.171252	0.118427	0.17165	-0.0532227	0.118029						0.171252	0.118427	0.17165	-0.0532227	0.118029
MORRISON(WM)SPMKTS. DEAD	-0.0817863	0.203264	0.00785884	0.195405	0.113618						-0.0817863	0.203264	0.00785884	0.195405	0.113618
HEIDELBERGCEMENT (XET)	-0.00208862	0.471755	-0.0392437	0.510999	0.50891						-0.00208862	0.471755	-0.0392437	0.510999	0.50891
ORKLA	-0.00617939	0.0551343	0.00914329	0.045991	0.0398116						-0.00617939	0.0551343	0.00914329	0.045991	0.0398116
HENKEL PREF. (XET)	0.0112418	0.0111925	0.033401	-0.0222085	-0.0109667						0.0112418	0.0111925	0.033401	-0.0222085	-0.0109667
BENETTON DEAD	-0.0150127	0.0337389	-0.000410986	0.0341499	0.0191372						-0.0150127	0.0337389	-0.000410986	0.0341499	0.0191372
DSM KONINKLIJKE	0.025548	0.0202089	0.00610432	0.0141046	0.0396526						0.025548	0.0202089	0.00610432	0.0141046	0.0396526
TELE2 NETHERLANDS DEAD	-0.0676153	0.502719	0.00478763	0.497931	0.430316						-0.0676153	0.502719	0.00478763	0.497931	0.430316
ATLAS COPCO A	0.0259945	0.389739	-0.00256468	0.392303	0.418298						0.0259945	0.389739	-0.00256468	0.392303	0.418298
AIR FRANCE	-0.00530631	0.00718348	-0.0104796	0.0176631	0.0123568						-0.00530631	0.00718348	-0.0104796	0.0176631	0.0123568
CGIP DEAD	-0.0315301	0.00903273	0.0199975	-0.0109647	-0.0424948						-0.0315301	0.00903273	0.0199975	-0.0109647	-0.0424948
SMITH & NEPHEW	0.00657124	0.065171	0.0105234	0.0546475	0.0612188						0.00657124	0.065171	0.0105234	0.0546475	0.0612188
GALLAHER GROUP DEAD	-0.470231	0.0598233	0.0071058	0.0527175	-0.417513						-0.470231	0.0598233	0.0071058	0.0527175	-0.417513
ELISA	-0.0764979	0.210082	0.00482546	0.205257	0.128759						-0.0764979	0.210082	0.00482546	0.205257	0.128759
RHODIA DEAD	0.194727	0.0579988	-0.00489079	0.0628896	0.257617						0.194727	0.0579988	-0.00489079	0.0628896	0.257617
ARNOLDO MONDADORI EDI.	-0.0103986	0.0204401	-0.00262035	0.0230604	0.0126618						-0.0103986	0.0204401	-0.00262035	0.0230604	0.0126618
MATALAN DEAD	0.152339	-0.878912	-0.0937526	-0.785159	-0.63282						0.152339	-0.878912	-0.0937526	-0.785159	-0.63282
ARCELOR (PAR) DEAD	0.276978	0.904234	0.121674	0.78256	1.05954						0.276978	0.904234	0.121674	0.78256	1.05954
GN STORE NORD	0.0822265	0.354568	0.0106011	0.343967	0.426193						0.0822265	0.354568	0.0106011	0.343967	0.426193
RMC GROUP DEAD	0.0112069	0.110134	0.0108226	0.0993118	0.110519						0.0112069	0.110134	0.0108226	0.0993118	0.110519
VOLVO A	-0.0231614	-0.0473801	-0.0514222	0.00404211	-0.0191193						-0.0231614	-0.0473801	-0.0514222	0.00404211	-0.0191193
SVENSKA CELLULOSA AKTIEBOLAGET SCA B	-0.00840757	0.0935521	-0.0120845	0.105637	0.097229						-0.00840757	0.0935521	-0.0120845	0.105637	0.097229
FERGUSON	0.0964758	0.128859	-0.00621012	0.135069	0.231545						0.0964758	0.128859	-0.00621012	0.135069	0.231545
BULGARI DEAD	0.152065	0.076477	0.00656659	0.0699104	0.221976						0.152065	0.076477	0.00656659	0.0699104	0.221976
OC OERLIKON CORPORATION	-0.114211	-0.238519	-0.0746879	-0.163832	-0.278042						-0.114211	-0.238519	-0.0746879	-0.163832	-0.278042
ALITALIA DEAD	-0.0450314	0.0382671	0.0133669	0.0249002	-0.0201311						-0.0450314	0.0382671	0.0133669	0.0249002	-0.0201311
HACHETTE FILIPACCHI DEAD	-0.021251	0.204132	0.0234838	0.180648	0.159397						-0.021251	0.204132	0.0234838	0.180648	0.159397
GEA GROUP (XET)	0.0320299	0.213817	0.0542582	0.159559	0.191589						0.0320299	0.213817	0.0542582	0.159559	0.191589
FORTUM	0.00991223	0.0221718	-0.00614026	0.028312	0.0382242						0.00991223	0.0221718	-0.00614026	0.028312	0.0382242
AEGIS GROUP DEAD	-0.027057	0.252449	0.0163408	0.236108	0.209051						-0.027057	0.252449	0.0163408	0.236108	0.209051
ITALGAS DEAD	-0.0467135	-0.00381125	0.00741288	-0.0112241	-0.0579377						-0.0467135	-0.00381125	0.00741288	-0.0112241	-0.0579377
TOMKINS DEAD	0.0282714	0.0881809	0.0329275	0.0552534	0.0835248						0.0282714	0.0881809	0.0329275	0.0552534	0.0835248
SIGNATURE AVIATION DEAD	0.0207159	0.213501	-0.0086901	0.222191	0.242907						0.0207159	0.213501	-0.0086901	0.222191	0.242907
ADIDAS (XET)	0.037013	0.016583	0.00390538	0.0126776	0.0496906						0.037013	0.016583	0.00390538	0.0126776	0.0496906
NEXT	0.0160494	0.19146	0.00911089	0.182349	0.198399						0.0160494	0.19146	0.00911089	0.182349	0.198399
SERCO GROUP	-0.0274367	0.18909	0.0737165	0.115373	0.0879364						-0.0274367	0.18909	0.0737165	0.115373	0.0879364
EXEL DEAD	0.0570306	0.280431	0.0206399	0.259791	0.316822						0.0570306	0.280431	0.0206399	0.259791	0.316822
ALTANA (XET)	0.0459162	0.0495786	0.0278437	0.0217349	0.0676511						0.0459162	0.0495786	0.0278437	0.0217349	0.0676511
ESSILORLUXOTTICA	0.0518544	0.0897793	0.00311133	0.0866679	0.138522						0.0518544	0.0897793	0.00311133	0.0866679	0.138522
KAMPS (XET) DEAD	0.00154058	0.0307995	0.0204932	0.0103063	0.0118469						0.00154058	0.0307995	0.0204932	0.0103063	0.0118469
TI GROUP DEAD	0.0240927	0.360442	0.0212377	0.339204	0.363297						0.0240927	0.360442	0.0212377	0.339204	0.363297
AGFA	-0.0709827	0.101272	-0.0342197	0.135491	0.0645087						-0.0709827	0.101272	-0.0342197	0.135491	0.0645087
JOHNSON MATTHEY	0.0636228	0.0808028	0.0127415	0.0680613	0.131684						0.0636228	0.0808028	0.0127415	0.0680613	0.131684
RYANAIR HOLDINGS	-0.0948048	0.267318	-0.0448327	0.312151	0.217346						-0.0948048	0.267318	-0.0448327	0.312151	0.217346
ACCIONA	0.0177548	0.0606331	0.0169555	0.0436776	0.0614324						0.0177548	0.0606331	0.0169555	0.0436776	0.0614324
PERNOD	0.0246789	0.0374088	0.00350825	0.0339005	0.0585794						0.0246789	0.0374088	0.00350825	0.0339005	0.0585794
CONTINENTAL (XET)	-0.0991063	0.0577103	-0.0721302	0.129841	0.0307342						-0.0991063	0.0577103	-0.0721302	0.129841	0.0307342
PACE DEAD	0.0624349	0.0148188	0.0483073	-0.0334884	0.0289465						0.0624349	0.0148188	0.0483073	-0.0334884	0.0289465
ARJO WIGGINS APL. DEAD	0.0249723	-0.00356331	0.0191892	-0.0227525	0.00221982						0.0249723	-0.00356331	0.0191892	-0.0227525	0.00221982
XANSA DEAD	-0.0119074	0.0629737	0.0204994	0.0424743	0.0305669						-0.0119074	0.0629737	0.0204994	0.0424743	0.0305669
ATOS	0.00673861	-0.00936267	-0.074211	0.0648483	0.0715869						0.00673861	-0.00936267	-0.074211	0.0648483	0.0715869
FOMENTO CONSTR.Y CNTR.	0.0175769	0.134286	0.0353084	0.0989772	0.116554						0.0175769	0.134286	0.0353084	0.0989772	0.116554
AUTOGRILL	-0.0628633	0.737182	-0.0204589	0.757641	0.694778						-0.0628633	0.737182	-0.0204589	0.757641	0.694778
CORPORATE EXPRESS DEAD	0.0499557	0.549384	-0.022486	0.57187	0.621825						0.0499557	0.549384	-0.022486	0.57187	0.621825
SULZER 'R'	0.00637566	-0.0420927	0.0216272	-0.0637198	-0.0573442						0.00637566	-0.0420927	0.0216272	-0.0637198	-0.0573442
SMURFIT (JEF.) GP. DEAD	0.0103839	0.0314275	0.000917969	0.0305096	0.0408935						0.0103839	0.0314275	0.000917969	0.0305096	0.0408935
AWG DEAD	0.00667144	0.159606	-0.0168298	0.176436	0.183107						0.00667144	0.159606	-0.0168298	0.176436	0.183107
ABERTIS INFRAESTRUCTURAS DEAD	-0.000988834	0.183583	0.040837	0.142746	0.141757						-0.000988834	0.183583	0.040837	0.142746	0.141757
CELESIO (XET) DEAD	-0.0257294	0.00657356	0.00108047	0.00549309	-0.0202363						-0.0257294	0.00657356	0.00108047	0.00549309	-0.0202363
BPB DEAD	0.0112995	0.192746	0.00429891	0.188447	0.199746						0.0112995	0.192746	0.00429891	0.188447	0.199746
VESUVIUS	-0.125305	0.364724	0.0481642	0.316559	0.191254						-0.125305	0.364724	0.0481642	0.316559	0.191254
PETROLEOS (CEPSA) DEAD	0.0816761	-0.00037926	0.00131818	-0.00169744	0.0799787						0.0816761	-0.00037926	0.00131818	-0.00169744	0.0799787
REACH	-0.0590033	1.21952	0.0265833	1.19294	1.13393						-0.0590033	1.21952	0.0265833	1.19294	1.13393
ACERINOX 'R'	0.0269091	0.0619227	0.0158655	0.0460572	0.0729663						0.0269091	0.0619227	0.0158655	0.0460572	0.0729663
CENTROS COML.CARREFOUR DEAD	0.0112226	0.0144358	-0.00272091	0.0171567	0.0283793						0.0112226	0.0144358	-0.00272091	0.0171567	0.0283793
SAIRGROUP R DEAD	-0.00161948	0.226158	0.0132628	0.212895	0.211276						-0.00161948	0.226158	0.0132628	0.212895	0.211276
MODERN TIMES GROUP MTG B	0.012801	0.143157	0.00179781	0.141359	0.15416						0.012801	0.143157	0.00179781	0.141359	0.15416
BIC	0.0568925	0.0609151	0.011847	0.0490681	0.105961						0.0568925	0.0609151	0.011847	0.0490681	0.105961
LASMO DEAD	-0.0472689	0.270812	0.0225806	0.248232	0.200963						-0.0472689	0.270812	0.0225806	0.248232	0.200963
DEMANT	0.093331	0.0355114	0.010835	0.0246765	0.118007						0.093331	0.0355114	0.010835	0.0246765	0.118007
FKI DEAD	0.0206545	0.0901246	-0.000574109	0.0906987	0.111353						0.0206545	0.0901246	-0.000574109	0.0906987	0.111353
STORA ENSO A	0.0111132	0.0142138	0.00789683	0.00631698	0.0174302						0.0111132	0.0142138	0.00789683	0.00631698	0.0174302
MEDION (XET)	0.133626	0.0166121	0.186632	-0.17002	-0.0363938						0.133626	0.0166121	0.186632	-0.17002	-0.0363938
GALERIES LAFAYETTE DEAD	0.0240064	0.00250539	-0.0110177	0.0135231	0.0375295						0.0240064	0.00250539	-0.0110177	0.0135231	0.0375295
OMV	0.00740165	0.0814806	0.0015221	0.0799585	0.0873601						0.00740165	0.0814806	0.0015221	0.0799585	0.0873601
FRESENIUS PREF. (XET)	-0.0530574	0.0548668	-0.0545148	0.109382	0.0563242						-0.0530574	0.0548668	-0.0545148	0.109382	0.0563242
PORSCHE AML.HLDG. (XET) PREF.	0.0519374	0.0305878	0.117904	-0.0873164	-0.035379						0.0519374	0.0305878	0.117904	-0.0873164	-0.035379
BRISA	-0.0154228	-0.0238905	-0.0949447	0.0710542	0.0556314						-0.0154228	-0.0238905	-0.0949447	0.0710542	0.0556314
EUROTUNNEL SA UNITS DEAD	0.00132845	0.11518	0.00267534	0.112505	0.113833						0.00132845	0.11518	0.00267534	0.112505	0.113833
KELDA GROUP DEAD	0.0537518	0.172718	-0.0252146	0.197933	0.251685						0.0537518	0.172718	-0.0252146	0.197933	0.251685
KERRY GROUP 'A'	0.00921877	0.031837	0.0148506	0.0169864	0.0262052						0.00921877	0.031837	0.0148506	0.0169864	0.0262052
VIOHALCO CB DEAD	0.0796967	0.124733	0.00625383	0.11848	0.198176						0.0796967	0.124733	0.00625383	0.11848	0.198176
MELIA HOTELS INTL.	-0.00956815	1.32211	0.117837	1.20427	1.1947						-0.00956815	1.32211	0.117837	1.20427	1.1947
ERIDANIA BEGHIN SAY DEAD	0.00795222	0.0290298	-0.00926298	0.0382928	0.046245						0.00795222	0.0290298	-0.00926298	0.0382928	0.046245
CLUB MEDITERRANEE DEAD	-0.0301689	0.146518	-0.0306961	0.177214	0.147046						-0.0301689	0.146518	-0.0306961	0.177214	0.147046
INDEPENDENT NEWS & MEDIA DEAD	0.0117162	0.121338	-0.0111628	0.1325	0.144217						0.0117162	0.121338	-0.0111628	0.1325	0.144217
THOMSON TRAVEL GP. DEAD	-0.0197241	0.208936	-0.00717955	0.216116	0.196392						-0.0197241	0.208936	-0.00717955	0.216116	0.196392
BUNZL	0.0275758	0.11522	0.0147929	0.100427	0.128003						0.0275758	0.11522	0.0147929	0.100427	0.128003
SYDKRAFT A DEAD	0.00581701	0.0885409	0.0145968	0.0739441	0.0797611						0.00581701	0.0885409	0.0145968	0.0739441	0.0797611
AGUAS DE BARCELONA DEAD	0.0134409	0.0580461	0.00749096	0.0505551	0.063996						0.0134409	0.0580461	0.00749096	0.0505551	0.063996
ATARI	0.0552876	0.154712	0.0116331	0.143079	0.198366						0.0552876	0.154712	0.0116331	0.143079	0.198366
HAGEMEYER DEAD	0.035434	-0.0604004	0.00332765	-0.0637281	-0.0282941						0.035434	-0.0604004	0.00332765	-0.0637281	-0.0282941
RACAL ELECTRONIC DEAD	0.00919716	0.0559839	-0.0405537	0.0965376	0.105735						0.00919716	0.0559839	-0.0405537	0.0965376	0.105735
PUBLIGROUPE 'R' DEAD	0.0401912	0.00107356	0.00502229	-0.00394872	0.0362424						0.0401912	0.00107356	0.00502229	-0.00394872	0.0362424
EDISON DEAD	0.0528026	0.0455056	0.0100192	0.0354864	0.088289						0.0528026	0.0455056	0.0100192	0.0354864	0.088289
CIMENTOS DE PORTL.SGPS DEAD	0.0167742	0.222974	0.0174578	0.205517	0.222291						0.0167742	0.222974	0.0174578	0.205517	0.222291
SSL INTERNATIONAL DEAD	0.146864	0.586247	0.0856156	0.500632	0.647496						0.146864	0.586247	0.0856156	0.500632	0.647496
ASSIDOMAN DEAD	0.0142915	-0.0550793	-0.00587774	-0.0492016	-0.0349101						0.0142915	-0.0550793	-0.00587774	-0.0492016	-0.0349101
FILTRONIC	0.164331	0.707552	0	0.707552	0.871882						0.164331	0.707552	0	0.707552	0.871882
SAIPEM	0.0310608	0.162327	-0.00212389	0.164451	0.195512						0.0310608	0.162327	-0.00212389	0.164451	0.195512
LONDON BRIDGE SOFTWARE DEAD	0.119863	0.821986	0.106246	0.71574	0.835603						0.119863	0.821986	0.106246	0.71574	0.835603
COCA COLA BEVERAGES DEAD	-0.0159492	0.0594243	-0.0055408	0.0649651	0.0490159						-0.0159492	0.0594243	-0.0055408	0.0649651	0.0490159
IMERYS	0.0289269	0.339389	0.0199874	0.319402	0.348329						0.0289269	0.339389	0.0199874	0.319402	0.348329
GCAP MEDIA DEAD	0.00894706	-0.170718	7.31566e-06	-0.170726	-0.161779						0.00894706	-0.170718	7.31566e-06	-0.170726	-0.161779
CLARINS DEAD	0.0220179	0.0322465	0.00291454	0.029332	0.0513499						0.0220179	0.0322465	0.00291454	0.029332	0.0513499
HOCHTIEF (XET)	0.0391747	0.0488576	0.051554	-0.00269645	0.0364783						0.0391747	0.0488576	0.051554	-0.00269645	0.0364783
DANISCO DEAD	0.0264849	0.10969	0.0159215	0.0937689	0.120254						0.0264849	0.10969	0.0159215	0.0937689	0.120254
LAMBRAKIS PRESS DEAD	0.0105824	0.0397423	0.00337286	0.0363694	0.0469518						0.0105824	0.0397423	0.00337286	0.0363694	0.0469518
MILLENNIUM & CPTH.HTLS. DEAD	-0.0209603	0.828442	0.0170946	0.811347	0.790387						-0.0209603	0.828442	0.0170946	0.811347	0.790387
TECHNIP DEAD	-0.0456873	0.0303549	0.006141	0.0242139	-0.0214734						-0.0456873	0.0303549	0.006141	0.0242139	-0.0214734
NELES	0.0484061	0.0202298	0.0111804	0.00904935	0.0574555						0.0484061	0.0202298	0.0111804	0.00904935	0.0574555
KEWILL DEAD	-0.0855074	0.425278	-0.04507	0.470348	0.384841						-0.0855074	0.425278	-0.04507	0.470348	0.384841
PREMIER FARNELL DEAD	-0.0386906	0.0622506	0.010321	0.0519296	0.013239						-0.0386906	0.0622506	0.010321	0.0519296	0.013239
ATLANTIC TELECOM DEAD	-0.0487317	0.518804	0	0.518804	0.470072						-0.0487317	0.518804	0	0.518804	0.470072
AEROPORTI DI ROMA DEAD	0.104837	0.0387929	-0.0158715	0.0546643	0.159502						0.104837	0.0387929	-0.0158715	0.0546643	0.159502
BRITISH ENERGY DEAD	0.0299628	0.0636543	0.081609	-0.0179546	0.0120082						0.0299628	0.0636543	0.081609	-0.0179546	0.0120082
STAGECOACH GROUP	-0.0277145	0.225524	-0.0105012	0.236025	0.20831						-0.0277145	0.225524	-0.0105012	0.236025	0.20831
PGS	0.0934777	0.222797	0.00962728	0.21317	0.306647						0.0934777	0.222797	0.00962728	0.21317	0.306647
JERONIMO MARTINS	0.00798448	0.11739	-0.0248109	0.142201	0.150185						0.00798448	0.11739	-0.0248109	0.142201	0.150185
LONMIN DEAD	-0.00173869	0.147766	0.00878927	0.138977	0.137238						-0.00173869	0.147766	0.00878927	0.138977	0.137238
TATE & LYLE	0.0466441	0.120867	0.0194254	0.101442	0.148086						0.0466441	0.120867	0.0194254	0.101442	0.148086
HOLMEN B	0.0471124	-0.135214	-0.0091522	-0.126061	-0.078949						0.0471124	-0.135214	-0.0091522	-0.126061	-0.078949
RANK GROUP	-0.0213547	0.117487	0.0243157	0.0931711	0.0718164						-0.0213547	0.117487	0.0243157	0.0931711	0.0718164
ATLAS COPCO B	0.0259945	0.389739	-0.00256468	0.392303	0.418298						0.0259945	0.389739	-0.00256468	0.392303	0.418298
FUTURE	-0.122167	0.0653759	0.0123477	0.0530282	-0.0691386						-0.122167	0.0653759	0.0123477	0.0530282	-0.0691386
EMS	0.0163595	0.0540871	0.00454053	0.0495465	0.065906						0.0163595	0.0540871	0.00454053	0.0495465	0.065906
LAPORTE DEAD	0.00226805	0.0535314	0.0167179	0.0368135	0.0390815						0.00226805	0.0535314	0.0167179	0.0368135	0.0390815
VINCI	-0.00336798	0.123008	0.019501	0.103507	0.100139						-0.00336798	0.123008	0.019501	0.103507	0.100139
REXAM DEAD	0.0571539	0.263716	0.013335	0.250381	0.307535						0.0571539	0.263716	0.013335	0.250381	0.307535
PARMALAT DEAD	-0.00671155	0.135163	0.026916	0.108247	0.101536						-0.00671155	0.135163	0.026916	0.108247	0.101536
TITAN CEMENT CR DEAD	0.0629583	0.102815	0.0260879	0.0767268	0.139685						0.0629583	0.102815	0.0260879	0.0767268	0.139685
CONTINENTE DEAD	0.0266473	0.0275998	-0.00689928	0.0344991	0.0611464						0.0266473	0.0275998	-0.00689928	0.0344991	0.0611464
INDE.ENERGY HDG. DEAD	0.380038	0.323383	0.0107098	0.312673	0.692711						0.380038	0.323383	0.0107098	0.312673	0.692711
VERBUND	-0.0293629	-0.0527344	-0.0757549	0.0230205	-0.00634248						-0.0293629	-0.0527344	-0.0757549	0.0230205	-0.00634248
ITALCEMENTI FABBRICHE RIUNITE	-0.00850724	0.11729	-0.00194159	0.119232	0.110725						-0.00850724	0.11729	-0.00194159	0.119232	0.110725
WIENERBERGER	0.0420914	0.121564	-0.0325786	0.154143	0.196234						0.0420914	0.121564	-0.0325786	0.154143	0.196234
D IETEREN GROUP	-0.00165812	0.0947531	0.00407924	0.0906739	0.0890157						-0.00165812	0.0947531	0.00407924	0.0906739	0.0890157
OUTOKUMPU 'A'	0.0688756	-0.0689388	0.00320573	-0.0721445	-0.00326893						0.0688756	-0.0689388	0.00320573	-0.0721445	-0.00326893
IMI	0.0662236	0.340595	0.0295307	0.311064	0.377288						0.0662236	0.340595	0.0295307	0.311064	0.377288
BEWAG 'A' (XET) DEAD	0.00875505	-0.0216633	0.0254783	-0.0471416	-0.0383866						0.00875505	-0.0216633	0.0254783	-0.0471416	-0.0383866
BARCO NEW	-0.0324336	-0.00604731	0.00642127	-0.0124686	-0.0449021						-0.0324336	-0.00604731	0.00642127	-0.0124686	-0.0449021
SUPER DE BOER DEAD	-0.0328631	0.0298286	-0.0369428	0.0667714	0.0339083						-0.0328631	0.0298286	-0.0369428	0.0667714	0.0339083
SYDKRAFT C DEAD	0.00581701	0.0885409	0.0145968	0.0739441	0.0797611						0.00581701	0.0885409	0.0145968	0.0739441	0.0797611
VENDEX KBB DEAD	0.0243492	0.265219	0.063977	0.201242	0.225591						0.0243492	0.265219	0.063977	0.201242	0.225591
SKF B	-0.00669664	0.00266359	-0.0138011	0.0164646	0.009768						-0.00669664	0.00266359	-0.0138011	0.0164646	0.009768
ACERALIA DEAD	-0.0304001	0.100045	0.0177159	0.0823296	0.0519295						-0.0304001	0.100045	0.0177159	0.0823296	0.0519295
MERCK KGAA (XET)	0.0796804	0.183307	0.0320782	0.151229	0.230909						0.0796804	0.183307	0.0320782	0.151229	0.230909
GRUPO DRAGADOS DEAD	0.0153628	0.0595357	0.0176338	0.0419019	0.0572646						0.0153628	0.0595357	0.0176338	0.0419019	0.0572646
RIETER HOLDING 'R'	0.0174924	0.000465231	-0.00397644	0.00444167	0.021934						0.0174924	0.000465231	-0.00397644	0.00444167	0.021934
COLAS	-0.0245697	0.0630914	0.0125667	0.0505247	0.025955						-0.0245697	0.0630914	0.0125667	0.0505247	0.025955
ATTICA HOLDINGS	0.00135698	0.0461267	-0.00708122	0.0532079	0.0545649						0.00135698	0.0461267	-0.00708122	0.0532079	0.0545649
EVN	-0.0076038	-0.126267	-0.0213884	-0.104879	-0.112483						-0.0076038	-0.126267	-0.0213884	-0.104879	-0.112483
HIWAVE TECHNOLOGIES DEAD	-0.132572	-0.00230145	0	-0.00230145	-0.134873						-0.132572	-0.00230145	0	-0.00230145	-0.134873
GROUPE GTM DEAD	-0.0182477	0.0611506	0.0143474	0.0468032	0.0285555						-0.0182477	0.0611506	0.0143474	0.0468032	0.0285555
PILKINGTON DEAD	0.00954338	0.124541	-0.0113632	0.135905	0.145448						0.00954338	0.124541	-0.0113632	0.135905	0.145448
SWEDISH MATCH	-0.0653176	0.157731	0.0300129	0.127718	0.0624009						-0.0653176	0.157731	0.0300129	0.127718	0.0624009
FIRST GROUP	0.00770318	0.311862	0.0177436	0.294119	0.301822						0.00770318	0.311862	0.0177436	0.294119	0.301822
PHOTO	0.0135094	0.0312491	-0.0224231	0.0536721	0.0671815						0.0135094	0.0312491	-0.0224231	0.0536721	0.0671815
ALTEC HOLDINGS DEAD	0.073146	0.136053	0.00447137	0.131581	0.204727						0.073146	0.136053	0.00447137	0.131581	0.204727
ATHENS MEDICAL CENTRE	0.339008	0.270711	0.000693199	0.270018	0.609026						0.339008	0.270711	0.000693199	0.270018	0.609026
BAAN DEAD	-0.143242	0.00390843	0.0384139	-0.0345055	-0.177747						-0.143242	0.00390843	0.0384139	-0.0345055	-0.177747
		TWCACC	TNCOAACC	TNCOLACC	TLTACC	TOPACC
Total	398	-0.021251
Q1	100	0.0444835	0.00101687	0.0931269	0	0				1	-0.021251	0.0327746	-0.00262035	0.0232087	0.0289465		#NUM!	-0.0317577	0.0957472	-0.0232087	-0.0289465
Q2	100	0.0568332	0.042639	0.079266	0	0				2	0.00763617	0.0901246	0.00758145	0.0857656	0.0980987		0.049197	-0.0474856	0.0716845	-0.0857656	-0.0980987
Q3	99	0.0269091	0.0158655	0.0729663	0	0				3	0.0310608	0.18909	0.0212317	0.184572	0.198366		-0.00415172	-0.173224	0.0517346	-0.184572	-0.198366
Q4	99	0	0	0	0	0				4	0.380038	1.50878	0.387877	1.50839	1.42917		-0.380038	-1.50878	-0.387877	-1.50839	-1.42917
		-0.313857
		0.176594	0.00403685	0.369702
		5.03819	3.7799	7.02683
		0.324054	0.191062	0.878701

## Sheet: Total Data
Company	Year	Country	Sector	MVMayN+1	AcMV	TR 2/5/n+1 2/5/n+2	Abnormal Returns	Size Group	Average Size	Check	WCACC	NCOAACC	NCOLACC	LTACC	OPACC	TWCACC	TNCOAACC	TNCOLACC	TLTACC	TOPACC	Q TWCACC	Q TNCOAACC	Q TNCOLACC	Q TLTACC	Q TOPACC
VODAFONE GROUP	1999	UK	DS Telecom	305149	305149	-0.351193	-0.0234706	1	-0.327723	-1.11022e-16	-78002	1573321	17388	1555933	1477931	-0.0165905	0.334635	0.00369831	0.330936	0.314346	2	4	2	4	4
NOKIA	1999	FINLAND	DS Telecom	303788	608937	-0.414934	-0.0872118	1	-0.327723	-1.11022e-16	-112237	1163130	-74597	1237727	1125490	-0.00940777	0.0974942	-0.00625276	0.103747	0.0943392	2	3	1	3	2
DEUTSCHE TELEKOM (XET)	1999	GERMANY	DS Telecom	227220	836157	-0.617557	-0.289835	1	-0.327723	-1.11022e-16	1901041	13144023	240027	12903996	14805037	0.0221726	0.153304	0.00279953	0.150504	0.172677	3	3	2	3	3
BP	1999	UK	DS Energy	214909	1.05107e+06	0.0727943	0.400517	1	-0.327723	-1.11022e-16	2046023	7257416	1511713	5745703	7791726	0.0255035	0.0904632	0.0188434	0.0716198	0.0971233	3	3	3	2	2
ORANGE	1999	FRANCE	DS Telecom	182381	1.23345e+06	-0.551649	-0.328545	2	-0.223104	-1.11022e-16	-347887	2972451	606594	2365857	2017970	-0.0072815	0.0622153	0.0126964	0.0495189	0.0422374	2	2	3	2	2
ERICSSON B	1999	SWEDEN	DS Telecom	182214	1.41566e+06	-0.710535	-0.487431	2	-0.223104	-1.11022e-16	962503	1484465	280459	1204006	2166509	0.0459452	0.0708612	0.0133878	0.0574734	0.103419	4	2	3	2	3
SHELL	1999	UK	DS Energy	138050	1.55371e+06	0.0535579	0.276662	2	-0.223104	-1.11022e-16	2787959	5647228	2292860	3354368	6142327	0.0269273	0.0545433	0.0221454	0.0323979	0.0593252	3	2	4	2	2
BT GROUP	1999	UK	DS Telecom	131186	1.6849e+06	-0.511533	-0.288429	2	-0.223104	-1.11022e-16	-958459	5316489	215932	5100557	4142098	-0.0245929	0.136415	0.00554056	0.130874	0.106281	1	3	2	3	3
TOTALENERGIES	1999	FRANCE	DS Energy	120576	1.80547e+06	-0.00105086	0.222053	2	-0.223104	-1.11022e-16	5907707	27480050	12408636	15071414	20979121	0.115927	0.539239	0.243494	0.295745	0.411672	4	4	4	4	4
GLAXOSMITHKLINE	1999	UK	DS Health Care	120547	1.92602e+06	-0.0808048	0.142299	2	-0.223104	-1.11022e-16	453376	12710611	1736335	10974276	11427652	0.0341053	0.956159	0.130616	0.825543	0.859648	4	4	4	4	4
NOVARTIS 'R'	1999	SWITZ	DS Health Care	113086	2.03911e+06	0.154298	0.377402	2	-0.223104	-1.11022e-16	898376	598918	653103	-54185	844191	0.0252742	0.0168495	0.0183739	-0.0015244	0.0237498	3	1	3	1	1
SIEMENS (XET)	1999	GERMANY	DS Industrials	100815	2.13992e+06	-0.230149	-0.00704575	2	-0.223104	-1.11022e-16	-1013380	3404692	757223	2647469	1634089	-0.0144988	0.048712	0.0108338	0.0378782	0.0233794	2	2	3	2	1
TELECOM ITALIA DEAD	1999	ITALY	DS Telecom	88421.1	2.22834e+06	-0.224076	-0.000972637	2	-0.223104	-1.11022e-16	-226208	565004	-685337	1250341	1024133	-0.00495525	0.0123768	-0.0150128	0.0273896	0.0224344	2	1	1	2	1
TELEFONICA	1999	SPAIN	DS Telecom	87702.2	2.31605e+06	-0.264317	-0.0412129	2	-0.223104	-1.11022e-16	-129428	10246799	1368180	8878619	8749191	-0.00236419	0.187172	0.0249918	0.162181	0.159816	2	3	4	3	3
SMITHKLINE BHM. DEAD	1999	UK	DS Health Care	83174.2	2.39922e+06	-0.0878812	0.135222	2	-0.223104	-1.11022e-16	-103630	-800787	-99076	-701711	-805341	-0.00913764	-0.0706099	-0.00873609	-0.0618738	-0.0710114	2	1	1	1	1
ROCHE HOLDING	1999	SWITZ	DS Health Care	81651.6	2.48087e+06	-0.255493	-0.141492	3	-0.114001	-1.249e-16	1007359	4667550	1129098	3538452	4545811	0.0260649	0.12077	0.0292148	0.0915555	0.11762	3	3	4	3	3
ASTRAZENECA	1999	UK	DS Health Care	81359.7	2.56223e+06	0.189092	0.303092	3	-0.114001	-1.249e-16	-1158290	6047517	719762	5327755	4169465	-0.0861135	0.449605	0.053511	0.396094	0.30998	1	4	4	4	4
NESTLE 'N'	1999	SWITZERLAN	DS Consumer Staples	77708.1	2.63994e+06	0.22399	0.337991	3	-0.114001	-1.249e-16	-202345	795770	208870	586900	384555	-0.00586261	0.0230561	0.00605166	0.0170045	0.0111418	2	1	2	1	1
TELECOM ITALIA MOBILE DEAD	1999	ITALY	DS Telecom	75021.9	2.71496e+06	-0.304524	-0.190523	3	-0.114001	-1.249e-16	467118	251787	-16037	267824	734942	0.0757482	0.04083	-0.00260057	0.0434305	0.119179	4	2	2	2	3
VIVENDI	1999	FRANCE	DS Consumer Discr	68404.8	2.78337e+06	-0.311871	-0.19787	3	-0.114001	-1.249e-16	4128800	19008200	1524100	17484100	21612900	0.0626718	0.288529	0.0231346	0.265394	0.328066	4	4	4	4	4
PHILIPS ELTN.KONINKLIJKE	1999	NETHERLAND	DS Health Care	67838.7	2.8512e+06	-0.300579	-0.186579	3	-0.114001	-1.249e-16	378081	2964722	-136675	3101397	3479478	0.013381	0.104927	-0.00483717	0.109764	0.123145	3	3	1	3	3
KPN KON	1999	NETHERLAND	DS Telecom	59793.2	2.911e+06	-0.763153	-0.649152	3	-0.114001	-1.249e-16	-1937642	344873	-73513	418386	-1519256	-0.122559	0.0218137	-0.0046498	0.0264635	-0.0960951	1	1	1	2	1
ENEL	1999	ITALY	DS Utilities	56992.9	2.96799e+06	-0.195883	-0.0818821	3	-0.114001	-1.249e-16	-627806	-1326777	-990927	-335850	-963656	-0.0133179	-0.0281454	-0.0210209	-0.00712451	-0.0204424	2	1	1	1	1
SKY DEAD	1999	UK	DS Consumer Discr	54265.8	3.02226e+06	-0.530488	-0.416487	3	-0.114001	-1.249e-16	57797	109861	544400	-434539	-376742	0.0411795	0.0782744	0.387877	-0.309603	-0.268423	4	2	4	1	1
ALCATEL	1999	FRANCE	DS Telecom	53311	3.07557e+06	-0.254887	-0.140886	3	-0.114001	-1.249e-16	-20000	3112000	-287000	3399000	3379000	-0.000635647	0.0989067	-0.00912154	0.108028	0.107393	2	3	1	3	3
L'OREAL	1999	FRANCE	DS Consumer Discr	49927	3.12549e+06	0.0967862	0.210787	3	-0.114001	-1.249e-16	-211159	-592014	18928	-610942	-822101	-0.020835	-0.0584137	0.00186762	-0.0602813	-0.0811163	2	1	2	1	1
CARREFOUR	1999	FRANCE	DS Consumer Staples	49680.1	3.17517e+06	-0.0709273	0.0430735	3	-0.114001	-1.249e-16	-2582487	8959124	426247	8532877	5950390	-0.101753	0.353	0.0167946	0.336206	0.234452	1	4	3	4	4
SONERA DEAD	1999	FINLAND	DS Telecom	48719.3	3.22389e+06	-0.815194	-0.701194	3	-0.114001	-1.249e-16	107288	58102	24347	33755	141043	0.0334086	0.0180925	0.00758145	0.010511	0.0439196	4	1	2	1	2
AVENTIS DEAD	1999	FRANCE	DS Health Care	47919.7	3.27181e+06	0.372449	0.48645	3	-0.114001	-1.249e-16	1355473	8829659	2446056	6383603	7739076	0.0417574	0.272011	0.0753545	0.196657	0.238414	4	4	4	4	4
LVMH	1999	FRANCE	DS Consumer Discr	46118.6	3.31793e+06	-0.261792	-0.147792	3	-0.114001	-1.249e-16	539694	1783372	-102779	1886151	2425845	0.0302526	0.099967	-0.00576128	0.105728	0.135981	3	3	1	3	3
CABLE & WIRELESS COMMS. DEAD	1999	UK	DS Telecom	44283.5	3.36222e+06	-0.546589	-0.432588	3	-0.114001	-1.249e-16	-707332	7992193	318033	7674160	6966828	-0.0303831	0.343301	0.013661	0.32964	0.299257	1	4	3	4	4
ENI	1999	ITALY	DS Energy	43451.5	3.40567e+06	0.457219	0.57122	3	-0.114001	-1.249e-16	153460	2064946	919299	1145647	1299107	0.0034748	0.0467566	0.0208157	0.0259409	0.0294157	2	2	3	2	2
ABB LTD N	1999	SWITZ	DS Industrials	37753.6	3.44342e+06	-0.339222	-0.225222	3	-0.114001	-1.249e-16	-1843102	834685	-773198	1607883	-235219	-0.0644894	0.0292053	-0.0270539	0.0562592	-0.00823022	1	1	1	2	1
SUEZ(ROMPUS) DEAD	1999	FRANCE	DS Utilities	35578.3	3.479e+06	-0.048709	0.0652918	3	-0.114001	-1.249e-16	-406700	9875700	-7591100	17466800	17060100	-0.00552729	0.134217	-0.103167	0.237384	0.231857	2	3	1	4	4
BAYER (XET)	1999	GERMANY	DS Health Care	32427.2	3.51143e+06	0.0619215	0.175922	3	-0.114001	-1.249e-16	-2355357	1446921	-1449802	2896723	541366	-0.0788529	0.0484402	-0.0485366	0.0969768	0.0181239	1	2	1	3	1
SAP (XET)	1999	GERMANY	DS Technology	31720	3.54315e+06	0.0011249	0.115126	3	-0.114001	-1.249e-16	94653	252282	389585	-137303	-42650	0.0238424	0.0635479	0.0981334	-0.0345856	-0.0107432	3	2	4	1	1
SANOFI	1999	FRANCE	DS Health Care	30883.5	3.57403e+06	0.588925	0.702926	3	-0.114001	-1.249e-16	-500123	-2391980	229653	-2621633	-3121756	-0.0687947	-0.32903	0.0315901	-0.36062	-0.429415	1	1	4	1	1
DIAGEO	1999	UK	DS Consumer Staples	30292.1	3.60432e+06	0.38621	0.500211	3	-0.114001	-1.249e-16	-67117	3152339	-120778	3273117	3206000	-0.00266981	0.125395	-0.00480436	0.130199	0.12753	2	3	1	3	3
CANAL PLUS(STE ED) DEAD	1999	FRANCE	DS Consumer Discr	29890.9	3.63421e+06	-0.114425	-0.00042394	3	-0.114001	-1.249e-16	177972	225488	-313384	538872	716844	0.031582	0.040014	-0.0556116	0.0956255	0.127208	4	2	1	3	3
SAP PREF. (XET) DEAD	1999	GERMANY	DS Technology	29286.1	3.6635e+06	-0.214572	-0.077676	4	-0.136896	0	94653	252282	389585	-137303	-42650	0.0238424	0.0635479	0.0981334	-0.0345856	-0.0107432	3	2	4	1	1
BASF (XET)	1999	GERMANY	DS Basic Materials	29265.5	3.69276e+06	0.0322434	0.169139	4	-0.136896	0	-2046168	1842271	-1392022	3234293	1188125	-0.0742276	0.0668309	-0.0504975	0.117328	0.0431009	1	2	1	3	2
SWISSCOM 'R'	1999	SWITZ	DS Telecom	28995.4	3.72176e+06	-0.234125	-0.0972296	4	-0.136896	0	9449	1710071	169861	1540210	1549659	0.000806136	0.145894	0.0144916	0.131402	0.132208	2	3	3	3	3
E ON N (XET)	1999	GERMANY	DS Utilities	27628.7	3.74939e+06	0.0548742	0.19177	4	-0.136896	0	1709539	3448104	2120474	1327630	3037169	0.0358196	0.0722474	0.0444299	0.0278176	0.0636372	4	2	4	2	2
REPSOL YPF	1999	SPAIN	DS Energy	26635	3.77602e+06	-0.0657795	0.0711162	4	-0.136896	0	627916	20046273	1151204	18895069	19522985	0.0213691	0.68221	0.0391775	0.643032	0.664401	3	4	4	4	4
KERING	1999	FRANCE	DS Consumer Discr	26357.5	3.80238e+06	-0.108374	0.0285218	4	-0.136896	0	218611	2860859	101531	2759328	2977939	0.0133325	0.174476	0.00619209	0.168284	0.181616	3	3	2	3	3
TESCO	1999	UK	DS Consumer Staples	25529.6	3.82791e+06	0.0621248	0.19902	4	-0.136896	0	-347485	2657017	-35552	2692569	2345084	-0.0285292	0.218146	-0.00291889	0.221065	0.192536	1	4	1	4	3
TECNOST DEAD	1999	ITALY	DS Telecom	25190.4	3.8531e+06	-0.339952	-0.203056	4	-0.136896	0	-1205953	52163212	4026742	48136470	46930517	-0.0329764	1.42639	0.11011	1.31628	1.2833	1	4	4	4	4
ENDESA	1999	SPAIN	DS Utilities	25134.8	3.87824e+06	-0.194417	-0.057521	4	-0.136896	0	147393	18215770	3144784	15070986	15218379	0.0039766	0.491454	0.0848449	0.406609	0.410585	2	4	4	4	4
PEARSON	1999	UK	DS Consumer Discr	25073.5	3.90331e+06	-0.329742	-0.192846	4	-0.136896	0	-32229	675083	-48814	723897	691668	-0.00399502	0.0836815	-0.00605085	0.0897324	0.0857373	2	2	1	3	2
BG GROUP DEAD	1999	UK	DS Energy	23558	3.92687e+06	0.0249933	0.161889	4	-0.136896	0	1085719	4653038	600974	4052064	5137783	0.0362976	0.15556	0.0200917	0.135468	0.171766	4	3	3	3	3
BOUYGUES	1999	FRANCE	DS Industrials	22633.5	3.9495e+06	-0.338281	-0.201385	4	-0.136896	0	-297581	2058214	-46344	2104558	1806977	-0.0203535	0.140775	-0.00316977	0.143944	0.123591	2	3	1	3	3
MFE B	1999	ITALY	DS Consumer Discr	22190	3.97169e+06	-0.300733	-0.163838	4	-0.136896	0	-111245	366634	275323	91311	-19934	-0.0328077	0.108125	0.0811965	0.0269289	-0.00587881	1	3	4	2	1
HENNES & MAURITZ B	1999	SWEDEN	DS Consumer Discr	21273.5	3.99296e+06	-0.340913	-0.204018	4	-0.136896	0	-32511	106279	11470	94809	62298	-0.0227263	0.0742926	0.00801792	0.0662747	0.0435484	1	2	3	2	2
TERRA NETWORKS DEAD	1999	SPAIN	DS Technology	21210	4.01417e+06	-0.870629	-0.733733	4	-0.136896	0	-82036	739746	9611	730135	648099	-0.11496	1.03663	0.0134682	1.02316	0.908201	1	4	3	4	4
TELECOM ITALIA MEDIA DEAD	1999	ITALY	DS Consumer Discr	20591.2	4.03477e+06	-0.753864	-0.616968	4	-0.136896	0	87981	332362	-6420	338782	426763	0.0509163	0.192344	-0.00371537	0.19606	0.246976	4	4	1	4	4
BAE SYSTEMS	1999	UK	DS Industrials	20415	4.05518e+06	-0.189499	-0.0526031	4	-0.136896	0	-274677	11019834	507835	10511999	10237322	-0.0135901	0.545226	0.0251261	0.5201	0.50651	2	4	4	4	4
TELEWEST COMMS. DEAD	1999	UK	DS Telecom	20357.1	4.07554e+06	-0.695469	-0.558573	4	-0.136896	0	-60491	1775451	4057	1771394	1710903	-0.00986387	0.289511	0.000661548	0.28885	0.278986	2	4	2	4	4
RIO TINTO	1999	UK	DS Basic Materials	20324.2	4.09586e+06	0.278448	0.415344	4	-0.136896	0	112789	1953891	869723	1084168	1196957	0.00768539	0.133137	0.0592625	0.0738747	0.0815601	3	3	4	2	2
ANGLO AMERICAN	1999	UK	DS Basic Materials	19858.4	4.11572e+06	0.520824	0.657719	4	-0.136896	0	443808	4981417	555146	4426271	4870079	0.0214231	0.240459	0.0267975	0.213661	0.235084	3	4	4	4	4
BMW (XET)	1999	GERMANY	DS Consumer Discr	19601.8	4.13532e+06	0.263314	0.40021	4	-0.136896	0	4177159	1355665	4845629	-3489964	687195	0.121452	0.0394165	0.140889	-0.101472	0.0199805	4	2	4	1	1
UNILEVER (UK)	1999	UK	DS Consumer Staples	19295.3	4.15462e+06	0.324889	0.461784	4	-0.136896	0	7443436	1021341	182766	838575	8282011	0.264397	0.0362789	0.00649201	0.0297869	0.294184	4	2	2	2	4
TELECOM ITALIA	1999	ITALY	DS Telecom	19117.9	4.17374e+06	-0.344765	-0.207869	4	-0.136896	0	-1958103	48480324	2878173	45602151	43644048	-0.047465	1.17518	0.0697678	1.10541	1.05795	1	4	4	4	4
HEINEKEN	1999	NETHERLAND	DS Consumer Staples	18846.4	4.19258e+06	-0.0220972	0.114798	4	-0.136896	0	-126407	352603	36826	315777	189370	-0.0223238	0.0622705	0.00650356	0.055767	0.0334432	1	2	2	2	2
ASML HOLDING	1999	NETHERLAND	DS Technology	18795.4	4.21138e+06	-0.304705	-0.16781	4	-0.136896	0	84162	90543	-1022	91565	175727	0.0637274	0.0685591	-0.000773857	0.0693329	0.13306	4	2	2	2	3
INVENSYS DEAD	1999	UK	DS Technology	18689.8	4.23007e+06	-0.534985	-0.39809	4	-0.136896	0	1397404	3830615	849078	2981537	4378941	0.14395	0.394602	0.0874658	0.307136	0.451086	4	4	4	4	4
TDC DEAD	1999	DENMARK	DS Telecom (DEAD)	18117.9	4.24818e+06	-0.490829	-0.353934	4	-0.136896	0	62085	425705	-42685	468390	530475	0.00921849	0.0632094	-0.00633795	0.0695474	0.0787659	3	2	1	2	2
ENERGIS DEAD	1999	UK	DS Telecom	18083.2	4.26627e+06	-0.509824	-0.372928	4	-0.136896	0	-85815	409600	42971	366629	280814	-0.0892915	0.426194	0.0447118	0.381482	0.29219	1	4	4	4	4
EQUANT (PAR) DEAD	1999	FRANCE	DS Telecom	17911.3	4.28418e+06	-0.660291	-0.523395	4	-0.136896	0	28683	248484	-8334	256818	285501	0.0278124	0.240942	-0.00808104	0.249023	0.276835	3	4	1	4	4
DANONE	1999	FRANCE	DS Consumer Staples	17216.2	4.3014e+06	0.202296	0.339191	4	-0.136896	0	-152500	114200	-62700	176900	24400	-0.0101473	0.00759882	-0.00417203	0.0117709	0.00162357	2	1	1	1	1
RWE (XET)	1999	GERMANY	DS Utilities	17123	4.31852e+06	0.222213	0.359108	4	-0.136896	0	-704233	3330178	5336621	-2006443	-2710676	-0.0138453	0.0654718	0.104919	-0.0394469	-0.0532923	2	2	4	1	1
CAPGEMINI	1999	FRANCE	DS Technology	16953	4.33547e+06	-0.262476	-0.12558	4	-0.136896	0	140692	328933	8408	320525	461217	0.0368989	0.0862684	0.00220514	0.0840632	0.120962	4	2	2	2	3
ADECCO GROUP	1999	SWITZ	DS Industrials	16878.6	4.35235e+06	-0.245007	-0.108111	4	-0.136896	0	257877	162398	11584	150814	408691	0.0615628	0.0387692	0.00276544	0.0360037	0.0975666	4	2	2	2	2
SCOTTISH POWER DEAD	1999	UK	DS Utilities	16805.8	4.36916e+06	-0.181765	-0.0448692	4	-0.136896	0	36925	1885341	-4463	1889804	1926729	0.00415004	0.211895	-0.000501601	0.212397	0.216547	2	4	2	4	4
KONINKLIJKE AHOLD DELHAIZE	1999	NETHERLAND	DS Consumer Staples	16795.7	4.38595e+06	0.350985	0.487881	4	-0.136896	0	-296300	1742711	-1842	1744553	1448253	-0.0232819	0.136935	-0.000144736	0.137079	0.113797	1	3	2	3	3
TF1 (TV.FSE.1)	1999	FRANCE	DS Consumer Discr	16524.8	4.40248e+06	-0.383203	-0.246307	4	-0.136896	0	1636	20102	55352	-35250	-33614	0.00103816	0.0127562	0.0351249	-0.0223687	-0.0213305	2	1	4	1	1
CENTRICA	1999	UK	DS Utilities	15818.7	4.4183e+06	-0.0255131	0.111383	4	-0.136896	0	-697486	1922324	383781	1538543	841057	-0.106056	0.292298	0.0583556	0.233942	0.127886	1	4	4	4	3
TELECOM ITALIA RNC DEAD	1999	ITALY	DS Telecom	15747.7	4.43404e+06	0.0428373	0.179733	4	-0.136896	0	-226208	565004	-685337	1250341	1024133	-0.00495525	0.0123768	-0.0150128	0.0273896	0.0224344	2	1	1	2	1
SAGE GROUP	1999	UK	DS Technology	15671.5	4.44971e+06	-0.612952	-0.476056	4	-0.136896	0	-21143	313287	52238	261049	239906	-0.0644125	0.954435	0.159144	0.795291	0.730878	1	4	4	4	4
CADBURY DEAD	1999	UK	DS Consumer Staples	15309.1	4.46502e+06	-0.0611238	0.0757719	4	-0.136896	0	-81920	674834	206716	468118	386198	-0.0113085	0.0931563	0.0285357	0.0646205	0.053312	2	3	4	2	2
VIAG (XET) DEAD	1999	GERMANY	DS Industrials	14939.9	4.47996e+06	-0.480794	-0.343898	4	-0.136896	0	-871601	463614	-2467808	2931422	2059821	-0.0273222	0.014533	-0.0773587	0.0918917	0.0645695	1	1	1	3	2
LEONARDO	1999	ITALY	DS Industrials	14691.2	4.49465e+06	-0.305143	-0.168248	4	-0.136896	0	-263382	-182285	662689	-844974	-1108356	-0.0182897	-0.0126582	0.0460184	-0.0586766	-0.0769663	2	1	4	1	1
WPP	1999	UK	DS Consumer Discr	14638.7	4.50929e+06	-0.290639	-0.153743	4	-0.136896	0	-330375	609507	182575	426932	96557	-0.0783546	0.144556	0.0433011	0.101255	0.0229003	1	3	4	3	1
RICHEMONT N	1999	SWITZERLAN	DS Consumer Discr	14478.8	4.52377e+06	0.0328476	0.169743	4	-0.136896	0	-280541	-348890	-177147	-171743	-452284	-0.025684	-0.0319415	-0.0162181	-0.0157234	-0.0414074	1	1	1	1	1
ELECTRABEL DEAD	1999	BELGIUM	DS Utilities	14435.3	4.53821e+06	-0.00780515	0.129091	4	-0.136896	0	157872	89930	1408331	-1318401	-1160529	0.0123919	0.00705891	0.110545	-0.103486	-0.0910939	3	1	4	1	1
TECHNICOLOR	1999	FRANCE	DS Consumer Discr	14300.7	4.55251e+06	-0.165215	-0.028319	4	-0.136896	0	68449	196050	57320	138730	207179	0.0159134	0.0455787	0.0133261	0.0322527	0.0481661	3	2	3	2	2
BRITISH AMERICAN TOBACCO	1999	UK	DS Consumer Staples	14018.1	4.56653e+06	0.456918	0.593814	4	-0.136896	0	-322821	10009695	999771	9009924	8687103	-0.0177052	0.548983	0.0548326	0.494151	0.476446	2	4	4	4	4
LOGICA DEAD	1999	UK	DS Technology	14017.8	4.58054e+06	-0.512041	-0.375145	4	-0.136896	0	-59231	335576	-1368	336944	277713	-0.101104	0.57281	-0.0023351	0.575145	0.474041	1	4	2	4	4
VNU DEAD	1999	NETHERLAND	DS Consumer Discr	13944.4	4.59449e+06	-0.222123	-0.0852277	4	-0.136896	0	-41572	3101008	273753	2827255	2785683	-0.00730784	0.545119	0.0481224	0.496996	0.489689	2	4	4	4	4
PHAROL SGPS	1999	PORTUGAL	DS Telecom	13564.1	4.60805e+06	-0.136686	0.000210118	4	-0.136896	0	-52800	10930	168736	-157806	-210606	-0.0059342	0.00122842	0.0189643	-0.0177358	-0.02367	2	1	3	1	1
NATIONAL GRID	1999	UK	DS Utilities	13496.7	4.62155e+06	-0.00174891	0.135147	4	-0.136896	0	-120316	798898	-9468	808366	688050	-0.0189914	0.126103	-0.00149448	0.127597	0.108606	2	3	2	3	3
HAYS	1999	UK	DS Industrials	13198.1	4.63475e+06	-0.308464	-0.171569	4	-0.136896	0	13167	388500	54340	334160	347327	0.00852764	0.251613	0.0351934	0.216419	0.224947	3	4	4	4	4
VOLKSWAGEN (XET)	1999	GERMANY	DS Consumer Discr	13106.7	4.64785e+06	0.362055	0.49895	4	-0.136896	0	-848233	5956550	1371284	4585266	3737033	-0.013346	0.0937196	0.0215756	0.072144	0.058798	2	3	4	2	2
HELLENIC TELECOM.ORG.	1999	GREECE	DS Telecom	13088.1	4.66094e+06	-0.338013	-0.201117	4	-0.136896	0	641659	25603	17162	8441	650100	0.104496	0.00416954	0.00279489	0.00137465	0.105871	4	1	2	1	3
SAINT GOBAIN	1999	FRANCE	DS Industrials	13024.5	4.67397e+06	0.17639	0.313286	4	-0.136896	0	1216938	3770619	382280	3388339	4605277	0.0485821	0.150529	0.0152612	0.135268	0.18385	4	3	3	3	3
AKZO NOBEL	1999	NETHERLAND	DS Basic Materials	12750.5	4.68672e+06	0.0572465	0.194142	4	-0.136896	0	-221706	-704094	-510909	-193185	-414891	-0.0186765	-0.0593128	-0.0430389	-0.0162739	-0.0349503	2	1	1	1	1
CECONOMY (XET)	1999	GERMANY	DS Consumer Discr	12652.7	4.69937e+06	0.27372	0.410616	4	-0.136896	0	1755720	-2196880	57006	-2253886	-498166	0.0925435	-0.115797	0.00300477	-0.118802	-0.0262582	4	1	2	1	1
IBERDROLA	1999	SPAIN	DS Utilities	12558.6	4.71193e+06	0.212439	0.349335	4	-0.136896	0	648084	59145	70661	-11516	636568	0.0370198	0.00337847	0.00403629	-0.000657816	0.036362	4	1	2	1	2
THYSSENKRUPP (XET)	1999	GERMANY	DS Industrials	12090.5	4.72402e+06	-0.193666	-0.0567705	4	-0.136896	0	-1799770	5204025	-1669750	6873775	5074005	-0.0645665	0.186694	-0.059902	0.246596	0.182029	1	3	1	4	3
KINGFISHER	1999	UK	DS Consumer Discr	12021.1	4.73604e+06	-0.157823	-0.0209275	4	-0.136896	0	-286638	2514972	54866	2460106	2173468	-0.0380158	0.333552	0.00727669	0.326275	0.288259	1	4	2	4	4
L AIR LQE.SC.ANYME. POUR L ETUDE ET L EPXTN.	1999	FRANCE	DS Basic Materials	11991.4	4.74803e+06	0.30109	0.437986	4	-0.136896	0	114793	1367468	148180	1219288	1334081	0.011441	0.13629	0.0147685	0.121522	0.132963	3	3	3	3	3
ARM HOLDINGS DEAD	1999	UK	DS Technology	11968	4.76e+06	-0.475039	-0.338143	4	-0.136896	0	4812	5372	110	5262	10074	0.0444835	0.0496603	0.00101687	0.0486434	0.0931269	4	2	2	2	2
MARKS & SPENCER GROUP	1999	UK	DS Consumer Discr	11907	4.77191e+06	0.052327	0.189223	4	-0.136896	0	462106	1813599	159199	1654400	2116506	0.0395238	0.155117	0.0136163	0.141501	0.181024	4	3	3	3	3
CHRISTIAN DIOR	1999	FRANCE	DS Consumer Discr	11831.7	4.78374e+06	-0.260787	-0.123891	4	-0.136896	0	963174	1821263	-174004	1995267	2958441	0.0414016	0.0782861	-0.00747948	0.0857656	0.127167	4	2	1	2	3
EDP ENERGIAS DE PORTUGAL	1999	PORTUGAL	DS Utilities	11682	4.79542e+06	-0.187528	-0.0506322	4	-0.136896	0	28295	-335021	132864	-467885	-439590	0.0021897	-0.0259267	0.0102821	-0.0362088	-0.0340191	2	1	3	1	1
RENAULT	1999	FRANCE	DS Consumer Discr	11582.3	4.807e+06	0.237477	0.374372	4	-0.136896	0	653092	3565934	217240	3348694	4001786	0.0160097	0.0874144	0.00532536	0.082089	0.0980987	3	2	2	2	2
SCHNEIDER ELECTRIC	1999	FRANCE	DS Industrials	11558	4.81856e+06	0.0809416	0.217837	4	-0.136896	0	256036	1569306	81960	1487346	1743382	0.0277421	0.170038	0.00888056	0.161157	0.1889	3	3	3	3	3
COMPASS GROUP DEAD	1999	UK	DS Consumer Discr	11144.1	4.8297e+06	-0.214224	-0.0773281	4	-0.136896	0	-47736	359603	67130	292473	244737	-0.0241378	0.181834	0.0339444	0.147889	0.123752	1	3	4	3	3
GKN DEAD	1999	UK	DS Consumer Discr	11128.8	4.84083e+06	-0.195671	-0.0587756	4	-0.136896	0	255204	1183155	162432	1020723	1275927	0.0561923	0.260514	0.0357652	0.224749	0.280941	4	4	4	4	4
SAINSBURY J	1999	UK	DS Consumer Staples	11112.7	4.85195e+06	0.15639	0.241096	5	-0.0847068	0	-359367	1700519	-18168	1718687	1359320	-0.0247145	0.116948	-0.00124945	0.118198	0.0934834	1	3	2	3	2
SAFRAN	1999	FRANCE	DS Industrials	10989.1	4.86294e+06	-0.762022	-0.677315	5	-0.0847068	0	196347	105348	60774	44574	240921	0.0772631	0.0414547	0.0239147	0.01754	0.0948031	4	2	4	1	2
POSTNL	1999	NETHERLAND	DS Industrials	10960.3	4.8739e+06	0.152026	0.236733	5	-0.0847068	0	67016	710699	-94130	804829	871845	0.0117365	0.124465	-0.016485	0.14095	0.152687	3	3	1	3	3
NORSK HYDRO	1999	NORWAY	DS Basic Materials	10946.9	4.88484e+06	0.180267	0.264974	5	-0.0847068	0	135974	5826635	1940268	3886367	4022341	0.00763617	0.327218	0.108964	0.218255	0.225891	2	4	4	4	4
BAYER SCHG.PHARMA (XET) DEAD	1999	GERMANY	DS Health Care	10678.4	4.89552e+06	0.0650743	0.149781	5	-0.0847068	0	153772	120191	-111176	231367	385139	0.0334492	0.0261445	-0.0241835	0.0503281	0.0837773	4	1	1	2	2
PEUGEOT DEAD	1999	FRANCE	DS Consumer Discr	10503.9	4.90602e+06	0.397833	0.48254	5	-0.0847068	0	292000	755000	360000	395000	687000	0.0079308	0.020506	0.00977769	0.0107283	0.0186591	3	1	3	1	1
ELAN DEAD	1999	IRELAND	DS Health Care	10343.1	4.91637e+06	0.17526	0.259967	5	-0.0847068	0	-28541	683744	1802	681942	653401	-0.00724652	0.173602	0.000457525	0.173144	0.165898	2	3	2	3	3
NOVO NORDISK 'B'	1999	DENMARK	DS Health Care	10195.8	4.92656e+06	0.419507	0.504214	5	-0.0847068	0	30632	114654	18303	96351	126983	0.00782896	0.0293034	0.0046779	0.0246255	0.0324544	3	1	2	2	2
EPCOS (XET) DEAD	1999	GERMANY	DS Technology	10036.6	4.9366e+06	-0.511406	-0.426699	5	-0.0847068	0	56894	95312	1165	94147	151041	0.0688222	0.115295	0.00140925	0.113885	0.182708	4	3	2	3	3
STELLANTIS	1999	ITALY	DS Consumer Discr	10008	4.94661e+06	-0.0110754	0.0736314	5	-0.0847068	0	1845995	2499443	4374209	-1874766	-28771	0.025513	0.0345442	0.0604549	-0.0259107	-0.000397637	3	2	4	1	1
LAGARDERE GROUPE	1999	FRANCE	DS Consumer Discr	9735.66	4.95634e+06	-0.182256	-0.0975495	5	-0.0847068	0	112940	906357	759569	146788	259728	0.00965269	0.077464	0.0649184	0.0125456	0.0221983	3	2	4	1	1
LAFARGE DEAD	1999	FRANCE	DS Industrials	9657.97	4.966e+06	0.223165	0.307872	5	-0.0847068	0	340345	2060833	71933	1988900	2329245	0.019906	0.120533	0.00420719	0.116326	0.136232	3	3	2	3	3
CMG DEAD	1999	UK	DS Technology	9642.95	4.97564e+06	-0.649605	-0.564898	5	-0.0847068	0	43541	34911	-2758	37669	81210	0.130228	0.104416	-0.00824895	0.112665	0.242892	4	3	1	3	4
CASTORAMA DUBOIS DEAD	1999	FRANCE	DS Consumer Discr	9621.64	4.98527e+06	-0.0199328	0.064774	5	-0.0847068	0	-92932	-1216154	-28892	-1187262	-1280194	-0.0670604	-0.877585	-0.0208487	-0.856737	-0.923797	1	1	1	1	1
GUCCI GROUP DEAD	1999	NETHERLAND	DS Consumer Discr	9453.3	4.99472e+06	0.0742838	0.158991	5	-0.0847068	0	18395	88158	15264	72894	91289	0.025242	0.120972	0.0209456	0.100027	0.125269	3	3	3	3	3
SECURITAS B	1999	SWEDEN	DS Industrials	9316.88	5.00404e+06	-0.172785	-0.0880781	5	-0.0847068	0	31428	500248	31875	468373	499801	0.0161562	0.257163	0.016386	0.240777	0.256933	3	4	3	4	4
AEROSPATIALE MATRA DEAD	1999	FRANCE	DS Industrials	9204.08	5.01324e+06	-0.140211	-0.0555038	5	-0.0847068	0	-57932	727641	506587	221054	163122	-0.00377564	0.0474231	0.0330161	0.0144069	0.0106313	2	2	4	1	1
BOC GROUP DEAD	1999	UK	DS Basic Materials	9032.71	5.02227e+06	-0.0643282	0.0203785	5	-0.0847068	0	43207	974633	-39070	1013703	1056910	0.00619486	0.139739	-0.00560171	0.145341	0.151536	2	3	1	3	3
ATLANTIA	1999	ITALY	DS Industrials	8991.43	5.03126e+06	-0.0789423	0.00576449	5	-0.0847068	0	-170717	274475	133611	140864	-29853	-0.0281273	0.0452224	0.0220137	0.0232087	-0.00491857	1	2	4	1	1
DIXONS RETAIL DEAD	1999	UK	DS Consumer Discr	8878.62	5.04014e+06	-0.134892	-0.0501849	5	-0.0847068	0	48511	134743	82087	52656	101167	0.0182886	0.0507979	0.0309467	0.0198512	0.0381398	3	2	4	1	2
DEUTSCHE LUFTHANSA (XET)	1999	GERMANY	DS Consumer Discr	8876.01	5.04902e+06	-0.0689579	0.0157489	5	-0.0847068	0	-1602222	440178	-1854966	2295144	692922	-0.127268	0.0349643	-0.147344	0.182308	0.0550403	1	2	1	3	2
A2A	1999	ITALY	DS Utilities	8856.23	5.05788e+06	-0.436251	-0.351544	5	-0.0847068	0	40311	81273	7795	73478	113789	0.0223695	0.0451002	0.00432562	0.0407746	0.0631441	3	2	2	2	2
CARLTON COMMS. DEAD	1999	UK	DS Consumer Discr	8714.26	5.06659e+06	-0.465792	-0.381085	5	-0.0847068	0	99072	279359	-1918	281277	380349	0.0403736	0.113844	-0.00078162	0.114626	0.154999	4	3	2	3	3
EMI GROUP DEAD	1999	UK	DS Consumer Discr	8650.64	5.07524e+06	-0.340969	-0.256262	5	-0.0847068	0	-267022	-60559	188295	-248854	-515876	-0.0910067	-0.0206398	0.0641749	-0.0848147	-0.175821	1	1	4	1	1
RELX	1999	UK	DS Consumer Discr	8605.35	5.08385e+06	0.481878	0.566585	5	-0.0847068	0	-88510	468992	128880	340112	251602	-0.0106455	0.0564078	0.015501	0.0409068	0.0302613	2	2	3	2	2
M6	1999	FRANCE	DS Consumer Discr	8592.63	5.09244e+06	-0.488637	-0.40393	5	-0.0847068	0	18949	40536	24232	16304	35253	0.0332075	0.071038	0.0424658	0.0285722	0.0617797	4	2	4	2	2
TUI (XET)	1999	GERMANY	DS Consumer Discr	8592.36	5.10103e+06	-0.164111	-0.0538546	6	-0.110257	7.21645e-16	-3616940	2416322	-1583279	3999601	382661	-0.30551	0.204098	-0.133734	0.337832	0.032322	1	4	1	4	2
SEMA DEAD	1999	UK	DS Technology	8405.16	5.10944e+06	-0.502138	-0.391881	6	-0.110257	7.21645e-16	51284	114004	17035	96969	148253	0.0473516	0.105262	0.0157288	0.0895336	0.136885	4	3	3	3	3
NATURGY ENERGY	1999	SPAIN	DS Utilities	8319.67	5.11776e+06	0.0473742	0.157631	6	-0.110257	7.21645e-16	135111	737053	4265	732788	867899	0.0186836	0.101922	0.000589779	0.101333	0.120016	3	3	2	3	3
SSE	1999	UK	DS Utilities	8296.87	5.12605e+06	0.0223093	0.132566	6	-0.110257	7.21645e-16	-301982	2845000	518210	2326790	2024808	-0.0667404	0.628768	0.114529	0.514239	0.447499	1	4	4	4	4
AMADEUS GLOBAL TRAVEL DEAD	1999	SPAIN	DS Consumer Discr	8130.2	5.13418e+06	-0.469647	-0.35939	6	-0.110257	7.21645e-16	18661	-295298	-171280	-124018	-105357	0.0204758	-0.324016	-0.187937	-0.136079	-0.115603	3	1	1	1	1
BAA DEAD	1999	UK	DS Industrials	7990.37	5.14217e+06	0.363609	0.473866	6	-0.110257	7.21645e-16	55669	1905724	16850	1888874	1944543	0.00546355	0.187034	0.00165372	0.185381	0.190844	2	3	2	4	3
VOLVO B	1999	SWEDEN	DS Industrials	7929.93	5.1501e+06	-0.271751	-0.161494	6	-0.110257	7.21645e-16	-510976	-1045276	-1134451	89175	-421801	-0.0231614	-0.0473801	-0.0514222	0.00404211	-0.0191193	1	1	1	1	1
ALLIANCE BOOTS DEAD	1999	UK	DS Consumer Staples	7828.1	5.15793e+06	0.21266	0.322917	6	-0.110257	7.21645e-16	70253	518203	-37456	555659	625912	0.0149007	0.109911	-0.00794444	0.117856	0.132756	3	3	1	3	3
UPM	1999	FINLAND	DS Basic Materials	7730.11	5.16566e+06	0.350413	0.46067	6	-0.110257	7.21645e-16	-55963	249844	219447	30397	-25566	-0.00497362	0.0222045	0.019503	0.00270148	-0.00227214	2	1	3	1	1
ACCOR	1999	FRANCE	DS Consumer Discr	7684.51	5.17335e+06	0.172841	0.283098	6	-0.110257	7.21645e-16	-379808	1581902	72425	1509477	1129669	-0.0374405	0.15594	0.00713946	0.1488	0.11136	1	3	2	3	3
MISYS DEAD	1999	UK	DS Technology	7603.3	5.18095e+06	-0.256826	-0.146569	6	-0.110257	7.21645e-16	-52180	62757	-8098	70855	18675	-0.178622	0.21483	-0.0277211	0.242551	0.0639282	1	4	1	4	2
RENTOKIL INITIAL	1999	UK	DS Industrials	7568.38	5.18852e+06	0.0452754	0.155532	6	-0.110257	7.21645e-16	-32185	262183	53925	208258	176073	-0.0113219	0.0922293	0.0189694	0.0732599	0.061938	2	3	3	2	2
PENINSULAR & OR.STM.NAV DEAD	1999	UK	DS Industrials	7276.1	5.19579e+06	-0.0599252	0.0503316	6	-0.110257	7.21645e-16	499911	878643	62958	815685	1315596	0.0516808	0.0908342	0.0065086	0.0843256	0.136006	4	3	2	2	3
RECKITT BENCKISER GROUP	1999	UK	DS Consumer Staples	7222.95	5.20302e+06	0.376631	0.486888	6	-0.110257	7.21645e-16	-140829	1033321	394891	638430	497601	-0.0319576	0.234487	0.0896107	0.144876	0.112918	1	4	4	3	3
UBM DEAD	1999	UK	DS Consumer Discr	7173.35	5.21019e+06	-0.152929	-0.0426721	6	-0.110257	7.21645e-16	-165413	1199104	81891	1117213	951800	-0.0421419	0.305493	0.0208632	0.28463	0.242488	1	4	3	4	4
RELX DEAD	1999	NETHERLAND	DS Consumer Discr	7170.33	5.21736e+06	0.466478	0.576735	6	-0.110257	7.21645e-16	-87268	462618	128223	334395	247127	-0.0105108	0.0557191	0.0154436	0.0402755	0.0297647	2	2	3	2	2
VODAFONE	1999	CANADA	DS Telecom	7133.85	5.22449e+06	-0.4848	-0.374543	6	-0.110257	7.21645e-16	-38796	442186	1357	440829	402033	-0.131032	1.49347	0.00458323	1.48889	1.35785	1	4	2	4	4
LADBROKES CORAL GROUP DEAD	1999	UK	DS Consumer Discr	7114.5	5.23161e+06	-0.205103	-0.0948459	6	-0.110257	7.21645e-16	-14116	2684126	81922	2602204	2588088	-0.00234711	0.446297	0.0136214	0.432676	0.430329	2	4	3	4	4
ALTRAN TECHNOLOGIES DEAD	1999	FRANCE	DS Technology	7038.51	5.23865e+06	-0.0639114	0.0463454	6	-0.110257	7.21645e-16	27947	73271	-1243	74514	102461	0.0694318	0.182035	-0.00308812	0.185123	0.254555	4	3	1	4	4
EUROPOLITAN VODAFONE DEAD	1999	SWEDEN	DS Telecom	7031.66	5.24568e+06	-0.502347	-0.39209	6	-0.110257	7.21645e-16	-3610	-241501	-24622	-216879	-220489	-0.0244095	-1.63294	-0.166485	-1.46645	-1.49086	1	1	1	1	1
GEDI GRUPPO EDITORIALE DEAD	1999	ITALY	DS Consumer Discr	7027.79	5.25271e+06	-0.619276	-0.509019	6	-0.110257	7.21645e-16	8672	30745	5284	25461	34133	0.0109476	0.0388127	0.00667056	0.0321421	0.0430897	3	2	2	2	2
TELE2 B	1999	SWEDEN	DS Telecom	7008.8	5.25972e+06	-0.451095	-0.340838	6	-0.110257	7.21645e-16	8382	231428	76538	154890	163272	0.00610979	0.168692	0.0557899	0.112902	0.119012	2	3	4	3	3
ASSA ABLOY B	1999	SWEDEN	DS Industrials	6927.96	5.26664e+06	-0.141753	-0.0314959	6	-0.110257	7.21645e-16	37211	153895	-14310	168205	205416	0.0335991	0.138957	-0.012921	0.151878	0.185477	4	3	1	3	3
ELECTROLUX B	1999	SWEDEN	DS Consumer Discr	6872.11	5.27352e+06	-0.0517301	0.0585267	6	-0.110257	7.21645e-16	18729	245781	172150	73631	92360	0.00206377	0.0270829	0.0189694	0.00811349	0.0101773	2	1	3	1	1
HOLCIM 'B' DEAD	1999	SWITZ	DS Industrials	6864.96	5.28038e+06	0.0384133	0.14867	6	-0.110257	7.21645e-16	95881	1253021	163912	1089109	1184990	0.00779593	0.101881	0.0133274	0.0885537	0.0963497	3	3	3	3	2
NOS SGPS	1999	PORTUGAL	DS Telecom	6746.6	5.28713e+06	-0.783281	-0.673025	6	-0.110257	7.21645e-16	-3058	8420	7338	1082	-1976	-0.0115258	0.0317356	0.0276574	0.00407813	-0.00744768	2	1	4	1	1
IMPERIAL CHM.INDS. DEAD	1999	UK	DS Basic Materials	6718.22	5.29385e+06	-0.229216	-0.118959	6	-0.110257	7.21645e-16	-959803	-902423	345754	-1248177	-2207980	-0.080578	-0.0757608	0.029027	-0.104788	-0.185366	1	1	4	1	1
UNION FENOSA DEAD	1999	SPAIN	DS Utilities	6641.99	5.30049e+06	-0.00990335	0.100353	6	-0.110257	7.21645e-16	6069	190701	1009712	-819011	-812942	0.000778616	0.0244658	0.12954	-0.105074	-0.104296	2	1	4	1	1
THALES	1999	FRANCE	DS Industrials	6566.7	5.30705e+06	0.226288	0.336545	6	-0.110257	7.21645e-16	-353235	599890	-96622	696512	343277	-0.0335055	0.0569015	-0.00916491	0.0660664	0.0325609	1	2	1	2	2
DAILY MAIL 'A' DEAD	1999	UK	DS Consumer Discr	6551.21	5.3136e+06	-0.197861	-0.0876041	6	-0.110257	7.21645e-16	9589	370932	-59743	430675	440264	0.00505748	0.195639	-0.03151	0.227149	0.232206	2	4	1	4	4
SOLVAY	1999	BELGIUM	DS Basic Materials	6509.15	5.32011e+06	-0.234371	-0.124114	6	-0.110257	7.21645e-16	154000	662000	8000	654000	808000	0.0194567	0.0836387	0.00101074	0.0826279	0.102085	3	2	2	2	3
SABMILLER DEAD	1999	UK	DS Consumer Staples	6315.37	5.32643e+06	-0.026347	0.0839098	6	-0.110257	7.21645e-16	-97769	332337	408306	-75969	-173738	-0.0233648	0.0794217	0.0975767	-0.018155	-0.0415198	1	2	4	1	1
ROLLS	1999	UK	DS Industrials	6244.86	5.33267e+06	-0.0824464	0.0278104	6	-0.110257	7.21645e-16	127863	2555648	437026	2118622	2246485	0.0145156	0.29013	0.0496134	0.240516	0.255032	3	4	4	4	4
BRITISH AIRWAYS DEAD	1999	UK	DS Consumer Discr	6209.45	5.33888e+06	0.04961	0.0880686	7	-0.0384586	2.22045e-16	-423996	3538646	160063	3378583	2954587	-0.0231629	0.193316	0.00874425	0.184572	0.161409	1	4	3	3	3
STORA ENSO R	1999	FINLAND	DS Basic Materials	6170.13	5.34505e+06	0.176508	0.214967	7	-0.0384586	2.22045e-16	174663	223394	124112	99282	273945	0.0111132	0.0142138	0.00789683	0.00631698	0.0174302	3	1	3	1	1
UNITED UTILITIES GROUP	1999	UK	DS Utilities	6140.7	5.35119e+06	-0.0640958	-0.0256372	7	-0.0384586	2.22045e-16	-166257	1782691	-20807	1803498	1637241	-0.0170812	0.183153	-0.0021377	0.18529	0.168209	2	3	2	4	3
PSION DEAD	1999	UK	DS Technology	6062.6	5.35726e+06	-0.887413	-0.848955	7	-0.0384586	2.22045e-16	-1386	-1683	415	-2098	-3484	-0.00616769	-0.00748934	0.00184675	-0.00933608	-0.0155038	2	1	2	1	1
NUMICO (KON.) DEAD	1999	NETHERLAND	DS Consumer Staples	5988.68	5.36325e+06	0.0868488	0.125307	7	-0.0384586	2.22045e-16	314051	2427089	32809	2394280	2708331	0.126499	0.977625	0.0132154	0.96441	1.09091	4	4	3	4	4
BLUE CIRCLE INDS. DEAD	1999	UK	DS Industrials	5964.31	5.36921e+06	0.233167	0.271626	7	-0.0384586	2.22045e-16	-67801	865427	15077	850350	782549	-0.0137848	0.175952	0.00306533	0.172886	0.159102	2	3	2	3	3
HANSON DEAD	1999	UK	DS Industrials	5961.76	5.37517e+06	-0.0150312	0.0234275	7	-0.0384586	2.22045e-16	412995	1096809	153028	943781	1356776	0.0560245	0.148787	0.0207589	0.128028	0.184052	4	3	3	3	3
BEIERSDORF (XET)	1999	GERMANY	DS Consumer Staples	5955.6	5.38113e+06	0.566194	0.604653	7	-0.0384586	2.22045e-16	68001	129358	93055	36303	104304	0.0279174	0.0531071	0.0382031	0.014904	0.0428213	3	2	4	1	2
CAPITA	1999	UK	DS Industrials	5949	5.38708e+06	-0.0876325	-0.0491738	7	-0.0384586	2.22045e-16	4367	115266	3699	111567	115934	0.0162833	0.429793	0.0137925	0.416001	0.432284	3	4	3	4	4
CLARIANT	1999	SWITZERLAN	DS Basic Materials	5858.83	5.39294e+06	-0.23476	-0.196301	7	-0.0384586	2.22045e-16	203288	156782	167032	-10250	193038	0.0324754	0.025046	0.0266835	-0.00163744	0.030838	4	1	4	1	2
ALSTOM	1999	FRANCE	DS Industrials	5855.32	5.39879e+06	0.221987	0.260446	7	-0.0384586	2.22045e-16	-207535	1568240	431800	1136440	928905	-0.0102045	0.0771107	0.0212317	0.055879	0.0456745	2	2	3	2	2
HERMES INTL.	1999	FRANCE	DS Consumer Discr	5787.16	5.40458e+06	0.0340938	0.0725525	7	-0.0384586	2.22045e-16	6983	82033	12058	69975	76958	0.0067311	0.0790738	0.011623	0.0674508	0.0741819	2	2	3	2	2
HEINEKEN HOLDING	1999	NETHERLAND	DS Consumer Staples	5762.83	5.41034e+06	0.184243	0.222701	7	-0.0384586	2.22045e-16	-126260	352603	36826	315777	189517	-0.0222975	0.0622697	0.00650348	0.0557662	0.0334687	1	2	2	2	2
ALLIED DOMECQ DEAD	1999	UK	DS Consumer Staples	5757.49	5.4161e+06	0.25431	0.292768	7	-0.0384586	2.22045e-16	412235	577110	95915	481195	893430	0.0546791	0.0765483	0.0127222	0.063826	0.118505	4	2	3	2	3
FRESENIUS MED.CARE (XET)	1999	GERMANY	DS Health Care	5747	5.42185e+06	0.0494024	0.087861	7	-0.0384586	2.22045e-16	-230993	546332	113278	433054	202061	-0.0439546	0.103959	0.0215551	0.0824038	0.0384493	1	3	4	2	2
INTERNATIONAL POWER DEAD	1999	UK	DS Utilities	5713.26	5.42756e+06	0.509676	0.548134	7	-0.0384586	2.22045e-16	85602	1504905	-63030	1567935	1653537	0.00841854	0.148	-0.0061987	0.154199	0.162617	3	3	1	3	3
AMERSHAM DEAD	1999	UK	DS Health Care	5599.31	5.43316e+06	0.0127391	0.0511978	7	-0.0384586	2.22045e-16	-30225	-9097	14513	-23610	-53835	-0.0137538	-0.00413956	0.0066041	-0.0107437	-0.0244975	2	1	2	1	1
UCB	1999	BELGIUM	DS Health Care	5581.93	5.43874e+06	-0.00709757	0.0313611	7	-0.0384586	2.22045e-16	98615	81180	13525	67655	166270	0.0592863	0.0488046	0.00813109	0.0406735	0.0999598	4	2	3	2	3
TELF.PUBLCD.E INFMC. DEAD	1999	SPAIN	DS Consumer Discr	5555.3	5.4443e+06	-0.590547	-0.552088	7	-0.0384586	2.22045e-16	44342	-24570	2295	-26865	17477	0.147141	-0.0815312	0.00761555	-0.0891468	0.0579943	4	1	3	1	2
EMAP DEAD	1999	UK	DS Consumer Discr	5553.66	5.44985e+06	-0.375844	-0.337385	7	-0.0384586	2.22045e-16	-51927	1967814	39971	1927843	1875916	-0.023263	0.881571	0.0179068	0.863665	0.840401	1	4	3	4	4
SODEXO	1999	FRANCE	DS Consumer Discr	5460.01	5.45531e+06	0.321172	0.359631	7	-0.0384586	2.22045e-16	-209728	286275	-37919	324194	114466	-0.0372952	0.0509072	-0.006743	0.0576502	0.0203551	1	2	1	2	1
D/S 1912 A DEAD	1999	DENMARK	DS Industrials	5340.32	5460649	-0.140131	-0.101673	7	-0.0384586	2.22045e-16	-22824	-35573	13463	-49036	-71860	-0.041397	-0.0645205	0.0244185	-0.088939	-0.130336	1	1	4	1	1
RANDSTAD	1999	NETHERLAND	DS Industrials	5283.79	5.46593e+06	-0.69942	-0.660961	7	-0.0384586	2.22045e-16	-10119	110995	24413	86582	76463	-0.00656181	0.0719763	0.015831	0.0561454	0.0495836	2	2	3	2	2
CELLTECH GROUP DEAD	1999	UK	DS Health Care	5252.28	5.47119e+06	-0.0290521	0.00940652	7	-0.0384586	2.22045e-16	-19158	22095	0	22095	2937	-0.117238	0.135212	0	0.135212	0.0179731	1	3	2	3	1
HEIDELBERGER (XET) DRUCKMASCHINEN	1999	GERMANY	DS Industrials	5240.38	5.47643e+06	0.039842	0.0783007	7	-0.0384586	2.22045e-16	-356497	242118	-668062	910180	553683	-0.10165	0.0690367	-0.190489	0.259526	0.157875	1	2	1	4	3
ASSOCIATED BRIT.FOODS	1999	UK	DS Consumer Staples	5175.23	5.4816e+06	0.0779657	0.116424	7	-0.0384586	2.22045e-16	120500	591403	118	591285	711785	0.0207733	0.101954	2.03424e-05	0.101933	0.122707	3	3	2	3	3
LINDE (XET) DEAD	1999	GERMANY	DS Basic Materials	5078.17	5.48668e+06	0.227639	0.266097	7	-0.0384586	2.22045e-16	280803	535537	106905	428632	709435	0.0367292	0.0700486	0.0139832	0.0560653	0.0927945	4	2	3	2	2
KCOM GROUP DEAD	1999	UK	DS Telecom	5076.52	5.49176e+06	-0.839152	-0.800693	7	-0.0384586	2.22045e-16	-11650	81708	3502	78206	66556	-0.0420307	0.294785	0.0126345	0.28215	0.24012	1	4	3	4	4
VALEO	1999	FRANCE	DS Consumer Discr	5071.99	5.49683e+06	-0.122598	-0.0841397	7	-0.0384586	2.22045e-16	-288000	505000	324000	181000	-107000	-0.0448703	0.0786788	0.0504791	0.0281997	-0.0166706	1	2	4	2	1
SCOTTISH & NEWCASTLE DEAD	1999	UK	DS Consumer Staples	5018.17	5.50185e+06	0.0452293	0.0836879	7	-0.0384586	2.22045e-16	-39612	678343	-95920	774263	734651	-0.00649231	0.111179	-0.0157211	0.1269	0.120408	2	3	1	3	3
HELSINKI TELEPHONE DEAD	1999	FINLAND	DS Telecom	5009.98	5.50686e+06	0.109171	0.147629	7	-0.0384586	2.22045e-16	-95641	262654	6033	256621	160980	-0.0764979	0.210082	0.00482546	0.205257	0.128759	1	4	2	4	3
SANDVIK	1999	SWEDEN	DS Industrials	5006.11	5.51186e+06	0.00508734	0.043546	7	-0.0384586	2.22045e-16	148653	97506	30405	67101	215754	0.0327986	0.0215136	0.00670852	0.0148051	0.0476037	4	1	2	1	2
PIRELLI SPA DEAD	1999	ITALY	DS Industrials	4988.14	5.51685e+06	0.426123	0.464582	7	-0.0384586	2.22045e-16	79561	457242	132553	324689	404250	0.011172	0.0642064	0.0186132	0.0455932	0.0567652	3	2	3	2	2
CMPG.DES ETS.MICH.	1999	FRANCE	DS Consumer Discr	4973.71	5.52182e+06	0.0648327	0.103291	7	-0.0384586	2.22045e-16	778043	890830	583726	307104	1085147	0.0568332	0.0650718	0.042639	0.0224328	0.079266	4	2	4	1	2
WHITBREAD	1999	UK	DS Consumer Discr	4961.04	5.52678e+06	-0.0384334	2.52518e-05	7	-0.0384586	2.22045e-16	-41995	820155	32340	787815	745820	-0.00665669	0.130004	0.00512626	0.124878	0.118221	2	3	2	3	3
AIXTRON (XET)	1999	GERMANY	DS Technology	4915.38	5.5317e+06	-0.315646	-0.277188	7	-0.0384586	2.22045e-16	-957	31028	-6178	37206	36249	-0.00989229	0.320729	-0.0638606	0.38459	0.374698	2	4	1	4	4
BURMAH CASTROL DEAD	1999	UK	DS Basic Materials	4879.43	5.53658e+06	-0.0658718	-0.0274131	7	-0.0384586	2.22045e-16	103909	141166	30383	110783	214692	0.0348562	0.0473541	0.010192	0.0371621	0.0720183	4	2	3	2	2
POWERGEN DEAD	1999	UK	DS Utilities	4861.87	5.54144e+06	0.644697	0.683156	7	-0.0384586	2.22045e-16	683444	1148026	593637	554389	1237833	0.0722225	0.121317	0.0627322	0.0585847	0.130807	4	3	4	2	3
ELECTROCOMP.	1999	UK	DS Industrials	4826.61	5.54627e+06	-0.0605923	-0.0221337	7	-0.0384586	2.22045e-16	37783	24827	11705	13122	50905	0.0488016	0.0320673	0.0151185	0.0169487	0.0657503	4	1	3	1	2
THAMES WATER DEAD	1999	UK	DS Utilities	4805.93	5.55107e+06	0.527589	0.566048	7	-0.0384586	2.22045e-16	131071	1240721	26802	1213919	1344990	0.0194534	0.184146	0.00397792	0.180168	0.199622	3	3	2	3	4
BALTIMORE TECHNOLOGIES DEAD	1999	UK	DS Technology	4793.39	5.55587e+06	-0.881584	-0.843125	7	-0.0384586	2.22045e-16	-3023	70180	294	69886	66863	-0.0195556	0.453991	0.00190187	0.452089	0.432534	2	4	2	4	4
SOGECABLE DEAD	1999	SPAIN	DS Consumer Discr	4764.84	5.56063e+06	-0.458561	-0.420102	7	-0.0384586	2.22045e-16	-101135	-92020	6489	-98509	-199644	-0.0840055	-0.0764343	0.00538994	-0.0818243	-0.16583	1	1	2	1	1
ENDEMOL ENTERTAINMENT DEAD	1999	NETHERLAND	DS Consumer Discr	4726.96	5.56536e+06	-0.0142875	0.0241711	7	-0.0384586	2.22045e-16	1720	-7630	2376	-10006	-8286	0.00480263	-0.0213047	0.00663433	-0.027939	-0.0231364	2	1	2	1	1
LEGRAND DEAD	1999	FRANCE	DS Technology	4690.32	5.57005e+06	0.180313	0.218772	7	-0.0384586	2.22045e-16	44973	101836	17074	84762	129735	0.0140108	0.0317257	0.00531918	0.0264065	0.0404173	3	1	2	2	2
THUS GROUP DEAD	1999	UK	DS Telecom	4654.28	5.5747e+06	-0.85133	-0.812871	7	-0.0384586	2.22045e-16	-3328	180321	2322	177999	174671	-0.00826509	0.447827	0.00576669	0.442061	0.433795	2	4	2	4	4
WILLIAMS DEAD	1999	UK	DS Telecom	4616.82	5.57932e+06	-0.133745	-0.117589	8	-0.0161564	-4.16334e-16	210786	529254	13523	515731	726517	0.0717354	0.180117	0.00460219	0.175515	0.247251	4	3	2	3	4
THE SWATCH GROUP	1999	SWITZERLAN	DS Consumer Discr	4569	5.58389e+06	0.0162435	0.0323998	8	-0.0161564	-4.16334e-16	67058	26259	39714	-13455	53603	0.0290351	0.0113697	0.0171955	-0.0058258	0.0232093	3	1	3	1	1
CORUS GROUP DEAD	1999	UK	DS Basic Materials	4497.49	5.58839e+06	-0.173961	-0.157805	8	-0.0161564	-4.16334e-16	-84533	453147	-14561	467708	383175	-0.00753462	0.0403901	-0.00129786	0.0416879	0.0341533	2	2	2	2	2
IMPERIAL BRANDS	1999	UK	DS Consumer Staples	4482.35	5.59287e+06	0.411077	0.427233	8	-0.0161564	-4.16334e-16	-183575	293061	16709	276352	92777	-0.102352	0.163396	0.00931608	0.15408	0.0517277	1	3	3	3	2
CIBA N DEAD	1999	SWITZERLAN	DS Basic Materials	4448.11	5.59732e+06	0.0357253	0.0518816	8	-0.0161564	-4.16334e-16	-338893	464006	59749	404257	65364	-0.0439695	0.0602022	0.0077521	0.0524501	0.00848062	1	2	3	2	1
TIETOEVRY	1999	FINLAND	DS Technology	4348.38	5.60167e+06	-0.367849	-0.351693	8	-0.0161564	-4.16334e-16	40575	108186	33772	74414	114989	0.0856646	0.228409	0.0713017	0.157108	0.242772	4	4	4	3	4
ALUSUISSE R DEAD	1999	SWITZERLAN	DS Consumer Discr	4326.3	5.60599e+06	0.449017	0.465174	8	-0.0161564	-4.16334e-16	-175136	-921415	-256511	-664904	-840040	-0.0370993	-0.195185	-0.0543371	-0.140848	-0.177947	1	1	1	1	1
HAVAS DEAD	1999	FRANCE	DS Consumer Discr	4324.78	5.61032e+06	-0.458433	-0.442277	8	-0.0161564	-4.16334e-16	-12446	361865	11377	350488	338042	-0.0047218	0.137285	0.00431624	0.132969	0.128247	2	3	2	3	3
ENTERPRISE OIL DEAD	1999	UK	DS Energy	4286.32	5.6146e+06	0.136939	0.153096	8	-0.0161564	-4.16334e-16	20325	818370	87800	730570	750895	0.00480183	0.193342	0.020743	0.172599	0.177401	2	4	3	3	3
SONAE SGPS	1999	PORTUGAL	DS Consumer Staples	4256.7	5.61886e+06	-0.410088	-0.393932	8	-0.0161564	-4.16334e-16	68252	2625330	174283	2451047	2519299	0.0166562	0.640683	0.0425319	0.598151	0.614808	3	4	4	4	4
ALTADIS DEAD	1999	SPAIN	DS Consumer Staples	4239.32	5.6231e+06	0.086493	0.102649	8	-0.0161564	-4.16334e-16	-1059122	1237509	299942	937567	-121555	-0.225533	0.263519	0.0638706	0.199648	-0.0258843	1	4	4	4	1
SKANSKA B	1999	SWEDEN	DS Industrials	4236.23	5.62734e+06	0.165099	0.181255	8	-0.0161564	-4.16334e-16	276030	473783	102649	371134	647164	0.0515468	0.0884759	0.019169	0.0693069	0.120854	4	2	3	2	3
ACEA	1999	ITALY	DS Utilities	4214.57	5.63155e+06	-0.46979	-0.453634	8	-0.0161564	-4.16334e-16	120920	74184	-328520	402704	523624	0.0534226	0.0327746	-0.14514	0.177915	0.231338	4	1	1	3	4
INTRACOM HOLDINGS	1999	GREECE	DS Technology	4132.63	5.63568e+06	-0.424216	-0.40806	8	-0.0161564	-4.16334e-16	12999	140535	177	140358	153357	0.0246165	0.266134	0.000335189	0.265799	0.290415	3	4	2	4	4
SMITHS GROUP	1999	UK	DS Industrials	4112.84	5.6398e+06	0.0771341	0.0932904	8	-0.0161564	-4.16334e-16	78158	227194	11280	215914	294072	0.0585442	0.17018	0.00844928	0.16173	0.220274	4	3	3	3	4
SPIRENT COMMUNICATIONS	1999	UK	DS Telecom	4069.73	5.64387e+06	0.0307374	0.0468937	8	-0.0161564	-4.16334e-16	14499	535143	-14381	549524	564023	0.0152311	0.562165	-0.0151072	0.577273	0.592504	3	4	1	4	4
VODAFONE TELECEL DEAD	1999	PORTUGAL	DS Telecom	3977.5	5.64784e+06	-0.308115	-0.291959	8	-0.0161564	-4.16334e-16	-21445	-334728	-25402	-309326	-330771	-0.0878366	-1.37101	-0.104044	-1.26697	-1.35481	1	1	1	1	1
SHIRE DEAD	1999	UK	DS Health Care	3961.51	5.6518e+06	0.136766	0.152923	8	-0.0161564	-4.16334e-16	-58913	1122063	289	1121774	1062861	-0.079217	1.50878	0.000388602	1.50839	1.42917	1	4	2	4	4
SEVERN TRENT	1999	UK	DS Utilities	3945.95	5.65575e+06	0.0065097	0.0226661	8	-0.0161564	-4.16334e-16	-2524	1411943	-132993	1544936	1542412	-0.000370294	0.207145	-0.0195113	0.226656	0.226286	2	4	1	4	4
PECHINEY DEAD	1999	FRANCE	DS Basic Materials	3943.76	5.65969e+06	0.285771	0.301927	8	-0.0161564	-4.16334e-16	203000	-1559000	-329000	-1230000	-1027000	0.025144	-0.193101	-0.0407506	-0.15235	-0.127206	3	1	1	1	1
SAFEWAY (UK) DEAD	1999	UK	DS Consumer Staples	3931.27	5.66363e+06	0.453923	0.47008	8	-0.0161564	-4.16334e-16	-195832	1150920	1947	1148973	953141	-0.0305637	0.179626	0.000303871	0.179322	0.148758	1	3	2	3	3
RIZZOLI CRER.DLSM.GP.	1999	ITALY	DS Consumer Discr	3875.41	5.6675e+06	-0.164635	-0.148479	8	-0.0161564	-4.16334e-16	76137	-65976	-22611	-43365	32772	0.0232321	-0.0201316	-0.00689941	-0.0132322	0.00999989	3	1	1	1	1
MAN (XET) DEAD	1999	GERMANY	DS Industrials	3838.85	5.67134e+06	-0.094153	-0.0779967	8	-0.0161564	-4.16334e-16	380970	609802	421002	188800	569770	0.0371444	0.0594554	0.0410475	0.0184079	0.0555523	4	2	4	1	2
VESTAS WINDSYSTEMS	1999	DENMARK	DS Energy	3828.9	5.67517e+06	0.48336	0.499516	8	-0.0161564	-4.16334e-16	80238	28946	19696	9250	89488	0.267859	0.0966306	0.0657513	0.0308793	0.298738	4	3	4	2	4
ARCANDOR (XET) DEAD	1999	GERMANY	DS Consumer Discr	3814.49	5.67898e+06	0.0774659	0.0936223	8	-0.0161564	-4.16334e-16	1146392	792776	1149059	-356283	790109	0.171252	0.118427	0.17165	-0.0532227	0.118029	4	3	4	1	3
MORRISON(WM)SPMKTS. DEAD	1999	UK	DS Consumer Staples	3801.01	5.68278e+06	0.300575	0.316731	8	-0.0161564	-4.16334e-16	-153783	382197	14777	367420	213637	-0.0817863	0.203264	0.00785884	0.195405	0.113618	1	4	3	4	3
HEIDELBERGCEMENT (XET)	1999	GERMANY	DS Industrials	3786.1	5.68657e+06	-0.113982	-0.0978257	8	-0.0161564	-4.16334e-16	-16762	3786025	-314947	4100972	4084210	-0.00208862	0.471755	-0.0392437	0.510999	0.50891	2	4	1	4	4
ORKLA	1999	NORWAY	DS Consumer Staples	3760.06	5.69033e+06	0.221949	0.238105	8	-0.0161564	-4.16334e-16	-29303	261450	43358	218092	188789	-0.00617939	0.0551343	0.00914329	0.045991	0.0398116	2	2	3	2	2
HENKEL PREF. (XET)	1999	GERMANY	DS Consumer Discr	3729.56	5.69406e+06	0.163629	0.179786	8	-0.0161564	-4.16334e-16	106719	106251	317078	-210827	-104108	0.0112418	0.0111925	0.033401	-0.0222085	-0.0109667	3	1	4	1	1
BENETTON DEAD	1999	ITALY	DS Consumer Discr	3712.88	5.69777e+06	-0.141933	-0.125776	8	-0.0161564	-4.16334e-16	-39816	89481	-1090	90571	50755	-0.0150127	0.0337389	-0.000410986	0.0341499	0.0191372	2	2	2	2	1
DSM KONINKLIJKE	1999	NETHERLAND	DS Consumer Staples	3687.81	5.70146e+06	0.19282	0.208977	8	-0.0161564	-4.16334e-16	155423	122942	37136	85806	241229	0.025548	0.0202089	0.00610432	0.0141046	0.0396526	3	1	2	1	2
TELE2 NETHERLANDS DEAD	1999	NETHERLAND	DS Telecom	3683.52	5.70514e+06	-0.862467	-0.846311	8	-0.0161564	-4.16334e-16	-67324	500553	4767	495786	428462	-0.0676153	0.502719	0.00478763	0.497931	0.430316	1	4	2	4	4
ATLAS COPCO A	1999	SWEDEN	DS Industrials	3679.56	5.70882e+06	-0.0287959	-0.0126396	8	-0.0161564	-4.16334e-16	128519	1926898	-12680	1939578	2068097	0.0259945	0.389739	-0.00256468	0.392303	0.418298	3	4	2	4	4
AIR FRANCE	1999	FRANCE	DS Consumer Discr	3670.34	5.71249e+06	0.242278	0.258434	8	-0.0161564	-4.16334e-16	-54729	74090	-108086	182176	127447	-0.00530631	0.00718348	-0.0104796	0.0176631	0.0123568	2	1	1	1	1
CGIP DEAD	1999	FRANCE	DS Industrials	3651.03	5.71614e+06	-0.0674969	-0.0513406	8	-0.0161564	-4.16334e-16	-93497	26785	59299	-32514	-126011	-0.0315301	0.00903273	0.0199975	-0.0109647	-0.0424948	1	1	3	1	1
SMITH & NEPHEW	1999	UK	DS Health Care	3609.88	5.71975e+06	0.539681	0.555837	8	-0.0161564	-4.16334e-16	9321	92442	14927	77515	86836	0.00657124	0.065171	0.0105234	0.0546475	0.0612188	2	2	3	2	2
GALLAHER GROUP DEAD	1999	UK	DS Consumer Staples	3594.49	5.72335e+06	0.364481	0.380638	8	-0.0161564	-4.16334e-16	-1203007	153048	18179	134869	-1068138	-0.470231	0.0598233	0.0071058	0.0527175	-0.417513	1	2	2	2	1
ELISA	1999	FINLAND	DS Telecom	3583.39	5.72693e+06	-0.565349	-0.549193	8	-0.0161564	-4.16334e-16	-95641	262654	6033	256621	160980	-0.0764979	0.210082	0.00482546	0.205257	0.128759	1	4	2	4	3
RHODIA DEAD	1999	FRANCE	DS Basic Materials	3582.19	5.73051e+06	-0.261819	-0.245663	8	-0.0161564	-4.16334e-16	1432746	426738	-35985	462723	1895469	0.194727	0.0579988	-0.00489079	0.0628896	0.257617	4	2	1	2	4
ARNOLDO MONDADORI EDI.	1999	ITALY	DS Consumer Discr	3567.99	5.73408e+06	-0.189049	-0.172892	8	-0.0161564	-4.16334e-16	-14322	28152	-3609	31761	17439	-0.0103986	0.0204401	-0.00262035	0.0230604	0.0126618	2	1	1	1	1
MATALAN DEAD	1999	UK	DS Consumer Discr	3540.78	5.73762e+06	-0.155156	-0.139	8	-0.0161564	-4.16334e-16	11051	-63758	-6801	-56957	-45906	0.152339	-0.878912	-0.0937526	-0.785159	-0.63282	4	1	1	1	1
ARCELOR (PAR) DEAD	1999	FRANCE	DS Basic Materials	3526.73	5.74115e+06	0.0950868	0.111243	8	-0.0161564	-4.16334e-16	3945000	12879000	1733000	11146000	15091000	0.276978	0.904234	0.121674	0.78256	1.05954	4	4	4	4	4
GN STORE NORD	1999	DENMARK	DS Health Care	3525.99	5.74468e+06	-0.177945	-0.161788	8	-0.0161564	-4.16334e-16	75555	325800	9741	316059	391614	0.0822265	0.354568	0.0106011	0.343967	0.426193	4	4	3	4	4
RMC GROUP DEAD	1999	UK	DS Industrials	3520.55	5.7482e+06	-0.085969	-0.0698126	8	-0.0161564	-4.16334e-16	69526	683260	67142	616118	685644	0.0112069	0.110134	0.0108226	0.0993118	0.110519	3	3	3	3	3
VOLVO A	1999	SWEDEN	DS Industrials	3517.76	5.75171e+06	-0.276795	-0.260638	8	-0.0161564	-4.16334e-16	-510976	-1045276	-1134451	89175	-421801	-0.0231614	-0.0473801	-0.0514222	0.00404211	-0.0191193	1	1	1	1	1
SVENSKA CELLULOSA AKTIEBOLAGET SCA B	1999	SWEDEN	DS Basic Materials	3472.3	5.75519e+06	0.203809	0.219966	8	-0.0161564	-4.16334e-16	-76441	850569	-109871	960440	883999	-0.00840757	0.0935521	-0.0120845	0.105637	0.097229	2	3	1	3	2
FERGUSON	1999	UK	DS Industrials	3460.88	5.75865e+06	0.259074	0.27523	8	-0.0161564	-4.16334e-16	381981	510198	-24588	534786	916767	0.0964758	0.128859	-0.00621012	0.135069	0.231545	4	3	1	3	4
BULGARI DEAD	1999	ITALY	DS Consumer Discr	3453.32	5.7621e+06	0.137721	0.153877	8	-0.0161564	-4.16334e-16	73409	36919	3170	33749	107158	0.152065	0.076477	0.00656659	0.0699104	0.221976	4	2	2	2	4
OC OERLIKON CORPORATION	1999	SWITZ	DS Industrials	3428.9	5.76553e+06	-0.219915	-0.203759	8	-0.0161564	-4.16334e-16	-260702	-544455	-170486	-373969	-634671	-0.114211	-0.238519	-0.0746879	-0.163832	-0.278042	1	1	1	1	1
ALITALIA DEAD	1999	ITALY	DS Consumer Discr	3367.86	5.7689e+06	-0.236917	-0.220761	8	-0.0161564	-4.16334e-16	-180545	153425	53592	99833	-80712	-0.0450314	0.0382671	0.0133669	0.0249002	-0.0201311	1	2	3	2	1
HACHETTE FILIPACCHI DEAD	1999	FRANCE	DS Consumer Discr	3367.59	5.77227e+06	0.0121717	0.0283281	8	-0.0161564	-4.16334e-16	-51652	496157	57079	439078	387426	-0.021251	0.204132	0.0234838	0.180648	0.159397	1	4	4	3	3
GEA GROUP (XET)	1999	GERMANY	DS Industrials	3304.09	5.77557e+06	-0.271429	-0.255272	8	-0.0161564	-4.16334e-16	202127	1349307	342400	1006907	1209034	0.0320299	0.213817	0.0542582	0.159559	0.191589	4	4	4	3	3
FORTUM	1999	FINLAND	DS Utilities	3296.08	5.77887e+06	0.192876	0.209032	8	-0.0161564	-4.16334e-16	115245	257781	-71390	329171	444416	0.00991223	0.0221718	-0.00614026	0.028312	0.0382242	3	1	1	2	2
AEGIS GROUP DEAD	1999	UK	DS Consumer Discr	3285.24	5.78215e+06	-0.276938	-0.260782	8	-0.0161564	-4.16334e-16	-41961	391508	25342	366166	324205	-0.027057	0.252449	0.0163408	0.236108	0.209051	1	4	3	4	4
ITALGAS DEAD	1999	ITALY	DS Utilities	3226.87	5.78538e+06	0.118809	0.134966	8	-0.0161564	-4.16334e-16	-180064	-14691	28574	-43265	-223329	-0.0467135	-0.00381125	0.00741288	-0.0112241	-0.0579377	1	1	2	1	1
TOMKINS DEAD	1999	UK	DS Industrials	3203.59	5.78858e+06	-0.160882	-0.144725	8	-0.0161564	-4.16334e-16	137741	429626	160426	269200	406941	0.0282714	0.0881809	0.0329275	0.0552534	0.0835248	3	2	4	2	2
SIGNATURE AVIATION DEAD	1999	UK	DS Industrials	3183.17	5.79176e+06	-0.338053	-0.321896	8	-0.0161564	-4.16334e-16	45236	466208	-18976	485184	530420	0.0207159	0.213501	-0.0086901	0.222191	0.242907	3	4	1	4	4
ADIDAS (XET)	1999	GERMANY	DS Consumer Discr	3174.5	5.79494e+06	-0.016229	-7.26368e-05	8	-0.0161564	-4.16334e-16	121150	54279	12783	41496	162646	0.037013	0.016583	0.00390538	0.0126776	0.0496906	4	1	2	1	2
NEXT	1999	UK	DS Consumer Discr	3173.35	5.79811e+06	0.733583	0.74974	8	-0.0161564	-4.16334e-16	19275	229940	10942	218998	238273	0.0160494	0.19146	0.00911089	0.182349	0.198399	3	4	3	3	4
SERCO GROUP	1999	UK	DS Industrials	3171.87	5.80128e+06	-0.193944	-0.177787	8	-0.0161564	-4.16334e-16	-13537	93295	36371	56924	43387	-0.0274367	0.18909	0.0737165	0.115373	0.0879364	1	3	4	3	2
EXEL DEAD	1999	UK	DS Industrials	3116.87	5.8044e+06	-0.315653	-0.299496	8	-0.0161564	-4.16334e-16	84767	416817	30678	386139	470906	0.0570306	0.280431	0.0206399	0.259791	0.316822	4	4	3	4	4
ALTANA (XET)	1999	GERMANY	DS Basic Materials	3081	5.80748e+06	0.809347	0.825503	8	-0.0161564	-4.16334e-16	71436	77134	43319	33815	105251	0.0459162	0.0495786	0.0278437	0.0217349	0.0676511	4	2	4	1	2
ESSILORLUXOTTICA	1999	FRANCE	DS Health Care	3050.04	5.81053e+06	0.138381	0.154537	8	-0.0161564	-4.16334e-16	89548	155041	5373	149668	239216	0.0518544	0.0897793	0.00311133	0.0866679	0.138522	4	2	2	3	3
KAMPS (XET) DEAD	1999	GERMANY	DS Consumer Staples	3041.55	5.81357e+06	-0.706746	-0.690589	8	-0.0161564	-4.16334e-16	890	17793	11839	5954	6844	0.00154058	0.0307995	0.0204932	0.0103063	0.0118469	2	1	3	1	1
TI GROUP DEAD	1999	UK	DS Industrials	3041.15	5.81661e+06	0.106611	0.122767	8	-0.0161564	-4.16334e-16	92456	1383200	81500	1301700	1394156	0.0240927	0.360442	0.0212377	0.339204	0.363297	3	4	4	4	4
AGFA	1999	BELGIUM	DS Industrials	3001.6	5.81962e+06	-0.0830169	-0.0668606	8	-0.0161564	-4.16334e-16	-307000	438000	-148000	586000	279000	-0.0709827	0.101272	-0.0342197	0.135491	0.0645087	1	3	1	3	2
JOHNSON MATTHEY	1999	UK	DS Basic Materials	2966.76	5.82258e+06	0.19527	0.200701	9	-0.00543101	1.97065e-15	115736	146988	23178	123810	239546	0.0636228	0.0808028	0.0127415	0.0680613	0.131684	4	2	3	2	3
RYANAIR HOLDINGS	1999	IRELAND	DS Consumer Discr	2962.66	5.82555e+06	0.339	0.344431	9	-0.00543101	1.97065e-15	-28924	81556	-13678	95234	66310	-0.0948048	0.267318	-0.0448327	0.312151	0.217346	1	4	1	4	4
ACCIONA	1999	SPAIN	DS Industrials	2954.92	5.8285e+06	-0.110369	-0.104938	9	-0.00543101	1.97065e-15	47359	161732	45227	116505	163864	0.0177548	0.0606331	0.0169555	0.0436776	0.0614324	3	2	3	2	2
PERNOD	1999	FRANCE	DS Consumer Staples	2889.83	5.83139e+06	0.577013	0.582444	9	-0.00543101	1.97065e-15	103689	157174	14740	142434	246123	0.0246789	0.0374088	0.00350825	0.0339005	0.0585794	3	2	2	2	2
CONTINENTAL (XET)	1999	GERMANY	DS Consumer Discr	2854.11	5.83424e+06	-0.155807	-0.150376	9	-0.00543101	1.97065e-15	-691968	402938	-503619	906557	214589	-0.0991063	0.0577103	-0.0721302	0.129841	0.0307342	1	2	1	3	2
PACE DEAD	1999	UK	DS Telecom	2827.72	5.83707e+06	-0.342988	-0.337557	9	-0.00543101	1.97065e-15	7588	1801	5871	-4070	3518	0.0624349	0.0148188	0.0483073	-0.0334884	0.0289465	4	1	4	1	1
ARJO WIGGINS APL. DEAD	1999	UK	DS Basic Materials	2806.76	5.83988e+06	0.250743	0.256174	9	-0.00543101	1.97065e-15	105466	-15049	81042	-96091	9375	0.0249723	-0.00356331	0.0191892	-0.0227525	0.00221982	3	1	3	1	1
XANSA DEAD	1999	UK	DS Technology	2801.53	5.84268e+06	-0.243395	-0.237964	9	-0.00543101	1.97065e-15	-1275	6743	2195	4548	3273	-0.0119074	0.0629737	0.0204994	0.0424743	0.0305669	2	2	3	2	2
ATOS	1999	FRANCE	DS Technology	2781.35	5.84546e+06	-0.2758	-0.270369	9	-0.00543101	1.97065e-15	6325	-8788	-69656	60868	67193	0.00673861	-0.00936267	-0.074211	0.0648483	0.0715869	2	1	1	2	2
FOMENTO CONSTR.Y CNTR.	1999	SPAIN	DS Industrials	2774.35	5.84824e+06	0.0548749	0.0603059	9	-0.00543101	1.97065e-15	80739	616837	162188	454649	535388	0.0175769	0.134286	0.0353084	0.0989772	0.116554	3	3	4	3	3
AUTOGRILL	1999	ITALY	DS Consumer Discr	2734.8	5.85097e+06	0.200716	0.206147	9	-0.00543101	1.97065e-15	-99379	1165392	-32343	1197735	1098356	-0.0628633	0.737182	-0.0204589	0.757641	0.694778	1	4	1	4	4
CORPORATE EXPRESS DEAD	1999	NETHERLAND	DS Industrials	2694.21	5.85367e+06	-0.251479	-0.246048	9	-0.00543101	1.97065e-15	192573	2117808	-86681	2204489	2397062	0.0499557	0.549384	-0.022486	0.57187	0.621825	4	4	1	4	4
SULZER 'R'	1999	SWITZ	DS Industrials	2641.47	5.85631e+06	-0.068471	-0.06304	9	-0.00543101	1.97065e-15	26855	-177299	91096	-268395	-241540	0.00637566	-0.0420927	0.0216272	-0.0637198	-0.0573442	2	1	4	1	1
SMURFIT (JEF.) GP. DEAD	1999	IRELAND	DS Basic Materials	2637.06	5.85894e+06	-0.0644089	-0.0589779	9	-0.00543101	1.97065e-15	56186	170050	4967	165083	221269	0.0103839	0.0314275	0.000917969	0.0305096	0.0408935	3	1	2	2	2
AWG DEAD	1999	UK	DS Utilities	2628.11	5.86157e+06	-0.00576099	-0.000329986	9	-0.00543101	1.97065e-15	35514	849629	-89590	939219	974733	0.00667144	0.159606	-0.0168298	0.176436	0.183107	2	3	1	3	3
ABERTIS INFRAESTRUCTURAS DEAD	1999	SPAIN	DS Industrials	2583.5	5.86416e+06	0.218483	0.223914	9	-0.00543101	1.97065e-15	-2855	530047	117906	412141	409286	-0.000988834	0.183583	0.040837	0.142746	0.141757	2	3	4	3	3
CELESIO (XET) DEAD	1999	GERMANY	DS Consumer Staples	2579.2	5.86673e+06	0.299473	0.304904	9	-0.00543101	1.97065e-15	-108874	27816	4572	23244	-85630	-0.0257294	0.00657356	0.00108047	0.00549309	-0.0202363	1	1	2	1	1
BPB DEAD	1999	UK	DS Industrials	2575.41	5.86931e+06	-0.305828	-0.300397	9	-0.00543101	1.97065e-15	24852	423924	9455	414469	439321	0.0112995	0.192746	0.00429891	0.188447	0.199746	3	4	2	4	4
VESUVIUS	1999	UK	DS Industrials	2569.68	5.87188e+06	-0.163551	-0.15812	9	-0.00543101	1.97065e-15	-320868	933947	123334	810613	489745	-0.125305	0.364724	0.0481642	0.316559	0.191254	1	4	4	4	3
PETROLEOS (CEPSA) DEAD	1999	SPAIN	DS Energy	2566.04	5.87445e+06	0.432422	0.437853	9	-0.00543101	1.97065e-15	327342	-1520	5283	-6803	320539	0.0816761	-0.00037926	0.00131818	-0.00169744	0.0799787	4	1	2	1	2
REACH	1999	UK	DS Consumer Discr	2561.04	5.87701e+06	-0.116348	-0.110917	9	-0.00543101	1.97065e-15	-139129	2875612	62683	2812929	2673800	-0.0590033	1.21952	0.0265833	1.19294	1.13393	1	4	4	4	4
ACERINOX 'R'	1999	SPAIN	DS Basic Materials	2544.46	5.87955e+06	-0.203573	-0.198142	9	-0.00543101	1.97065e-15	40570	93359	23920	69439	110009	0.0269091	0.0619227	0.0158655	0.0460572	0.0729663	3	2	3	2	2
CENTROS COML.CARREFOUR DEAD	1999	SPAIN	DS Consumer Discr	2539.68	5.88209e+06	0.24347	0.248901	9	-0.00543101	1.97065e-15	23572	30321	-5715	36036	59608	0.0112226	0.0144358	-0.00272091	0.0171567	0.0283793	3	1	1	1	1
SAIRGROUP R DEAD	1999	SWITZERLAN	DS Consumer Discr	2522.83	5.88461e+06	-0.563227	-0.557796	9	-0.00543101	1.97065e-15	-15717	2194857	128715	2066142	2050425	-0.00161948	0.226158	0.0132628	0.212895	0.211276	2	4	3	4	4
MODERN TIMES GROUP MTG B	1999	SWEDEN	DS Consumer Discr	2509.08	5.88712e+06	-0.39946	-0.394029	9	-0.00543101	1.97065e-15	5561	62190	781	61409	66970	0.012801	0.143157	0.00179781	0.141359	0.15416	3	3	2	3	3
BIC	1999	FRANCE	DS Consumer Staples	2502.7	5.88963e+06	-0.0309325	-0.0255015	9	-0.00543101	1.97065e-15	87843	94054	18292	75762	163605	0.0568925	0.0609151	0.011847	0.0490681	0.105961	4	2	3	2	3
LASMO DEAD	1999	UK	DS Energy	2497.63	5.89212e+06	0.557857	0.563288	9	-0.00543101	1.97065e-15	-209589	1200775	100122	1100653	891064	-0.0472689	0.270812	0.0225806	0.248232	0.200963	1	4	4	4	4
DEMANT	1999	DENMARK	DS Health Care	2494.09	5.89462e+06	0.0905085	0.0959395	9	-0.00543101	1.97065e-15	13162	5008	1528	3480	16642	0.093331	0.0355114	0.010835	0.0246765	0.118007	4	2	3	2	3
FKI DEAD	1999	UK	DS Industrials	2462.81	5.89708e+06	-0.091065	-0.085634	9	-0.00543101	1.97065e-15	35545	155098	-988	156086	191631	0.0206545	0.0901246	-0.000574109	0.0906987	0.111353	3	2	2	3	3
STORA ENSO A	1999	FINLAND	DS Basic Materials	2455.17	5.89954e+06	0.115037	0.120468	9	-0.00543101	1.97065e-15	174663	223394	124112	99282	273945	0.0111132	0.0142138	0.00789683	0.00631698	0.0174302	3	1	3	1	1
MEDION (XET)	1999	GERMANY	DS Industrials	2448	5.90198e+06	-0.0189912	-0.0135601	9	-0.00543101	1.97065e-15	22724	2825	31738	-28913	-6189	0.133626	0.0166121	0.186632	-0.17002	-0.0363938	4	1	4	1	1
GALERIES LAFAYETTE DEAD	1999	FRANCE	DS Consumer Discr	2447.27	5.90443e+06	0.0128409	0.0182719	9	-0.00543101	1.97065e-15	71596	7472	-32859	40331	111927	0.0240064	0.00250539	-0.0110177	0.0135231	0.0375295	3	1	1	1	2
OMV	1999	AUSTRIA	DS Energy	2443.77	5.90687e+06	0.0775806	0.0830116	9	-0.00543101	1.97065e-15	36500	401808	7506	394302	430802	0.00740165	0.0814806	0.0015221	0.0799585	0.0873601	2	2	2	2	2
FRESENIUS PREF. (XET)	1999	GERMANY	DS Health Care	2430	5.9093e+06	-0.122611	-0.11718	9	-0.00543101	1.97065e-15	-277598	287065	-285223	572288	294690	-0.0530574	0.0548668	-0.0545148	0.109382	0.0563242	1	2	1	3	2
PORSCHE AML.HLDG. (XET) PREF.	1999	GERMANY	DS Consumer Discr	2423.75	5.91173e+06	0.370317	0.375748	9	-0.00543101	1.97065e-15	93443	55032	212127	-157095	-63652	0.0519374	0.0305878	0.117904	-0.0873164	-0.035379	4	1	4	1	1
BRISA	1999	PORTUGAL	DS Industrials	2409	5.91414e+06	0.339016	0.344447	9	-0.00543101	1.97065e-15	-38757	-60036	-238593	178557	139800	-0.0154228	-0.0238905	-0.0949447	0.0710542	0.0556314	2	1	1	2	2
EUROTUNNEL SA UNITS DEAD	1999	UK	DS Industrials	2401.53	5.91654e+06	0.0917166	0.0971476	9	-0.00543101	1.97065e-15	18882	1637115	38026	1599089	1617971	0.00132845	0.11518	0.00267534	0.112505	0.113833	2	3	2	3	3
KELDA GROUP DEAD	1999	UK	DS Utilities	2355.95	5.91889e+06	0.00688861	0.0123196	9	-0.00543101	1.97065e-15	234936	754909	-110207	865116	1100052	0.0537518	0.172718	-0.0252146	0.197933	0.251685	4	3	1	4	4
KERRY GROUP 'A'	1999	IRELAND	DS Consumer Staples	2354.29	5.92125e+06	-0.10095	-0.0955194	9	-0.00543101	1.97065e-15	12871	44450	20734	23716	36587	0.00921877	0.031837	0.0148506	0.0169864	0.0262052	3	1	3	1	1
VIOHALCO CB DEAD	1999	GREECE	DS Industrials	2348.67	5.9236e+06	-0.0451479	-0.0397169	9	-0.00543101	1.97065e-15	85956	134530	6745	127785	213741	0.0796967	0.124733	0.00625383	0.11848	0.198176	4	3	2	3	3
MELIA HOTELS INTL.	1999	SPAIN	DS Consumer Discr	2343.44	5.92594e+06	-0.224681	-0.21925	9	-0.00543101	1.97065e-15	-11518	1591536	141850	1449686	1438168	-0.00956815	1.32211	0.117837	1.20427	1.1947	2	4	4	4	4
ERIDANIA BEGHIN SAY DEAD	1999	FRANCE	DS Consumer Staples	2323.55	5.92826e+06	0.112202	0.117633	9	-0.00543101	1.97065e-15	65862	240431	-76718	317149	383011	0.00795222	0.0290298	-0.00926298	0.0382928	0.046245	3	1	1	2	2
CLUB MEDITERRANEE DEAD	1999	FRANCE	DS Consumer Discr	2315.06	5.93058e+06	-0.421271	-0.41584	9	-0.00543101	1.97065e-15	-43601	211753	-44363	256116	212515	-0.0301689	0.146518	-0.0306961	0.177214	0.147046	1	3	1	3	3
INDEPENDENT NEWS & MEDIA DEAD	1999	IRELAND	DS Basic Materials	2291.74	5.93287e+06	-0.412716	-0.407285	9	-0.00543101	1.97065e-15	22695	235039	-21623	256662	279357	0.0117162	0.121338	-0.0111628	0.1325	0.144217	3	3	1	3	3
THOMSON TRAVEL GP. DEAD	1999	UK	DS Consumer Discr	2287.97	5.93516e+06	0.243937	0.249368	9	-0.00543101	1.97065e-15	-39687	420402	-14446	434848	395161	-0.0197241	0.208936	-0.00717955	0.216116	0.196392	2	4	1	4	3
BUNZL	1999	UK	DS Industrials	2282.88	5.93744e+06	0.364113	0.369544	9	-0.00543101	1.97065e-15	33379	139468	17906	121562	154941	0.0275758	0.11522	0.0147929	0.100427	0.128003	3	3	3	3	3
SYDKRAFT A DEAD	1999	SWEDEN	DS UTILITIES (DEAD)	2253.23	5.9397e+06	0.24763	0.253061	9	-0.00543101	1.97065e-15	32335	492172	81139	411033	443368	0.00581701	0.0885409	0.0145968	0.0739441	0.0797611	2	2	3	2	2
AGUAS DE BARCELONA DEAD	1999	SPAIN	DS Utilities	2242.53	5.94194e+06	0.033129	0.03856	9	-0.00543101	1.97065e-15	36903	159370	20567	138803	175706	0.0134409	0.0580461	0.00749096	0.0505551	0.063996	3	2	2	2	2
ATARI	1999	FRANCE	DS Consumer Discr	2235.97	5.94417e+06	-0.297559	-0.292128	9	-0.00543101	1.97065e-15	18692	52306	3933	48373	67065	0.0552876	0.154712	0.0116331	0.143079	0.198366	4	3	3	3	3
HAGEMEYER DEAD	1999	NETHERLAND	DS Industrials	2229.38	5.9464e+06	0.169902	0.175333	9	-0.00543101	1.97065e-15	93812	-159911	8810	-168721	-74909	0.035434	-0.0604004	0.00332765	-0.0637281	-0.0282941	4	1	2	1	1
RACAL ELECTRONIC DEAD	1999	UK	DS Industrials	2213.72	5.94862e+06	-0.0455775	-0.0401465	9	-0.00543101	1.97065e-15	16122	98136	-71088	169224	185346	0.00919716	0.0559839	-0.0405537	0.0965376	0.105735	3	2	1	3	3
PUBLIGROUPE 'R' DEAD	1999	SWITZERLAN	DS Consumer Discr	2208.86	5.95083e+06	-0.495695	-0.490264	9	-0.00543101	1.97065e-15	25008	668	3125	-2457	22551	0.0401912	0.00107356	0.00502229	-0.00394872	0.0362424	4	1	2	1	2
EDISON DEAD	1999	ITALY	DS Utilities	2204.81	5.95303e+06	1.16383	1.16926	9	-0.00543101	1.97065e-15	170521	146956	32356	114600	285121	0.0528026	0.0455056	0.0100192	0.0354864	0.088289	4	2	3	2	2
CIMENTOS DE PORTL.SGPS DEAD	1999	PORTUGAL	DS Industrials	2197.44	5.95523e+06	0.693662	0.699093	9	-0.00543101	1.97065e-15	32148	427333	33458	393875	426023	0.0167742	0.222974	0.0174578	0.205517	0.222291	3	4	3	4	4
SSL INTERNATIONAL DEAD	1999	UK	DS Consumer Staples	2180.72	5.95741e+06	-0.344476	-0.339045	9	-0.00543101	1.97065e-15	46494	185593	27104	158489	204983	0.146864	0.586247	0.0856156	0.500632	0.647496	4	4	4	4	4
ASSIDOMAN DEAD	1999	SWEDEN	DS Basic Materials	2153.19	5.95956e+06	0.320405	0.325836	9	-0.00543101	1.97065e-15	50691	-195363	-20848	-174515	-123824	0.0142915	-0.0550793	-0.00587774	-0.0492016	-0.0349101	3	1	1	1	1
FILTRONIC	1999	UK	DS Telecom	2152.44	5.96171e+06	-0.841489	-0.836058	9	-0.00543101	1.97065e-15	36158	155684	0	155684	191842	0.164331	0.707552	0	0.707552	0.871882	4	4	2	4	4
SAIPEM	1999	ITALY	DS Energy	2151.42	5.96387e+06	0.434253	0.439684	9	-0.00543101	1.97065e-15	66951	349894	-4578	354472	421423	0.0310608	0.162327	-0.00212389	0.164451	0.195512	3	3	2	3	3
LONDON BRIDGE SOFTWARE DEAD	1999	UK	DS Technology	2133.69	5.966e+06	-0.77939	-0.773959	9	-0.00543101	1.97065e-15	11479	78720	10175	68545	80024	0.119863	0.821986	0.106246	0.71574	0.835603	4	4	4	4	4
COCA COLA BEVERAGES DEAD	1999	UK	DS Consumer Staples	2129.25	5.96813e+06	-0.170061	-0.16463	9	-0.00543101	1.97065e-15	-48546	180875	-16865	197740	149194	-0.0159492	0.0594243	-0.0055408	0.0649651	0.0490159	2	2	1	2	2
IMERYS	1999	FRANCE	DS Basic Materials	2092.69	5.97022e+06	-0.0370201	-0.0315891	9	-0.00543101	1.97065e-15	80113	939938	55355	884583	964696	0.0289269	0.339389	0.0199874	0.319402	0.348329	3	4	3	4	4
GCAP MEDIA DEAD	1999	UK	DS Consumer Discr	2050.35	5.97227e+06	-0.478599	-0.473168	9	-0.00543101	1.97065e-15	1223	-23336	1	-23337	-22114	0.00894706	-0.170718	7.31566e-06	-0.170726	-0.161779	3	1	2	1	1
CLARINS DEAD	1999	FRANCE	DS Consumer Staples	2047.3	5.97432e+06	-0.0814334	-0.0760023	9	-0.00543101	1.97065e-15	17466	25580	2312	23268	40734	0.0220179	0.0322465	0.00291454	0.029332	0.0513499	3	1	2	2	2
HOCHTIEF (XET)	1999	GERMANY	DS Industrials	2033.5	5.97635e+06	-0.107005	-0.101574	9	-0.00543101	1.97065e-15	229910	286737	302562	-15825	214085	0.0391747	0.0488576	0.051554	-0.00269645	0.0364783	4	2	4	1	2
DANISCO DEAD	1999	DENMARK	DS Consumer Staples	1991.47	5.97834e+06	0.147341	0.152772	9	-0.00543101	1.97065e-15	84080	348227	50545	297682	381762	0.0264849	0.10969	0.0159215	0.0937689	0.120254	3	3	3	3	3
LAMBRAKIS PRESS DEAD	1999	GREECE	DS Consumer Discr	1991.05	5.98034e+06	-0.469758	-0.464327	9	-0.00543101	1.97065e-15	3354	12596	1069	11527	14881	0.0105824	0.0397423	0.00337286	0.0363694	0.0469518	3	2	2	2	2
MILLENNIUM & CPTH.HTLS. DEAD	1999	UK	DS Consumer Discr	1975.83	5.98231e+06	-0.0827746	-0.0773436	9	-0.00543101	1.97065e-15	-56118	2218023	45768	2172255	2116137	-0.0209603	0.828442	0.0170946	0.811347	0.790387	2	4	3	4	4
TECHNIP DEAD	1999	FRANCE	DS Energy	1943.08	5.98425e+06	0.412298	0.417729	9	-0.00543101	1.97065e-15	-245213	162921	32960	129961	-115252	-0.0456873	0.0303549	0.006141	0.0242139	-0.0214734	1	1	2	2	1
NELES	1999	FINLAND	DS Industrials	1925.66	5.98618e+06	-0.180486	-0.175055	9	-0.00543101	1.97065e-15	144282	60298	33325	26973	171255	0.0484061	0.0202298	0.0111804	0.00904935	0.0574555	4	1	3	1	2
KEWILL DEAD	1999	UK	DS Technology	1907.63	5.98809e+06	-0.908102	-0.902671	9	-0.00543101	1.97065e-15	-7494	37272	-3950	41222	33728	-0.0855074	0.425278	-0.04507	0.470348	0.384841	1	4	1	4	4
PREMIER FARNELL DEAD	1999	UK	DS Industrials	1904.58	5.98999e+06	-0.144313	-0.138882	9	-0.00543101	1.97065e-15	-25855	41599	6897	34702	8847	-0.0386906	0.0622506	0.010321	0.0519296	0.013239	1	2	3	2	1
ATLANTIC TELECOM DEAD	1999	UK	DS Telecom	1864.07	5.99186e+06	-0.955587	-0.950156	9	-0.00543101	1.97065e-15	-4948	52677	0	52677	47729	-0.0487317	0.518804	0	0.518804	0.470072	1	4	2	4	4
AEROPORTI DI ROMA DEAD	1999	ITALY	DS Consumer Discr	1855.79	5.99371e+06	0.197657	0.203088	9	-0.00543101	1.97065e-15	69000	25532	-10446	35978	104978	0.104837	0.0387929	-0.0158715	0.0546643	0.159502	4	2	1	2	3
BRITISH ENERGY DEAD	1999	UK	DS Utilities	1849.93	5.99556e+06	0.609632	0.615063	9	-0.00543101	1.97065e-15	291449	619167	793812	-174645	116804	0.0299628	0.0636543	0.081609	-0.0179546	0.0120082	3	2	4	1	1
STAGECOACH GROUP	1999	UK	DS Consumer Discr	1835.88	5.9974e+06	-0.125507	-0.120076	9	-0.00543101	1.97065e-15	-96327	783850	-36499	820349	724022	-0.0277145	0.225524	-0.0105012	0.236025	0.20831	1	4	1	4	4
PGS	1999	NORWAY	DS Energy	1832.75	5.99923e+06	-0.330655	-0.325224	9	-0.00543101	1.97065e-15	329857	786189	33972	752217	1082074	0.0934777	0.222797	0.00962728	0.21317	0.306647	4	4	3	4	4
JERONIMO MARTINS	1999	PORTUGAL	DS Consumer Staples	1823.84	6.00105e+06	-0.581982	-0.576551	9	-0.00543101	1.97065e-15	19228	282695	-59749	342444	361672	0.00798448	0.11739	-0.0248109	0.142201	0.150185	3	3	1	3	3
LONMIN DEAD	1999	UK	DS Basic Materials	1802.61	6.00286e+06	0.49896	0.504391	9	-0.00543101	1.97065e-15	-2540	215867	12840	203027	200487	-0.00173869	0.147766	0.00878927	0.138977	0.137238	2	3	3	3	3
TATE & LYLE	1999	UK	DS Consumer Staples	1798.73	6.00466e+06	-0.0246942	-0.0192632	9	-0.00543101	1.97065e-15	215732	559019	89844	469175	684907	0.0466441	0.120867	0.0194254	0.101442	0.148086	4	3	3	3	3
HOLMEN B	1999	SWEDEN	DS Basic Materials	1795.02	6.00645e+06	0.0860749	0.0915059	9	-0.00543101	1.97065e-15	155557	-446452	-30219	-416233	-260676	0.0471124	-0.135214	-0.0091522	-0.126061	-0.078949	4	1	1	1	1
RANK GROUP	1999	UK	DS Consumer Discr	1786.54	6.00824e+06	0.282092	0.287523	9	-0.00543101	1.97065e-15	-99178	545646	112930	432716	333538	-0.0213547	0.117487	0.0243157	0.0931711	0.0718164	1	3	4	3	2
ATLAS COPCO B	1999	SWEDEN	DS Industrials	1781.9	6.01002e+06	-0.0479807	-0.0425497	9	-0.00543101	1.97065e-15	128519	1926898	-12680	1939578	2068097	0.0259945	0.389739	-0.00256468	0.392303	0.418298	3	4	2	4	4
FUTURE	1999	UK	DS Consumer Discr	1780.89	6.0118e+06	-0.901902	-0.896471	9	-0.00543101	1.97065e-15	-68248	36522	6898	29624	-38624	-0.122167	0.0653759	0.0123477	0.0530282	-0.0691386	1	2	3	2	1
EMS	1999	SWITZERLAN	DS Basic Materials	1779.24	6.01358e+06	0.0131246	0.0185556	9	-0.00543101	1.97065e-15	20728	68530	5753	62777	83505	0.0163595	0.0540871	0.00454053	0.0495465	0.065906	3	2	2	2	2
LAPORTE DEAD	1999	UK	DS Basic Materials	1764.15	6.01534e+06	0.234716	0.240147	9	-0.00543101	1.97065e-15	5188	122449	38241	84208	89396	0.00226805	0.0535314	0.0167179	0.0368135	0.0390815	2	2	3	2	2
VINCI	1999	FRANCE	DS Industrials	1756.69	6.0171e+06	0.620685	0.626116	9	-0.00543101	1.97065e-15	-24300	887500	140700	746800	722500	-0.00336798	0.123008	0.019501	0.103507	0.100139	2	3	3	3	3
REXAM DEAD	1999	UK	DS Industrials	1756.25	6.01886e+06	0.100044	0.105475	9	-0.00543101	1.97065e-15	160318	739731	37405	702326	862644	0.0571539	0.263716	0.013335	0.250381	0.307535	4	4	3	4	4
PARMALAT DEAD	1999	ITALY	DS Consumer Staples	1735.43	6.02059e+06	0.395057	0.400488	9	-0.00543101	1.97065e-15	-56243	1132671	225557	907114	850871	-0.00671155	0.135163	0.026916	0.108247	0.101536	2	3	4	3	3
TITAN CEMENT CR DEAD	1999	GREECE	DS Industrials	1709.48	6.0223e+06	-0.0461607	-0.0407297	9	-0.00543101	1.97065e-15	32196	52578	13341	39237	71433	0.0629583	0.102815	0.0260879	0.0767268	0.139685	4	3	4	2	3
CONTINENTE DEAD	1999	SPAIN	DS Consumer Staples	1664.64	6.02397e+06	0.0968495	0.10228	9	-0.00543101	1.97065e-15	49631	51405	-12850	64255	113886	0.0266473	0.0275998	-0.00689928	0.0344991	0.0611464	3	1	1	2	2
INDE.ENERGY HDG. DEAD	1999	UK	DS Utilities	1660.92	6.02563e+06	-0.821107	-0.815676	9	-0.00543101	1.97065e-15	52979	45081	1493	43588	96567	0.380038	0.323383	0.0107098	0.312673	0.692711	4	4	3	4	4
VERBUND	1999	AUSTRIA	DS Utilities	1645.97	6.02727e+06	0.209414	0.214845	9	-0.00543101	1.97065e-15	-190641	-342382	-491844	149462	-41179	-0.0293629	-0.0527344	-0.0757549	0.0230205	-0.00634248	1	1	1	1	1
ITALCEMENTI FABBRICHE RIUNITE	1999	ITALY	DS Industrials	1626.41	6.0289e+06	0.0265354	0.0319664	9	-0.00543101	1.97065e-15	-50419	695133	-11507	706640	656221	-0.00850724	0.11729	-0.00194159	0.119232	0.110725	2	3	2	3	3
WIENERBERGER	1999	AUSTRIA	DS Industrials	1609.97	6.03051e+06	-0.0171402	-0.0117092	9	-0.00543101	1.97065e-15	91808	265151	-71059	336210	428018	0.0420914	0.121564	-0.0325786	0.154143	0.196234	4	3	1	3	3
D IETEREN GROUP	1999	BELGIUM	DS Consumer Discr	1588.22	6.0321e+06	-0.294501	-0.28907	9	-0.00543101	1.97065e-15	-5057	288981	12441	276540	271483	-0.00165812	0.0947531	0.00407924	0.0906739	0.0890157	2	3	2	3	2
OUTOKUMPU 'A'	1999	FINLAND	DS Basic Materials	1581.53	6.03368e+06	-0.171494	-0.166063	9	-0.00543101	1.97065e-15	207074	-207264	9638	-216902	-9828	0.0688756	-0.0689388	0.00320573	-0.0721445	-0.00326893	4	1	2	1	1
IMI	1999	UK	DS Industrials	1572.5	6.03525e+06	0.003739	0.00917001	9	-0.00543101	1.97065e-15	109467	563000	48814	514186	623653	0.0662236	0.340595	0.0295307	0.311064	0.377288	4	4	4	4	4
BEWAG 'A' (XET) DEAD	1999	GERMANY	DS Utilities	1536.79	6.03679e+06	0.396403	0.401834	9	-0.00543101	1.97065e-15	44220	-109417	128686	-238103	-193883	0.00875505	-0.0216633	0.0254783	-0.0471416	-0.0383866	3	1	4	1	1
BARCO NEW	1999	BELGIUM	DS Technology	1534.38	6.03832e+06	-0.230623	-0.225192	9	-0.00543101	1.97065e-15	-26366	-4916	5220	-10136	-36502	-0.0324336	-0.00604731	0.00642127	-0.0124686	-0.0449021	1	1	2	1	1
SUPER DE BOER DEAD	1999	NETHERLAND	DS Consumer Staples	1532.13	6.03985e+06	-0.46644	-0.461009	9	-0.00543101	1.97065e-15	-42572	38641	-47857	86498	43926	-0.0328631	0.0298286	-0.0369428	0.0667714	0.0339083	1	1	1	2	2
SYDKRAFT C DEAD	1999	SWEDEN	DS UTILITIES (DEAD)	1507.23	6.04136e+06	0.137505	0.142936	9	-0.00543101	1.97065e-15	32335	492172	81139	411033	443368	0.00581701	0.0885409	0.0145968	0.0739441	0.0797611	2	2	3	2	2
VENDEX KBB DEAD	1999	NETHERLAND	DS Consumer Discr	1504.39	6.04287e+06	-0.0315122	-0.0260812	9	-0.00543101	1.97065e-15	46285	504151	121613	382538	428823	0.0243492	0.265219	0.063977	0.201242	0.225591	3	4	4	4	4
SKF B	1999	SWEDEN	DS Basic Materials	1496.18	6.04436e+06	-0.109569	-0.104138	9	-0.00543101	1.97065e-15	-26572	10569	-54762	65331	38759	-0.00669664	0.00266359	-0.0138011	0.0164646	0.009768	2	1	1	1	1
ACERALIA DEAD	1999	SPAIN	DS Basic Materials	1490	6.04585e+06	0.28883	0.294261	9	-0.00543101	1.97065e-15	-128400	422559	74826	347733	219333	-0.0304001	0.100045	0.0177159	0.0823296	0.0519295	1	3	3	2	2
MERCK KGAA (XET)	1999	GERMANY	DS Health Care	1485	6.04734e+06	0.277265	0.282696	9	-0.00543101	1.97065e-15	535128	1231077	215435	1015642	1550770	0.0796804	0.183307	0.0320782	0.151229	0.230909	4	3	4	3	4
GRUPO DRAGADOS DEAD	1999	SPAIN	DS Industrials	1461.03	6.0488e+06	0.599793	0.605224	9	-0.00543101	1.97065e-15	51309	198839	58894	139945	191254	0.0153628	0.0595357	0.0176338	0.0419019	0.0572646	3	2	3	2	2
RIETER HOLDING 'R'	1999	SWITZ	DS Industrials	1433.16	6.05023e+06	-0.0993799	-0.0939488	9	-0.00543101	1.97065e-15	23086	614	-5248	5862	28948	0.0174924	0.000465231	-0.00397644	0.00444167	0.021934	3	1	1	1	1
COLAS	1999	FRANCE	DS Industrials	1388.67	6.05162e+06	0.471629	0.47706	9	-0.00543101	1.97065e-15	-73023	187512	37349	150163	77140	-0.0245697	0.0630914	0.0125667	0.0505247	0.025955	1	2	3	2	1
ATTICA HOLDINGS	1999	GREECE	DS Industrials	1388.09	6.05301e+06	-0.354632	-0.349201	9	-0.00543101	1.97065e-15	632	21483	-3298	24781	25413	0.00135698	0.0461267	-0.00708122	0.0532079	0.0545649	2	2	1	2	2
EVN	1999	AUSTRIA	DS Utilities	1368	6.05438e+06	-0.155883	-0.150452	9	-0.00543101	1.97065e-15	-17478	-290236	-49163	-241073	-258551	-0.0076038	-0.126267	-0.0213884	-0.104879	-0.112483	2	1	1	1	1
HIWAVE TECHNOLOGIES DEAD	1999	UK	DS Technology	1329.92	6.05571e+06	-0.70715	-0.701719	9	-0.00543101	1.97065e-15	-6106	-106	0	-106	-6212	-0.132572	-0.00230145	0	-0.00230145	-0.134873	1	1	2	1	1
GROUPE GTM DEAD	1999	FRANCE	DS Industrials	1325.86	6.05703e+06	1.04665	1.05208	9	-0.00543101	1.97065e-15	-131000	439000	103000	336000	205000	-0.0182477	0.0611506	0.0143474	0.0468032	0.0285555	2	2	3	2	1
PILKINGTON DEAD	1999	UK	DS Industrials	1324.62	6.05836e+06	0.710709	0.71614	9	-0.00543101	1.97065e-15	40557	529270	-48291	577561	618118	0.00954338	0.124541	-0.0113632	0.135905	0.145448	3	3	1	3	3
SWEDISH MATCH	1999	SWEDEN	DS Consumer Staples	1255.29	6.05961e+06	0.614493	0.619924	9	-0.00543101	1.97065e-15	-99586	240484	45759	194725	95139	-0.0653176	0.157731	0.0300129	0.127718	0.0624009	1	3	4	3	2
FIRST GROUP	1999	UK	DS Consumer Discr	1178.19	6.06079e+06	0.758642	0.764073	9	-0.00543101	1.97065e-15	8978	363473	20680	342793	351771	0.00770318	0.311862	0.0177436	0.294119	0.301822	3	4	3	4	4
PHOTO	1999	UK	DS Consumer Discr	1011.25	6.0618e+06	-0.280158	-0.274727	9	-0.00543101	1.97065e-15	4471	10342	-7421	17763	22234	0.0135094	0.0312491	-0.0224231	0.0536721	0.0671815	3	1	1	2	2
ALTEC HOLDINGS DEAD	1999	GREECE	DS Technology	964.36	6.06277e+06	-0.52972	-0.524289	9	-0.00543101	1.97065e-15	19745	36726	1207	35519	55264	0.073146	0.136053	0.00447137	0.131581	0.204727	4	3	2	3	4
ATHENS MEDICAL CENTRE	1999	GREECE	DS Health Care	917.1	6.06368e+06	-0.5147	-0.509269	9	-0.00543101	1.97065e-15	50372	40224	103	40121	90493	0.339008	0.270711	0.000693199	0.270018	0.609026	4	4	2	4	4
BAAN DEAD	1999	NETHERLAND	DS Technology	721.68	6.0644e+06	-0.137673	-0.132242	9	-0.00543101	1.97065e-15	-93163	2542	24984	-22442	-115605	-0.143242	0.00390843	0.0384139	-0.0345055	-0.177747	1	1	4	1	1
A2A	2000	ITALY	DS Utilities	4932.13	4.70868e+06	-0.319508	-0.320365	7	0.000857391	5.55112e-17	-176542	169334	11125	158209	-18333	-0.0891825	0.0855413	0.00561994	0.0799214	-0.00926116	1	2	2	2	1
ABB LTD N	2000	SWITZ	DS Industrials	24343.3	3.03459e+06	-0.502947	-0.365364	3	-0.137583	4.44089e-16	2625230	4245481	2143867	2101614	4726844	0.0859561	0.139007	0.0701952	0.0688117	0.154768	4	3	4	2	3
ABERTIS INFRAESTRUCTURAS DEAD	2000	SPAIN	DS Industrials	3032.64	4.97991e+06	0.0689086	0.178754	8	-0.109845	-6.66134e-16	38807	483098	59176	423922	462729	0.010656	0.132654	0.0162492	0.116405	0.127061	3	3	3	3	3
ACCIONA	2000	SPAIN	DS Industrials	2599.88	5.03546e+06	0.0713851	0.18123	8	-0.109845	-6.66134e-16	125967	115959	4628	111331	237298	0.0398129	0.0366498	0.00146272	0.0351871	0.0750001	4	2	2	2	2
ACCOR	2000	FRANCE	DS Consumer Discr	9345.07	4.09575e+06	-0.000688149	0.101429	4	-0.102117	-1.4988e-15	-197000	658000	40000	618000	421000	-0.0172663	0.0576712	0.00350585	0.0541654	0.0368991	2	2	2	2	2
ACEA	2000	ITALY	DS Utilities	2204.19	5.11411e+06	-0.336404	-0.249635	9	-0.0867689	3.77476e-15	30300	108188	27209	80979	111279	0.0126126	0.0450339	0.0113259	0.033708	0.0463206	3	2	3	2	2
ACERINOX 'R'	2000	SPAIN	DS Basic Materials	1999.35	5.1518e+06	0.325865	0.412634	9	-0.0867689	3.77476e-15	252577	48608	32220	16388	268965	0.143042	0.0275282	0.0182472	0.00928103	0.152323	4	1	3	1	3
ACS ACTIV.CONSTR.Y SERV.	2000	SPAIN	DS Industrials	2038.45	5.14377e+06	0.0423437	0.129113	9	-0.0867689	3.77476e-15	-193489	158355	120775	37580	-155909	-0.0625594	0.0511998	0.0390493	0.0121505	-0.0504089	1	2	4	1	1
ACTELION DEAD	2000	SWITZ	DS Health Care	720.58	5.2585e+06	0.357923	0.444692	9	-0.0867689	3.77476e-15	-2468	7280	-6248	13528	11060	-0.0216178	0.0637674	-0.0547278	0.118495	0.0968773	1	2	1	3	2
ADECCO GROUP	2000	SWITZ	DS Industrials	12867.2	3.84771e+06	0.0106629	0.11278	4	-0.102117	-1.4988e-15	396400	1183274	-160407	1343681	1740081	0.0675488	0.201637	-0.0273342	0.228971	0.29652	4	4	1	4	4
ADIDAS (XET)	2000	GERMANY	DS Consumer Discr	3081.53	4.96772e+06	0.201442	0.311288	8	-0.109845	-6.66134e-16	393260	-7164	12944	-20108	373152	0.107149	-0.00195193	0.00352677	-0.0054787	0.10167	4	1	2	1	3
AEGIS GROUP DEAD	2000	UK	DS Consumer Discr	2406.45	5.06577e+06	-0.174302	-0.0875329	9	-0.0867689	3.77476e-15	-40773	190694	63813	126881	86108	-0.0187431	0.087661	0.0293345	0.0583265	0.0395834	2	2	4	2	2
AGFA	2000	BELGIUM	DS Industrials	2669.8	5.02499e+06	-0.0821397	0.0277055	8	-0.109845	-6.66134e-16	214000	-84000	-42000	-42000	172000	0.0445694	-0.0174945	-0.00874727	-0.00874727	0.0358221	4	1	1	1	2
AGGREGATE INDUSTRIES DEAD	2000	UK	DS Industrials	1688.59	5.18784e+06	0.121175	0.207944	9	-0.0867689	3.77476e-15	7166	245708	39522	206186	213352	0.00294638	0.101026	0.0162499	0.0847757	0.0877221	2	3	3	2	2
AGGREKO DEAD	2000	UK	DS Industrials	2008.62	5.1498e+06	-0.285542	-0.198773	9	-0.0867689	3.77476e-15	20526	74011	7303	66708	87234	0.0402299	0.145058	0.0143135	0.130744	0.170974	4	3	3	3	3
AIR FRANCE	2000	FRANCE	DS Consumer Discr	4512.1	4.77449e+06	0.0116184	0.010761	7	0.000857391	5.55112e-17	-191019	516040	15702	500338	309319	-0.0177386	0.0479211	0.00145814	0.0464629	0.0287243	2	2	2	2	1
AIRBUS	2000	FRANCE	DS Industrials	16264.2	3.50731e+06	-0.162237	-0.0601201	4	-0.102117	-1.4988e-15	-2238000	625000	-35000	660000	-1578000	-0.0599478	0.0167414	-0.000937521	0.017679	-0.0422688	1	1	2	1	1
AIXTRON (XET)	2000	GERMANY	DS Technology	3371.18	4.92895e+06	-0.701356	-0.59151	8	-0.109845	-6.66134e-16	8494	5971	16066	-10095	-1601	0.0469476	0.0330026	0.0887992	-0.0557966	-0.00884897	4	2	4	1	1
AKZO NOBEL	2000	NETHERLAND	DS Basic Materials	13153.1	3.78256e+06	0.0606369	0.162754	4	-0.102117	-1.4988e-15	447000	165000	299000	-134000	313000	0.0378974	0.013989	0.0253497	-0.0113607	0.0265367	4	1	4	1	1
ALCATEL	2000	FRANCE	DS Telecom	46063.9	2.46048e+06	-0.641646	-0.504063	3	-0.137583	4.44089e-16	2477000	1015000	-616000	1631000	4108000	0.0653269	0.026769	-0.016246	0.043015	0.108342	4	1	1	2	3
ALITALIA DEAD	2000	ITALY	DS Consumer Discr	2570.42	5.04061e+06	-0.549211	-0.439366	8	-0.109845	-6.66134e-16	-114297	340792	17156	323636	209339	-0.0261976	0.0781117	0.00393226	0.0741794	0.0479818	1	2	2	2	2
ALLIANCE BOOTS DEAD	2000	UK	DS Consumer Staples	9010.2	4.15058e+06	0.207521	0.309638	4	-0.102117	-1.4988e-15	-24707	-33909	-5134	-28775	-53482	-0.00474618	-0.00651387	-0.000986234	-0.00552763	-0.0102738	2	1	2	1	1
ALLIANCE UNICHEM DEAD	2000	UK	DS Consumer Staples	2903.68	4.98882e+06	0.191867	0.301712	8	-0.109845	-6.66134e-16	29136	305291	-54	305345	334481	0.00796093	0.0834157	-1.47546e-05	0.0834304	0.0913913	3	2	2	2	2
ALLIED DOMECQ DEAD	2000	UK	DS Consumer Staples	7003.83	4.39713e+06	0.117117	0.195862	5	-0.0787446	-9.57567e-16	134180	-3254464	55329	-3309793	-3175613	0.0217993	-0.52873	0.00898892	-0.537719	-0.51592	3	1	3	1	1
ALSTOM	2000	FRANCE	DS Industrials	7000.07	4.40413e+06	-0.539428	-0.460684	5	-0.0787446	-9.57567e-16	-268700	1911000	1248300	662700	394000	-0.012326	0.0876626	0.0572628	0.0303998	0.0180738	2	2	4	2	1
ALTADIS DEAD	2000	SPAIN	DS Consumer Staples	4322.41	4.8142e+06	0.735204	0.734347	7	0.000857391	5.55112e-17	-221135	545321	-124031	669352	448217	-0.0294113	0.0725285	-0.0164963	0.0890247	0.0596135	1	2	1	3	2
ALTANA (XET)	2000	GERMANY	DS Basic Materials	5483.39	4.60947e+06	0.608456	0.68936	6	-0.0809033	-7.77156e-16	-46528	143719	-24077	167796	121268	-0.027529	0.0850334	-0.0142455	0.0992789	0.0717499	1	2	1	3	2
ALTRAN TECHNOLOGIES DEAD	2000	FRANCE	DS Technology	6573.36	4.43098e+06	-0.249913	-0.169009	6	-0.0809033	-7.77156e-16	45149	166854	19628	147226	192375	0.0572741	0.211664	0.0248993	0.186765	0.244039	4	4	4	4	4
AMADEUS GLOBAL TRAVEL DEAD	2000	SPAIN	DS Consumer Discr	4277.5	4.82704e+06	0.00966942	0.00881203	7	0.000857391	5.55112e-17	-90719	200655	48720	151935	61216	-0.0917721	0.202984	0.0492856	0.153699	0.0619266	1	4	4	3	2
AMEC FOSTER WHEELER DEAD	2000	UK	DS Energy	1694.34	5.18615e+06	0.0450317	0.131801	9	-0.0867689	3.77476e-15	71380	493327	41110	452217	523597	0.0278816	0.192698	0.0160579	0.17664	0.204522	3	4	3	3	4
AMERSHAM DEAD	2000	UK	DS Health Care	5667.01	4.56507e+06	0.221333	0.302237	6	-0.0809033	-7.77156e-16	-62222	92444	-25186	117630	55408	-0.0278892	0.0414354	-0.0112889	0.0527243	0.024835	1	2	1	2	1
AMEY DEAD	2000	UK	DS Industrials	1763.98	5.17406e+06	-0.471314	-0.384545	9	-0.0867689	3.77476e-15	41397	-3449	-5096	1647	43044	0.0511253	-0.00425952	-0.00629356	0.00203405	0.0531594	4	1	1	1	2
ANGLO AMERICAN	2000	UK	DS Basic Materials	29211	2.82624e+06	0.00488031	0.142464	3	-0.137583	4.44089e-16	-5701	4296455	129339	4167116	4161415	-0.000197697	0.148991	0.00448517	0.144506	0.144308	2	3	2	3	3
ANHEUSER	2000	BELGIUM	DS Consumer Staples	12401	3.88557e+06	0.139709	0.241826	4	-0.102117	-1.4988e-15	10000	3349100	164800	3184300	3194300	0.00115098	0.385475	0.0189681	0.366506	0.367657	2	4	3	4	4
ARC INTERNATIONAL DEAD	2000	UK	DS Technology	484.57	5.26163e+06	-0.743441	-0.656672	9	-0.0867689	3.77476e-15	-440	22062	0	22062	21622	-0.00296048	0.148441	0	0.148441	0.145481	2	3	2	3	3
ARCANDOR (XET) DEAD	2000	GERMANY	DS Consumer Discr	4031.96	4.86022e+06	-0.00759155	0.102254	8	-0.109845	-6.66134e-16	-66496	52287	174340	-122053	-188549	-0.00825767	0.00649315	0.02165	-0.0151569	-0.0234146	2	1	4	1	1
ARCELOR (PAR) DEAD	2000	FRANCE	DS Basic Materials	3767.82	4.87966e+06	0.137296	0.247141	8	-0.109845	-6.66134e-16	1015000	-293000	141000	-434000	581000	0.034839	-0.010057	0.00483971	-0.0148967	0.0199423	4	1	2	1	1
ARM HOLDINGS DEAD	2000	UK	DS Technology	6449.62	4.45693e+06	-0.433189	-0.352286	6	-0.0809033	-7.77156e-16	-7323	15925	238	15687	8364	-0.0444849	0.0967394	0.00144578	0.0952936	0.0508087	1	3	2	3	2
ARNOLDO MONDADORI EDI.	2000	ITALY	DS Consumer Discr	2857.24	5.0032e+06	-0.230975	-0.12113	8	-0.109845	-6.66134e-16	-2865	-2169	2133	-4302	-7167	-0.00183979	-0.00139284	0.00136973	-0.00276257	-0.00460236	2	1	2	1	1
ASML HOLDING	2000	NETHERLAND	DS Technology	13126.3	3.80883e+06	-0.231087	-0.12897	4	-0.102117	-1.4988e-15	226687	64987	-206	65193	291880	0.110009	0.0315376	-9.99701e-05	0.0316376	0.141647	4	1	2	2	3
ASSA ABLOY B	2000	SWEDEN	DS Industrials	6539.18	4.43752e+06	-0.252043	-0.17114	6	-0.0809033	-7.77156e-16	103469	1187847	22081	1165766	1269235	0.0495228	0.568533	0.0105685	0.557964	0.607487	4	4	3	4	4
ASSD.BRIT.PORTS HDG. DEAD	2000	UK	DS Industrials	2221.27	5.10969e+06	0.189385	0.276154	9	-0.0867689	3.77476e-15	-17076	20753	10358	10395	-6681	-0.00656747	0.00798165	0.00398371	0.00399794	-0.00256953	2	1	2	1	1
ASSIDOMAN DEAD	2000	SWEDEN	DS Basic Materials	2285.32	5.09625e+06	0.33461	0.421379	9	-0.0867689	3.77476e-15	-55438	989018	382854	606164	550726	-0.0137266	0.244884	0.0947958	0.150088	0.136361	2	4	4	3	3
ASSOCIATED BRIT.FOODS	2000	UK	DS Consumer Staples	5426.13	4.63125e+06	0.509353	0.508496	7	0.000857391	5.55112e-17	14521	-68570	21279	-89849	-75328	0.00240595	-0.0113612	0.00352566	-0.0148869	-0.0124809	2	1	2	1	1
ASTRAZENECA	2000	UK	DS Health Care	92455.2	1.36616e+06	0.00985249	0.250248	2	-0.240395	6.10623e-16	-385470	-1250964	-16908	-1234056	-1619526	-0.01992	-0.0646464	-0.00087376	-0.0637727	-0.0836927	2	1	2	1	1
ATARI	2000	FRANCE	DS Consumer Discr	2040.42	5.13969e+06	-0.610351	-0.523583	9	-0.0867689	3.77476e-15	117055	311895	15272	296623	413678	0.144998	0.386351	0.0189177	0.367433	0.512431	4	4	3	4	4
ATKINS (WS) DEAD	2000	UK	DS Industrials	1191.87	5.23839e+06	-0.204748	-0.117979	9	-0.0867689	3.77476e-15	51247	141455	14985	126470	177717	0.112122	0.309487	0.0327854	0.276701	0.388823	4	4	4	4	4
ATLANTIA	2000	ITALY	DS Industrials	8281.58	4.25483e+06	0.310706	0.38945	5	-0.0787446	-9.57567e-16	159335	203921	88350	115571	274906	0.025292	0.0323694	0.0140242	0.0183452	0.0436372	3	1	3	1	2
ATLAS COPCO A	2000	SWEDEN	DS Industrials	3489.96	4.90832e+06	0.104036	0.213882	8	-0.109845	-6.66134e-16	82451	484258	40509	443749	526200	0.0128691	0.075584	0.00632273	0.0692613	0.0821304	3	2	2	2	2
ATOS	2000	FRANCE	DS Technology	4113.81	4.84802e+06	-0.208495	-0.0986497	8	-0.109845	-6.66134e-16	267200	220200	368700	-148500	118700	0.187148	0.154229	0.258238	-0.10401	0.0831378	4	3	4	1	2
AUTOGRILL	2000	ITALY	DS Consumer Discr	3271.58	4.94875e+06	-0.0170315	0.0928137	8	-0.109845	-6.66134e-16	-7604	-1416	-17614	16198	8594	-0.00330723	-0.000615865	-0.00766091	0.00704505	0.00373781	2	1	1	1	1
AUTONOMY CORP. DEAD	2000	UK	DS Real Estate	1079.37	5.24848e+06	-0.347222	-0.260453	9	-0.0867689	3.77476e-15	-4664	2475	0	2475	-2189	-0.0381758	0.0202584	0	0.0202584	-0.0179174	1	1	2	1	1
AVENTIS DEAD	2000	FRANCE	DS Health Care	65620.8	1.92071e+06	-0.0574969	0.182898	2	-0.240395	6.10623e-16	907000	46000	408000	-362000	545000	0.0223154	0.00113176	0.0100383	-0.00890649	0.0134089	3	1	3	1	1
AWG DEAD	2000	UK	DS Utilities	2521.35	5.05591e+06	0.0847941	0.171563	9	-0.0867689	3.77476e-15	127469	457409	21638	435771	563240	0.0208005	0.0746405	0.00353091	0.0711096	0.0919101	3	2	2	2	2
BAA DEAD	2000	UK	DS Industrials	10405.3	3.98844e+06	0.0996762	0.201793	4	-0.102117	-1.4988e-15	-74283	-61964	11631	-73595	-147878	-0.00650995	-0.00543035	0.00101931	-0.00644966	-0.0129596	2	1	2	1	1
BAE SYSTEMS	2000	UK	DS Industrials	16816.5	3.45799e+06	0.0406639	0.142781	4	-0.102117	-1.4988e-15	-2124901	1963426	107038	1856388	-268513	-0.0768201	0.0709824	0.00386967	0.0671128	-0.00970737	1	2	2	2	1
BALFOUR BEATTY	2000	UK	DS Industrials	1246.69	5.23478e+06	0.571378	0.658147	9	-0.0867689	3.77476e-15	-146271	194696	1053	193643	47372	-0.0755799	0.100602	0.000544097	0.100058	0.0244776	1	3	2	3	1
BALTIMORE TECHNOLOGIES DEAD	2000	UK	DS Technology	727.45	5.25778e+06	-0.911484	-0.824715	9	-0.0867689	3.77476e-15	41600	938920	-249	939169	980769	0.053023	1.19674	-0.000317374	1.19706	1.25008	4	4	2	4	4
BARRATT DEVELOPMENTS	2000	UK	DS Consumer Discr	1360.26	5.21797e+06	0.423193	0.509961	9	-0.0867689	3.77476e-15	164743	3458	14661	-11203	153540	0.104681	0.00219728	0.00931588	-0.0071186	0.0975623	4	1	3	1	2
BASF (XET)	2000	GERMANY	DS Basic Materials	29019.8	2.85526e+06	0.019046	0.15663	3	-0.137583	4.44089e-16	1801600	3773200	272800	3500400	5302000	0.0538396	0.11276	0.00815245	0.104607	0.158447	4	3	3	3	3
BAYER (XET)	2000	GERMANY	DS Health Care	33449.7	2.76761e+06	-0.183407	-0.0458236	3	-0.137583	4.44089e-16	1431000	4137000	491000	3646000	5077000	0.0427739	0.123659	0.0146764	0.108982	0.151756	4	3	3	3	3
BAYER SCHG.PHARMA (XET) DEAD	2000	GERMANY	DS Health Care	10709.2	3.96739e+06	0.229938	0.332055	4	-0.102117	-1.4988e-15	177000	251000	175000	76000	253000	0.0360195	0.0510786	0.0356125	0.015466	0.0514856	4	2	4	1	2
BEIERSDORF (XET)	2000	GERMANY	DS Consumer Staples	9256.8	4.11434e+06	0.210942	0.313059	4	-0.102117	-1.4988e-15	175508	87368	76857	10511	186019	0.0621958	0.0309611	0.0272363	0.00372484	0.0659206	4	1	4	1	2
BENETTON DEAD	2000	ITALY	DS Consumer Discr	3032.03	4.98294e+06	-0.0445837	0.0652615	8	-0.109845	-6.66134e-16	87564	179129	-34843	213972	301536	0.0317675	0.0649866	-0.0126408	0.0776273	0.109395	4	2	1	2	3
BERKELEY GROUP HOLDINGS (THE)	2000	UK	DS Consumer Discr	1683.81	5.18952e+06	0.00832868	0.0950976	9	-0.0867689	3.77476e-15	293738	-4100	-4030	-70	293668	0.184394	-0.00257377	-0.00252983	-4.39425e-05	0.18435	4	1	2	1	3
BG GROUP DEAD	2000	UK	DS Energy	15834	3.53911e+06	0.118497	0.220614	4	-0.102117	-1.4988e-15	318605	-21486630	-2144402	-19342228	-19023623	0.0149186	-1.00611	-0.100411	-0.905697	-0.890779	3	1	1	1	1
BIC	2000	FRANCE	DS Consumer Staples	2383.81	5.07774e+06	0.0108898	0.0976587	9	-0.0867689	3.77476e-15	18576	34418	214459	-180041	-161465	0.0104915	0.0194389	0.121124	-0.101685	-0.0911938	3	1	4	1	1
BLUE CIRCLE INDS. DEAD	2000	UK	DS Industrials	4971.1	4.6988e+06	0.0303874	0.02953	7	0.000857391	5.55112e-17	146621	1604874	11996	1592878	1739499	0.0236848	0.259247	0.0019378	0.257309	0.280994	3	4	2	4	4
BMW (XET)	2000	GERMANY	DS Consumer Discr	24453.5	3.01024e+06	0.156581	0.294164	3	-0.137583	4.44089e-16	-3702000	144000	-3684000	3828000	126000	-0.100976	0.00392777	-0.100486	0.104413	0.0034368	1	1	1	3	1
BOC GROUP DEAD	2000	UK	DS Basic Materials	8153.55	4.26298e+06	0.0694952	0.14824	5	-0.0787446	-9.57567e-16	101099	350169	-42367	392536	493635	0.0126453	0.0437986	-0.0052992	0.0490978	0.0617431	3	2	1	2	2
BOOKHAM TECHNOLOGY DEAD	2000	UK	DS Telecom	769.84	5.25631e+06	-0.745259	-0.65849	9	-0.0867689	3.77476e-15	-4350	53835	105	53730	49380	-0.0153085	0.189456	0.000369516	0.189087	0.173778	2	4	2	4	3
BOSS (HUGO) PREF. (XET) DEAD	2000	GERMANY	DS Consumer Discr	1174.36	5.23956e+06	-0.205195	-0.118427	9	-0.0867689	3.77476e-15	82055	25296	13068	12228	94283	0.188762	0.0581917	0.030062	0.0281296	0.216891	4	2	4	2	4
BOUYGUES	2000	FRANCE	DS Industrials	16338.7	3.49105e+06	-0.347932	-0.245815	4	-0.102117	-1.4988e-15	538604	2420891	1658950	761941	1300545	0.0289904	0.130304	0.089293	0.0410115	0.0700018	3	3	4	2	2
BP	2000	UK	DS Energy	222739	222739	-0.0257584	0.202785	1	-0.228544	1.11022e-16	3048186	43851535	6967066	36884469	39932655	0.0252194	0.362809	0.0576425	0.305166	0.330386	3	4	4	4	4
BPB DEAD	2000	UK	DS Industrials	1709.32	5.18445e+06	0.883049	0.969818	9	-0.0867689	3.77476e-15	4854	-43035	27446	-70481	-65627	0.00195841	-0.017363	0.0110734	-0.0284364	-0.026478	2	1	3	1	1
BRISA	2000	PORTUGAL	DS Industrials	3117	4.96155e+06	0.0802593	0.190104	8	-0.109845	-6.66134e-16	-15915	126654	8464	118190	102275	-0.00635839	0.050601	0.00338155	0.0472195	0.0408611	2	2	2	2	2
BRITISH AIRWAYS DEAD	2000	UK	DS Consumer Discr	6179.51	4.48192e+06	-0.296668	-0.215764	6	-0.0809033	-7.77156e-16	-417785	658999	48066	610933	193148	-0.0198645	0.0313335	0.0022854	0.0290481	0.00918364	2	1	2	2	1
BRITISH AMERICAN TOBACCO	2000	UK	DS Consumer Staples	19192.7	3.29487e+06	0.414678	0.516795	4	-0.102117	-1.4988e-15	-259582	3016199	250139	2766060	2506478	-0.00960966	0.111659	0.00926008	0.102399	0.0927892	2	3	3	3	2
BRITISH ENERGY DEAD	2000	UK	DS Utilities	2876.94	4.99748e+06	-0.360898	-0.251052	8	-0.109845	-6.66134e-16	219912	991941	159038	832903	1052815	0.0205899	0.0928736	0.0148904	0.0779831	0.0985731	3	3	3	2	3
BT GROUP	2000	UK	DS Telecom	62686.2	1.9834e+06	-0.402664	-0.162269	2	-0.240395	6.10623e-16	-1289422	8193586	-556144	8749730	7460308	-0.0246165	0.156425	-0.0106174	0.167042	0.142425	1	3	1	3	3
BTG DEAD	2000	UK	DS Health Care	2008.98	5.1478e+06	-0.617148	-0.530379	9	-0.0867689	3.77476e-15	-8296	-3914	-39	-3875	-12171	-0.133604	-0.0630335	-0.00062808	-0.0624054	-0.196009	1	1	2	1	1
BULGARI DEAD	2000	ITALY	DS Consumer Discr	3927.68	4.86816e+06	-0.361065	-0.251219	8	-0.109845	-6.66134e-16	189728	76229	12524	63705	253433	0.267896	0.107635	0.0176839	0.0899516	0.357848	4	3	3	3	4
BUNZL	2000	UK	DS Industrials	3052.39	4.97383e+06	0.371335	0.48118	8	-0.109845	-6.66134e-16	63978	259392	2644	256748	320726	0.0401911	0.162951	0.00166097	0.16129	0.201481	4	3	2	3	4
CABLE & WIRELESS COMMS. DEAD	2000	UK	DS Telecom	22703.7	3.15041e+06	-0.608054	-0.47047	3	-0.137583	4.44089e-16	-962188	1915412	-329369	2244781	1282593	-0.0308802	0.0614727	-0.0105707	0.0720433	0.0411632	1	2	1	2	2
CADBURY DEAD	2000	UK	DS Consumer Staples	14100.8	3.67333e+06	0.276098	0.378215	4	-0.102117	-1.4988e-15	-322753	2342512	26650	2315862	1993109	-0.0353494	0.256563	0.00291883	0.253644	0.218294	1	4	2	4	4
CAMBRIDGE ATBY.TECH.GP. DEAD	2000	UK	DS Health Care	1128.1	5.24297e+06	-0.405314	-0.318545	9	-0.0867689	3.77476e-15	-2592	-2091	3143	-5234	-7826	-0.0158951	-0.0128228	0.019274	-0.0320967	-0.0479918	2	1	3	1	1
CAPGEMINI	2000	FRANCE	DS Technology	19789.5	3.25594e+06	-0.601956	-0.499838	4	-0.102117	-1.4988e-15	333000	213000	-670000	883000	1216000	0.0672999	0.0430477	-0.135408	0.178456	0.245756	4	2	1	3	4
CAPITA	2000	UK	DS Industrials	5480.31	4.61495e+06	-0.254541	-0.173638	6	-0.0809033	-7.77156e-16	-26300	331893	1653	330240	303940	-0.0493653	0.622966	0.00310269	0.619863	0.570498	1	4	2	4	4
CARLTON COMMS. DEAD	2000	UK	DS Consumer Discr	4742.74	4.74241e+06	-0.41242	-0.413278	7	0.000857391	5.55112e-17	11789	239395	9157	230238	242027	0.00395009	0.080213	0.00306819	0.0771448	0.0810949	2	2	2	2	2
CARNIVAL	2000	UK	DS Consumer Discr	3850.62	4.8759e+06	0.431752	0.541598	8	-0.109845	-6.66134e-16	323611	971868	8965	962903	1286514	0.0756061	0.22706	0.00209452	0.224966	0.300572	4	4	2	4	4
CARREFOUR	2000	FRANCE	DS Consumer Staples	47042.1	2.36752e+06	-0.248703	-0.11112	3	-0.137583	4.44089e-16	-1042553	6259033	119948	6139085	5096532	-0.0273007	0.163902	0.00314101	0.160761	0.13346	1	3	2	3	3
CASINO GUICHARD	2000	FRANCE	DS Consumer Staples	9425.87	4.0864e+06	-0.111356	-0.00923925	4	-0.102117	-1.4988e-15	-86743	2149073	25316	2123757	2037014	-0.00728549	0.180499	0.00212628	0.178373	0.171088	2	3	2	3	3
CASTORAMA DUBOIS DEAD	2000	FRANCE	DS Consumer Discr	9337.79	4.10509e+06	0.0435073	0.145624	4	-0.102117	-1.4988e-15	-36357	1929824	49612	1880212	1843855	-0.0197791	1.04987	0.0269901	1.02288	1.0031	2	4	4	4	4
CECONOMY (XET)	2000	GERMANY	DS Consumer Discr	15705.7	3.55482e+06	-0.279278	-0.177161	4	-0.102117	-1.4988e-15	-2107362	2973454	-1575543	4548997	2441635	-0.104544	0.147511	-0.0781614	0.225672	0.121127	1	3	1	4	3
CELESIO (XET) DEAD	2000	GERMANY	DS Consumer Staples	3280.5	4.94548e+06	0.0911075	0.200953	8	-0.109845	-6.66134e-16	93785	116314	20194	96120	189905	0.0211827	0.0262712	0.00456111	0.0217101	0.0428929	3	1	2	1	2
CELLTECH GROUP DEAD	2000	UK	DS Health Care	5192.48	4.67344e+06	-0.536212	-0.537069	7	0.000857391	5.55112e-17	65986	964822	105013	859809	925795	0.0812485	1.18798	0.129302	1.05868	1.13993	4	4	4	4	4
CENTRICA	2000	UK	DS Utilities	15263.5	3.58541e+06	-0.0604104	0.0417068	4	-0.102117	-1.4988e-15	-142973	413176	-9606	422782	279809	-0.0177658	0.0513411	-0.00119364	0.0525348	0.034769	2	2	2	2	2
CGIP DEAD	2000	FRANCE	DS Industrials	3281.69	4.9422e+06	-0.296123	-0.186278	8	-0.109845	-6.66134e-16	52130	-307644	215118	-522762	-470632	0.014132	-0.0833998	0.0583167	-0.141716	-0.127584	3	1	4	1	1
CHRISTIAN DIOR	2000	FRANCE	DS Consumer Discr	8582.7	4.22974e+06	-0.016895	0.0618496	5	-0.0787446	-9.57567e-16	109000	2096000	186000	1910000	2019000	0.00416539	0.0800978	0.00710792	0.0729899	0.0771553	2	2	2	2	2
CHUBB DEAD	2000	UK	DS Industrials	2247.29	5.10077e+06	0.0468898	0.133659	9	-0.0867689	3.77476e-15	51729	-2055686	-1208552	-847134	-795405	0.0159993	-0.635805	-0.373794	-0.262011	-0.246011	3	1	1	1	1
CIBA N DEAD	2000	SWITZERLAN	DS Basic Materials	4520.52	4.76547e+06	0.28992	0.289062	7	0.000857391	5.55112e-17	-270981	-351321	197345	-548666	-819647	-0.0344803	-0.0447029	0.0251107	-0.0698136	-0.104294	1	1	4	1	1
CIMENTOS DE PORTL.SGPS DEAD	2000	PORTUGAL	DS Industrials	3588.48	4.89427e+06	-0.228966	-0.119121	8	-0.109845	-6.66134e-16	-614	419036	28769	390267	389653	-0.000251814	0.171855	0.0117988	0.160057	0.159805	2	3	3	3	3
CLARIANT	2000	SWITZERLAN	DS Basic Materials	4711.88	4.74712e+06	-0.12617	-0.127028	7	0.000857391	5.55112e-17	269771	1742966	105108	1637858	1907629	0.0365624	0.236227	0.0142454	0.221981	0.258544	4	4	3	4	4
CLUB MEDITERRANEE DEAD	2000	FRANCE	DS Consumer Discr	1398.37	5.21247e+06	-0.428306	-0.341537	9	-0.0867689	3.77476e-15	129849	261689	16765	244924	374773	0.0747034	0.150552	0.00964507	0.140907	0.215611	4	3	3	3	4
CMG DEAD	2000	UK	DS Technology	4017.25	4.86423e+06	-0.574002	-0.464156	8	-0.109845	-6.66134e-16	63712	1674889	289	1674600	1738312	0.0486016	1.27766	0.000220459	1.27744	1.32604	4	4	2	4	4
CMPG.DES ETS.MICH.	2000	FRANCE	DS Consumer Discr	5146.15	4.68373e+06	0.152689	0.151832	7	0.000857391	5.55112e-17	2634007	-674121	1038946	-1713067	920940	0.167034	-0.042749	0.0658841	-0.108633	0.0584009	4	1	4	1	2
COBHAM DEAD	2000	UK	DS Industrials	1852.4	5.16506e+06	0.0301557	0.116925	9	-0.0867689	3.77476e-15	30	245585	33739	211846	211876	3.35661e-05	0.274777	0.0377495	0.237028	0.237062	2	4	4	4	4
COFLEXIP DEAD	2000	FRANCE	DS Energy	3045.7	4.97688e+06	0.0419048	0.15175	8	-0.109845	-6.66134e-16	-31188	66223	1664	64559	33371	-0.021251	0.0451233	0.00113382	0.0439895	0.0227385	2	2	2	2	1
COMPASS GROUP	2000	UK	DS Consumer Discr	19042	3.31391e+06	-0.139032	-0.0369152	4	-0.102117	-1.4988e-15	2738266	7837709	453460	7384249	10122515	0.361593	1.03498	0.0598802	0.975103	1.3367	4	4	4	4	4
CONTINENTAL (XET)	2000	GERMANY	DS Consumer Discr	2357.75	5.08246e+06	0.170132	0.256901	9	-0.0867689	3.77476e-15	262300	70600	-37300	107900	370200	0.0352902	0.00949863	-0.0050184	0.014517	0.0498073	4	1	1	1	2
CORBION	2000	NETHERLAND	DS Consumer Staples	2098.43	5.13348e+06	0.0355831	0.122352	9	-0.0867689	3.77476e-15	10000	26000	28400	-2400	7600	0.00693553	0.0180324	0.0196969	-0.00166453	0.00527101	2	1	3	1	1
CORDIANT COMMS.GP. DEAD	2000	UK	DS Consumer Discr	1633.22	5.19445e+06	-0.630534	-0.543765	9	-0.0867689	3.77476e-15	-48216	1054112	7032	1047080	998864	-0.0304199	0.665049	0.00443656	0.660613	0.630193	1	4	2	4	4
CORPORATE EXPRESS DEAD	2000	NETHERLAND	DS Industrials	2568.84	5.04318e+06	-0.308868	-0.199023	8	-0.109845	-6.66134e-16	359000	484000	12000	472000	831000	0.0621054	0.0837298	0.00207594	0.0816538	0.143759	4	2	2	2	3
CORUS GROUP DEAD	2000	UK	DS Basic Materials	3663.52	4.88705e+06	0.146049	0.255894	8	-0.109845	-6.66134e-16	1563990	1284430	733611	550819	2114809	0.126925	0.104238	0.059536	0.0447015	0.171627	4	3	4	2	3
DAILY MAIL 'A' DEAD	2000	UK	DS Consumer Discr	5205.32	4.66304e+06	-0.0867872	-0.0876446	7	0.000857391	5.55112e-17	-47431	391190	14000	377190	329759	-0.018529	0.152819	0.00546913	0.14735	0.128821	2	3	2	3	3
DANISCO DEAD	2000	DENMARK	DS Consumer Staples	2242.16	5.10301e+06	0.00375358	0.0905225	9	-0.0867689	3.77476e-15	490158	597651	28897	568754	1058912	0.117357	0.143093	0.00691869	0.136174	0.253531	4	3	2	3	4
DANONE	2000	FRANCE	DS Consumer Staples	21319.3	3.21588e+06	0.0468729	0.14899	4	-0.102117	-1.4988e-15	255000	1444000	54000	1390000	1645000	0.0158149	0.0895559	0.00334904	0.0862069	0.102022	3	2	2	3	3
DASSAULT SYSTEMES	2000	FRANCE	DS Technology	6254.63	4.46953e+06	-0.123381	-0.0424781	6	-0.0809033	-7.77156e-16	31652	40313	-5447	45760	77412	0.0487506	0.0620903	-0.0083895	0.0704798	0.11923	4	2	1	2	3
DE LA RUE ORD	2000	UK	DS Industrials	1330.86	5.22064e+06	0.190361	0.27713	9	-0.0867689	3.77476e-15	-66859	-77950	-8914	-69036	-135895	-0.0739768	-0.0862486	-0.00986299	-0.0763856	-0.150362	1	1	1	1	1
DEGUSSA (XET) DEAD	2000	GERMANY	DS Basic Materials	7040.56	4.39013e+06	0.0163069	0.0950515	5	-0.0787446	-9.57567e-16	4676000	9748000	5048000	4700000	9376000	0.496285	1.0346	0.535767	0.498833	0.995118	4	4	4	4	4
DEMANT	2000	DENMARK	DS Health Care	2732.13	5.01426e+06	-0.161055	-0.0512098	8	-0.109845	-6.66134e-16	20010	15724	6845	8879	28889	0.114468	0.0899499	0.0391571	0.0507927	0.165261	4	2	4	2	3
DEUTSCHE LUFTHANSA (XET)	2000	GERMANY	DS Consumer Discr	8070.83	4.27105e+06	-0.169617	-0.0908725	5	-0.0787446	-9.57567e-16	-519727	914403	541505	372898	-146829	-0.0375541	0.0660724	0.0391278	0.0269447	-0.0106095	1	2	4	2	1
DEUTSCHE POST (XET)	2000	GERMANY	DS Industrials	20275.2	3.23615e+06	-0.176003	-0.0738856	4	-0.102117	-1.4988e-15	1383000	41462000	10614000	30848000	32231000	0.0123863	0.371337	0.0950598	0.276277	0.288663	3	4	4	4	4
DEUTSCHE TELEKOM (XET)	2000	GERMANY	DS Telecom	86040.7	1.54341e+06	-0.504333	-0.263938	2	-0.240395	6.10623e-16	1821000	15977000	2850000	13127000	14948000	0.0167834	0.147253	0.0262673	0.120986	0.13777	3	3	4	3	3
DIAGEO	2000	UK	DS Consumer Staples	40362.9	2.62934e+06	0.27995	0.417533	3	-0.137583	4.44089e-16	162737	-316478	-72649	-243829	-81092	0.00635834	-0.0123652	-0.00283849	-0.00952671	-0.00316837	2	1	1	1	1
DIMENSION DATA HDG. DEAD	2000	UK	DS Technology	7267.34	4.34731e+06	-0.817513	-0.738768	5	-0.0787446	-9.57567e-16	-40916	3440023	-23111	3463134	3422218	-0.0115107	0.967766	-0.00650171	0.974267	0.962757	2	4	1	4	4
DIXONS RETAIL DEAD	2000	UK	DS Consumer Discr	7547.78	4.32515e+06	-0.0415979	0.0371467	5	-0.0787446	-9.57567e-16	-177149	929581	95506	834075	656926	-0.0479235	0.251477	0.0258369	0.22564	0.177716	1	4	4	4	3
DSM KONINKLIJKE	2000	NETHERLAND	DS Consumer Staples	4208.9	4.83971e+06	0.236679	0.235821	7	0.000857391	5.55112e-17	356000	152000	92000	60000	416000	0.0503038	0.021478	0.0129999	0.00847817	0.058782	4	1	3	1	2
E ON N (XET)	2000	GERMANY	DS Utilities	43279	2.54839e+06	0.0396432	0.177227	3	-0.137583	4.44089e-16	6763000	19958000	19123000	835000	7598000	0.0856087	0.252636	0.242066	0.0105698	0.0961784	4	4	4	1	2
EDISON DEAD	2000	ITALY	DS Utilities	6690.09	4.41778e+06	-0.101569	-0.0228241	5	-0.0787446	-9.57567e-16	140689	303411	-42817	346228	486917	0.035826	0.0772626	-0.0109032	0.0881658	0.123992	4	2	1	3	3
EDP ENERGIAS DE PORTUGAL	2000	PORTUGAL	DS Utilities	9149.99	4.12349e+06	-0.225786	-0.123669	4	-0.102117	-1.4988e-15	48598	-161374	-1181667	1020293	1068891	0.00346972	-0.0115215	-0.0843667	0.0728452	0.0763149	2	1	1	2	2
ELAN DEAD	2000	IRELAND	DS Health Care	18357.5	3.36989e+06	-0.776141	-0.674024	4	-0.102117	-1.4988e-15	-99363	2876698	85557	2791141	2691778	-0.0150208	0.434873	0.0129337	0.42194	0.406919	2	4	3	4	4
ELECTRABEL DEAD	2000	BELGIUM	DS Utilities	13812.3	3.71503e+06	0.00850193	0.110619	4	-0.102117	-1.4988e-15	76874	2736082	796374	1939708	2016582	0.00504109	0.179421	0.052223	0.127198	0.132239	2	3	4	3	3
ELECTROCOMP.	2000	UK	DS Industrials	4467.74	4.78795e+06	-0.2915	-0.292357	7	0.000857391	5.55112e-17	52898	320498	-732	321230	374128	0.053739	0.325593	-0.000743637	0.326337	0.380076	4	4	2	4	4
ELECTROLUX B	2000	SWEDEN	DS Consumer Discr	6351.92	4.46328e+06	0.05716	0.138063	6	-0.0809033	-7.77156e-16	312575	112035	93506	18529	331104	0.0325794	0.0116773	0.00974606	0.00193126	0.0345107	4	1	3	1	2
ELISA	2000	FINLAND	DS Telecom	2301.2	5.08938e+06	-0.423941	-0.337172	9	-0.0867689	3.77476e-15	12980	382739	2071	380668	393648	0.00814178	0.240075	0.00129905	0.238776	0.246918	3	4	2	4	4
EMAP DEAD	2000	UK	DS Consumer Discr	3404.81	4.92558e+06	0.0273013	0.137147	8	-0.109845	-6.66134e-16	-38386	-83494	6064	-89558	-127944	-0.0117815	-0.0256262	0.00186118	-0.0274874	-0.0392689	2	1	2	1	1
EMI GROUP DEAD	2000	UK	DS Consumer Discr	5540.9	4.58191e+06	-0.25593	-0.175026	6	-0.0809033	-7.77156e-16	228847	262475	12106	250369	479216	0.0724519	0.0830983	0.0038327	0.0792656	0.151718	4	2	2	2	3
EMS	2000	SWITZERLAN	DS Basic Materials	1802.59	5.1705e+06	-0.0739999	0.012769	9	-0.0867689	3.77476e-15	28844	49730	11854	37876	66720	0.0187984	0.0324104	0.00772558	0.0246848	0.0434833	3	1	3	2	2
ENDESA	2000	SPAIN	DS Utilities	19735.1	3.27568e+06	-0.0632555	0.0388617	4	-0.102117	-1.4988e-15	213455	-1365013	-1204284	-160729	52726	0.00459246	-0.0293681	-0.02591	-0.00345807	0.00113439	2	1	1	1	1
ENEL	2000	ITALY	DS Utilities	44624.2	2.50511e+06	-0.0862442	0.0513393	3	-0.137583	4.44089e-16	1840653	302643	459131	-156488	1684165	0.0375914	0.00618083	0.00937676	-0.00319593	0.0343954	4	1	3	1	2
ENERGIS DEAD	2000	UK	DS Telecom	9849.96	4.03841e+06	-0.992975	-0.890858	4	-0.102117	-1.4988e-15	-70970	1013234	-6197	1019431	948461	-0.0348654	0.497771	-0.0030444	0.500816	0.46595	1	4	1	4	4
ENI	2000	ITALY	DS Energy	61376.9	2.10667e+06	0.133719	0.271302	3	-0.137583	4.44089e-16	-166000	3757000	447000	3310000	3144000	-0.00321152	0.0726847	0.00864787	0.0640368	0.0608253	2	2	3	2	2
ENTERPRISE OIL DEAD	2000	UK	DS Energy	4765.84	4.73767e+06	0.238117	0.23726	7	0.000857391	5.55112e-17	-343583	162386	-9983	172369	-171214	-0.0660388	0.0312116	-0.00191879	0.0331304	-0.0329084	1	1	2	2	1
EPCOS (XET) DEAD	2000	GERMANY	DS Technology	4835.46	4.71843e+06	-0.402559	-0.403417	7	0.000857391	5.55112e-17	-132671	216734	28110	188624	55953	-0.118993	0.19439	0.025212	0.169178	0.0501845	1	4	4	3	2
EQUANT (PAR) DEAD	2000	FRANCE	DS Telecom	6084.6	4.50023e+06	-0.527909	-0.447006	6	-0.0809033	-7.77156e-16	45276	235045	69392	165653	210929	0.0311463	0.161692	0.0477362	0.113956	0.145102	4	3	4	3	3
ERICSSON B	2000	SWEDEN	DS Telecom	52782	2.27191e+06	-0.623237	-0.485654	3	-0.137583	4.44089e-16	2428816	-373975	501597	-875572	1553244	0.0929697	-0.0143149	0.0192	-0.033515	0.0594547	4	1	3	1	2
ERIDANIA BEGHIN SAY DEAD	2000	FRANCE	DS Consumer Staples	2462.46	5.06336e+06	0.0758705	0.162639	9	-0.0867689	3.77476e-15	192700	-110400	-71500	-38900	153800	0.0229	-0.0131197	-0.00849688	-0.00462278	0.0182772	3	1	1	1	1
ESSILORLUXOTTICA	2000	FRANCE	DS Health Care	3236.24	4.95522e+06	0.377025	0.48687	8	-0.109845	-6.66134e-16	14980	175535	15222	160313	175293	0.00753995	0.0883528	0.00766176	0.080691	0.088231	2	2	3	2	2
EUROPOLITAN VODAFONE DEAD	2000	SWEDEN	DS Telecom	3469.68	4.91875e+06	-0.432351	-0.322506	8	-0.109845	-6.66134e-16	-12079	321048	54757	266291	254212	-0.055571	1.47702	0.251917	1.22511	1.16954	1	4	4	4	4
EVOTEC (XET)	2000	GERMANY	DS Health Care	737.45	5.25705e+06	-0.655694	-0.568926	9	-0.0867689	3.77476e-15	2191	451394	5822	445572	447763	0.00722492	1.48849	0.0191983	1.46929	1.47652	2	4	3	4	4
EXEL DEAD	2000	UK	DS Industrials	4097.08	4.85212e+06	0.0207169	0.130562	8	-0.109845	-6.66134e-16	23447	887003	238037	648966	672413	0.00872895	0.330217	0.0886174	0.2416	0.250329	3	4	4	4	4
FASTWEB DEAD	2000	ITALY	DS Telecom	4503.43	4.77899e+06	-0.558788	-0.559645	7	0.000857391	5.55112e-17	-62575	507437	2232	505205	442630	-0.0660181	0.535358	0.00235481	0.533003	0.466985	1	4	2	4	4
FERGUSON	2000	UK	DS Industrials	4195.1	4.84391e+06	0.614205	0.72405	8	-0.109845	-6.66134e-16	273169	328356	3034	325322	598491	0.0565168	0.0679346	0.000627714	0.0673069	0.123824	4	2	2	2	3
FIRST GROUP	2000	UK	DS Consumer Discr	1945.03	5.15375e+06	0.23403	0.320799	9	-0.0867689	3.77476e-15	58586	1080754	14610	1066144	1124730	0.0291341	0.537445	0.00726537	0.53018	0.559314	3	4	2	4	4
FKI DEAD	2000	UK	DS Industrials	2140.85	5.12499e+06	-0.214985	-0.128216	9	-0.0867689	3.77476e-15	-111708	834712	-15516	850228	738520	-0.0512807	0.383183	-0.00712278	0.390306	0.339025	1	4	1	4	4
FRESENIUS MED.CARE (XET)	2000	GERMANY	DS Health Care	5985	4.52438e+06	-0.268171	-0.187268	6	-0.0809033	-7.77156e-16	440668	495268	-46718	541986	982654	0.0734559	0.0825573	-0.00778752	0.0903448	0.163801	4	2	1	3	3
FRESENIUS PREF. (XET)	2000	GERMANY	DS Health Care	2119	5.13138e+06	-0.268324	-0.181555	9	-0.0867689	3.77476e-15	591000	366000	63000	303000	894000	0.0999155	0.0618766	0.0106509	0.0512257	0.151141	4	2	3	2	3
GALERIES LAFAYETTE DEAD	2000	FRANCE	DS Consumer Discr	2473.43	5.0609e+06	-0.261383	-0.174614	9	-0.0867689	3.77476e-15	2655965	650629	3106970	-2456341	199624	0.503471	0.123335	0.588964	-0.46563	0.0378412	4	3	4	1	2
GALLAHER GROUP DEAD	2000	UK	DS Consumer Staples	4426.36	4.79237e+06	0.456678	0.455821	7	0.000857391	5.55112e-17	203209	495218	-45954	541172	744381	0.0898397	0.218938	-0.0203165	0.239255	0.329094	4	4	1	4	4
GAMBRO 'A' DEAD	2000	SWEDEN	DS Health Care	1864.31	5.1632e+06	-0.0404105	0.0463584	9	-0.0867689	3.77476e-15	321260	58594	-119502	178096	499356	0.0797661	0.0145484	-0.0296713	0.0442197	0.123986	4	1	1	2	3
GCAP MEDIA DEAD	2000	UK	DS Consumer Discr	1125.79	5.2441e+06	-0.0907467	-0.00397787	9	-0.0867689	3.77476e-15	888	312108	0	312108	312996	0.00313115	1.10051	0	1.10051	1.10365	2	4	2	4	4
GEA GROUP (XET)	2000	GERMANY	DS Industrials	2399.93	5.07057e+06	-0.107677	-0.0209081	9	-0.0867689	3.77476e-15	-694912	743644	-1479002	2222646	1527734	-0.0980313	0.104906	-0.208643	0.313549	0.215517	1	3	1	4	4
GEDI GRUPPO EDITORIALE DEAD	2000	ITALY	DS Consumer Discr	2635.42	5.03026e+06	-0.287813	-0.177968	8	-0.109845	-6.66134e-16	16698	40697	7273	33424	50122	0.0173306	0.0422388	0.00754854	0.0346903	0.0520209	3	2	2	2	2
GEMPLUS INTL. DEAD	2000	LUXEMBOURG	DS (DEAD) 'DEAD'Industrial	2859.34	5.00034e+06	-0.651667	-0.541821	8	-0.109845	-6.66134e-16	69342	380225	2686	377539	446881	0.0541503	0.296924	0.00209754	0.294826	0.348977	4	4	2	4	4
GFI INFORMATIQUE DEAD	2000	FRANCE	DS Technology	1143.42	5.24071e+06	-0.626828	-0.540059	9	-0.0867689	3.77476e-15	25174	106908	26318	80590	105764	0.0618901	0.262832	0.0647026	0.19813	0.26002	4	4	4	4	4
GIVAUDAN 'N'	2000	SWITZERLAN	DS Basic Materials	2553.6	5.05085e+06	0.423084	0.532929	8	-0.109845	-6.66134e-16	24062	-12385	-4049	-8336	15726	0.0101499	-0.00522428	-0.00170796	-0.00351632	0.00663359	3	1	2	1	1
GKN DEAD	2000	UK	DS Consumer Discr	8730.44	4.20387e+06	0.0812851	0.183402	4	-0.102117	-1.4988e-15	-11016	551258	25710	525548	514532	-0.00189709	0.0949334	0.00442758	0.0905058	0.0886087	2	3	2	3	2
GLAXOSMITHKLINE	2000	UK	DS Health Care	186146	617044	-0.0791814	0.149362	1	-0.228544	1.11022e-16	-1051626	237678	-286852	524530	-527096	-0.0376782	0.00851564	-0.0102775	0.0187931	-0.0188851	1	1	1	1	1
GN STORE NORD	2000	DENMARK	DS Health Care	3238.27	4.95199e+06	-0.663944	-0.554099	8	-0.109845	-6.66134e-16	98225	1839467	49986	1789481	1887706	0.0454258	0.850693	0.0231169	0.827576	0.873002	4	4	4	4	4
GROUP 4 FALCK DEAD	2000	DENMARK	DS Industrials	2695.87	5.01696e+06	0.0422391	0.152084	8	-0.109845	-6.66134e-16	48206	126955	8193	118762	166968	0.0489941	0.12903	0.00832694	0.120704	0.169698	4	3	3	3	3
GRUPO DRAGADOS DEAD	2000	SPAIN	DS Industrials	2301.81	5.08708e+06	0.359064	0.445833	9	-0.0867689	3.77476e-15	-231708	156359	-61220	217579	-14129	-0.0601914	0.0406178	-0.0159033	0.0565211	-0.00367033	1	2	1	2	1
GUARDIAN IT DEAD	2000	UK	DS Technology	924.62	5.25044e+06	-0.902974	-0.816205	9	-0.0867689	3.77476e-15	2335	358683	24415	334268	336603	0.0063056	0.968614	0.065932	0.902682	0.908987	2	4	4	4	4
GUCCI GROUP DEAD	2000	NETHERLAND	DS Consumer Discr	10637.4	3.97803e+06	0.118634	0.220752	4	-0.102117	-1.4988e-15	101005	1568436	443165	1125271	1226276	0.0311536	0.483762	0.136688	0.347074	0.378228	4	4	4	4	4
H LUNDBECK	2000	DENMARK	DS Health Care	5885.67	4.54212e+06	0.0341897	0.115093	6	-0.0809033	-7.77156e-16	-89163	100572	567	100005	10842	-0.127539	0.143859	0.000811039	0.143047	0.0155084	1	3	2	3	1
HAGEMEYER DEAD	2000	NETHERLAND	DS Industrials	2530.99	5.05339e+06	-0.00499004	0.0817788	9	-0.0867689	3.77476e-15	133488	543177	-7999	551176	684664	0.0429186	0.17464	-0.00257181	0.177212	0.220131	4	3	2	3	4
HANSON DEAD	2000	UK	DS Industrials	5650.55	4.57073e+06	0.0495838	0.130487	6	-0.0809033	-7.77156e-16	398190	2621220	44391	2576829	2975019	0.0402624	0.265041	0.00448853	0.260552	0.300815	4	4	2	4	4
HAVAS DEAD	2000	FRANCE	DS Consumer Discr	4064.08	4.85618e+06	-0.436174	-0.326329	8	-0.109845	-6.66134e-16	52171	567919	607	567312	619483	0.0125956	0.137112	0.000146548	0.136966	0.149561	3	3	2	3	3
HAYS	2000	UK	DS Industrials	9045.03	4.13254e+06	-0.453428	-0.351311	4	-0.102117	-1.4988e-15	-18616	234561	-8509	243070	224454	-0.00900781	0.113498	-0.00411729	0.117615	0.108608	2	3	1	3	3
HEIDELBERGCEMENT (XET)	2000	GERMANY	DS Industrials	3295.6	4.93891e+06	-0.0334217	0.0764235	8	-0.109845	-6.66134e-16	335065	241370	-6498	247868	582933	0.0313603	0.0225909	-0.000608177	0.0231991	0.0545594	4	1	2	1	2
HEIDELBERGER (XET) DRUCKMASCHINEN	2000	GERMANY	DS Industrials	5309.11	4.64191e+06	-0.0737407	-0.0745981	7	0.000857391	5.55112e-17	-198885	437681	21471	416210	217325	-0.0478747	0.105357	0.0051684	0.100188	0.0523135	1	3	2	3	2
HEINEKEN	2000	NETHERLAND	DS Consumer Staples	18305.5	3.38819e+06	0.0602461	0.162363	4	-0.102117	-1.4988e-15	58300	280600	164400	116200	174500	0.0094749	0.045603	0.0267182	0.0188848	0.0283597	3	2	4	1	1
HEINEKEN HOLDING	2000	NETHERLAND	DS Consumer Staples	6503.14	4.44402e+06	0.0593822	0.140286	6	-0.0809033	-7.77156e-16	58300	280600	200400	80200	138500	0.0094749	0.045603	0.0325689	0.0130341	0.022509	3	2	4	1	1
HELLENIC TELECOM.ORG.	2000	GREECE	DS Telecom	8447.94	4.23819e+06	0.0750441	0.153789	5	-0.0787446	-9.57567e-16	-98143	695134	125482	569652	471509	-0.0140912	0.099806	0.0180165	0.0817895	0.0676983	2	3	3	2	2
HENKEL PREF. (XET)	2000	GERMANY	DS Consumer Discr	4210.01	4.83551e+06	0.0272299	0.0263725	7	0.000857391	5.55112e-17	141000	729000	-291000	1020000	1161000	0.0134664	0.0696242	-0.0277924	0.0974166	0.110883	3	2	1	3	3
HENNES & MAURITZ B	2000	SWEDEN	DS Consumer Discr	13904.1	3.70122e+06	0.180727	0.282844	4	-0.102117	-1.4988e-15	134642	200919	7807	193112	327754	0.078504	0.117147	0.00455193	0.112595	0.191099	4	3	2	3	3
HERMES INTL.	2000	FRANCE	DS Consumer Discr	5927.05	4.53623e+06	0.0834389	0.164342	6	-0.0809033	-7.77156e-16	26083	46331	11251	35080	61163	0.02074	0.0368402	0.00894626	0.0278939	0.0486339	3	2	3	2	2
HOLCIM 'B' DEAD	2000	SWITZ	DS Industrials	7053.84	4.38309e+06	0.0188575	0.097602	5	-0.0787446	-9.57567e-16	8460	1856889	144876	1712013	1720473	0.000568392	0.124756	0.0097336	0.115023	0.115591	2	3	3	3	3
HOLMEN B	2000	SWEDEN	DS Basic Materials	1267.5	5.23103e+06	0.284279	0.371048	9	-0.0867689	3.77476e-15	-284857	163305	-8189	171494	-113363	-0.0924862	0.0530212	-0.00265877	0.05568	-0.0368062	1	2	1	2	1
HUNTER DOUGLAS	2000	NETHERLAND	DS Consumer Discr	1222.63	5.236e+06	0.23551	0.322279	9	-0.0867689	3.77476e-15	134000	75000	5000	70000	204000	0.092223	0.0516173	0.00344116	0.0481762	0.140399	4	2	2	2	3
IBERDROLA	2000	SPAIN	DS Utilities	14758.4	3.63011e+06	-0.0387177	0.0633995	4	-0.102117	-1.4988e-15	379226	-460771	-105374	-355397	23829	0.0208567	-0.0253416	-0.00579538	-0.0195462	0.00131055	3	1	1	1	1
IMI	2000	UK	DS Industrials	1467.73	5.20681e+06	0.305019	0.391788	9	-0.0867689	3.77476e-15	72693	42580	28081	14499	87192	0.0341186	0.019985	0.0131799	0.00680513	0.0409237	4	1	3	1	2
IMPERIAL BRANDS	2000	UK	DS Consumer Staples	5989.95	4.51839e+06	0.814404	0.895307	6	-0.0809033	-7.77156e-16	103037	2668	-716	3384	106421	0.0460183	0.00119158	-0.000319779	0.00151136	0.0475296	4	1	2	1	2
IMPERIAL CHM.INDS. DEAD	2000	UK	DS Basic Materials	4822.56	4.72809e+06	-0.0121062	-0.0129636	7	0.000857391	5.55112e-17	238211	-404171	-71197	-332974	-94763	0.0213952	-0.0363011	-0.00639465	-0.0299065	-0.00851126	3	1	1	1	1
INDEPENDENT NEWS & MEDIA DEAD	2000	IRELAND	DS Basic Materials	1397.4	5.21386e+06	-0.137687	-0.0509181	9	-0.0867689	3.77476e-15	100	416500	-14700	431200	431300	4.26676e-05	0.17771	-0.00627213	0.183983	0.184025	2	3	1	3	3
INDRA SISTEMAS	2000	SPAIN	DS Technology	1655.02	5.19117e+06	-0.154596	-0.0678267	9	-0.0867689	3.77476e-15	39426	14769	10914	3855	43281	0.0585975	0.0219507	0.0162211	0.00572956	0.0643271	4	1	3	1	2
INFINEON TECHS. (XET)	2000	GERMANY	DS Technology	29423.6	2.79703e+06	-0.57798	-0.440397	3	-0.137583	4.44089e-16	53821	1034733	61864	972869	1026690	0.00726417	0.139657	0.00834972	0.131307	0.138571	2	3	3	3	3
INFORMA	2000	UK	DS Consumer Discr	1040.36	5.24952e+06	-0.44281	-0.356041	9	-0.0867689	3.77476e-15	1646	55397	1868	53529	55175	0.00519425	0.174815	0.00589481	0.16892	0.174115	2	3	2	3	3
INTERNATIONAL POWER DEAD	2000	UK	DS Utilities	5308.71	4.64722e+06	-0.273809	-0.274667	7	0.000857391	5.55112e-17	154927	-3783159	-604374	-3178785	-3023858	0.0187995	-0.459065	-0.0733373	-0.385727	-0.366928	3	1	1	1	1
INVENSYS DEAD	2000	UK	DS Technology	8355.06	4.24654e+06	-0.221899	-0.143155	5	-0.0787446	-9.57567e-16	-622766	-1204231	-153688	-1050543	-1673309	-0.0492631	-0.095259	-0.0121573	-0.0831018	-0.132365	1	1	1	1	1
ITALGAS DEAD	2000	ITALY	DS Utilities	3537.02	4.89781e+06	0.112629	0.222474	8	-0.109845	-6.66134e-16	-31000	498000	-52000	550000	519000	-0.00701675	0.112721	-0.01177	0.124491	0.117474	2	3	1	3	3
IWG	2000	UK	DS Industrials	2747	5.01153e+06	-0.831754	-0.721909	8	-0.109845	-6.66134e-16	-135284	105918	-7627	113545	-21739	-0.221284	0.17325	-0.0124755	0.185726	-0.0355585	1	3	1	4	1
JETIX EUROPE DEAD	2000	NETHERLAND	DS Consumer Discr	796.31	5.25554e+06	0.176133	0.262902	9	-0.0867689	3.77476e-15	26704	35949	-78	36027	62731	0.123109	0.16573	-0.00035959	0.166089	0.289198	4	3	2	3	4
JOHNSON MATTHEY	2000	UK	DS Basic Materials	3470.19	4.91528e+06	0.0950005	0.204846	8	-0.109845	-6.66134e-16	-37466	-284060	-46600	-237460	-274926	-0.0185116	-0.140352	-0.0230247	-0.117327	-0.135839	2	1	1	1	1
KAMPS (XET) DEAD	2000	GERMANY	DS Consumer Staples	889.38	5.25222e+06	0.133907	0.220675	9	-0.0867689	3.77476e-15	90210	877380	96412	780968	871178	0.0771291	0.750156	0.0824318	0.667724	0.744853	4	4	4	4	4
KELDA GROUP DEAD	2000	UK	DS Utilities	2192.68	5.1185e+06	0.26521	0.351979	9	-0.0867689	3.77476e-15	-112875	1069992	9672	1060320	947445	-0.0212194	0.201148	0.00181824	0.19933	0.178111	2	4	2	4	3
KERING	2000	FRANCE	DS Consumer Discr	23233.2	3.08182e+06	-0.355698	-0.218115	3	-0.137583	4.44089e-16	3479039	5516519	506741	5009778	8488817	0.133939	0.21238	0.019509	0.192871	0.326811	4	4	3	4	4
KERRY GROUP 'A'	2000	IRELAND	DS Consumer Staples	2135.12	5.12926e+06	0.236311	0.32308	9	-0.0867689	3.77476e-15	-30674	120066	-21383	141449	110775	-0.0199998	0.0782844	-0.013942	0.0922263	0.0722265	2	2	1	3	2
KINGFISHER	2000	UK	DS Consumer Discr	9945.9	4.01868e+06	-0.121488	-0.0193709	4	-0.102117	-1.4988e-15	246165	1032534	-16040	1048574	1294739	0.0233597	0.0979816	-0.0015221	0.0995037	0.122863	3	3	2	3	3
KONINKLIJKE AHOLD DELHAIZE	2000	NETHERLAND	DS Consumer Staples	28165	2.88343e+06	-0.207447	-0.0698635	3	-0.137583	4.44089e-16	179687	6700440	405511	6294929	6474616	0.00916042	0.341588	0.0206729	0.320915	0.330075	3	4	3	4	4
KPN KON	2000	NETHERLAND	DS Telecom	17692.1	3.42363e+06	-0.693203	-0.591086	4	-0.102117	-1.4988e-15	1944238	30085029	-431476	30516505	32460743	0.0546475	0.845613	-0.0121277	0.85774	0.912388	4	4	1	4	4
KPN QWEST 'C' DEAD	2000	NETHERLAND	DS Telecom	798.57	5.25475e+06	-0.942197	-0.855428	9	-0.0867689	3.77476e-15	-105563	1394404	141178	1253226	1147663	-0.0393339	0.51957	0.0526044	0.466966	0.427632	1	4	4	4	4
KUDELSKI 'B'	2000	SWITZ	DS Technology	4986.53	4.69383e+06	-0.558122	-0.558979	7	0.000857391	5.55112e-17	33849	8783	2739	6044	39893	0.0963084	0.0249897	0.00779311	0.0171966	0.113505	4	1	3	1	3
L AIR LQE.SC.ANYME. POUR L ETUDE ET L EPXTN.	2000	FRANCE	DS Basic Materials	15084.7	3.6005e+06	0.0450108	0.147128	4	-0.102117	-1.4988e-15	62152	164675	59649	105026	167178	0.00553521	0.0146658	0.00531229	0.00935353	0.0148887	2	1	2	1	1
LADBROKES CORAL GROUP DEAD	2000	UK	DS Consumer Discr	5437.29	4.62582e+06	0.195751	0.276654	6	-0.0809033	-7.77156e-16	5685	106902	-19263	126165	131850	0.000761783	0.0143247	-0.00258122	0.016906	0.0176677	2	1	2	1	1
LAFARGE DEAD	2000	FRANCE	DS Industrials	13604.5	3.75611e+06	0.0262485	0.128366	4	-0.102117	-1.4988e-15	-77000	689000	857000	-168000	-245000	-0.0039353	0.0352132	0.0437994	-0.0085861	-0.0125214	2	2	4	1	1
LAGARDERE GROUPE	2000	FRANCE	DS Consumer Discr	8797.57	4.19514e+06	-0.223661	-0.121544	4	-0.102117	-1.4988e-15	-1078500	1118100	911400	206700	-871800	-0.0722448	0.0748975	0.0610514	0.0138461	-0.0583988	1	2	4	1	1
LATTICE GROUP DEAD	2000	UK	DS Utilities	7687.15	4.30236e+06	0.441085	0.51983	5	-0.0787446	-9.57567e-16	-169190	391507	-161962	553469	384279	-0.00717441	0.0166016	-0.00686791	0.0234696	0.0162951	2	1	1	2	1
LEGRAND DEAD	2000	FRANCE	DS Technology	5440.17	4.62039e+06	-0.344479	-0.263575	6	-0.0809033	-7.77156e-16	61073	999259	-12529	1011788	1072861	0.0150361	0.246016	-0.00308461	0.2491	0.264136	3	4	1	4	4
LEONARDO	2000	ITALY	DS Industrials	10208.3	3.99864e+06	-0.240952	-0.138834	4	-0.102117	-1.4988e-15	-999918	-307597	-246033	-61564	-1061482	-0.0694804	-0.0213737	-0.0170959	-0.00427784	-0.0737582	1	1	1	1	1
LINDE (XET) DEAD	2000	GERMANY	DS Basic Materials	6082.36	4.5124e+06	0.0661801	0.147083	6	-0.0809033	-7.77156e-16	753854	5324620	1031216	4293404	5047258	0.0673146	0.475456	0.0920813	0.383375	0.450689	4	4	4	4	4
LOGICA DEAD	2000	UK	DS Technology	7251.44	4.35456e+06	-0.670502	-0.591757	5	-0.0787446	-9.57567e-16	103029	5887	-304	6191	109220	0.118474	0.00676951	-0.000349572	0.00711909	0.125593	4	1	2	1	3
LOGITECH 'R'	2000	SWITZ	DS Technology	1251.82	5.23228e+06	0.439451	0.526219	9	-0.0867689	3.77476e-15	31646	7040	116	6924	38570	0.0991837	0.0220645	0.000363563	0.0217009	0.120885	4	1	2	1	3
LONMIN DEAD	2000	UK	DS Basic Materials	2896.33	4.99172e+06	0.151007	0.260852	8	-0.109845	-6.66134e-16	-36262	-249974	-56977	-192997	-229259	-0.0225646	-0.15555	-0.0354548	-0.120095	-0.14266	1	1	1	1	1
LONZA GROUP	2000	SWITZ	DS Health Care	4251	4.8313e+06	0.234257	0.2334	7	0.000857391	5.55112e-17	-448825	96827	-19776	116603	-332222	-0.191206	0.0412496	-0.00842485	0.0496745	-0.141531	1	2	1	2	1
L'OREAL	2000	FRANCE	DS Consumer Discr	54423	2.21912e+06	0.072334	0.209918	3	-0.137583	4.44089e-16	247307	1618696	36425	1582271	1829578	0.0218748	0.143177	0.00322187	0.139955	0.16183	3	3	2	3	3
LUXOTTICA DEAD	2000	ITALY	DS Consumer Discr	7410.91	4.34004e+06	0.336788	0.415533	5	-0.0787446	-9.57567e-16	46805	100077	108606	-8529	38276	0.0169075	0.0361511	0.039232	-0.00308095	0.0138265	3	2	4	1	1
LVMH	2000	FRANCE	DS Consumer Discr	33628.7	2.73416e+06	-0.128355	0.009228	3	-0.137583	4.44089e-16	-145000	2060000	186000	1874000	1729000	-0.00710871	0.100993	0.00911876	0.091874	0.0847653	2	3	3	3	2
M6	2000	FRANCE	DS Consumer Discr	4353.65	4.80987e+06	-0.147289	-0.148146	7	0.000857391	5.55112e-17	-45600	27952	19885	8067	-37533	-0.0655602	0.0401872	0.0285891	0.0115981	-0.0539621	1	2	4	1	1
MAN (XET) DEAD	2000	GERMANY	DS Industrials	3363.54	4.93231e+06	-0.122168	-0.012323	8	-0.109845	-6.66134e-16	424774	1031468	298229	733239	1158013	0.0406779	0.0987772	0.0285595	0.0702177	0.110896	4	3	4	2	3
MARKS & SPENCER GROUP	2000	UK	DS Consumer Discr	12081	3.92231e+06	0.56235	0.664468	4	-0.102117	-1.4988e-15	165059	-38570	66480	-105050	60009	0.0130492	-0.00304926	0.00525576	-0.00830502	0.00474418	3	1	2	1	1
MATALAN DEAD	2000	UK	DS Consumer Discr	2972.97	4.98592e+06	-0.119646	-0.00980101	8	-0.109845	-6.66134e-16	-54098	97693	5250	92443	38345	-0.43787	0.790729	0.0424936	0.748236	0.310365	1	4	4	4	4
MEDION (XET)	2000	GERMANY	DS Industrials	2388	5.07536e+06	-0.235764	-0.148995	9	-0.0867689	3.77476e-15	235425	-743	11149	-11892	223533	0.621586	-0.00196172	0.0294364	-0.0313981	0.590188	4	1	4	1	4
MEGGITT	2000	UK	DS Industrials	1136.08	5.24184e+06	-0.0663077	0.0204612	9	-0.0867689	3.77476e-15	-20438	70787	37234	33553	13115	-0.0229692	0.0795537	0.0418453	0.0377084	0.0147392	1	2	4	2	1
MERCK KGAA (XET)	2000	GERMANY	DS Health Care	1809.45	5.1687e+06	-0.161799	-0.0750306	9	-0.0867689	3.77476e-15	-219800	249300	39400	209900	-9900	-0.0275142	0.031207	0.00493203	0.0262749	-0.00123927	1	1	2	2	1
MFE B	2000	ITALY	DS Consumer Discr	15332.3	3.57015e+06	-0.291933	-0.189816	4	-0.102117	-1.4988e-15	-3151	89295	-132110	221405	218254	-0.000804916	0.0228102	-0.0337472	0.0565575	0.0557525	2	1	1	2	2
MISYS DEAD	2000	UK	DS Technology	5647.71	4.57637e+06	-0.562434	-0.481531	6	-0.0809033	-7.77156e-16	-44536	120509	-54158	174667	130131	-0.104459	0.282653	-0.127027	0.40968	0.305221	1	4	1	4	4
MODERN TIMES GROUP MTG B	2000	SWEDEN	DS Consumer Discr	1718.5	5.18274e+06	-0.403023	-0.316254	9	-0.0867689	3.77476e-15	-21005	156751	1679	155072	134067	-0.0334727	0.249792	0.00267559	0.247117	0.213644	1	4	2	4	4
MORRISON(WM)SPMKTS. DEAD	2000	UK	DS Consumer Staples	4908.26	4.71359e+06	0.170023	0.169166	7	0.000857391	5.55112e-17	-55890	140165	3157	137008	81118	-0.02495	0.0625714	0.00140932	0.061162	0.0362121	1	2	2	2	2
NATIONAL EXPRESS GP.	2000	UK	DS Consumer Discr	1837.12	5.16689e+06	-0.158583	-0.0718145	9	-0.0867689	3.77476e-15	-136335	668614	2820	665794	529459	-0.0634864	0.31135	0.00131317	0.310037	0.24655	1	4	2	4	4
NATIONAL GRID	2000	UK	DS Utilities	13094.3	3.82192e+06	-0.0538779	0.0482393	4	-0.102117	-1.4988e-15	197999	5715331	1376719	4338612	4536611	0.0181989	0.525319	0.12654	0.398779	0.416978	3	4	4	4	4
NATURGY ENERGY	2000	SPAIN	DS Utilities	8619.68	4.22116e+06	0.147454	0.226198	5	-0.0787446	-9.57567e-16	92135	1172952	50559	1122393	1214528	0.0104602	0.133167	0.00574004	0.127427	0.137887	3	3	2	3	3
NELES	2000	FINLAND	DS Industrials	1498.76	5.20534e+06	0.305145	0.391914	9	-0.0867689	3.77476e-15	-241000	7000	7000	0	-241000	-0.0716622	0.00208147	0.00208147	0	-0.0716622	1	1	2	1	1
NESTLE 'N'	2000	SWITZERLAN	DS Consumer Staples	92456.1	1.27371e+06	0.168525	0.40892	2	-0.240395	6.10623e-16	-92323	2686075	165359	2520716	2428393	-0.00240802	0.0700598	0.00431299	0.0657468	0.0633388	2	2	2	2	2
NEXT	2000	UK	DS Consumer Discr	4947.87	4.70375e+06	0.194731	0.193874	7	0.000857391	5.55112e-17	-36405	19035	8318	10717	-25688	-0.0265538	0.0138841	0.00606716	0.00781699	-0.0187368	1	1	2	1	1
NH HOTEL GR	2000	SPAIN	DS Consumer Discr	1733.23	5.18102e+06	-0.0137936	0.0729752	9	-0.0867689	3.77476e-15	-12362	693640	59050	634590	622228	-0.010268	0.576143	0.0490474	0.527095	0.516827	2	4	4	4	4
NOKIA	2000	FINLAND	DS Telecom	176697	793742	-0.506916	-0.278373	1	-0.228544	1.11022e-16	1344000	2690000	413000	2277000	3621000	0.0802125	0.160544	0.0246486	0.135896	0.216108	4	3	4	3	4
NORSK HYDRO	2000	NORWAY	DS Basic Materials	12920.3	3.83484e+06	0.200118	0.302235	4	-0.102117	-1.4988e-15	429675	-1146627	44105	-1190732	-761057	0.0189214	-0.0504934	0.00194223	-0.0524356	-0.0335142	3	1	2	1	1
NORTHERN FOODS DEAD	2000	UK	DS Consumer Staples	1121.68	5.24522e+06	0.60476	0.691529	9	-0.0867689	3.77476e-15	60014	71693	-1504	73197	133211	0.0424902	0.050759	-0.00106484	0.0518238	0.094314	4	2	2	2	2
NOVAR DEAD	2000	UK	DS Industrials	1250.33	5.23353e+06	-0.0276429	0.059126	9	-0.0867689	3.77476e-15	29279	336196	-16317	352513	381792	0.0179838	0.206499	-0.0100223	0.216521	0.234505	3	4	1	4	4
NOVARTIS 'R'	2000	SWITZ	DS Health Care	124900	1.0607e+06	0.0878115	0.328207	2	-0.240395	6.10623e-16	-2251290	3193300	-301801	3495101	1243811	-0.0602071	0.0853996	-0.00807117	0.0934708	0.0332637	1	2	1	3	2
NOVO NORDISK 'B'	2000	DENMARK	DS Health Care	13301.1	3.76941e+06	-0.0825607	0.0195564	4	-0.102117	-1.4988e-15	-390279	-529102	-83735	-445367	-835646	-0.104606	-0.141815	-0.0224435	-0.119372	-0.223978	1	1	1	1	1
NOVOZYMES B	2000	DENMARK	DS Health Care	1738.07	5.17929e+06	0.0399742	0.126743	9	-0.0867689	3.77476e-15	-271966	-1471	637444	-638915	-910881	-0.24878	-0.00134559	0.583099	-0.584444	-0.833224	1	1	4	1	1
NUMICO (KON.) DEAD	2000	NETHERLAND	DS Consumer Staples	7149.28	4.36889e+06	-0.352354	-0.273609	5	-0.0787446	-9.57567e-16	302000	2128000	-69705	2197705	2499705	0.0555913	0.391717	-0.0128311	0.404548	0.460139	4	4	1	4	4
NUTRECO DEAD	2000	NETHERLAND	DS Consumer Staples	1535.96	5.20081e+06	-0.227592	-0.140823	9	-0.0867689	3.77476e-15	66300	452000	38600	413400	479700	0.0489534	0.333739	0.0285008	0.305239	0.354192	4	4	4	4	4
OC OERLIKON CORPORATION	2000	SWITZ	DS Industrials	2674.86	5.02232e+06	-0.359728	-0.249883	8	-0.109845	-6.66134e-16	184313	383399	15595	367804	552117	0.0866779	0.180303	0.00733395	0.172969	0.259647	4	3	2	3	4
OCE DEAD	2000	US	DS Technology	1199.4	5.2372e+06	0.042378	0.129147	9	-0.0867689	3.77476e-15	137819	80153	-1494	81647	219466	0.0453978	0.0264025	-0.000492126	0.0268947	0.0722925	4	1	2	2	2
OMV	2000	AUSTRIA	DS Energy	2565	5.04575e+06	0.148976	0.258822	8	-0.109845	-6.66134e-16	21059	80103	-119601	199704	220763	0.00386917	0.0147173	-0.0219743	0.0366916	0.0405608	2	1	1	2	2
ORANGE	2000	FRANCE	DS Telecom	91209.2	1.45737e+06	-0.682026	-0.441631	2	-0.240395	6.10623e-16	-8542418	56144347	296075	55848272	47305854	-0.0955401	0.627929	0.00331136	0.624618	0.529078	1	4	2	4	4
ORKLA	2000	NORWAY	DS Consumer Staples	4513.13	4.76998e+06	0.0237286	0.0228712	7	0.000857391	5.55112e-17	-3345	247148	15741	231407	228062	-0.000605875	0.0447655	0.00285114	0.0419144	0.0413085	2	2	2	2	2
OXFORD GLYCOSCIENCES DEAD	2000	UK	DS Health Care	878.08	5.2531e+06	-0.634621	-0.547852	9	-0.0867689	3.77476e-15	-4131	11033	-1060	12093	7962	-0.0200426	0.0535294	-0.00514286	0.0586723	0.0386297	2	2	1	2	2
PACE DEAD	2000	UK	DS Telecom	1942.71	5.15569e+06	-0.828625	-0.741856	9	-0.0867689	3.77476e-15	14178	42960	4203	38757	52935	0.0748887	0.226916	0.0222004	0.204716	0.279604	4	4	4	4	4
PARMALAT DEAD	2000	ITALY	DS Consumer Staples	2400.55	5.06817e+06	0.304215	0.390984	9	-0.0867689	3.77476e-15	-149981	229057	66392	162665	12684	-0.0153202	0.0233976	0.00678179	0.0166159	0.00129564	2	1	2	1	1
PEARSON	2000	UK	DS Consumer Discr	18919.6	3.33283e+06	-0.400873	-0.298756	4	-0.102117	-1.4988e-15	194276	3513040	61094	3451946	3646222	0.0172584	0.312079	0.00542725	0.306652	0.32391	3	4	2	4	4
PECHINEY DEAD	2000	FRANCE	DS Basic Materials	4813.54	4.7329e+06	-0.0635403	-0.0643977	7	0.000857391	5.55112e-17	391000	217000	95000	122000	513000	0.0520951	0.0289121	0.0126574	0.0162547	0.0683499	4	1	3	1	2
PENINSULAR & OR.STM.NAV DEAD	2000	UK	DS Industrials	2832.8	5.00603e+06	0.202087	0.311932	8	-0.109845	-6.66134e-16	465351	-4030943	35295	-4066238	-3600887	0.0569761	-0.493536	0.00432141	-0.497857	-0.440881	4	1	2	1	1
PENNON GROUP	2000	UK	DS Utilities	1282.55	5.22976e+06	0.250716	0.337485	9	-0.0867689	3.77476e-15	-6073	104301	-4753	109054	102981	-0.00203553	0.0349593	-0.0015931	0.0365524	0.0345169	2	2	2	2	2
PERNOD	2000	FRANCE	DS Consumer Staples	4389.73	4.80116e+06	0.359119	0.358262	7	0.000857391	5.55112e-17	109300	215900	45200	170700	280000	0.0235489	0.0465161	0.00973844	0.0367777	0.0603266	3	2	3	2	2
PERSIMMON	2000	UK	DS Consumer Discr	1611.06	5.19606e+06	0.347964	0.434733	9	-0.0867689	3.77476e-15	131978	6087	26397	-20310	111668	0.111432	0.0051394	0.0222876	-0.0171482	0.0942839	4	1	4	1	2
PETROLEOS (CEPSA) DEAD	2000	SPAIN	DS Energy	3518.61	4.90133e+06	0.245227	0.355073	8	-0.109845	-6.66134e-16	189626	365564	27713	337851	527477	0.0399318	0.0769812	0.00583586	0.0711454	0.111077	4	2	2	2	3
PEUGEOT DEAD	2000	FRANCE	DS Consumer Discr	14699.6	3.64481e+06	0.0876726	0.18979	4	-0.102117	-1.4988e-15	2409000	674000	-131000	805000	3214000	0.0571144	0.0159797	-0.00310585	0.0190856	0.0762	4	1	1	1	2
PHARMA MAR	2000	SPAIN	DS Health Care	2518.39	5.05843e+06	-0.226264	-0.139495	9	-0.0867689	3.77476e-15	-3814	34080	-3052	37132	33318	-0.0175175	0.156528	-0.0140177	0.170545	0.153028	2	3	1	3	3
PHAROL SGPS	2000	PORTUGAL	DS Telecom	12727.7	3.86044e+06	-0.284402	-0.182285	4	-0.102117	-1.4988e-15	-95811	4189115	352248	3836867	3741056	-0.0088167	0.38549	0.0324145	0.353075	0.344259	2	4	4	4	4
PHILIPS ELTN.KONINKLIJKE	2000	NETHERLAND	DS Health Care	46904.7	2.41442e+06	-0.0273467	0.110237	3	-0.137583	4.44089e-16	309000	2567000	203000	2364000	2673000	0.00929855	0.0772471	0.00610875	0.0711384	0.0804369	3	2	2	2	2
PILKINGTON DEAD	2000	UK	DS Industrials	2399.71	5.07297e+06	-0.054469	0.0322999	9	-0.0867689	3.77476e-15	-83827	-219879	-66634	-153245	-237072	-0.01917	-0.0502832	-0.0152382	-0.0350449	-0.054215	2	1	1	1	1
PIRELLI SPA DEAD	2000	ITALY	DS Industrials	6957.35	4.41109e+06	-0.541999	-0.463254	5	-0.0787446	-9.57567e-16	-849271	170953	341362	-170409	-1019680	-0.0848044	0.0170706	0.0340869	-0.0170163	-0.101821	1	1	4	1	1
PORSCHE AML.HLDG. (XET) PREF.	2000	GERMANY	DS Consumer Discr	3307.58	4.93562e+06	0.329423	0.439268	8	-0.109845	-6.66134e-16	32638	99873	70528	29345	61983	0.0151071	0.0462282	0.0326453	0.0135829	0.02869	3	2	4	1	1
POSTNL	2000	NETHERLAND	DS Industrials	12345.2	3.89791e+06	-0.0712001	0.030917	4	-0.102117	-1.4988e-15	56000	1075000	-158000	1233000	1289000	0.00818534	0.157129	-0.0230944	0.180224	0.188409	3	3	1	3	3
POWERGEN DEAD	2000	UK	DS Utilities	7481.82	4.33263e+06	0.152334	0.231078	5	-0.0787446	-9.57567e-16	-234391	6549612	852965	5696647	5462256	-0.0166673	0.465736	0.0606534	0.405082	0.388415	2	4	4	4	4
PREMIER FARNELL DEAD	2000	UK	DS Industrials	1600.69	5.19927e+06	-0.085718	0.00105085	9	-0.0867689	3.77476e-15	13308	17340	7782	9558	22866	0.0190249	0.024789	0.011125	0.013664	0.0326889	3	1	3	1	2
PROMOTORA DE INFIC. 'A' (GRUPO PRISA)	2000	SPAIN	DS Consumer Discr	3498.82	4.90483e+06	-0.35705	-0.247205	8	-0.109845	-6.66134e-16	137009	322297	10964	311333	448342	0.147057	0.345934	0.0117681	0.334166	0.481223	4	4	3	4	4
PROSIEBENSAT 1 (XET) MEDIA	2000	GERMANY	DS Consumer Discr	2092.67	5.13557e+06	-0.516254	-0.429485	9	-0.0867689	3.77476e-15	855802	-1255217	-1076861	-178356	677446	0.497848	-0.730201	-0.626445	-0.103755	0.394092	4	1	1	1	4
PSION DEAD	2000	UK	DS Technology	713.64	5.25921e+06	-0.55726	-0.470491	9	-0.0867689	3.77476e-15	37475	394439	5808	388631	426106	0.0796657	0.838513	0.0123469	0.826166	0.905832	4	4	3	4	4
PUBLICIS GROUPE	2000	FRANCE	DS Consumer Discr	5305.61	4.65783e+06	-0.138343	-0.1392	7	0.000857391	5.55112e-17	-381897	885953	64347	821606	439709	-0.123053	0.285468	0.0207336	0.264735	0.141681	1	4	3	4	3
PUBLIGROUPE 'R' DEAD	2000	SWITZERLAN	DS Consumer Discr	1091.94	5.24631e+06	-0.353994	-0.267225	9	-0.0867689	3.77476e-15	-34993	-18762	-655	-18107	-53100	-0.0453817	-0.024332	-0.000849456	-0.0234826	-0.0688643	1	1	2	1	1
RANK GROUP	2000	UK	DS Consumer Discr	1789.11	5.17229e+06	0.553561	0.640329	9	-0.0867689	3.77476e-15	138743	-1924714	51399	-1976113	-1837370	0.0375864	-0.521418	0.0139243	-0.535342	-0.497756	4	1	3	1	1
REACH	2000	UK	DS Consumer Discr	2189.49	5.12069e+06	0.0630776	0.149846	9	-0.0867689	3.77476e-15	-24364	317540	995	316545	292181	-0.00595245	0.0775793	0.000243092	0.0773362	0.0713837	2	2	2	2	2
RECKITT BENCKISER GROUP	2000	UK	DS Consumer Staples	9736.02	4.04815e+06	0.350122	0.452239	4	-0.102117	-1.4988e-15	-244657	156109	-105974	262083	17426	-0.0476583	0.0304095	-0.0206433	0.0510528	0.00339452	1	1	1	2	1
RELX	2000	UK	DS Consumer Discr	13803.9	3.72884e+06	0.0109674	0.113085	4	-0.102117	-1.4988e-15	-357954	1164502	29084	1135418	777464	-0.0352902	0.114807	0.00286735	0.111939	0.0766492	1	3	2	3	2
RELX DEAD	2000	NETHERLAND	DS Consumer Discr	11366.7	3.9454e+06	0.0109866	0.113104	4	-0.102117	-1.4988e-15	-352635	1140449	27273	1113176	760541	-0.0348901	0.112837	0.00269842	0.110139	0.0752489	1	3	2	3	2
RENAULT	2000	FRANCE	DS Consumer Discr	13992.3	3.68732e+06	-0.0782627	0.0238545	4	-0.102117	-1.4988e-15	1779190	1241358	389396	851962	2631152	0.0375473	0.0261971	0.00821765	0.0179794	0.0555267	4	1	3	1	2
RENTOKIL INITIAL	2000	UK	DS Industrials	6140.64	4488061	0.470632	0.551536	6	-0.0809033	-7.77156e-16	-64172	-413946	-98332	-315614	-379786	-0.0221812	-0.143082	-0.0339887	-0.109093	-0.131274	1	1	1	1	1
REPSOL YPF	2000	SPAIN	DS Energy	25100.9	2.96093e+06	-0.322738	-0.185155	3	-0.137583	4.44089e-16	859000	6487000	713000	5774000	6633000	0.0184143	0.139061	0.0152845	0.123777	0.142191	3	3	3	3	3
REXAM DEAD	2000	UK	DS Industrials	1874.36	5.16134e+06	0.759965	0.846734	9	-0.0867689	3.77476e-15	134223	2647143	653136	1994007	2128230	0.0271938	0.536315	0.132326	0.403989	0.431183	3	4	4	4	4
RHODIA DEAD	2000	FRANCE	DS Basic Materials	2635.84	5.02762e+06	-0.144133	-0.0342876	8	-0.109845	-6.66134e-16	-490000	1947000	192000	1755000	1265000	-0.059647	0.237005	0.0233719	0.213634	0.153987	1	4	4	4	3
RICHEMONT N	2000	SWITZERLAN	DS Consumer Discr	14849.5	3.61535e+06	-0.09203	0.0100871	4	-0.102117	-1.4988e-15	-443207	563403	-526252	1089655	646448	-0.0448952	0.0570706	-0.0533073	0.110378	0.0654827	1	2	1	3	2
RIETER HOLDING 'R'	2000	SWITZ	DS Industrials	1336.8	5.21931e+06	-0.0575261	0.0292428	9	-0.0867689	3.77476e-15	-31999	93554	-10067	103621	71622	-0.0217678	0.0636415	-0.00684823	0.0704898	0.048722	1	2	1	2	2
RIO TINTO	2000	UK	DS Basic Materials	24003	3.05859e+06	-0.0893104	0.0482731	3	-0.137583	4.44089e-16	145510	4284141	624707	3659434	3804944	0.00802032	0.236136	0.034433	0.201703	0.209724	3	4	4	4	4
RIZZOLI CRER.DLSM.GP.	2000	ITALY	DS Consumer Discr	3210.01	4.95843e+06	-0.24178	-0.131935	8	-0.109845	-6.66134e-16	51678	110152	81488	28664	80342	0.0148037	0.0315541	0.023343	0.00821109	0.0230148	3	1	4	1	1
RMC GROUP DEAD	2000	UK	DS Industrials	3089.44	4.96464e+06	-0.0687512	0.041094	8	-0.109845	-6.66134e-16	-43165	1711249	79847	1631402	1588237	-0.00571829	0.226698	0.0105777	0.21612	0.210402	2	4	3	4	4
ROCHE HOLDING	2000	SWITZ	DS Health Care	58035.8	2.1647e+06	0.022882	0.160466	3	-0.137583	4.44089e-16	-464616	1032282	-649948	1682230	1217614	-0.0104923	0.0233117	-0.0146776	0.0379893	0.027497	2	1	1	2	1
ROLLS	2000	UK	DS Industrials	5540.62	4.58745e+06	-0.102304	-0.021401	6	-0.0809033	-7.77156e-16	129931	182466	300086	-117620	12311	0.012036	0.0169026	0.0277982	-0.0108956	0.00114042	3	1	4	1	1
RTL GROUP (LUX)	2000	LUXEMBOURG	DS Consumer Discr	9457.54	4.07698e+06	-0.26795	-0.165832	4	-0.102117	-1.4988e-15	418100	6046400	224600	5821800	6239900	0.0642618	0.929329	0.0345209	0.894808	0.95907	4	4	4	4	4
RWE (XET)	2000	GERMANY	DS Utilities	22922.7	3.1277e+06	-0.0140046	0.123579	3	-0.137583	4.44089e-16	-11051000	167000	-4700000	4867000	-6184000	-0.194719	0.00294255	-0.0828143	0.0857568	-0.108962	1	1	1	2	1
RYANAIR HOLDINGS	2000	IRELAND	DS Consumer Discr	4284.48	4.82277e+06	0.0329089	0.0320515	7	0.000857391	5.55112e-17	-16882	111486	4002	107484	90602	-0.0303486	0.200417	0.00719435	0.193223	0.162874	1	4	2	4	3
SABMILLER DEAD	2000	UK	DS Consumer Staples	5931.81	4.53031e+06	0.220528	0.301431	6	-0.0809033	-7.77156e-16	-477806	322683	-344759	667442	189636	-0.110899	0.0748947	-0.0800185	0.154913	0.0440145	1	2	1	3	2
SAFEWAY (UK) DEAD	2000	UK	DS Consumer Staples	5523.38	4.59298e+06	0.0013415	0.0822448	6	-0.0809033	-7.77156e-16	149936	-18451	-170	-18281	131655	0.0211199	-0.00259899	-2.39461e-05	-0.00257505	0.0185448	3	1	2	1	1
SAFRAN	2000	FRANCE	DS Industrials	2602.8	5.03286e+06	-0.288729	-0.178884	8	-0.109845	-6.66134e-16	228026	170892	-7793	178685	406711	0.0737468	0.0552688	-0.00252036	0.0577892	0.131536	4	2	2	2	3
SAGE GROUP	2000	UK	DS Technology	6084.15	4.50632e+06	-0.336892	-0.255989	6	-0.0809033	-7.77156e-16	20869	574977	54434	520543	541412	0.0248517	0.684707	0.0648223	0.619884	0.644736	3	4	4	4	4
SAINSBURY J	2000	UK	DS Consumer Staples	12319.2	3.91023e+06	0.0625337	0.164651	4	-0.102117	-1.4988e-15	-588204	1014802	77449	937353	349149	-0.035831	0.0618176	0.00471788	0.0570997	0.0212687	1	2	2	2	1
SAINT GOBAIN	2000	FRANCE	DS Industrials	14418	3.65923e+06	0.170176	0.272294	4	-0.102117	-1.4988e-15	668000	2982000	789000	2193000	2861000	0.0225155	0.100511	0.0265939	0.0739168	0.0964322	3	3	4	2	2
SAIPEM	2000	ITALY	DS Energy	3060.23	4.97078e+06	0.0584201	0.168265	8	-0.109845	-6.66134e-16	-59000	115000	-10000	125000	66000	-0.0239837	0.046748	-0.00406504	0.050813	0.0268293	1	2	1	2	1
SAIRGROUP R DEAD	2000	SWITZERLAN	DS Consumer Discr	1087.43	5.2474e+06	-0.999185	-0.912416	9	-0.0867689	3.77476e-15	-339962	1443304	1554124	-110820	-450782	-0.0278508	0.11824	0.127319	-0.00907873	-0.0369295	1	3	4	1	1
SANDVIK	2000	SWEDEN	DS Industrials	6623.34	4.4244e+06	0.0742774	0.155181	6	-0.0809033	-7.77156e-16	149299	24265	-40784	65049	214348	0.0309427	0.00502899	-0.0084526	0.0134816	0.0444242	3	1	1	1	2
SANOFI	2000	FRANCE	DS Health Care	48567.8	2.32047e+06	0.0753045	0.212888	3	-0.137583	4.44089e-16	-71000	214000	50000	164000	93000	-0.0103763	0.0312751	0.00730727	0.0239678	0.0135915	2	1	2	2	1
SAP PREF. (XET) DEAD	2000	GERMANY	DS Technology	22956.1	3.10478e+06	-0.143511	-0.00592745	3	-0.137583	4.44089e-16	-668367	-29395	-813947	784552	116185	-0.130034	-0.00571896	-0.158358	0.152639	0.0226044	1	1	1	3	1
SBM OFFSHORE	2000	NETHERLAND	DS Energy	1523.37	5.20233e+06	0.159632	0.246401	9	-0.0867689	3.77476e-15	-87108	165316	-1642	166958	79850	-0.0703786	0.133567	-0.00132665	0.134893	0.0645146	1	3	2	3	2
SCHNEIDER ELECTRIC	2000	FRANCE	DS Industrials	11723	3.93403e+06	-0.254484	-0.152367	4	-0.102117	-1.4988e-15	346300	508900	-39200	548100	894400	0.0318811	0.0468503	-0.00360883	0.0504592	0.0823402	4	2	1	2	2
SCOTTISH & NEWCASTLE DEAD	2000	UK	DS Consumer Staples	5113.87	4.68885e+06	0.356304	0.355446	7	0.000857391	5.55112e-17	-143780	1598152	33647	1564505	1420725	-0.019468	0.216392	0.00455585	0.211836	0.192368	2	4	2	4	3
SCOTTISH POWER DEAD	2000	UK	DS Utilities	13140	3.7957e+06	0.0287898	0.130907	4	-0.102117	-1.4988e-15	512388	11580672	1015238	10565434	11077822	0.0304807	0.688905	0.060394	0.628511	0.658992	3	4	4	4	4
SECURITAS B	2000	SWEDEN	DS Industrials	7626.2	4.30999e+06	-0.0400108	0.0387338	5	-0.0787446	-9.57567e-16	161061	1055117	33482	1021635	1182696	0.0529784	0.347064	0.0110134	0.33605	0.389029	4	4	3	4	4
SEQUANA DEAD	2000	FRANCE	DS Basic Materials	2310.68	5.08477e+06	0.0545801	0.141349	9	-0.0867689	3.77476e-15	-298753	254507	122720	131787	-166966	-0.0422253	0.0359717	0.0173451	0.0186266	-0.0235987	1	2	3	1	1
SERCO GROUP	2000	UK	DS Industrials	2554.88	5.0483e+06	-0.337247	-0.227402	8	-0.109845	-6.66134e-16	-32327	10961	-157	11118	-21209	-0.0504072	0.0170914	-0.000244809	0.0173362	-0.033071	1	1	2	1	1
SEVERN TRENT	2000	UK	DS Utilities	3718.31	4.88338e+06	0.257893	0.367738	8	-0.109845	-6.66134e-16	198348	681758	52827	628931	827279	0.0248509	0.0854169	0.00661865	0.0787983	0.103649	3	2	2	2	3
SGL CARBON (XET)	2000	GERMANY	DS Basic Materials	848.67	5.25395e+06	-0.378946	-0.292177	9	-0.0867689	3.77476e-15	-72190	162197	-60264	222461	150271	-0.0525224	0.118008	-0.0438455	0.161853	0.109331	1	3	1	3	3
SGS 'N'	2000	SWITZ	DS Industrials	658.85	5.26057e+06	0.20016	0.286928	9	-0.0867689	3.77476e-15	118012	-11010	-40762	29752	147764	0.0863356	-0.00805473	-0.0298208	0.0217661	0.108102	4	1	1	1	3
SHELL	2000	UK	DS Energy	142060	935801	-0.0853386	0.143205	1	-0.228544	1.11022e-16	-4942597	-5254787	1428209	-6682996	-11625593	-0.0406657	-0.0432342	0.0117507	-0.054985	-0.0956506	1	1	3	1	1
SHIRE DEAD	2000	UK	DS Health Care	4574.13	4.75641e+06	-0.435409	-0.436266	7	0.000857391	5.55112e-17	87055	42062	12727	29335	116390	0.0592136	0.02861	0.00865672	0.0199533	0.0791668	4	1	3	1	2
SIDEL DEAD	2000	FRANCE	DS Industrials	1645.92	5.19282e+06	-0.390544	-0.303776	9	-0.0867689	3.77476e-15	56855	9454	1166	8288	65143	0.0617597	0.0102696	0.00126659	0.00900298	0.0707627	4	1	2	1	2
SIEMENS (XET)	2000	GERMANY	DS Industrials	76111.4	1.7888e+06	-0.209043	0.0313519	2	-0.240395	6.10623e-16	4527054	3611904	3555345	56559	4583613	0.0545077	0.0434889	0.0428079	0.000680995	0.0551887	4	2	4	1	2
SIEMENS GAMESA RENEWABLE ENERGY	2000	SPAIN	DS Energy	2136.98	5.12713e+06	-0.28083	-0.194061	9	-0.0867689	3.77476e-15	157687	428685	79930	348755	506442	0.330749	0.899168	0.167653	0.731514	1.06226	4	4	4	4	4
SIGNATURE AVIATION DEAD	2000	UK	DS Industrials	2079.2	5.13765e+06	0.131196	0.217964	9	-0.0867689	3.77476e-15	17248	388117	35633	352484	369732	0.00643804	0.14487	0.0133005	0.131569	0.138007	2	3	3	3	3
SIGNET GROUP DEAD	2000	US	DS Consumer Discr	2039.74	5.14173e+06	0.595395	0.682164	9	-0.0867689	3.77476e-15	57593	15731	3001	12730	70323	0.044208	0.012075	0.00230355	0.00977147	0.0539795	4	1	2	1	2
SKANSKA B	2000	SWEDEN	DS Industrials	4539.76	4.76095e+06	-0.268277	-0.269135	7	0.000857391	5.55112e-17	-197868	930200	-148252	1078452	880584	-0.0269079	0.126497	-0.0201607	0.146658	0.11975	1	3	1	3	3
SKF B	2000	SWEDEN	DS Basic Materials	1293.09	5.22848e+06	0.391487	0.478256	9	-0.0867689	3.77476e-15	-28750	-18696	51920	-70616	-99366	-0.00702649	-0.0045693	0.0126892	-0.0172585	-0.024285	2	1	3	1	1
SKY DEAD	2000	UK	DS Consumer Discr	25941.5	2.93583e+06	-0.116758	0.020825	3	-0.137583	4.44089e-16	-182407	166500	-354392	520892	338485	-0.0566529	0.0517124	-0.110069	0.161781	0.105128	1	2	1	3	3
SMITH & NEPHEW	2000	UK	DS Health Care	4711.44	4.75183e+06	0.277925	0.277068	7	0.000857391	5.55112e-17	-25127	102167	39267	62900	37773	-0.01621	0.0659102	0.025332	0.0405782	0.0243682	2	2	4	2	1
SMITHS GROUP	2000	UK	DS Industrials	7718.37	4.29467e+06	0.0383498	0.117094	5	-0.0787446	-9.57567e-16	111014	434361	24325	410036	521050	0.0615978	0.241012	0.0134971	0.227515	0.289112	4	4	3	4	4
SMURFIT (JEF.) GP. DEAD	2000	IRELAND	DS Basic Materials	2296.51	5.09167e+06	0.529549	0.616318	9	-0.0867689	3.77476e-15	66403	106381	91356	15025	81428	0.0117617	0.0188428	0.0161815	0.00266131	0.014423	3	1	3	1	1
SODEXO	2000	FRANCE	DS Consumer Discr	7140.11	4.37603e+06	-0.144648	-0.065903	5	-0.0787446	-9.57567e-16	-422000	457000	-165000	622000	200000	-0.0660459	0.0715236	-0.0258236	0.0973472	0.0313014	1	2	1	3	2
SOFTWARE (XET)	2000	GERMANY	DS Technology	1745.12	5.17755e+06	-0.795173	-0.708404	9	-0.0867689	3.77476e-15	-8794	17900	-20220	38120	29326	-0.0223817	0.0455574	-0.051462	0.0970194	0.0746378	1	2	1	3	2
SOGECABLE DEAD	2000	SPAIN	DS Consumer Discr	2579.87	5.03804e+06	-0.176403	-0.0665578	8	-0.109845	-6.66134e-16	-21206	55974	66860	-10886	-32092	-0.0154837	0.0408699	0.0488184	-0.0079485	-0.0234322	2	2	4	1	1
SOLVAY	2000	BELGIUM	DS Basic Materials	4835.4	4.72326e+06	0.317911	0.317054	7	0.000857391	5.55112e-17	18000	280000	20000	260000	278000	0.00204988	0.031887	0.00227764	0.0296094	0.0316593	2	1	2	2	2
SONAE SGPS	2000	PORTUGAL	DS Consumer Staples	2200	5.11631e+06	-0.245464	-0.158696	9	-0.0867689	3.77476e-15	-263815	1069227	26470	1042757	778942	-0.0384644	0.155894	0.00385934	0.152035	0.11357	1	3	2	3	3
SONERA DEAD	2000	FINLAND	DS Telecom	8974.45	4.16855e+06	-0.523438	-0.421321	4	-0.102117	-1.4988e-15	2844000	160000	56000	104000	2948000	0.425017	0.0239109	0.00836883	0.0155421	0.440559	4	1	3	1	4
SONG NETWORKS HLDG. DEAD	2000	SWEDEN	DS Telecom	700.81	5.25991e+06	-0.96729	-0.880521	9	-0.0867689	3.77476e-15	-1923	352512	-97	352609	350686	-0.00269246	0.493564	-0.000135813	0.4937	0.491008	2	4	2	4	4
SONOVA N	2000	SWITZ	DS Health Care	2295.51	5.09397e+06	-0.471072	-0.384303	9	-0.0867689	3.77476e-15	9119	7608	-2942	10550	19669	0.0453638	0.0378471	-0.0146354	0.0524825	0.0978462	4	2	1	2	2
SPIRENT COMMUNICATIONS	2000	UK	DS Telecom	5787.94	4.55372e+06	-0.699197	-0.618294	6	-0.0809033	-7.77156e-16	48292	2334478	-22394	2356872	2405164	0.0190417	0.920494	-0.00883004	0.929324	0.948365	3	4	1	4	4
SSE	2000	UK	DS Utilities	8020.8	4.27907e+06	0.2556	0.334344	5	-0.0787446	-9.57567e-16	-55543	195059	97462	97597	42054	-0.00858708	0.0301566	0.0150679	0.0150887	0.00650165	2	1	3	1	1
SSL INTERNATIONAL DEAD	2000	UK	DS Consumer Staples	1405.4	5.21107e+06	-0.0718071	0.0149618	9	-0.0867689	3.77476e-15	168654	150689	40331	110358	279012	0.22167	0.198057	0.0530089	0.145049	0.366718	4	4	4	3	4
STAGECOACH GROUP	2000	UK	DS Consumer Discr	1315.37	5.22196e+06	0.391168	0.477937	9	-0.0867689	3.77476e-15	-11530	356471	-215985	572456	560926	-0.00240871	0.0744696	-0.045121	0.119591	0.117182	2	2	1	3	3
STELLANTIS	2000	ITALY	DS Consumer Discr	9680.98	4.06752e+06	-0.486564	-0.384447	4	-0.102117	-1.4988e-15	2282000	8147000	3675000	4472000	6754000	0.0263053	0.093913	0.0423629	0.0515501	0.0778555	3	3	4	2	2
STMICROELECTRONICS	2000	FRANCE	DS Technology	40586.2	2.58897e+06	-0.255972	-0.118388	3	-0.137583	4.44089e-16	26	2900646	65031	2835615	2835641	2.54569e-06	0.284006	0.00636726	0.277638	0.277641	2	4	2	4	4
STORA ENSO R	2000	FINLAND	DS Basic Materials	9003.54	4.15958e+06	0.193032	0.29515	4	-0.102117	-1.4988e-15	69400	4456200	941600	3514600	3584000	0.00371727	0.238687	0.0504349	0.188253	0.19197	2	4	4	4	3
SUEZ(ROMPUS) DEAD	2000	FRANCE	DS Utilities	33802.6	2.70053e+06	0.0213671	0.158951	3	-0.137583	4.44089e-16	-556300	10654500	-1185200	11839700	11283400	-0.00702419	0.13453	-0.0149651	0.149495	0.142471	2	3	1	3	3
SULZER 'R'	2000	SWITZ	DS Industrials	2366.28	5.08011e+06	-0.647459	-0.56069	9	-0.0867689	3.77476e-15	-33499	184803	-157149	341952	308453	-0.00792639	0.0437273	-0.0371839	0.0809112	0.0729848	2	2	1	2	2
SVENSKA CELLULOSA AKTIEBOLAGET SCA B	2000	SWEDEN	DS Basic Materials	4357.87	4.80552e+06	0.618559	0.617702	7	0.000857391	5.55112e-17	53616	-29341	29292	-58633	-5017	0.00551735	-0.00301933	0.00301429	-0.00603363	-0.000516274	2	1	2	1	1
SWEDISH MATCH	2000	SWEDEN	DS Consumer Staples	1894.99	5.15759e+06	0.836266	0.923035	9	-0.0867689	3.77476e-15	214689	209009	52119	156890	371579	0.114002	0.110986	0.0276757	0.0833102	0.197312	4	3	4	2	3
SWISSCOM 'R'	2000	SWITZ	DS Telecom	21656.8	3.19456e+06	0.180614	0.282731	4	-0.102117	-1.4988e-15	-181894	-265288	109622	-374910	-556804	-0.0132278	-0.0192925	0.00797202	-0.0272645	-0.0404924	2	1	3	1	1
SWISSLOG HOLDING DEAD	2000	SWITZ	DS Technology	889.67	5.25133e+06	-0.732681	-0.645913	9	-0.0867689	3.77476e-15	27267	89616	6268	83348	110615	0.0562068	0.18473	0.0129205	0.171809	0.228016	4	3	3	3	4
SYNGENTA DEAD	2000	SWITZERLAN	DS Basic Materials	5808.57	4.54793e+06	0.213343	0.294247	6	-0.0809033	-7.77156e-16	2240618	5958391	1490922	4467469	6708087	0.378669	1.00698	0.251969	0.755011	1.13368	4	4	4	4	4
SYNTHES DEAD	2000	SWITZ	DS Health Care	7617.28	4.3176e+06	0.0240293	0.102774	5	-0.0787446	-9.57567e-16	18768	564624	-3638	568262	587030	0.018062	0.543384	-0.00350114	0.546885	0.564947	3	4	1	4	4
T	2000	GERMANY	DS Technology	17745.9	3.40594e+06	-0.275791	-0.173674	4	-0.102117	-1.4988e-15	2617036	2209494	-8278	2217772	4834808	0.725256	0.612314	-0.00229407	0.614608	1.33986	4	4	2	4	4
TATE & LYLE	2000	UK	DS Consumer Staples	1750.51	5.17581e+06	0.737891	0.824659	9	-0.0867689	3.77476e-15	-42120	-303370	-43901	-259469	-301589	-0.00859096	-0.0618766	-0.00895422	-0.0529223	-0.0615133	2	1	1	1	1
TAYLOR NELSON SOFRES DEAD	2000	UK	DS Consumer Discr	1413.6	5.20966e+06	0.0771912	0.16396	9	-0.0867689	3.77476e-15	17223	132999	-8474	141473	158696	0.0319441	0.246678	-0.015717	0.262395	0.294339	4	4	1	4	4
TAYLOR WIMPEY	2000	UK	DS Consumer Discr	1878.24	5.15946e+06	0.141252	0.22802	9	-0.0867689	3.77476e-15	86641	-99419	11104	-110523	-23882	0.0338367	-0.038827	0.00433654	-0.0431635	-0.00932685	4	1	2	1	1
TDC DEAD	2000	DENMARK	DS Telecom (DEAD)	8915.89	4.17747e+06	-0.216441	-0.114324	4	-0.102117	-1.4988e-15	1059914	1411284	536289	874995	1934909	0.121816	0.162199	0.0616356	0.100563	0.222379	4	3	4	3	4
TECAN 'R'	2000	SWITZ	DS Health Care	1382.91	5.21525e+06	-0.526954	-0.440186	9	-0.0867689	3.77476e-15	11527	11509	-120	11629	23156	0.106455	0.106289	-0.00110824	0.107397	0.213853	4	3	2	3	4
TECHNICOLOR	2000	FRANCE	DS Consumer Discr	12725.5	3.87316e+06	-0.383328	-0.281211	4	-0.102117	-1.4988e-15	523322	60448	118052	-57604	465718	0.0853323	0.00985659	0.0192494	-0.00939285	0.0759395	4	1	3	1	2
TECHNIP DEAD	2000	FRANCE	DS Energy	2684.93	5.01964e+06	-0.0417335	0.0681117	8	-0.109845	-6.66134e-16	154093	426769	-36399	463168	617261	0.0234375	0.0649115	-0.00553629	0.0704478	0.0938854	3	2	1	2	2
TELE2 B	2000	SWEDEN	DS Telecom	5149.52	4.67859e+06	-0.49246	-0.493318	7	0.000857391	5.55112e-17	-136131	3010161	26696	2983465	2847334	-0.0419134	0.926798	0.00821943	0.918579	0.876665	1	4	3	4	4
TELE2 NETHERLANDS DEAD	2000	NETHERLAND	DS Telecom	576.53	5.26115e+06	-0.934677	-0.847908	9	-0.0867689	3.77476e-15	-126271	511189	20577	490612	364341	-0.061886	0.250536	0.0100849	0.240451	0.178565	1	4	3	4	3
TELECOM ITALIA	2000	ITALY	DS Telecom	18699.4	3.35153e+06	-0.469214	-0.367097	4	-0.102117	-1.4988e-15	3108000	11849000	1640000	10209000	13317000	0.0367715	0.140188	0.0194032	0.120785	0.157557	4	3	3	3	3
TELECOM ITALIA DEAD	2000	ITALY	DS Telecom	66289.2	1.85509e+06	-0.304772	-0.0643764	2	-0.240395	6.10623e-16	2709332	13374685	616648	12758037	15467369	0.0488572	0.241185	0.01112	0.230065	0.278922	4	4	3	4	4
TELECOM ITALIA MEDIA DEAD	2000	ITALY	DS Consumer Discr	13666.2	3.7425e+06	-0.333058	-0.230941	4	-0.102117	-1.4988e-15	853603	739025	14735	724290	1577893	0.296395	0.25661	0.0051164	0.251494	0.547888	4	4	2	4	4
TELECOM ITALIA MOBILE DEAD	2000	ITALY	DS Telecom	61891.4	2.04529e+06	-0.356436	-0.11604	2	-0.240395	6.10623e-16	1975000	7417088	493945	6923143	8898143	0.160902	0.604266	0.0402414	0.564024	0.724926	4	4	4	4	4
TELEFONICA	2000	SPAIN	DS Telecom	84281.8	1.71269e+06	-0.381872	-0.141477	2	-0.240395	6.10623e-16	-3797315	20939419	1390742	19548677	15751362	-0.0503297	0.277531	0.0184329	0.259098	0.208769	1	4	3	4	4
TELEFONICA MOVILES DEAD	2000	SPAIN	DS Telecom	37392.3	2.66673e+06	-0.27726	-0.139676	3	-0.137583	4.44089e-16	-3062257	17932898	1212132	16720766	13658509	-0.288068	1.68696	0.114026	1.57293	1.28486	1	4	4	4	4
TELENOR	2000	NORWAY	DS Telecom	9691.99	4.05784e+06	-0.163569	-0.0614516	4	-0.102117	-1.4988e-15	46132	1030893	-53451	1084344	1130476	0.0053649	0.119887	-0.00621606	0.126103	0.131468	2	3	1	3	3
TELEWEST COMMS. DEAD	2000	UK	DS Telecom	6206.86	4.47574e+06	-0.923347	-0.842443	6	-0.0809033	-7.77156e-16	32054	3262798	-6179	3268977	3301031	0.00346185	0.352384	-0.000667335	0.353051	0.356513	2	4	2	4	4
TELF.PUBLCD.E INFMC. DEAD	2000	SPAIN	DS Consumer Discr	2264.64	5.09852e+06	-0.243202	-0.156434	9	-0.0867689	3.77476e-15	61407	67001	47061	19940	81347	0.156738	0.171016	0.120121	0.0508958	0.207634	4	3	4	2	4
TELIA COMPANY	2000	SWEDEN	DS Telecom	22493.5	3.1729e+06	-0.566706	-0.464589	4	-0.102117	-1.4988e-15	596942	3629301	36934	3592367	4189309	0.0538676	0.327506	0.0033329	0.324173	0.37804	4	4	2	4	4
TERRA NETWORKS DEAD	2000	SPAIN	DS Technology	6088.39	4.49415e+06	-0.293926	-0.213023	6	-0.0809033	-7.77156e-16	-116344	2271346	138635	2132711	2016367	-0.0304451	0.594369	0.0362782	0.558091	0.527646	1	4	4	4	4
TESCO	2000	UK	DS Consumer Staples	26459.2	2.90989e+06	0.106533	0.244116	3	-0.137583	4.44089e-16	-321540	1564966	-6847	1571813	1250273	-0.0218747	0.106466	-0.000465809	0.106932	0.0850575	1	3	2	3	2
TF1 (TV.FSE.1)	2000	FRANCE	DS Consumer Discr	10094.5	4.00874e+06	-0.293386	-0.191268	4	-0.102117	-1.4988e-15	-107014	225664	30470	195194	88180	-0.0564247	0.118985	0.0160658	0.102919	0.0464942	1	3	3	3	2
THALES	2000	FRANCE	DS Industrials	7883.4	4.28695e+06	-0.104391	-0.0256466	5	-0.0787446	-9.57567e-16	164600	2146200	5700	2140500	2305100	0.0115857	0.151064	0.000401205	0.150663	0.162249	3	3	2	3	3
THE SWATCH GROUP	2000	SWITZERLAN	DS Consumer Discr	4399.15	4.79677e+06	-0.144359	-0.145217	7	0.000857391	5.55112e-17	138614	60071	22916	37155	175769	0.0510853	0.0221388	0.00844555	0.0136932	0.0647786	4	1	3	1	2
THYSSENKRUPP (XET)	2000	GERMANY	DS Industrials	9029.27	4.14157e+06	-0.0105033	0.0916139	4	-0.102117	-1.4988e-15	1757300	1145200	481400	663800	2421100	0.0515536	0.0335965	0.0141227	0.0194738	0.0710274	4	2	3	1	2
TIETOEVRY	2000	FINLAND	DS Technology	2888.27	4.99461e+06	-0.188394	-0.0785492	8	-0.109845	-6.66134e-16	10799	-1442	-12626	11184	21983	0.0164289	-0.00219377	-0.0192084	0.0170147	0.0334436	3	1	1	1	2
TISCALI	2000	ITALY	DS Telecom	5205.17	4.66824e+06	-0.470743	-0.4716	7	0.000857391	5.55112e-17	-92359	1238517	21231	1217286	1124927	-0.0572991	0.768371	0.0131716	0.755199	0.6979	1	4	3	4	4
TOMKINS DEAD	2000	UK	DS Industrials	2211.75	5.11191e+06	0.72445	0.811219	9	-0.0867689	3.77476e-15	212517	451030	142689	308341	520858	0.0370467	0.078625	0.024874	0.053751	0.0907977	4	2	4	2	2
TOMRA SYSTEMS	2000	NORWAY	DS Industrials	3424.81	4.92217e+06	-0.55853	-0.448685	8	-0.109845	-6.66134e-16	21397	27288	-9114	36402	57799	0.0629014	0.0802193	-0.0267927	0.107012	0.169913	4	2	1	3	3
TOTALENERGIES	2000	FRANCE	DS Energy	120548	1.18125e+06	0.0684602	0.308855	2	-0.240395	6.10623e-16	-4061000	1704000	-2603000	4307000	246000	-0.0498545	0.020919	-0.0319555	0.0528745	0.00302	1	1	1	2	1
TRAVIS PERKINS	2000	UK	DS Industrials	1303.04	5.22589e+06	0.555723	0.642492	9	-0.0867689	3.77476e-15	24260	46744	-3074	49818	74078	0.0201389	0.0388034	-0.00255181	0.0413552	0.0614941	3	2	2	2	2
TUI (XET)	2000	GERMANY	DS Consumer Discr	7182.42	4.36174e+06	-0.192809	-0.114065	5	-0.0787446	-9.57567e-16	2592374	5080846	173325	4907521	7499895	0.156141	0.306023	0.0104395	0.295584	0.451724	4	4	3	4	4
UBM DEAD	2000	UK	DS Consumer Discr	3884.43	4.87205e+06	-0.255787	-0.145942	8	-0.109845	-6.66134e-16	-344602	-1405108	-62271	-1342837	-1687439	-0.0653418	-0.26643	-0.0118075	-0.254623	-0.319964	1	1	1	1	1
UCB	2000	BELGIUM	DS Health Care	5487.08	4.60398e+06	0.0825131	0.163416	6	-0.0809033	-7.77156e-16	95448	156702	85524	71178	166626	0.0464401	0.0762432	0.0416116	0.0346316	0.0810717	4	2	4	2	2
UNILEVER (UK)	2000	UK	DS Consumer Staples	24859	2.98579e+06	0.213293	0.350876	3	-0.137583	4.44089e-16	967417	26750271	1375079	25375192	26342609	0.0235077	0.650016	0.0334136	0.616602	0.64011	3	4	4	4	4
UNION FENOSA DEAD	2000	SPAIN	DS Utilities	6459.19	4.45048e+06	-0.0658692	0.0150341	6	-0.0809033	-7.77156e-16	260678	3067601	352067	2715534	2976212	0.0246946	0.2906	0.033352	0.257248	0.281943	3	4	4	4	4
UNITED UTILITIES GROUP	2000	UK	DS Utilities	5352.09	4.6366e+06	0.213427	0.212569	7	0.000857391	5.55112e-17	448188	548639	-57854	606493	1054681	0.0414145	0.0506966	-0.00534596	0.0560425	0.097457	4	2	1	2	2
UPM	2000	FINLAND	DS Basic Materials	8872.28	4.18634e+06	0.162798	0.264915	4	-0.102117	-1.4988e-15	-293000	1412000	-63000	1475000	1182000	-0.0242369	0.1168	-0.00521135	0.122012	0.0977748	1	3	1	3	2
UTD.PAN	2000	US	DS Consumer Discr	3489.19	4.91181e+06	-0.985095	-0.87525	8	-0.109845	-6.66134e-16	-462031	3425823	-41227	3467050	3005019	-0.0496684	0.368276	-0.0044319	0.372708	0.32304	1	4	1	4	4
VALEO	2000	FRANCE	DS Consumer Discr	4287.11	4.81848e+06	-0.0489468	-0.0498042	7	0.000857391	5.55112e-17	107000	777000	-205000	982000	1089000	0.0141544	0.102785	-0.0271182	0.129903	0.144057	3	3	1	3	3
VEDIOR DEAD	2000	NETHERLAND	DS Industrials	1309.34	5.22458e+06	0.299176	0.385945	9	-0.0867689	3.77476e-15	126000	-87000	1000	-88000	38000	0.038961	-0.0269017	0.000309215	-0.0272109	0.0117502	4	1	2	1	1
VENDEX KBB DEAD	2000	NETHERLAND	DS Consumer Discr	1440.1	5.20825e+06	0.0177542	0.104523	9	-0.0867689	3.77476e-15	35849	16789	-66706	83495	119344	0.0168212	0.0078778	-0.0313	0.0391778	0.0559991	3	1	1	2	2
VEOLIA ENVIRON	2000	FRANCE	DS Utilities	16720.2	3.47471e+06	-0.226753	-0.124636	4	-0.102117	-1.4988e-15	-5545100	3101700	616100	2485600	-3059500	-0.13978	0.0781871	0.0155305	0.0626565	-0.0771233	1	2	3	2	1
VESTAS WINDSYSTEMS	2000	DENMARK	DS Energy	5691.36	4.55941e+06	-0.326939	-0.246035	6	-0.0809033	-7.77156e-16	86188	36711	13150	23561	109749	0.181411	0.0772705	0.0276785	0.0495919	0.231003	4	2	4	2	4
VESUVIUS	2000	UK	DS Industrials	2017.42	5.14579e+06	-0.446994	-0.360225	9	-0.0867689	3.77476e-15	448635	200963	31316	169647	618282	0.131193	0.0587669	0.00915763	0.0496093	0.180802	4	2	3	2	3
VINCI	2000	FRANCE	DS Industrials	5307.73	4.65253e+06	0.105042	0.104185	7	0.000857391	5.55112e-17	-31800	5864900	2018700	3846200	3814400	-0.00241292	0.445017	0.153175	0.291842	0.289429	2	4	4	4	4
VIOHALCO CB DEAD	2000	GREECE	DS Industrials	2233.86	5.10524e+06	-0.430208	-0.343439	9	-0.0867689	3.77476e-15	157325	118558	-3717	122275	279600	0.102996	0.0776167	-0.00243342	0.0800501	0.183047	4	2	2	2	3
VIRIDIAN GROUP DEAD	2000	UK	DS Utilities	1298.4	5.22718e+06	-0.188236	-0.101468	9	-0.0867689	3.77476e-15	58091	176690	-2557	179247	237338	0.0389004	0.11832	-0.00171228	0.120032	0.158932	4	3	2	3	3
VIVENDI	2000	FRANCE	DS Consumer Discr	84997.3	1.62841e+06	-0.561144	-0.320748	2	-0.240395	6.10623e-16	-9330800	48253500	5091000	43162500	33831700	-0.0799161	0.41328	0.0436032	0.369677	0.289761	1	4	4	4	4
VNU DEAD	2000	NETHERLAND	DS Consumer Discr	11283.5	3.95668e+06	-0.321452	-0.219335	4	-0.102117	-1.4988e-15	-118345	1092002	-54993	1146995	1028650	-0.0144334	0.133181	-0.00670697	0.139888	0.125455	2	3	1	3	3
VODAFONE	2000	CANADA	DS Telecom	3638.75	4.89069e+06	-0.176161	-0.0663162	8	-0.109845	-6.66134e-16	-62967	116607	-2149	118756	55789	-0.094812	0.17558	-0.00323584	0.178816	0.0840038	1	3	1	3	2
VODAFONE GROUP	2000	UK	DS Telecom	208160	430899	-0.445523	-0.21698	1	-0.228544	1.11022e-16	-2148916	41497406	233813	41263593	39114677	-0.0172357	0.332836	0.00187533	0.33096	0.313725	2	4	2	4	4
VODAFONE TELECEL DEAD	2000	PORTUGAL	DS Telecom	2752	5.00878e+06	-0.401538	-0.291693	8	-0.109845	-6.66134e-16	-132356	489933	33158	456775	324419	-0.408601	1.51249	0.102363	1.41013	1.00153	1	4	4	4	4
VOLKSWAGEN (XET)	2000	GERMANY	DS Consumer Discr	17545.3	3.44118e+06	-0.00223091	0.0998862	4	-0.102117	-1.4988e-15	-4355184	6937209	3635797	3301412	-1053772	-0.0594876	0.0947556	0.0496615	0.0450941	-0.0143935	1	3	4	2	1
VOLVO B	2000	SWEDEN	DS Industrials	5518.33	4.5985e+06	0.233001	0.313905	6	-0.0809033	-7.77156e-16	2048234	-625663	21016	-646679	1401555	0.0907611	-0.0277243	0.000931258	-0.0286556	0.0621055	4	1	2	1	2
WANADOO DEAD	2000	FRANCE	DS Technology	9875.24	4.02856e+06	-0.21165	-0.109533	4	-0.102117	-1.4988e-15	-319092	87117	32694	54423	-264669	-0.152483	0.0416303	0.0156234	0.0260069	-0.126477	1	2	3	2	1
WARNER CHILCOTT DEAD	2000	UK	DS Health Care	2230.27	5.10747e+06	-0.338954	-0.252185	9	-0.0867689	3.77476e-15	-11635	690421	12744	677677	666042	-0.0183966	1.09165	0.0201501	1.0715	1.05311	2	4	3	4	4
WETHERSPOON (JD)	2000	UK	DS Consumer Discr	1315.15	5.22327e+06	-0.0670365	0.0197324	9	-0.0867689	3.77476e-15	-22724	208308	-1201	209509	186785	-0.0279202	0.255941	-0.00147563	0.257417	0.229496	1	4	2	4	4
WHITBREAD	2000	UK	DS Consumer Discr	4484.52	4.78348e+06	0.29819	0.297333	7	0.000857391	5.55112e-17	89261	1140502	5097	1135405	1224666	0.0119162	0.152256	0.000680444	0.151575	0.163492	3	3	2	3	3
WM	2000	SWEDEN	DS Technology	1513.65	5.20384e+06	-0.480809	-0.39404	9	-0.0867689	3.77476e-15	30186	1453	-8420	9873	40059	0.0376769	0.00181357	-0.0105095	0.0123231	0.05	4	1	1	1	2
WOLTERS KLUWER	2000	NETHERLAND	DS Consumer Discr	8667.46	4.21254e+06	-0.252784	-0.174039	5	-0.0787446	-9.57567e-16	-16000	676000	71000	605000	589000	-0.00269156	0.113719	0.0119438	0.101775	0.0990832	2	3	3	3	3
WPP	2000	UK	DS Consumer Discr	15964.4	3.52328e+06	-0.104112	-0.00199495	4	-0.102117	-1.4988e-15	-916331	6155412	417163	5738249	4821918	-0.095038	0.638413	0.0432664	0.595147	0.500109	1	4	4	4	4
XANSA DEAD	2000	UK	DS Technology	2155.85	5.12285e+06	-0.605532	-0.518763	9	-0.0867689	3.77476e-15	4251	1320020	-1958	1321978	1326229	0.00531519	1.65047	-0.00244816	1.65292	1.65823	2	4	2	4	4
ZARDOYA OTIS	2000	SPAIN	DS Industrials	1604.78	5.19767e+06	0.470988	0.557757	9	-0.0867689	3.77476e-15	-11370	-2783	4528	-7311	-18681	-0.0272443	-0.0066685	0.0108498	-0.0175183	-0.0447626	1	1	3	1	1
ZODIAC AEROSPACE DEAD	2000	FRANCE	DS Industrials	1367.23	5.21661e+06	0.0932103	0.179979	9	-0.0867689	3.77476e-15	188725	476630	34650	441980	630705	0.158279	0.399739	0.0290601	0.370678	0.528958	4	4	4	4	4
A P MOLLER MAERSK B	2001	DENMARK	DS Industrials	3827.92	4.14595e+06	0.176286	0.529021	7	-0.352735	1.22125e-15	-417601	13391476	941586	12449890	12032289	-0.036616	1.17419	0.0825599	1.09163	1.05501	1	4	4	4	4
A2A	2001	ITALY	DS Utilities	3258.08	4.20556e+06	-0.259165	0.0465201	8	-0.305685	2.22045e-15	-34910	131377	29396	101981	67071	-0.0162984	0.0613358	0.0137241	0.0476117	0.0313133	2	2	3	2	2
ABB LTD N	2001	SWITZ	DS Industrials	12099.9	3.18076e+06	-0.708398	-0.425993	4	-0.282405	5.21805e-15	-1866455	1567837	127288	1440549	-425906	-0.0545485	0.0458212	0.00372009	0.0421011	-0.0124474	1	2	2	2	1
ABERTIS INFRAESTRUCTURAS DEAD	2001	SPAIN	DS Industrials	3131.68	4.23428e+06	0.192298	0.497983	8	-0.305685	2.22045e-15	34737	129542	80101	49441	84178	0.00831165	0.030996	0.0191661	0.0118299	0.0201416	3	1	3	1	1
ACCIONA	2001	SPAIN	DS Industrials	2640.5	4.30324e+06	0.0549424	0.360627	8	-0.305685	2.22045e-15	-312423	70072	-13455	83527	-228896	-0.079172	0.0177571	-0.00340967	0.0211668	-0.0580052	1	1	1	1	1
ACCOR	2001	FRANCE	DS Consumer Discr	9071.73	3.46368e+06	-0.338101	-0.0556962	4	-0.282405	5.21805e-15	155000	148000	-159000	307000	462000	0.0128877	0.0123056	-0.0132203	0.0255259	0.0384136	3	1	1	2	2
ACEA	2001	ITALY	DS Utilities	1448.16	4.48899e+06	-0.444602	-0.0908768	9	-0.353725	1.64313e-14	-15788	642040	37720	604320	588532	-0.00532814	0.216676	0.0127298	0.203946	0.198618	2	4	3	4	4
ACERINOX 'R'	2001	SPAIN	DS Basic Materials	2862.3	4.2703e+06	-0.205659	0.100026	8	-0.305685	2.22045e-15	-193510	177756	7268	170488	-23022	-0.101526	0.0932604	0.00381319	0.0894472	-0.0120786	1	3	2	3	1
ACS ACTIV.CONSTR.Y SERV.	2001	SPAIN	DS Industrials	2098.03	4.38778e+06	0.0608436	0.414568	9	-0.353725	1.64313e-14	-113539	114078	43080	70998	-42541	-0.0314543	0.0316036	0.0119347	0.0196689	-0.0117853	1	1	3	1	1
ADECCO GROUP	2001	SWITZ	DS Industrials	12927.7	3.09306e+06	-0.51796	-0.235556	4	-0.282405	5.21805e-15	-439029	-446019	-65823	-380196	-819225	-0.0682897	-0.0693769	-0.0102386	-0.0591384	-0.127428	1	1	1	1	1
ADIDAS (XET)	2001	GERMANY	DS Consumer Discr	3650.67	4.16459e+06	-0.0153867	0.337349	7	-0.352735	1.22125e-15	11558	56810	18540	38270	49828	0.0029178	0.0143416	0.0046804	0.00966121	0.012579	2	1	2	1	1
AEGIS GROUP DEAD	2001	UK	DS Consumer Discr	1965.38	4.39581e+06	-0.397635	-0.0439105	9	-0.353725	1.64313e-14	-6392	21908	-64041	85949	79557	-0.00263211	0.00902131	-0.0263709	0.0353922	0.0327601	2	1	1	2	2
AGGREGATE INDUSTRIES DEAD	2001	UK	DS Industrials	1865.06	4.4129e+06	-0.231532	0.122193	9	-0.353725	1.64313e-14	23389	160383	24447	135936	159325	0.00845515	0.0579786	0.00883762	0.049141	0.0575962	3	2	3	2	2
AGGREKO DEAD	2001	UK	DS Industrials	1413.63	4.49326e+06	-0.509255	-0.15553	9	-0.353725	1.64313e-14	3663	87688	1478	86210	89873	0.00610652	0.146183	0.00246395	0.143719	0.149826	2	3	2	3	3
AIR FRANCE	2001	FRANCE	DS Consumer Discr	4428.58	4.03909e+06	-0.468596	-0.115861	7	-0.352735	1.22125e-15	-312560	1424169	-129845	1554014	1241454	-0.0263754	0.120179	-0.010957	0.131136	0.10476	1	3	1	3	3
AIRBUS	2001	FRANCE	DS Industrials	13351.4	3.04079e+06	-0.469728	-0.187324	4	-0.282405	5.21805e-15	-721000	6017000	3266000	2751000	2030000	-0.0170015	0.141884	0.0770138	0.0648698	0.0478683	2	3	4	2	2
AIXTRON (XET)	2001	GERMANY	DS Technology	1004.57	4.52994e+06	-0.789728	-0.436003	9	-0.353725	1.64313e-14	-17417	10862	-16485	27347	9930	-0.0721116	0.0449719	-0.0682528	0.113225	0.0411132	1	2	1	3	2
AKZO NOBEL	2001	NETHERLAND	DS Basic Materials	13602.3	3.01406e+06	-0.558785	-0.27638	4	-0.282405	5.21805e-15	-30000	172000	625000	-453000	-483000	-0.00247025	0.0141628	0.0514636	-0.0373008	-0.0397711	2	1	4	1	1
ALCATEL	2001	FRANCE	DS Telecom	16095.6	2.78442e+06	-0.43501	-0.152605	4	-0.282405	5.21805e-15	-2469000	-2274000	-497000	-1777000	-4246000	-0.0641124	-0.0590488	-0.0129056	-0.0461433	-0.110256	1	1	1	1	1
ALLIANCE BOOTS DEAD	2001	UK	DS Consumer Staples	10358.9	3.37698e+06	-0.258484	0.0239201	4	-0.282405	5.21805e-15	43360	548814	22851	525963	569323	0.00788348	0.0997823	0.00415464	0.0956277	0.103511	3	3	2	3	3
ALLIANCE UNICHEM DEAD	2001	UK	DS Consumer Staples	3441.19	4.17876e+06	-0.3275	0.0252358	7	-0.352735	1.22125e-15	-48492	308424	235	308189	259697	-0.01126	0.0716171	5.45678e-05	0.0715625	0.0603025	2	2	2	2	2
ALLIED DOMECQ DEAD	2001	UK	DS Consumer Staples	7855.38	3.57122e+06	-0.25536	0.0270448	4	-0.282405	5.21805e-15	-27181	1369458	5954	1363504	1336323	-0.00517613	0.260789	0.00113383	0.259655	0.254479	2	4	2	4	4
ALSTOM	2001	FRANCE	DS Industrials	3144.65	4.22801e+06	-0.83452	-0.528834	8	-0.305685	2.22045e-15	-1443600	3312200	1007700	2304500	860900	-0.0551572	0.126553	0.0385023	0.0880506	0.0328934	1	3	4	3	2
ALTADIS DEAD	2001	SPAIN	DS Consumer Staples	7193.83	3.67742e+06	0.0072156	0.286953	5	-0.279737	-2.22045e-16	139967	-14280	39802	-54082	85885	0.0180741	-0.00184399	0.00513967	-0.00698366	0.0110904	3	1	2	1	1
ALTANA (XET)	2001	GERMANY	DS Basic Materials	8675.31	3.48104e+06	-0.276673	0.00573195	4	-0.282405	5.21805e-15	61038	134588	47701	86887	147925	0.031826	0.070176	0.0248719	0.045304	0.07713	4	2	4	2	2
ALTRAN TECHNOLOGIES DEAD	2001	FRANCE	DS Technology	5003.1	3.97415e+06	-0.939826	-0.629946	6	-0.30988	1.16573e-15	-45410	168644	475	168169	122759	-0.0364938	0.135531	0.000381735	0.135149	0.0986555	1	3	2	3	3
AMADEUS GLOBAL TRAVEL DEAD	2001	SPAIN	DS Consumer Discr	4318.8	4.06516e+06	-0.376852	-0.0241165	7	-0.352735	1.22125e-15	58747	76816	29592	47224	105971	0.0502331	0.0656834	0.0253034	0.0403801	0.0906132	4	2	4	2	2
AMEC FOSTER WHEELER DEAD	2001	UK	DS Energy	2242.57	4.36396e+06	-0.52771	-0.173985	9	-0.353725	1.64313e-14	-299879	-74619	-71096	-3523	-303402	-0.0964978	-0.0240116	-0.0228779	-0.00113366	-0.0976315	1	1	1	1	1
AMERSHAM DEAD	2001	UK	DS Health Care	7469.73	3.64813e+06	-0.390335	-0.110598	5	-0.279737	-2.22045e-16	-98863	54754	42606	12148	-86715	-0.0422181	0.023382	0.0181943	0.00518764	-0.0370305	1	1	3	1	1
AMEY DEAD	2001	UK	DS Industrials	911.52	4.53666e+06	-0.875041	-0.521316	9	-0.353725	1.64313e-14	-101756	107005	37491	69514	-32242	-0.109442	0.115088	0.0403229	0.0747648	-0.0346774	1	3	4	2	1
ANGLO AMERICAN	2001	UK	DS Basic Materials	25519.6	2.4025e+06	-0.220061	0.0557563	3	-0.275817	7.77156e-16	-702712	-814086	-29480	-784606	-1487318	-0.0235041	-0.0272293	-0.000986039	-0.0262433	-0.0497474	1	1	2	1	1
ANHEUSER	2001	BELGIUM	DS Consumer Staples	14040.2	2.93141e+06	-0.381802	-0.0993974	4	-0.282405	5.21805e-15	-662400	367300	-759100	1126400	464000	-0.0578245	0.0320636	-0.066266	0.0983296	0.0405051	1	1	1	3	2
ARCANDOR (XET) DEAD	2001	GERMANY	DS Consumer Discr	3931.94	4.1266e+06	-0.528199	-0.175463	7	-0.352735	1.22125e-15	-378607	1799061	138615	1660446	1281839	-0.0405453	0.192663	0.0148444	0.177819	0.137273	1	4	3	3	3
ARCELOR (PAR) DEAD	2001	FRANCE	DS Basic Materials	8157.89	3.53936e+06	-0.352317	-0.069912	4	-0.282405	5.21805e-15	877000	-2738000	-390000	-2348000	-1471000	0.0301862	-0.0942416	-0.0134237	-0.0808178	-0.0506316	3	1	1	1	1
ARM HOLDINGS DEAD	2001	UK	DS Technology	3721.86	4.15723e+06	-0.730238	-0.377502	7	-0.352735	1.22125e-15	-9586	24822	-5	24827	15241	-0.0395528	0.102418	-2.06305e-05	0.102439	0.0628859	1	3	2	3	2
ARNOLDO MONDADORI EDI.	2001	ITALY	DS Consumer Discr	2152.01	4.37933e+06	-0.177875	0.17585	9	-0.353725	1.64313e-14	-36489	6350	5270	1080	-35409	-0.0222417	0.00387062	0.00321231	0.00065831	-0.0215834	1	1	2	1	1
ARRIVA DEAD	2001	UK	DS Consumer Discr	1285.36	4.50139e+06	-0.201899	0.151826	9	-0.353725	1.64313e-14	-71995	78261	-391	78652	6657	-0.0390039	0.0423986	-0.000211828	0.0426104	0.00360649	1	2	2	2	1
ASM INTERNATIONAL	2001	NETHERLAND	DS Technology	1220.24	4.50764e+06	-0.480956	-0.127231	9	-0.353725	1.64313e-14	30346	40669	1139	39530	69876	0.0395386	0.0529888	0.00148403	0.0515047	0.0910434	4	2	2	2	2
ASML HOLDING	2001	NETHERLAND	DS Technology	11246.2	3.2146e+06	-0.67165	-0.389246	4	-0.282405	5.21805e-15	73410	477979	-210552	688531	761941	0.025316	0.164835	-0.0726105	0.237445	0.262761	3	3	1	4	4
ASSA ABLOY B	2001	SWEDEN	DS Industrials	4839.9	3.98388e+06	-0.393064	-0.0831843	6	-0.30988	1.16573e-15	164398	596661	22558	574103	738501	0.0500459	0.181635	0.00686709	0.174768	0.224814	4	3	2	3	4
ASSD.BRIT.PORTS HDG. DEAD	2001	UK	DS Industrials	2462.17	4.33132e+06	-0.207886	0.0977995	8	-0.305685	2.22045e-15	45760	127102	-6997	134099	179859	0.017198	0.0477688	-0.00262969	0.0503985	0.0675965	3	2	1	2	2
ASSOCIATED BRIT.FOODS	2001	UK	DS Consumer Staples	7968.06	3.56337e+06	-0.211718	0.070687	4	-0.282405	5.21805e-15	100730	24157	-37649	61806	162536	0.0160915	0.00385906	-0.00601439	0.00987345	0.025965	3	1	1	1	1
ASTRAZENECA	2001	UK	DS Health Care	90943.1	1.07085e+06	-0.29581	-0.0414885	2	-0.254321	-1.66533e-16	569107	657938	-239715	897653	1466760	0.0288291	0.033329	-0.0121432	0.0454722	0.0743013	3	2	1	2	2
ATARI	2001	FRANCE	DS Consumer Discr	937.02	4.53481e+06	-0.497074	-0.14335	9	-0.353725	1.64313e-14	-41000	263700	1500	262200	221200	-0.0353159	0.227142	0.00129205	0.22585	0.190534	1	4	2	4	3
ATKINS (WS) DEAD	2001	UK	DS Industrials	958.65	4.53387e+06	-0.64924	-0.295515	9	-0.353725	1.64313e-14	-15089	4754	5386	-632	-15721	-0.0256242	0.00807327	0.00914653	-0.00107327	-0.0266975	1	1	3	1	1
ATLANTIA	2001	ITALY	DS Industrials	10601	3.34562e+06	0.325591	0.607995	4	-0.282405	5.21805e-15	-241249	69704	153295	-83591	-324840	-0.0369349	0.0106716	0.0234693	-0.0127977	-0.0497326	1	1	4	1	1
ATLAS COPCO A	2001	SWEDEN	DS Industrials	3767.11	4.15351e+06	-0.180147	0.172588	7	-0.352735	1.22125e-15	-87314	-32315	14061	-46376	-133690	-0.0130206	-0.00481894	0.00209683	-0.00691578	-0.0199364	2	1	2	1	1
ATOS	2001	FRANCE	DS Technology	3262.71	4.2023e+06	-0.581206	-0.275521	8	-0.305685	2.22045e-15	-86000	172900	-170800	343700	257700	-0.0423364	0.0851158	-0.084082	0.169198	0.126861	1	2	1	3	3
AUREA DEAD	2001	SPAIN	DS Industrials	1584.53	4.46635e+06	0.216913	0.570638	9	-0.353725	1.64313e-14	-74118	1175692	225789	949903	875785	-0.0248205	0.393713	0.0756117	0.318101	0.293281	1	4	4	4	4
AUTOGRILL	2001	ITALY	DS Consumer Discr	3205.44	4.22167e+06	-0.312691	-0.00700566	8	-0.305685	2.22045e-15	-100808	148019	42339	105680	4872	-0.0414309	0.0608341	0.0174008	0.0434333	0.00200234	1	2	3	2	1
AUTOROUTES DU SUD FRANCE ASF	2001	FRANCE	DS Industrials	6089.78	3.85568e+06	-0.0770372	0.232843	6	-0.30988	1.16573e-15	-3400	721800	-24100	745900	742500	-0.000296034	0.0628464	-0.00209836	0.0649447	0.0646487	2	2	2	2	2
AVENTIS DEAD	2001	FRANCE	DS Health Care	62058.4	1.28763e+06	-0.381885	-0.127564	2	-0.254321	-1.66533e-16	-663000	-1719000	-220000	-1499000	-2162000	-0.0170323	-0.0441607	-0.00565175	-0.038509	-0.0555413	2	1	1	1	1
AWG DEAD	2001	UK	DS Utilities	2533.45	4.32131e+06	0.0533778	0.359063	8	-0.305685	2.22045e-15	291985	1323631	10350	1313281	1605266	0.0386312	0.175124	0.00136936	0.173754	0.212385	4	3	2	3	4
BAA DEAD	2001	UK	DS Industrials	11140.5	3.23698e+06	-0.302158	-0.0197533	4	-0.282405	5.21805e-15	-78052	931612	6483	925129	847077	-0.00653781	0.0780339	0.000543031	0.0774909	0.0709531	2	2	2	2	2
BAE SYSTEMS	2001	UK	DS Industrials	17071.1	2.66959e+06	-0.660513	-0.384697	3	-0.275817	7.77156e-16	-1032187	-963238	-111309	-851929	-1884116	-0.0372408	-0.0347532	-0.00401598	-0.0307372	-0.067978	1	1	1	1	1
BALFOUR BEATTY	2001	UK	DS Industrials	1910.49	4.4016e+06	-0.398074	-0.0443494	9	-0.353725	1.64313e-14	-64986	163480	5646	157834	92848	-0.0286919	0.0721779	0.00249276	0.0696851	0.0409932	1	2	2	2	2
BARRATT DEVELOPMENTS	2001	UK	DS Consumer Discr	1869.34	4.41103e+06	-0.210493	0.143231	9	-0.353725	1.64313e-14	144525	-3388	32655	-36043	108482	0.0759137	-0.00177959	0.0171525	-0.0189321	0.0569816	4	1	3	1	2
BASF (XET)	2001	GERMANY	DS Basic Materials	28774.1	2.21136e+06	-0.134896	0.140921	3	-0.275817	7.77156e-16	2465000	-105200	3833900	-3939100	-1474100	0.0667803	-0.00285001	0.103866	-0.106716	-0.0399354	4	1	4	1	1
BAYER (XET)	2001	GERMANY	DS Health Care	26642.9	2.35138e+06	-0.526053	-0.250237	3	-0.275817	7.77156e-16	-464000	388000	-376000	764000	300000	-0.0128055	0.010708	-0.0103769	0.0210849	0.0082794	2	1	1	1	1
BAYER SCHG.PHARMA (XET) DEAD	2001	GERMANY	DS Health Care	13008.3	3.08013e+06	-0.358012	-0.075607	4	-0.282405	5.21805e-15	-560000	232000	-743000	975000	415000	-0.107034	0.0443425	-0.142011	0.186353	0.0793196	1	2	1	4	2
BEIERSDORF (XET)	2001	GERMANY	DS Consumer Staples	11117.4	3.24809e+06	-0.161884	0.120521	4	-0.282405	5.21805e-15	114000	83000	51000	32000	146000	0.0368277	0.0268131	0.0164755	0.0103376	0.0471652	4	1	3	1	2
BENETTON DEAD	2001	ITALY	DS Consumer Discr	2819.61	4.28162e+06	-0.496912	-0.191227	8	-0.305685	2.22045e-15	25227	169258	-6634	175892	201119	0.00889176	0.0596583	-0.00233828	0.0619966	0.0708884	3	2	2	2	2
BERENDSEN DEAD	2001	UK	DS Industrials	1592.25	4.46318e+06	-0.281681	0.0720435	9	-0.353725	1.64313e-14	3474	90535	9672	80863	84337	0.00456818	0.11905	0.0127183	0.106332	0.1109	2	3	3	3	3
BERKELEY GROUP HOLDINGS (THE)	2001	UK	DS Consumer Discr	1670.62	4.44998e+06	-0.293168	0.0605569	9	-0.353725	1.64313e-14	408276	-10514	30472	-40986	367290	0.202813	-0.00522288	0.0151371	-0.02036	0.182453	4	1	3	1	3
BG GROUP DEAD	2001	UK	DS Energy	17504.2	2.65252e+06	-0.267654	0.0081633	3	-0.275817	7.77156e-16	116738	-121530	74851	-196381	-79643	0.0115066	-0.011979	0.00737791	-0.0193569	-0.00785025	3	1	2	1	1
BIC	2001	FRANCE	DS Consumer Staples	2356.72	4.34573e+06	-0.262186	0.0434995	8	-0.305685	2.22045e-15	56162	-2822	-29397	26575	82737	0.0299874	-0.00150679	-0.0156964	0.0141896	0.044177	3	1	1	1	2
BIG FOOD GROUP DEAD	2001	UK	DS Consumer Staples	539.17	4.54265e+06	-0.320039	0.0336858	9	-0.353725	1.64313e-14	-229977	1785551	101830	1683721	1453744	-0.169886	1.31901	0.0752229	1.24378	1.0739	1	4	4	4	4
BMW (XET)	2001	GERMANY	DS Consumer Discr	27969.1	2.32473e+06	-0.337893	-0.0620761	3	-0.275817	7.77156e-16	5812000	10220000	-549000	10769000	16581000	0.135202	0.237744	-0.0127712	0.250515	0.385717	4	4	1	4	4
BOC GROUP DEAD	2001	UK	DS Basic Materials	8426.83	3.50655e+06	-0.306821	-0.0244166	4	-0.282405	5.21805e-15	-38327	-17028	-6165	-10863	-49190	-0.0046633	-0.00207182	-0.000750104	-0.00132172	-0.00598502	2	1	2	1	1
BODYCOTE	2001	UK	DS Basic Materials	979.77	4.53291e+06	-0.625493	-0.271768	9	-0.353725	1.64313e-14	32072	284619	35523	249096	281168	0.0255435	0.226682	0.028292	0.19839	0.223934	3	4	4	4	4
BOSS (HUGO) PREF. (XET) DEAD	2001	GERMANY	DS Consumer Discr	899.42	4.53756e+06	-0.518376	-0.164651	9	-0.353725	1.64313e-14	88206	41044	21435	19609	107815	0.152377	0.0709039	0.0370292	0.0338747	0.186251	4	2	4	2	3
BOUYGUES	2001	FRANCE	DS Industrials	10874.8	3.30295e+06	-0.259114	0.0232905	4	-0.282405	5.21805e-15	-1550241	517284	-1595906	2113190	562949	-0.0725332	0.0242029	-0.0746698	0.0988727	0.0263395	1	1	1	3	1
BP	2001	UK	DS Energy	210224	210224	-0.357857	-0.121145	1	-0.236712	5.55112e-17	-1914130	6631392	-990665	7622057	5707927	-0.0122989	0.0426088	-0.00636534	0.0489742	0.0366753	2	2	1	2	2
BPB DEAD	2001	UK	DS Industrials	3050.33	4.25276e+06	-0.293331	0.0123537	8	-0.305685	2.22045e-15	20206	501580	28091	473489	493695	0.00737112	0.182976	0.0102476	0.172728	0.180099	2	3	3	3	3
BRAMBLES INDUSTRIES DEAD	2001	UK	DS Industrials	3964.75	4.11477e+06	-0.496144	-0.143409	7	-0.352735	1.22125e-15	-575351	4573390	2626676	1946714	1371363	-0.187383	1.48949	0.85547	0.634016	0.446633	1	4	4	4	4
BRISA	2001	PORTUGAL	DS Industrials	3240	4.2088e+06	-0.0828009	0.222884	8	-0.305685	2.22045e-15	-40398	481346	-622913	1104259	1063861	-0.0134454	0.160203	-0.20732	0.367522	0.354077	2	3	1	4	4
BRITISH AIRWAYS DEAD	2001	UK	DS Consumer Discr	4185.31	4.0862e+06	-0.500974	-0.148239	7	-0.352735	1.22125e-15	32163	1217999	11395	1206604	1238767	0.00146821	0.0556004	0.00052017	0.0550802	0.0565484	2	2	2	2	2
BRITISH AMERICAN TOBACCO	2001	UK	DS Consumer Staples	25608.6	2.37698e+06	-0.218352	0.0574647	3	-0.275817	7.77156e-16	-513191	-457432	180074	-637506	-1150697	-0.018345	-0.0163517	0.00643708	-0.0227888	-0.0411338	2	1	2	1	1
BRITISH ENERGY DEAD	2001	UK	DS Utilities	1780.61	4.43114e+06	-0.97933	-0.625605	9	-0.353725	1.64313e-14	133980	-371183	28671	-399854	-265874	0.012262	-0.0339711	0.002624	-0.0365951	-0.0243331	3	1	2	1	1
BT GROUP	2001	UK	DS Telecom	34570.4	1.99645e+06	-0.329632	-0.0538147	3	-0.275817	7.77156e-16	2767004	27298330	-498431	27796761	30563765	0.0371129	0.366143	-0.00668529	0.372828	0.409941	4	4	1	4	4
BTG DEAD	2001	UK	DS Health Care	769.14	4.54077e+06	-0.816608	-0.462884	9	-0.353725	1.64313e-14	5271	5928	42	5886	11157	0.032374	0.0364092	0.00025796	0.0361512	0.0685252	4	2	2	2	2
BUDERUS (XET) DEAD	2001	GERMANY	DS Industrials	1670.31	4.45165e+06	0.139298	0.493023	9	-0.353725	1.64313e-14	9673	30156	-2947	33103	42776	0.00763494	0.0238023	-0.00232608	0.0261283	0.0337633	2	1	2	2	2
BULGARI DEAD	2001	ITALY	DS Consumer Discr	2521.76	4.32636e+06	-0.487979	-0.182294	8	-0.305685	2.22045e-15	124918	15822	-5306	21128	146046	0.133768	0.0169429	-0.00568192	0.0226249	0.156393	4	1	1	1	3
BUNZL	2001	UK	DS Industrials	4134.02	4.09867e+06	-0.24654	0.106196	7	-0.352735	1.22125e-15	22921	115581	8217	107364	130285	0.0117721	0.0593618	0.00422021	0.0551416	0.0669137	3	2	2	2	2
CABLE & WIRELESS COMMS. DEAD	2001	UK	DS Telecom	6988.97	3.69156e+06	-0.614335	-0.334598	5	-0.279737	-2.22045e-16	805800	-613688	640630	-1254318	-448518	0.022024	-0.0167732	0.0175096	-0.0342828	-0.0122588	3	1	3	1	1
CADBURY DEAD	2001	UK	DS Consumer Staples	17644.2	2.63502e+06	-0.414538	-0.138721	3	-0.275817	7.77156e-16	10880	1285560	212154	1073406	1084286	0.00098801	0.116741	0.0192657	0.0974757	0.0984637	2	3	3	3	3
CAMBRIDGE ATBY.TECH.GP. DEAD	2001	UK	DS Health Care	696.79	4.54146e+06	-0.686212	-0.332487	9	-0.353725	1.64313e-14	1122	2472	10072	-7600	-6478	0.00406895	0.00896474	0.0365262	-0.0275615	-0.0234925	2	1	4	1	1
CAPGEMINI	2001	FRANCE	DS Technology	7787.57	3.58686e+06	-0.545167	-0.262762	4	-0.282405	5.21805e-15	1000	199000	-51000	250000	251000	0.000168734	0.033578	-0.00860542	0.0421834	0.0423521	2	2	1	2	2
CAPITA	2001	UK	DS Industrials	4163.73	4.09454e+06	-0.424203	-0.0714672	7	-0.352735	1.22125e-15	-39520	234994	33165	201829	162309	-0.04616	0.274477	0.0387373	0.23574	0.18958	1	4	4	4	3
CARLTON COMMS. DEAD	2001	UK	DS Consumer Discr	2689.94	4.29256e+06	-0.596266	-0.290581	8	-0.305685	2.22045e-15	-266544	-406315	-40963	-365352	-631896	-0.081896	-0.124841	-0.0125859	-0.112255	-0.194151	1	1	1	1	1
CARNIVAL	2001	UK	DS Consumer Discr	5365.91	3.95894e+06	-0.0994118	0.210468	6	-0.30988	1.16573e-15	99363	709674	-98434	808108	907471	0.0191494	0.136769	-0.0189703	0.15574	0.174889	3	3	1	3	3
CARREFOUR	2001	FRANCE	DS Consumer Staples	34349.2	2.0308e+06	-0.161463	0.114354	3	-0.275817	7.77156e-16	-1540000	-1430000	305800	-1735800	-3275800	-0.0361374	-0.0335561	0.00717585	-0.040732	-0.0768694	1	1	2	1	1
CASINO GUICHARD	2001	FRANCE	DS Consumer Staples	8222.28	3.523e+06	-0.272502	0.00990253	4	-0.282405	5.21805e-15	321601	284009	23923	260086	581687	0.0228599	0.0201878	0.00170048	0.0184873	0.0413472	3	1	2	1	2
CASTORAMA DUBOIS DEAD	2001	FRANCE	DS Consumer Discr	9667.57	3.41653e+06	0.110922	0.393326	4	-0.282405	5.21805e-15	180066	504073	162571	341502	521568	0.0431419	0.12077	0.0389502	0.0818202	0.124962	4	3	4	2	3
CECONOMY (XET)	2001	GERMANY	DS Consumer Discr	11054.8	3.25915e+06	-0.285862	-0.00345714	4	-0.282405	5.21805e-15	-1139000	344000	-374000	718000	-421000	-0.0535433	0.0161711	-0.0175814	0.0337525	-0.0197908	1	1	1	2	1
CELANESE (XET) DEAD	2001	GERMANY	DS Basic Materials	1403.47	4.49607e+06	-0.182568	0.171157	9	-0.353725	1.64313e-14	-655000	-483000	-245000	-238000	-893000	-0.0933314	-0.068823	-0.0349102	-0.0339128	-0.127244	1	1	1	1	1
CELESIO (XET) DEAD	2001	GERMANY	DS Consumer Staples	4005.85	4.11081e+06	-0.199571	0.153164	7	-0.352735	1.22125e-15	90538	301258	50122	251136	341674	0.0186153	0.0619408	0.0103054	0.0516354	0.0702507	3	2	3	2	2
CELLTECH GROUP DEAD	2001	UK	DS Health Care	2426.29	4.33618e+06	-0.580722	-0.275037	8	-0.305685	2.22045e-15	-31286	-4006	36700	-40706	-71992	-0.0225601	-0.00288869	0.026464	-0.0293527	-0.0519128	1	1	4	1	1
CENTRICA	2001	UK	DS Utilities	14848.9	2.84472e+06	-0.299284	-0.0168793	4	-0.282405	5.21805e-15	799940	687097	-461793	1148890	1948830	0.0794624	0.0682531	-0.0458724	0.114125	0.193588	4	2	1	3	3
CGIP DEAD	2001	FRANCE	DS Industrials	1895.53	4.4054e+06	-0.0719494	0.281775	9	-0.353725	1.64313e-14	-250365	2180756	-235847	2416603	2166238	-0.0664704	0.578978	-0.062616	0.641594	0.575123	1	4	1	4	4
CHRISTIAN DIOR	2001	FRANCE	DS Consumer Discr	8226.5	3.51478e+06	-0.285378	-0.00297343	4	-0.282405	5.21805e-15	333000	1494000	214000	1280000	1613000	0.0121104	0.0543332	0.00778267	0.0465505	0.0586609	3	2	3	2	2
CHUBB DEAD	2001	UK	DS Industrials	2284.13	4.3549e+06	-0.636265	-0.33058	8	-0.305685	2.22045e-15	-54398	211514	18899	192615	138217	-0.0228612	0.0888903	0.00794244	0.0809479	0.0580867	1	2	3	2	2
CIBA N DEAD	2001	SWITZERLAN	DS Basic Materials	5701.75	3.92033e+06	-0.273628	0.0362515	6	-0.30988	1.16573e-15	31782	-214372	-56325	-158047	-126265	0.0040309	-0.0271887	-0.00714368	-0.020045	-0.0160141	2	1	1	1	1
CIMENTOS DE PORTL.SGPS DEAD	2001	PORTUGAL	DS Industrials	2689.34	4.29525e+06	-0.132371	0.173314	8	-0.305685	2.22045e-15	72449	1604	149701	-148097	-75648	0.0261379	0.000578685	0.0540086	-0.0534299	-0.027292	3	1	4	1	1
CLARIANT	2001	SWITZERLAN	DS Basic Materials	4108.17	4.10278e+06	-0.628591	-0.275856	7	-0.352735	1.22125e-15	-281033	-1208971	7382	-1216353	-1497386	-0.0372894	-0.160414	0.000979494	-0.161394	-0.198683	1	1	2	1	1
CMG DEAD	2001	UK	DS Technology	1720.3	4.4381e+06	-0.621283	-0.267559	9	-0.353725	1.64313e-14	2980	-950070	1777	-951847	-948867	0.0016544	-0.52745	0.000986536	-0.528436	-0.526782	2	1	2	1	1
CMPG.DES ETS.MICH.	2001	FRANCE	DS Consumer Discr	5763.15	3.90889e+06	-0.20818	0.1017	6	-0.30988	1.16573e-15	-113238	526913	247694	279219	165981	-0.00661779	0.0307935	0.0144756	0.0163179	0.00970016	2	1	3	1	1
COBHAM DEAD	2001	UK	DS Industrials	1888.04	4.40729e+06	-0.104019	0.249706	9	-0.353725	1.64313e-14	64341	153452	41293	112159	176500	0.0533722	0.127292	0.0342534	0.0930383	0.146411	4	3	4	3	3
COLOPLAST B	2001	DENMARK	DS Health Care	1804.22	4.42577e+06	-0.185218	0.168506	9	-0.353725	1.64313e-14	13964	18951	-21621	40572	54536	0.0362532	0.0492004	-0.0561322	0.105333	0.141586	4	2	1	3	3
COLRUYT	2001	BELGIUM	DS Consumer Staples	1724.35	4.43638e+06	0.288467	0.642191	9	-0.353725	1.64313e-14	1654	-7261	7366	-14627	-12973	0.00163064	-0.00715843	0.00726195	-0.0144204	-0.0127897	2	1	2	1	1
COMPASS GROUP	2001	UK	DS Consumer Discr	16332.7	2.73581e+06	-0.416129	-0.133724	4	-0.282405	5.21805e-15	-4222411	2706587	148044	2558543	-1663868	-0.288939	0.185212	0.0101306	0.175081	-0.113858	1	3	3	3	1
CONTINENTAL (XET)	2001	GERMANY	DS Consumer Discr	2682.9	4.29793e+06	-0.129773	0.175912	8	-0.305685	2.22045e-15	615000	586300	1005000	-418700	196300	0.0757412	0.0722067	0.123772	-0.0515656	0.0241756	4	2	4	1	1
CORBION	2001	NETHERLAND	DS Consumer Staples	2106.96	4.38569e+06	-0.253785	0.0999396	9	-0.353725	1.64313e-14	27000	661800	64900	596900	623900	0.0141025	0.345669	0.0338983	0.31177	0.325873	3	4	4	4	4
CORUS GROUP DEAD	2001	UK	DS Basic Materials	4211.1	4.07361e+06	-0.841193	-0.488458	7	-0.352735	1.22125e-15	-1278369	-907655	-476023	-431632	-1710001	-0.104525	-0.0742137	-0.0389217	-0.0352921	-0.139817	1	1	1	1	1
DAILY MAIL 'A' DEAD	2001	UK	DS Consumer Discr	4690.28	4.00294e+06	-0.372748	-0.0200129	7	-0.352735	1.22125e-15	-27211	163776	35785	127991	100780	-0.00893627	0.0537851	0.011752	0.0420331	0.0330968	2	2	3	2	2
DANISCO DEAD	2001	DENMARK	DS Consumer Staples	2205.29	4.37283e+06	-0.115583	0.238142	9	-0.353725	1.64313e-14	-339108	-242029	-59889	-182140	-521248	-0.0738832	-0.0527321	-0.0130483	-0.0396838	-0.113567	1	1	1	1	1
DANONE	2001	FRANCE	DS Consumer Staples	20731.8	2.55988e+06	-0.138158	0.137659	3	-0.275817	7.77156e-16	-955000	197000	141000	56000	-899000	-0.0556397	0.0114775	0.00821487	0.00326264	-0.0523771	1	1	3	1	1
DASSAULT SYSTEMES	2001	FRANCE	DS Technology	5489.07	3.94275e+06	-0.438148	-0.128268	6	-0.30988	1.16573e-15	-1863	-9402	-8029	-1373	-3236	-0.00242296	-0.0122279	-0.0104423	-0.00178568	-0.00420864	2	1	1	1	1
DE LA RUE ORD	2001	UK	DS Industrials	1538.4	4.47259e+06	-0.568879	-0.215154	9	-0.353725	1.64313e-14	10869	24985	-23937	48922	59791	0.0132588	0.0304785	-0.0292001	0.0596786	0.0729374	3	1	1	2	2
DEGUSSA (XET) DEAD	2001	GERMANY	DS Basic Materials	6929.52	3.70542e+06	-0.183972	0.0957654	5	-0.279737	-2.22045e-16	-841000	582000	9000	573000	-268000	-0.0460835	0.0318913	0.000493164	0.0313981	-0.0146853	1	1	2	2	1
DEMANT	2001	DENMARK	DS Health Care	2292.09	4.35262e+06	-0.288896	0.0167888	8	-0.305685	2.22045e-15	36027	13318	-1194	14512	50539	0.153894	0.0568895	-0.00510032	0.0619898	0.215884	4	2	1	2	4
DEUTSCHE LUFTHANSA (XET)	2001	GERMANY	DS Consumer Discr	6487.2	3.80573e+06	-0.442943	-0.163206	5	-0.279737	-2.22045e-16	-58800	2359500	519400	1840100	1781300	-0.00359242	0.144155	0.031733	0.112422	0.10883	2	3	4	3	3
DEUTSCHE POST (XET)	2001	GERMANY	DS Industrials	16469.4	2.71947e+06	-0.26745	0.00836682	3	-0.275817	7.77156e-16	-4058000	2528000	-2887000	5415000	1357000	-0.0267262	0.0166495	-0.0190139	0.0356635	0.00893727	1	1	1	2	1
DEUTSCHE TELEKOM (XET)	2001	GERMANY	DS Telecom	57593.1	1.5211e+06	-0.0965423	0.157779	2	-0.254321	-1.66533e-16	-1769000	49204000	7606000	41598000	39829000	-0.0122956	0.341996	0.0528661	0.28913	0.276834	2	4	4	4	4
DIAGEO	2001	UK	DS Consumer Staples	48255.8	1.67573e+06	-0.306236	-0.0519148	2	-0.254321	-1.66533e-16	-53969	1276509	-10679	1287188	1233219	-0.00200556	0.0474367	-0.000396846	0.0478336	0.045828	2	2	2	2	2
DIMENSION DATA HDG. DEAD	2001	UK	DS Technology	1326.42	4.49879e+06	-0.762208	-0.408483	9	-0.353725	1.64313e-14	-113592	-243093	74075	-317168	-430760	-0.0196977	-0.0421541	0.0128452	-0.0549993	-0.074697	2	1	3	1	1
DIXONS RETAIL DEAD	2001	UK	DS Consumer Discr	7286.5	3.67022e+06	-0.532159	-0.252422	5	-0.279737	-2.22045e-16	34200	114195	66659	47536	81736	0.00682679	0.0227949	0.013306	0.00948883	0.0163156	2	1	3	1	1
DSM KONINKLIJKE	2001	NETHERLAND	DS Consumer Staples	5004.39	3.96915e+06	-0.175159	0.134721	6	-0.30988	1.16573e-15	-9000	996000	-48000	1044000	1035000	-0.00109609	0.121301	-0.00584582	0.127147	0.12605	2	3	1	3	3
E ON N (XET)	2001	GERMANY	DS Utilities	39852.3	1.84768e+06	-0.210003	0.0658143	3	-0.275817	7.77156e-16	-6089000	5202000	-6427000	11629000	5540000	-0.0601632	0.0513991	-0.0635029	0.114902	0.0547388	1	2	1	3	2
EDP ENERGIAS DE PORTUGAL	2001	PORTUGAL	DS Utilities	6750	3.75315e+06	-0.228963	0.0507744	5	-0.279737	-2.22045e-16	-43166	651454	-132207	783661	740495	-0.00284064	0.0428705	-0.00870019	0.0515707	0.04873	2	2	1	2	2
EI GROUP DEAD	2001	UK	DS Consumer Discr	1311.2	4.5001e+06	-0.146521	0.207203	9	-0.353725	1.64313e-14	-21059	1022754	0	1022754	1001695	-0.0121342	0.589313	0	0.589313	0.577179	2	4	2	4	4
ELAN DEAD	2001	IRELAND	DS Health Care	4342.79	4.05218e+06	-0.733541	-0.380806	7	-0.352735	1.22125e-15	-252324	106560	631426	-524866	-777190	-0.0263136	0.0111126	0.0658482	-0.0547356	-0.0810491	1	1	4	1	1
ELECTRABEL DEAD	2001	BELGIUM	DS Utilities	13373.4	3.02744e+06	-0.101553	0.180851	4	-0.282405	5.21805e-15	-401452	389007	470420	-81413	-482865	-0.0228417	0.0221337	0.0267659	-0.00463222	-0.027474	1	1	4	1	1
ELECTROCOMP.	2001	UK	DS Industrials	3069.53	4.24665e+06	-0.346234	-0.0405487	8	-0.305685	2.22045e-15	5239	49958	-493	50451	55690	0.00461572	0.0440145	-0.000434348	0.0444488	0.0490646	2	2	2	2	2
ELECTROLUX B	2001	SWEDEN	DS Consumer Discr	6553.82	3.77962e+06	-0.0682439	0.211493	5	-0.279737	-2.22045e-16	-644562	-72203	-80823	8620	-635942	-0.0658466	-0.00737605	-0.00825665	0.000880595	-0.064966	1	1	1	1	1
ELISA	2001	FINLAND	DS Telecom	1462.93	4.48754e+06	-0.359516	-0.00579129	9	-0.353725	1.64313e-14	-75944	304342	-25277	329619	253675	-0.0390952	0.156672	-0.0130123	0.169685	0.130589	1	3	1	3	3
EMAP DEAD	2001	UK	DS Consumer Discr	3413.23	4.18902e+06	-0.129627	0.176058	8	-0.305685	2.22045e-15	33669	-792942	-490	-792452	-758783	0.0119035	-0.280341	-0.000173237	-0.280167	-0.268264	3	1	2	1	1
EMI GROUP DEAD	2001	UK	DS Consumer Discr	3933.4	4.12267e+06	-0.633031	-0.280296	7	-0.352735	1.22125e-15	-155844	138931	-64421	203352	47508	-0.0454655	0.0405314	-0.018794	0.0593254	0.0138599	1	2	1	2	1
EMS	2001	SWITZERLAN	DS Basic Materials	1669.2	4.45332e+06	-0.248927	0.104798	9	-0.353725	1.64313e-14	9580	5795	26599	-20804	-11224	0.00540323	0.00326845	0.0150022	-0.0117337	-0.00633047	2	1	3	1	1
ENDESA	2001	SPAIN	DS Utilities	17935.2	2.61737e+06	-0.201095	0.0747223	3	-0.275817	7.77156e-16	-175678	419599	-1432295	1851894	1676216	-0.00380179	0.0090804	-0.0309958	0.0400762	0.0362744	2	1	1	2	2
ENEL	2001	ITALY	DS Utilities	39410	1.88709e+06	-0.123895	0.151922	3	-0.275817	7.77156e-16	-386834	11559022	-854340	12413362	12026528	-0.00667403	0.199427	-0.0147399	0.214167	0.207493	2	4	1	4	4
ENI	2001	ITALY	DS Energy	67628.3	1.22558e+06	-0.199013	0.055308	2	-0.254321	-1.66533e-16	1751000	7073000	1238000	5835000	7586000	0.0293987	0.118753	0.0207856	0.0979676	0.127366	3	3	3	3	3
ENIRO GROUP	2001	SWEDEN	DS Consumer Discr	1502.14	4.48166e+06	-0.152941	0.200784	9	-0.353725	1.64313e-14	13182	339640	-8264	347904	361086	0.0175862	0.453116	-0.0110251	0.464141	0.481727	3	4	1	4	4
EPCOS (XET) DEAD	2001	GERMANY	DS Technology	2888.87	4.26744e+06	-0.684931	-0.379245	8	-0.305685	2.22045e-15	69589	148109	26422	121687	191276	0.0511484	0.108861	0.0194203	0.0894407	0.140589	4	3	3	3	3
EQUANT (PAR) DEAD	2001	FRANCE	DS Telecom	2581.16	4.31107e+06	-0.429559	-0.123874	8	-0.305685	2.22045e-15	171803	1027559	71839	955720	1127523	0.0576982	0.345095	0.0241264	0.320969	0.378667	4	4	4	4	4
EQUINOR	2001	NORWAY	DS Energy	20991.6	2.53915e+06	-0.211663	0.0641537	3	-0.275817	7.77156e-16	-69747	3824845	1887516	1937329	1867582	-0.00296777	0.162749	0.0803146	0.0824342	0.0794664	2	3	4	2	2
ERICSSON B	2001	SWEDEN	DS Telecom	20311.1	2.58019e+06	-0.566746	-0.290929	3	-0.275817	7.77156e-16	-2415568	-972870	-361920	-610950	-3026518	-0.0896561	-0.036109	-0.013433	-0.022676	-0.112332	1	1	1	1	1
ESSILORLUXOTTICA	2001	FRANCE	DS Health Care	4431.11	4.03023e+06	-0.145676	0.207059	7	-0.352735	1.22125e-15	24613	-31441	704	-32145	-7532	0.0115066	-0.0146987	0.000329122	-0.0150279	-0.00352123	3	1	2	1	1
EUROPOLITAN VODAFONE DEAD	2001	SWEDEN	DS Telecom	1972.1	4.39385e+06	-0.0176445	0.33608	9	-0.353725	1.64313e-14	70994	30028	25996	4032	75026	0.145776	0.061658	0.0533789	0.00827911	0.154055	4	2	4	1	3
EXEL DEAD	2001	UK	DS Industrials	4196.94	4.08202e+06	-0.349456	0.00327988	7	-0.352735	1.22125e-15	-38415	293519	77967	215552	177137	-0.01031	0.0787761	0.0209252	0.0578509	0.0475409	2	2	3	2	2
FERGUSON	2001	UK	DS Industrials	6573.45	3.77307e+06	-0.217083	0.0626538	5	-0.279737	-2.22045e-16	362117	456824	1197	455627	817744	0.0621893	0.0784542	0.000205571	0.0782486	0.140438	4	2	2	2	3
FIRST GROUP	2001	UK	DS Consumer Discr	2304.99	4.34803e+06	-0.332174	-0.0264885	8	-0.305685	2.22045e-15	-88520	152008	-6277	158285	69765	-0.0325359	0.0558711	-0.00230714	0.0581783	0.0256424	1	2	2	2	1
FKI DEAD	2001	UK	DS Industrials	1590.37	4.46477e+06	-0.541917	-0.188193	9	-0.353725	1.64313e-14	-67530	150610	7864	142746	75216	-0.0242368	0.0540546	0.00282243	0.0512322	0.0269954	1	2	2	2	1
FOMENTO CONSTR.Y CNTR.	2001	SPAIN	DS Industrials	3416.9	4.1856e+06	-0.168209	0.137476	8	-0.305685	2.22045e-15	-88435	187429	-25706	213135	124700	-0.015142	0.0320919	-0.00440143	0.0364934	0.0213514	2	1	1	2	1
FORTUM	2001	FINLAND	DS Utilities	5437.26	3.94819e+06	0.0594899	0.36937	6	-0.30988	1.16573e-15	-152000	-201000	-352000	151000	-1000	-0.0104353	-0.0137993	-0.0241659	0.0103666	-6.8653e-05	2	1	1	1	1
FRESENIUS MED.CARE (XET)	2001	GERMANY	DS Health Care	4340	4.05652e+06	-0.27259	0.0801453	7	-0.352735	1.22125e-15	-59999	637609	72875	564734	504735	-0.00883355	0.0938741	0.0107293	0.0831448	0.0743113	2	3	3	2	2
FRESENIUS PREF. (XET)	2001	GERMANY	DS Health Care	1570.79	4.46792e+06	-0.461843	-0.108119	9	-0.353725	1.64313e-14	394000	686000	244000	442000	836000	0.0575687	0.100234	0.0356517	0.0645821	0.122151	4	3	4	2	3
GALERIES LAFAYETTE DEAD	2001	FRANCE	DS Consumer Discr	1859.96	4.41476e+06	-0.236033	0.117692	9	-0.353725	1.64313e-14	445768	-569757	-84790	-484967	-39199	0.0565145	-0.0722339	-0.0107497	-0.0614842	-0.00496965	4	1	1	1	1
GALLAHER GROUP DEAD	2001	UK	DS Consumer Staples	6422.83	3.81216e+06	-0.087013	0.192724	5	-0.279737	-2.22045e-16	-167062	2095016	13120	2081896	1914834	-0.0420414	0.527214	0.00330167	0.523912	0.481871	1	4	2	4	4
GAMBRO 'A' DEAD	2001	SWEDEN	DS Health Care	1757.82	4.4329e+06	-0.227607	0.126118	9	-0.353725	1.64313e-14	-198144	182931	-156853	339784	141640	-0.0480432	0.0443546	-0.0380315	0.0823861	0.0343429	1	2	1	2	2
GCAP MEDIA DEAD	2001	UK	DS Consumer Discr	1018.79	4.52893e+06	-0.444552	-0.0908268	9	-0.353725	1.64313e-14	-3947	-85228	0	-85228	-89175	-0.0100977	-0.21804	0	-0.21804	-0.228138	2	1	2	1	1
GEA GROUP (XET)	2001	GERMANY	DS Industrials	2086.1	4.38987e+06	-0.212291	0.141434	9	-0.353725	1.64313e-14	-51837	-104959	-75705	-29254	-81091	-0.00787145	-0.015938	-0.0114958	-0.00444222	-0.0123137	2	1	1	1	1
GIVAUDAN 'N'	2001	SWITZERLAN	DS Basic Materials	3452.78	4.17532e+06	-0.132672	0.220064	7	-0.352735	1.22125e-15	-48447	112635	25576	87059	38612	-0.0178194	0.0414286	0.00940718	0.0320214	0.014202	2	2	3	2	1
GKN DEAD	2001	UK	DS Consumer Discr	3958.23	4.11873e+06	-0.416287	-0.0635513	7	-0.352735	1.22125e-15	184783	16767	30617	-13850	170933	0.0314889	0.00285727	0.00521745	-0.00236018	0.0291287	4	1	2	1	2
GLAXOSMITHKLINE	2001	UK	DS Health Care	163409	373632	-0.26345	-0.0267379	1	-0.236712	5.55112e-17	-750230	1796727	395891	1400836	650606	-0.0255025	0.0610759	0.0134575	0.0476184	0.022116	1	2	3	2	1
GN STORE NORD	2001	DENMARK	DS Health Care	1088.24	4.5206e+06	-0.377175	-0.0234507	9	-0.353725	1.64313e-14	37929	-1136502	-61195	-1075307	-1037378	0.0147279	-0.441306	-0.0237622	-0.417544	-0.402816	3	1	1	1	1
GROUP 4 FALCK DEAD	2001	DENMARK	DS Industrials	3019.17	4.25578e+06	-0.508624	-0.202939	8	-0.305685	2.22045e-15	-33118	94474	-4842	99316	66198	-0.0244186	0.0696577	-0.00357011	0.0732278	0.0488092	1	2	1	2	2
GRUPO DRAGADOS DEAD	2001	SPAIN	DS Industrials	3092.62	4.24358e+06	-0.0347086	0.270977	8	-0.305685	2.22045e-15	-342336	97488	-53672	151160	-191176	-0.0734057	0.020904	-0.0115087	0.0324126	-0.0409931	1	1	1	2	1
GUCCI GROUP DEAD	2001	NETHERLAND	DS Consumer Discr	10929.9	3.29208e+06	-0.191311	0.0910937	4	-0.282405	5.21805e-15	-13489	459144	-84159	543303	529814	-0.00218778	0.0744686	-0.0136498	0.0881184	0.0859306	2	2	1	3	2
H LUNDBECK	2001	DENMARK	DS Health Care	6053.41	3.86173e+06	-0.278297	0.0315833	6	-0.30988	1.16573e-15	-22613	210840	-44254	255094	232481	-0.0239212	0.223037	-0.0468141	0.269851	0.24593	1	4	1	4	4
HAGEMEYER DEAD	2001	NETHERLAND	DS Industrials	2491.88	4.32886e+06	-0.803016	-0.497331	8	-0.305685	2.22045e-15	-3944	175659	-17771	193430	189486	-0.0011022	0.0490901	-0.00496633	0.0540565	0.0529543	2	2	1	2	2
HANSON DEAD	2001	UK	DS Industrials	5763.57	3.90313e+06	-0.33477	-0.0248897	6	-0.30988	1.16573e-15	266611	78283	251709	-173426	93185	0.0234242	0.00687788	0.0221149	-0.0152371	0.00818716	3	1	4	1	1
HAVAS DEAD	2001	FRANCE	DS Consumer Discr	2556.29	4.31878e+06	-0.600832	-0.295147	8	-0.305685	2.22045e-15	-122135	673162	-124358	797520	675385	-0.0241286	0.132988	-0.0245677	0.157555	0.133427	1	3	1	3	3
HAYS	2001	UK	DS Industrials	4819.29	3.99352e+06	-0.562962	-0.253082	6	-0.30988	1.16573e-15	85379	125492	11151	114341	199720	0.0352789	0.0518537	0.00460763	0.047246	0.0825249	4	2	2	2	2
HEIDELBERGCEMENT (XET)	2001	GERMANY	DS Industrials	3113.64	4.23739e+06	-0.491637	-0.185952	8	-0.305685	2.22045e-15	55618	221634	-76831	298465	354083	0.00490159	0.0195325	-0.00677108	0.0263036	0.0312052	2	1	1	2	2
HEIDELBERGER (XET) DRUCKMASCHINEN	2001	GERMANY	DS Industrials	4724.07	3.99824e+06	-0.665597	-0.312861	7	-0.352735	1.22125e-15	273876	-38123	-129685	91562	365438	0.0562823	-0.00783438	-0.0266506	0.0188162	0.0750985	4	1	1	1	2
HEINEKEN	2001	NETHERLAND	DS Consumer Staples	19246.2	2.59944e+06	-0.328173	-0.0523566	3	-0.275817	7.77156e-16	64000	351000	86000	265000	329000	0.00947727	0.0519769	0.0127351	0.0392418	0.0487191	3	2	3	2	2
HEINEKEN HOLDING	2001	NETHERLAND	DS Consumer Staples	6812.02	3.73285e+06	-0.303082	-0.0233448	5	-0.279737	-2.22045e-16	64000	351000	50000	301000	365000	0.00947727	0.0519769	0.00740412	0.0445728	0.0540501	3	2	2	2	2
HELLENIC TELECOM.ORG.	2001	GREECE	DS Telecom	8679.8	3.47236e+06	-0.409677	-0.127272	4	-0.282405	5.21805e-15	-278166	1034175	-7668	1041843	763677	-0.0347465	0.129182	-0.000957832	0.13014	0.0953931	1	3	2	3	2
HENKEL PREF. (XET)	2001	GERMANY	DS Consumer Discr	4324.63	4.06084e+06	-0.1636	0.189136	7	-0.352735	1.22125e-15	-1236000	-1545000	-166000	-1379000	-2615000	-0.122771	-0.153464	-0.0164887	-0.136975	-0.259747	1	1	1	1	1
HENNES & MAURITZ B	2001	SWEDEN	DS Consumer Discr	16276.7	2.75208e+06	-0.0899132	0.192491	4	-0.282405	5.21805e-15	-125477	111816	-24720	136536	11059	-0.0639477	0.0569855	-0.0125982	0.0695837	0.00563607	1	2	1	2	1
HERMES INTL.	2001	FRANCE	DS Consumer Discr	6354.21	3.81851e+06	-0.275274	0.0346055	6	-0.30988	1.16573e-15	2492	63622	-18178	81800	84292	0.00174732	0.04461	-0.0127459	0.057356	0.0591033	2	2	1	2	2
HOLCIM 'B' DEAD	2001	SWITZ	DS Industrials	7433.54	3.65556e+06	-0.331759	-0.0520223	5	-0.279737	-2.22045e-16	16092	739277	24845	714432	730524	0.000927041	0.0425889	0.00143129	0.0411576	0.0420846	2	2	2	2	2
HOLMEN B	2001	SWEDEN	DS Basic Materials	1565.92	4.46949e+06	-0.121795	0.23193	9	-0.353725	1.64313e-14	-50775	101158	105053	-3895	-54670	-0.018795	0.037445	0.0388867	-0.00144179	-0.0202368	2	2	4	1	1
HOWDEN JOINERY GP.	2001	UK	DS Consumer Discr	1426.58	4.49185e+06	-0.203984	0.149741	9	-0.353725	1.64313e-14	-34390	52396	11166	41230	6840	-0.0374005	0.0569828	0.0121435	0.0448393	0.00743878	1	2	3	2	1
IBERDROLA	2001	SPAIN	DS Utilities	13748.6	2.98672e+06	-0.0195699	0.262835	4	-0.282405	5.21805e-15	722140	2416916	-264509	2681425	3403565	0.0348052	0.116489	-0.0127486	0.129237	0.164043	4	3	1	3	3
IMI	2001	UK	DS Industrials	1802.15	4.42757e+06	-0.162567	0.191158	9	-0.353725	1.64313e-14	-32720	23343	27247	-3904	-36624	-0.0147759	0.0105413	0.0123043	-0.00176299	-0.0165388	2	1	3	1	1
IMPERIAL BRANDS	2001	UK	DS Consumer Staples	12161.2	3.16866e+06	-0.0859701	0.196434	4	-0.282405	5.21805e-15	141603	430831	5137	425694	567297	0.0520653	0.15841	0.0018888	0.156521	0.208586	4	3	2	3	4
IMPERIAL CHM.INDS. DEAD	2001	UK	DS Basic Materials	6144.18	3.84346e+06	-0.63463	-0.32475	6	-0.30988	1.16573e-15	-136843	-22059	-352613	330554	193711	-0.0127879	-0.0020614	-0.0329515	0.0308901	0.0181022	2	1	1	2	1
INDEPENDENT NEWS & MEDIA DEAD	2001	IRELAND	DS Basic Materials	1210.73	4.50885e+06	-0.336777	0.0169477	9	-0.353725	1.64313e-14	26500	85300	25800	59500	86000	0.00973513	0.0313361	0.00947798	0.0218581	0.0315933	3	1	3	1	2
INDITEX	2001	SPAIN	DS Consumer Discr	13881.5	2.95922e+06	-0.204488	0.0779161	4	-0.282405	5.21805e-15	-59044	207206	-17298	224504	165460	-0.0304646	0.106911	-0.00892516	0.115836	0.0853715	1	3	1	3	2
INDRA SISTEMAS	2001	SPAIN	DS Technology	1391.76	4.49747e+06	-0.175183	0.178541	9	-0.353725	1.64313e-14	-14023	64440	-2984	67424	53401	-0.0159432	0.0732639	-0.00339261	0.0766566	0.0607133	2	2	1	2	2
INFINEON TECHS. (XET)	2001	GERMANY	DS Technology	13756.5	2.97298e+06	-0.652038	-0.369633	4	-0.282405	5.21805e-15	-568816	1425919	-331178	1757097	1188281	-0.0631372	0.158273	-0.0367599	0.195033	0.131896	1	3	1	4	3
INSTRUMENTARIUM DEAD	2001	FINLAND	DS Health Care	1433.06	4.49042e+06	0.296982	0.650706	9	-0.353725	1.64313e-14	11022	3925	2474	1451	12473	0.0116128	0.00413538	0.00260661	0.00152877	0.0131416	3	1	2	1	1
INTERNATIONAL POWER DEAD	2001	UK	DS Utilities	3855.17	4.14212e+06	-0.524882	-0.172147	7	-0.352735	1.22125e-15	-329369	798322	-30460	828782	499413	-0.0558721	0.135422	-0.00516705	0.140589	0.0847174	1	3	1	3	2
INTERSERVE DEAD	2001	UK	DS Industrials	1051.86	4.52378e+06	-0.632411	-0.278687	9	-0.353725	1.64313e-14	95	4105	-4012	8117	8212	9.2981e-05	0.00401776	-0.00392673	0.00794449	0.00803747	2	1	1	1	1
INTRACOM HOLDINGS	2001	GREECE	DS Technology	1139.07	4.51951e+06	-0.394607	-0.0408818	9	-0.353725	1.64313e-14	285855	-127854	-6808	-121046	164809	0.173842	-0.0777539	-0.00414026	-0.0736136	0.100228	4	1	1	1	3
INVENSYS DEAD	2001	UK	DS Technology	6124.67	3.84959e+06	-0.875538	-0.565658	6	-0.30988	1.16573e-15	379767	1243175	-24386	1267561	1647328	0.0308517	0.100994	-0.00198108	0.102975	0.133826	3	3	2	3	3
ITALGAS DEAD	2001	ITALY	DS Utilities	3868.49	4.13826e+06	0.170756	0.523492	7	-0.352735	1.22125e-15	251000	-118000	96000	-214000	37000	0.0497424	-0.0233849	0.019025	-0.0424098	0.00733254	4	1	3	1	1
JARVIS DEAD	2001	UK	DS Industrials	1189.14	4.51603e+06	-0.41016	-0.056435	9	-0.353725	1.64313e-14	-17431	-42815	-5002	-37813	-55244	-0.0197349	-0.048474	-0.00566313	-0.0428108	-0.0625457	2	1	1	1	1
JETIX EUROPE DEAD	2001	NETHERLAND	DS Consumer Discr	936.59	4.53574e+06	-0.62555	-0.271825	9	-0.353725	1.64313e-14	-9773	186198	-2	186200	176427	-0.0262936	0.500954	-5.38087e-06	0.500959	0.474666	1	4	2	4	4
JJB SPORTS DEAD	2001	UK	DS Consumer Discr	1529.75	4.47412e+06	-0.508	-0.154275	9	-0.353725	1.64313e-14	-9213	15168	2595	12573	3360	-0.0085628	0.0140975	0.00241186	0.0116857	0.00312287	2	1	2	1	1
JOHNSON MATTHEY	2001	UK	DS Basic Materials	3650.67	4.16824e+06	-0.255122	0.0976133	7	-0.352735	1.22125e-15	124720	156929	-16760	173689	298409	0.0562328	0.070755	-0.00755662	0.0783116	0.134544	4	2	1	2	3
JOHNSTON PRESS DEAD	2001	UK	DS Consumer Discr	1827.69	4.42397e+06	-0.166954	0.186771	9	-0.353725	1.64313e-14	-5599	64288	12402	51886	46287	-0.00587643	0.0674734	0.0130165	0.0544569	0.0485805	2	2	3	2	2
KELDA GROUP DEAD	2001	UK	DS Utilities	2576.34	4.31364e+06	-0.0384573	0.267228	8	-0.305685	2.22045e-15	-9180	302162	23796	278366	269186	-0.00152589	0.0502249	0.00395534	0.0462696	0.0447437	2	2	2	2	2
KERING	2001	FRANCE	DS Consumer Discr	15176.9	2.7996e+06	-0.481565	-0.199161	4	-0.282405	5.21805e-15	-818224	2577455	-407509	2984964	2166740	-0.0246429	0.0776265	-0.0122732	0.0898997	0.0652568	1	2	1	3	2
KERRY GROUP 'A'	2001	IRELAND	DS Consumer Staples	2819.77	4.2788e+06	-0.126894	0.178791	8	-0.305685	2.22045e-15	97228	612513	67838	544675	641903	0.0477066	0.30054	0.0332859	0.267254	0.314961	4	4	4	4	4
KINGFISHER	2001	UK	DS Consumer Discr	7983.1	3.5554e+06	-0.216719	0.0656857	4	-0.282405	5.21805e-15	713478	1301502	13021	1288481	2001959	0.0572332	0.104403	0.00104451	0.103358	0.160592	4	3	2	3	3
KONINKLIJKE AHOLD DELHAIZE	2001	NETHERLAND	DS Consumer Staples	24639.8	2.42714e+06	-0.799411	-0.523594	3	-0.275817	7.77156e-16	607141	2104661	613590	1491071	2098212	0.0228162	0.0790926	0.0230585	0.056034	0.0788502	3	2	4	2	2
KPN KON	2001	NETHERLAND	DS Telecom	10960.4	3.28115e+06	0.354575	0.636979	4	-0.282405	5.21805e-15	-373000	-15347000	570000	-15917000	-16290000	-0.0079643	-0.327689	0.0121706	-0.33986	-0.347824	2	1	3	1	1
KUDELSKI 'B'	2001	SWITZ	DS Technology	2264.29	4.36172e+06	-0.694295	-0.340571	9	-0.353725	1.64313e-14	14886	25822	22508	3314	18200	0.0252583	0.0438143	0.0381912	0.00562314	0.0308815	3	2	4	1	2
KUONI REISEN 'R' DEAD	2001	SWITZERLAN	DS Consumer Discr	1032.41	4.52586e+06	-0.403453	-0.0497279	9	-0.353725	1.64313e-14	-22451	21383	59255	-37872	-60323	-0.0159299	0.0151721	0.0420438	-0.0268717	-0.0428016	2	1	4	1	1
L AIR LQE.SC.ANYME. POUR L ETUDE ET L EPXTN.	2001	FRANCE	DS Basic Materials	15153.9	2.81475e+06	-0.0851929	0.197212	4	-0.282405	5.21805e-15	148700	234000	68000	166000	314700	0.0126214	0.0198615	0.00577171	0.0140898	0.0267111	3	1	2	1	1
LADBROKES CORAL GROUP DEAD	2001	UK	DS Consumer Discr	6545.31	3.78617e+06	-0.421202	-0.141465	5	-0.279737	-2.22045e-16	-56529	681794	25328	656466	599937	-0.00716754	0.0864475	0.00321144	0.083236	0.0760685	2	2	2	2	2
LAFARGE DEAD	2001	FRANCE	DS Industrials	13925.6	2.94534e+06	-0.406631	-0.124227	4	-0.282405	5.21805e-15	230000	8723000	587000	8136000	8366000	0.0090553	0.343432	0.0231107	0.320321	0.329377	3	4	4	4	4
LAGARDERE GROUPE	2001	FRANCE	DS Consumer Discr	6758	3.7464e+06	-0.289465	-0.00972812	5	-0.279737	-2.22045e-16	-283100	1015500	-9900	1025400	742300	-0.0164964	0.0591737	-0.000576878	0.0597505	0.0432542	2	2	2	2	2
LATTICE GROUP DEAD	2001	UK	DS Utilities	10793.4	3.31375e+06	-0.192324	0.0900802	4	-0.282405	5.21805e-15	-2093283	-8975519	9987646	-18963165	-21056448	-0.107382	-0.46043	0.512351	-0.972781	-1.08016	1	1	4	1	1
LEONARDO	2001	ITALY	DS Industrials	7775.73	3.60242e+06	-0.413232	-0.130828	4	-0.282405	5.21805e-15	-1171901	273544	-618565	892109	-279792	-0.0786049	0.0183479	-0.0414901	0.059838	-0.018767	1	1	1	2	1
LINDE (XET) DEAD	2001	GERMANY	DS Basic Materials	6317.3	3.82483e+06	-0.346154	-0.0362739	6	-0.30988	1.16573e-15	-269150	-84967	-186538	101571	-167579	-0.0215413	-0.0068003	-0.0149295	0.0081292	-0.0134121	1	1	1	1	1
LOGICA DEAD	2001	UK	DS Technology	2362.3	4.34337e+06	-0.671834	-0.366149	8	-0.305685	2.22045e-15	58691	456822	10535	446287	504978	0.0399486	0.31094	0.00717074	0.303769	0.343718	4	4	2	4	4
LONMIN DEAD	2001	UK	DS Basic Materials	2614.5	4.30849e+06	-0.432805	-0.12712	8	-0.305685	2.22045e-15	-31115	78444	154435	-75991	-107106	-0.0179434	0.045237	0.0890594	-0.0438224	-0.0617658	2	2	4	1	1
LONZA GROUP	2001	SWITZ	DS Health Care	4430.96	4.03466e+06	-0.307411	0.045324	7	-0.352735	1.22125e-15	159694	-68117	34516	-102633	57061	0.0685229	-0.0292282	0.0148104	-0.0440387	0.0244842	4	1	3	1	1
L'OREAL	2001	FRANCE	DS Consumer Discr	57870.9	1.46351e+06	-0.238352	0.0159694	2	-0.254321	-1.66533e-16	195100	339500	979400	-639900	-444800	0.0149388	0.0259955	0.0749926	-0.0489971	-0.0340583	3	1	4	1	1
LUMINAR GROUP HOLDINGS DEAD	2001	UK	DS Consumer Discr	1044.28	4.52482e+06	-0.635842	-0.282117	9	-0.353725	1.64313e-14	-61171	930174	1	930173	869002	-0.0865521	1.31612	1.41492e-06	1.31612	1.22957	1	4	2	4	4
LUXOTTICA DEAD	2001	ITALY	DS Consumer Discr	9877.04	3.3971e+06	-0.534198	-0.251794	4	-0.282405	5.21805e-15	102224	655372	-92630	748002	850226	0.0295592	0.189508	-0.026785	0.216293	0.245852	3	4	1	4	4
LVMH	2001	FRANCE	DS Consumer Discr	28757.2	2.24011e+06	-0.32269	-0.0468732	3	-0.275817	7.77156e-16	831000	1408000	145000	1263000	2094000	0.0380634	0.0644925	0.00664163	0.0578509	0.0959143	4	2	2	2	2
M6	2001	FRANCE	DS Consumer Discr	3625.63	4.17186e+06	-0.187208	0.165527	7	-0.352735	1.22125e-15	104212	-80327	49059	-129386	-25174	0.124047	-0.0956161	0.0583967	-0.154013	-0.0299655	4	1	4	1	1
MAN (XET) DEAD	2001	GERMANY	DS Industrials	2900.36	4.26455e+06	-0.362829	-0.0571443	8	-0.305685	2.22045e-15	-269000	404000	128000	276000	7000	-0.0232458	0.0349119	0.0110612	0.0238507	0.000604908	1	2	3	2	1
MARKS & SPENCER GROUP	2001	UK	DS Consumer Discr	14844.6	2.85957e+06	-0.316778	-0.0343732	4	-0.282405	5.21805e-15	-87464	286183	439700	-153517	-240981	-0.00691048	0.0226111	0.0347404	-0.0121293	-0.0190398	2	1	4	1	1
MATALAN DEAD	2001	UK	DS Consumer Discr	2575.8	4.31622e+06	-0.544538	-0.238853	8	-0.305685	2.22045e-15	16014	66903	16490	50413	66427	0.054163	0.226281	0.055773	0.170508	0.224671	4	4	4	3	4
MEDION (XET)	2001	GERMANY	DS Industrials	1830.62	4.42214e+06	-0.0734131	0.280312	9	-0.353725	1.64313e-14	-37059	2167	-58822	60989	23930	-0.0671788	0.00392823	-0.10663	0.110558	0.0433792	1	1	1	3	2
MEGGITT	2001	UK	DS Industrials	1030.64	4.52689e+06	-0.183766	0.169959	9	-0.353725	1.64313e-14	-1583	4969	-6640	11609	10026	-0.00170586	0.00535464	-0.00715533	0.01251	0.0108041	2	1	1	1	1
MERCK KGAA (XET)	2001	GERMANY	DS Health Care	1474.65	4.48462e+06	-0.242223	0.111502	9	-0.353725	1.64313e-14	-299300	157100	58200	98900	-200400	-0.0369579	0.0193989	0.0071866	0.0122123	-0.0247456	1	1	2	1	1
MERCK SERONO 'B' DEAD	2001	SWITZ	DS Health Care	10244.6	3.38722e+06	-0.430152	-0.147747	4	-0.282405	5.21805e-15	-59661	18581	20170	-1589	-61250	-0.0194802	0.00606698	0.00658581	-0.000518833	-0.0199991	2	1	2	1	1
MFE B	2001	ITALY	DS Consumer Discr	10631	3.33502e+06	-0.129311	0.153094	4	-0.282405	5.21805e-15	240508	97348	101434	-4086	236422	0.0580343	0.02349	0.0244759	-0.000985947	0.0570484	4	1	4	1	2
MISYS DEAD	2001	UK	DS Technology	2436.56	4.33375e+06	-0.313566	-0.00788072	8	-0.305685	2.22045e-15	18925	-52363	-15800	-36563	-17638	0.0351011	-0.0971201	-0.029305	-0.0678151	-0.032714	4	1	1	1	1
MODERN TIMES GROUP MTG B	2001	SWEDEN	DS Consumer Discr	1025.85	4.52791e+06	-0.501507	-0.147782	9	-0.353725	1.64313e-14	47808	-116123	-29687	-86436	-38628	0.0658341	-0.159907	-0.0408805	-0.119027	-0.0531928	4	1	1	1	1
MORRISON(WM)SPMKTS. DEAD	2001	UK	DS Consumer Staples	5736.26	3.91463e+06	-0.277255	0.0326248	6	-0.30988	1.16573e-15	-112271	285405	10273	275132	162861	-0.0452201	0.114954	0.00413772	0.110817	0.0655965	1	3	2	3	2
NATIONAL EXPRESS GP.	2001	UK	DS Consumer Discr	1562.46	4.47105e+06	-0.347371	0.00635388	9	-0.353725	1.64313e-14	56024	-205129	145125	-350254	-294230	0.0222194	-0.0813553	0.0575574	-0.138913	-0.116693	3	1	4	1	1
NATIONAL GRID	2001	UK	DS Utilities	14342.7	2.90316e+06	-0.246859	0.0355455	4	-0.282405	5.21805e-15	407039	2310515	229791	2080724	2487763	0.0269358	0.152898	0.0152064	0.137692	0.164628	3	3	3	3	3
NATURGY ENERGY	2001	SPAIN	DS Utilities	9761.51	3.40686e+06	-0.202373	0.0800313	4	-0.282405	5.21805e-15	45064	316458	-233128	549586	594650	0.00454149	0.0318922	-0.0234944	0.0553866	0.0599281	2	1	1	2	2
NELES	2001	FINLAND	DS Industrials	1873.45	4.40916e+06	-0.32044	0.033285	9	-0.353725	1.64313e-14	423000	1033000	105000	928000	1351000	0.0983264	0.240121	0.0244073	0.215714	0.31404	4	4	4	4	4
NESTLE 'N'	2001	SWITZERLAN	DS Consumer Staples	106697	979904	-0.31857	-0.0642491	2	-0.254321	-1.66533e-16	527777	12408733	1236747	11171986	11699763	0.0101965	0.239732	0.0238935	0.215839	0.226035	3	4	4	4	4
NEXT	2001	UK	DS Consumer Discr	5633.33	3.93163e+06	-0.168774	0.141106	6	-0.30988	1.16573e-15	-34192	-45597	10758	-56355	-90547	-0.0244773	-0.0326419	0.00770141	-0.0403433	-0.0648206	1	1	3	1	1
NH HOTEL GR	2001	SPAIN	DS Consumer Discr	1709.32	4.44152e+06	-0.43565	-0.0819251	9	-0.353725	1.64313e-14	2490	281380	43654	237726	240216	0.00141472	0.159869	0.0248025	0.135067	0.136481	2	3	4	3	3
NOBEL BIOCARE DEAD	2001	SWITZ	DS Health Care	1666.49	4.45499e+06	-0.0546268	0.299098	9	-0.353725	1.64313e-14	-18887	57063	15567	41496	22609	-0.0642106	0.193998	0.0529235	0.141075	0.0768644	1	4	4	3	2
NOKIA	2001	FINLAND	DS Telecom	87100.6	1.15795e+06	-0.188117	0.0662043	2	-0.254321	-1.66533e-16	-1287000	-135000	-408000	273000	-1014000	-0.0626521	-0.0065719	-0.0198617	0.0132898	-0.0493623	1	1	1	1	1
NORSK HYDRO	2001	NORWAY	DS Basic Materials	15123.7	2.82987e+06	-0.323954	-0.0415494	4	-0.282405	5.21805e-15	-634961	578852	512198	66654	-568307	-0.0263405	0.0240129	0.0212478	0.00276505	-0.0235754	1	1	4	1	1
NORSKE SKOGINDUSTRIER DEAD	2001	NORWAY	DS Basic Materials	2781.64	4.2844e+06	-0.39675	-0.0910651	8	-0.305685	2.22045e-15	-135331	145843	64556	81287	-54044	-0.0187424	0.0201982	0.00894053	0.0112577	-0.0074847	2	1	3	1	1
NORTHERN FOODS DEAD	2001	UK	DS Consumer Staples	1685.53	4.44831e+06	-0.354033	-0.000308138	9	-0.353725	1.64313e-14	41818	97866	21491	76375	118193	0.027101	0.0634241	0.0139277	0.0494964	0.0765975	3	2	3	2	2
NOVAR DEAD	2001	UK	DS Industrials	1057.47	4.52273e+06	-0.283422	0.0703023	9	-0.353725	1.64313e-14	30655	65085	69972	-4887	25768	0.0165968	0.0352375	0.0378833	-0.00264585	0.013951	3	2	4	1	1
NOVARTIS 'R'	2001	SWITZ	DS Health Care	134042	507674	-0.222251	0.0144606	1	-0.236712	5.55112e-17	-828688	1366884	356561	1010323	181635	-0.0209549	0.0345643	0.00901632	0.0255479	0.00459298	2	2	3	2	1
NOVO NORDISK 'B'	2001	DENMARK	DS Health Care	11237.2	3.22584e+06	-0.121014	0.16139	4	-0.282405	5.21805e-15	340645	366605	55370	311235	651880	0.0948543	0.102083	0.0154181	0.086665	0.181519	4	3	3	3	3
NOVOZYMES B	2001	DENMARK	DS Health Care	1786.53	4.42936e+06	-0.0526968	0.301028	9	-0.353725	1.64313e-14	43256	25486	19584	5902	49158	0.0386574	0.0227765	0.017502	0.00527455	0.0439319	4	1	3	1	2
NUMICO (KON.) DEAD	2001	NETHERLAND	DS Consumer Staples	4587.18	4.01214e+06	-0.641442	-0.288706	7	-0.352735	1.22125e-15	-234000	-487000	-9000	-478000	-712000	-0.0354841	-0.0738494	-0.00136477	-0.0724846	-0.107969	1	1	2	1	1
NUTRECO DEAD	2001	NETHERLAND	DS Consumer Staples	1191.59	4.51484e+06	-0.598384	-0.244659	9	-0.353725	1.64313e-14	-10500	180100	-36500	216600	206100	-0.00569368	0.0976602	-0.0197923	0.117452	0.111759	2	3	1	3	3
O2 DEAD	2001	UK	DS Telecom	6679.05	3.75983e+06	0.0115502	0.291287	5	-0.279737	-2.22045e-16	-335078	31629619	531219	31098400	30763322	-0.019368	1.82824	0.0307053	1.79753	1.77817	2	4	4	4	4
OC OERLIKON CORPORATION	2001	SWITZ	DS Industrials	1701.87	4.44493e+06	-0.453644	-0.0999188	9	-0.353725	1.64313e-14	-253724	-184667	-85530	-99137	-352861	-0.116139	-0.0845292	-0.0391504	-0.0453788	-0.161518	1	1	1	1	1
OCE DEAD	2001	US	DS Technology	1197.22	4.51246e+06	-0.34733	0.0063947	9	-0.353725	1.64313e-14	-24158	-69070	85420	-154490	-178648	-0.00776874	-0.0222116	0.0274694	-0.049681	-0.0574497	2	1	4	1	1
OMV	2001	AUSTRIA	DS Energy	2837.7	4.27598e+06	0.06643	0.372115	8	-0.305685	2.22045e-15	-255525	17647	204734	-187087	-442612	-0.0452554	0.00312541	0.0362599	-0.0331345	-0.0783899	1	1	4	1	1
ORANGE	2001	FRANCE	DS Telecom	28268.9	2.29676e+06	0.0239733	0.29979	3	-0.275817	7.77156e-16	6465000	-867000	606000	-1473000	4992000	0.051919	-0.00696268	0.00486665	-0.0118293	0.0400896	4	1	2	1	2
ORANGE DEAD	2001	FRANCE	DS Telecom	29128.1	2.18258e+06	0.176979	0.452795	3	-0.275817	7.77156e-16	4900000	2646000	-27000	2673000	7573000	0.125762	0.0679115	-0.000692974	0.0686044	0.194366	4	2	2	2	3
ORKLA	2001	NORWAY	DS Consumer Staples	4537.23	4.0258e+06	-0.228554	0.124182	7	-0.352735	1.22125e-15	199411	570696	16033	554663	754074	0.0313588	0.089746	0.0025213	0.0872247	0.118584	4	2	2	3	3
PACE DEAD	2001	UK	DS Telecom	326.79	4.54345e+06	-0.610723	-0.256999	9	-0.353725	1.64313e-14	27350	64607	8754	55853	83203	0.0894699	0.211348	0.0286369	0.182712	0.272181	4	4	4	3	4
PAGEGROUP	2001	UK	DS Industrials	1169.97	4.51837e+06	-0.56207	-0.208345	9	-0.353725	1.64313e-14	68762	9179	7494	1685	70447	0.310817	0.0414908	0.0338743	0.00761652	0.318434	4	2	4	1	4
PARMALAT DEAD	2001	ITALY	DS Consumer Staples	3134.29	4.23115e+06	-0.403273	-0.0975884	8	-0.305685	2.22045e-15	67820	-91851	95032	-186883	-119063	0.00655133	-0.0088727	0.00917998	-0.0180527	-0.0115013	2	1	3	1	1
PEARSON	2001	UK	DS Consumer Discr	11040.1	3.27019e+06	-0.445784	-0.163379	4	-0.282405	5.21805e-15	170414	-178350	10961	-189311	-18897	0.0126247	-0.0132127	0.000812021	-0.0140247	-0.00139994	3	1	2	1	1
PECHINEY DEAD	2001	FRANCE	DS Basic Materials	4557.84	4.02126e+06	-0.540103	-0.187368	7	-0.352735	1.22125e-15	69000	746000	126000	620000	689000	0.00857676	0.0927284	0.0156619	0.0770665	0.0856433	3	3	3	2	2
PENINSULAR & OR.STM.NAV DEAD	2001	UK	DS Industrials	3202.99	4.22487e+06	-0.334174	-0.0284886	8	-0.305685	2.22045e-15	-64779	158269	61949	96320	31541	-0.0105154	0.0256914	0.010056	0.0156354	0.00511997	2	1	3	1	1
PENNON GROUP	2001	UK	DS Utilities	1504.88	4.48016e+06	-0.100763	0.252962	9	-0.353725	1.64313e-14	-11440	218553	78554	139999	128559	-0.00364515	0.069638	0.0250298	0.0446081	0.040963	2	2	4	2	2
PERNOD	2001	FRANCE	DS Consumer Staples	5790.94	3.89736e+06	0.000557648	0.310438	6	-0.30988	1.16573e-15	1327100	1615300	371700	1243600	2570700	0.183991	0.223948	0.051533	0.172415	0.356406	4	4	4	3	4
PERSIMMON	2001	UK	DS Consumer Discr	2123.82	4.38358e+06	-0.195162	0.158563	9	-0.353725	1.64313e-14	889327	349025	-19113	368138	1257465	0.437593	0.171738	-0.00940455	0.181142	0.618735	4	3	1	3	4
PETROLEOS (CEPSA) DEAD	2001	SPAIN	DS Energy	4241.06	4.0694e+06	0.285727	0.638463	7	-0.352735	1.22125e-15	-360770	683976	-140144	824120	463350	-0.0679317	0.12879	-0.0263886	0.155179	0.0872472	1	3	1	3	2
PEUGEOT DEAD	2001	FRANCE	DS Consumer Discr	14561.9	2.88882e+06	-0.227157	0.0552476	4	-0.282405	5.21805e-15	1802000	2509000	39000	2470000	4272000	0.0359577	0.0500654	0.000778218	0.0492871	0.0852448	4	2	2	2	2
PHARMA MAR	2001	SPAIN	DS Health Care	1945.21	4.39776e+06	-0.259968	0.0937568	9	-0.353725	1.64313e-14	8867	33171	478	32693	41560	0.0292782	0.109528	0.00157832	0.10795	0.137228	3	3	2	3	3
PHAROL SGPS	2001	PORTUGAL	DS Telecom	9582.73	3.44534e+06	-0.130196	0.152209	4	-0.282405	5.21805e-15	780595	1465265	864048	601217	1381812	0.0514362	0.0965516	0.0569352	0.0396164	0.0910526	4	3	4	2	2
PHILIPS ELTN.KONINKLIJKE	2001	NETHERLAND	DS Health Care	45154.3	1.72089e+06	-0.49826	-0.243939	2	-0.254321	-1.66533e-16	-1503000	1202000	-804000	2006000	503000	-0.0402965	0.0322265	-0.0215558	0.0537823	0.0134858	1	1	1	2	1
PILKINGTON DEAD	2001	UK	DS Industrials	2186.46	4.37502e+06	-0.444362	-0.0906369	9	-0.353725	1.64313e-14	17163	330291	28483	301808	318971	0.00384552	0.0740046	0.00638187	0.0676228	0.0714683	2	2	2	2	2
PIRELLI SPA DEAD	2001	ITALY	DS Industrials	3060.68	4.24971e+06	-0.419458	-0.113773	8	-0.305685	2.22045e-15	544715	480203	-232638	712841	1257556	0.0454784	0.0400923	-0.019423	0.0595153	0.104994	4	2	1	2	3
PIZZAEXPRESS DEAD	2001	UK	DS Consumer Discr	780.9	4.54e+06	-0.466926	-0.113201	9	-0.353725	1.64313e-14	-8807	46032	-159	46191	37384	-0.037883	0.198005	-0.000683933	0.198689	0.160806	1	4	2	4	3
PORSCHE AML.HLDG. (XET) PREF.	2001	GERMANY	DS Consumer Discr	4371.5	4.04784e+06	-0.278933	0.0738027	7	-0.352735	1.22125e-15	110827	181741	331878	-150137	-39310	0.0413862	0.0678676	0.123933	-0.0560657	-0.0146795	4	2	4	1	1
POSTNL	2001	NETHERLAND	DS Industrials	11327.1	3.19208e+06	-0.405944	-0.12354	4	-0.282405	5.21805e-15	54000	70000	-212000	282000	336000	0.006944	0.00900148	-0.0272616	0.0362631	0.0432071	2	1	1	2	2
POWERGEN DEAD	2001	UK	DS Utilities	8198.09	3.5312e+06	-0.108335	0.174069	4	-0.282405	5.21805e-15	-1678350	2428236	-35030	2463266	784916	-0.0988878	0.143071	-0.00206395	0.145135	0.046247	1	3	2	3	2
PROMOTORA DE INFIC. 'A' (GRUPO PRISA)	2001	SPAIN	DS Consumer Discr	2220.95	4.36841e+06	-0.332187	0.0215378	9	-0.353725	1.64313e-14	-44602	153281	-30131	183412	138810	-0.033252	0.114275	-0.0224635	0.136739	0.103487	1	3	1	3	3
PUBLICIS GROUPE	2001	FRANCE	DS Consumer Discr	4566.06	4.0167e+06	-0.40784	-0.0551051	7	-0.352735	1.22125e-15	-290000	328000	130000	198000	-92000	-0.065448	0.0740239	0.0293387	0.0446852	-0.0207628	1	2	4	2	1
RAC DEAD	2001	UK	DS Industrials	996.92	4.53193e+06	-0.161208	0.192517	9	-0.353725	1.64313e-14	60327	262855	53299	209556	269883	0.02943	0.128232	0.0260015	0.10223	0.13166	3	3	4	3	3
RANDSTAD	2001	NETHERLAND	DS Industrials	1693.82	4.44662e+06	-0.375385	-0.0216599	9	-0.353725	1.64313e-14	-136500	-24600	-331600	307000	170500	-0.0770142	-0.0138795	-0.187091	0.173211	0.0961972	1	1	1	3	2
RANK GROUP	2001	UK	DS Consumer Discr	2631.13	4.30587e+06	-0.17419	0.131495	8	-0.305685	2.22045e-15	355	-29291	22209	-51500	-51145	0.00014401	-0.0118823	0.00900936	-0.0208916	-0.0207476	2	1	3	1	1
REACH	2001	UK	DS Consumer Discr	2222.92	4.36619e+06	-0.165538	0.188187	9	-0.353725	1.64313e-14	35961	-155901	69947	-225848	-189887	0.0086094	-0.0373242	0.016746	-0.0540701	-0.0454607	3	1	3	1	1
RECKITT BENCKISER GROUP	2001	UK	DS Consumer Staples	12899	3.10596e+06	-0.213224	0.0691803	4	-0.282405	5.21805e-15	-204220	364277	24573	339704	135484	-0.0380539	0.0678786	0.00457888	0.0632997	0.0252458	1	2	2	2	1
RELX	2001	UK	DS Consumer Discr	13735.3	3.00046e+06	-0.342321	-0.0599166	4	-0.282405	5.21805e-15	-190582	4656866	101411	4555455	4364873	-0.0138604	0.338679	0.00737529	0.331303	0.317443	2	4	2	4	4
RELX DEAD	2001	NETHERLAND	DS Consumer Discr	11268.7	3.20335e+06	-0.330266	-0.0478618	4	-0.282405	5.21805e-15	-196336	4680006	103555	4576451	4380115	-0.0143168	0.341266	0.00755123	0.333715	0.319398	2	4	2	4	4
RENAULT	2001	FRANCE	DS Consumer Discr	14685.8	2.87425e+06	-0.23679	0.0456142	4	-0.282405	5.21805e-15	-452000	-730000	-659000	-71000	-523000	-0.00920261	-0.0148626	-0.0134171	-0.00144554	-0.0106482	2	1	1	1	1
RENTOKIL INITIAL	2001	UK	DS Industrials	8447.37	3.49813e+06	-0.39607	-0.113665	4	-0.282405	5.21805e-15	-30306	110335	-4674	115009	84703	-0.0109342	0.039808	-0.00168634	0.0414944	0.0305602	2	2	2	2	2
REPSOL YPF	2001	SPAIN	DS Energy	16567.1	2.703e+06	-0.0205709	0.255246	3	-0.275817	7.77156e-16	142000	-861000	-640000	-221000	-79000	0.00277192	-0.0168072	-0.0124932	-0.00431405	-0.00154213	2	1	1	1	1
REXAM DEAD	2001	UK	DS Industrials	3428.68	4.18219e+06	-0.254583	0.051102	8	-0.305685	2.22045e-15	-290199	-272466	-83732	-188734	-478933	-0.0462844	-0.0434561	-0.0133546	-0.0301015	-0.0763859	1	1	1	1	1
RHODIA DEAD	2001	FRANCE	DS Basic Materials	2162.47	4.37718e+06	-0.540919	-0.187195	9	-0.353725	1.64313e-14	268000	-172000	83000	-255000	13000	0.029264	-0.0187814	0.00906311	-0.0278445	0.00141952	3	1	3	1	1
RICHEMONT N	2001	SWITZERLAN	DS Consumer Discr	13293.3	3.05408e+06	-0.463527	-0.181123	4	-0.282405	5.21805e-15	322685	1276696	39677	1237019	1559704	0.0326508	0.129182	0.00401471	0.125168	0.157818	4	3	2	3	3
RIETER HOLDING 'R'	2001	SWITZ	DS Industrials	1235.64	4.50642e+06	-0.365016	-0.0112912	9	-0.353725	1.64313e-14	-7882	36165	6092	30073	22191	-0.00497045	0.0228059	0.00384166	0.0189642	0.0139938	2	1	2	1	1
RIO TINTO	2001	UK	DS Basic Materials	21206.1	2.51816e+06	-0.106837	0.16898	3	-0.275817	7.77156e-16	529765	227730	82761	144969	674734	0.0247598	0.0106435	0.00386803	0.00677546	0.0315353	3	1	2	1	2
RIVERDEEP GROUP DEAD	2001	IRELAND	DS Technology	817.79	4.53922e+06	-0.668293	-0.314568	9	-0.353725	1.64313e-14	37887	171449	19476	151973	189860	0.181854	0.822941	0.0934832	0.729458	0.911312	4	4	4	4	4
RIZZOLI CRER.DLSM.GP.	2001	ITALY	DS Consumer Discr	2412.99	4.33859e+06	-0.342421	-0.0367358	8	-0.305685	2.22045e-15	35397	139769	34659	105110	140507	0.00978521	0.038638	0.0095812	0.0290568	0.038842	3	2	3	2	2
RMC GROUP DEAD	2001	UK	DS Industrials	2725.23	4289869	-0.375415	-0.0697297	8	-0.305685	2.22045e-15	-47324	18044	-6805	24849	-22475	-0.0056453	0.00215248	-0.000811772	0.00296425	-0.00268105	2	1	2	1	1
ROCHE HOLDING	2001	SWITZ	DS Health Care	58752	1.40564e+06	-0.307146	-0.0528248	2	-0.254321	-1.66533e-16	-98504	816906	778247	38659	-59845	-0.00206564	0.0171306	0.0163199	0.000810684	-0.00125496	2	1	3	1	1
ROLLS	2001	UK	DS Industrials	4820.56	3.9887e+06	-0.504666	-0.194786	6	-0.30988	1.16573e-15	-103617	365338	494350	-129012	-232629	-0.00917232	0.0323402	0.0437606	-0.0114203	-0.0205926	2	1	4	1	1
RTL GROUP (LUX)	2001	LUXEMBOURG	DS Consumer Discr	6849.36	3.71919e+06	-0.218958	0.0607793	5	-0.279737	-2.22045e-16	82000	-2248000	-33000	-2215000	-2133000	0.00892614	-0.244707	-0.00359223	-0.241115	-0.232189	3	1	1	1	1
RWE (XET)	2001	GERMANY	DS Utilities	22211.7	2.49695e+06	-0.393312	-0.117495	3	-0.275817	7.77156e-16	10967000	22063000	14404000	7659000	18626000	0.155386	0.3126	0.204083	0.108517	0.263903	4	4	4	3	4
RYANAIR HOLDINGS	2001	IRELAND	DS Consumer Discr	4616.41	4.00755e+06	-0.00653986	0.346196	7	-0.352735	1.22125e-15	-44578	298559	14843	283716	239138	-0.0448031	0.300066	0.0149179	0.285148	0.240345	1	4	3	4	4
SABMILLER DEAD	2001	UK	DS Consumer Staples	7606.69	3.62555e+06	-0.309436	-0.0270317	4	-0.282405	5.21805e-15	126616	546505	-30106	576611	703227	0.0267777	0.115579	-0.00636704	0.121946	0.148724	3	3	1	3	3
SAFEWAY (UK) DEAD	2001	UK	DS Consumer Staples	5383.83	3.95357e+06	-0.214131	0.0957491	6	-0.30988	1.16573e-15	-9851	145656	-16229	161885	152034	-0.0013642	0.0201709	-0.00224745	0.0224184	0.0210542	2	1	2	1	1
SAGE GROUP	2001	UK	DS Technology	4026.37	4.1068e+06	-0.36391	-0.0111748	7	-0.352735	1.22125e-15	-33231	517313	47194	470119	436888	-0.0232436	0.361837	0.0330101	0.328827	0.305583	1	4	4	4	4
SAINSBURY J	2001	UK	DS Consumer Staples	12609.5	3.14414e+06	-0.438096	-0.155691	4	-0.282405	5.21805e-15	-26200	-207318	45971	-253289	-279489	-0.00156516	-0.0123849	0.00274625	-0.0151312	-0.0166964	2	1	2	1	1
SAINT GOBAIN	2001	FRANCE	DS Industrials	16241.8	2.76832e+06	-0.332014	-0.0496094	4	-0.282405	5.21805e-15	48000	-117000	-37000	-80000	-32000	0.00151031	-0.00368139	-0.0011642	-0.00251719	-0.00100688	2	1	2	1	1
SAIPEM	2001	ITALY	DS Energy	3212.96	4.21846e+06	-0.151542	0.154143	8	-0.305685	2.22045e-15	16000	163000	17000	146000	162000	0.00581184	0.0592081	0.00617508	0.0530331	0.0588449	2	2	2	2	2
SANDVIK	2001	SWEDEN	DS Industrials	6840.43	3.72603e+06	-0.105756	0.173981	5	-0.279737	-2.22045e-16	144127	43135	-165541	208676	352803	0.0283924	0.00849742	-0.0326109	0.0411083	0.0695007	3	1	1	2	2
SANOFI	2001	FRANCE	DS Health Care	51789.3	1.62748e+06	-0.231933	0.0223887	2	-0.254321	-1.66533e-16	-357000	420000	-145000	565000	208000	-0.0441204	0.0519063	-0.01792	0.0698264	0.025706	1	2	1	2	1
SAP (XET)	2001	GERMANY	DS Technology	42205	1.80783e+06	-0.280475	-0.0261536	2	-0.254321	-1.66533e-16	152745	541551	49477	492074	644819	0.026757	0.0948658	0.00866709	0.0861987	0.112956	3	3	3	3	3
SBM OFFSHORE	2001	NETHERLAND	DS Energy	1926.42	4.39969e+06	-0.259302	0.0944232	9	-0.353725	1.64313e-14	27283	221165	-1739	222904	250187	0.0186539	0.151214	-0.00118899	0.152403	0.171057	3	3	2	3	3
SCANIA 'B' DEAD	2001	SWEDEN	DS Industrials	2217.86	4.37062e+06	-0.0747922	0.278932	9	-0.353725	1.64313e-14	-242121	785674	5069	780605	538484	-0.035006	0.113593	0.000732878	0.11286	0.0778543	1	3	2	3	2
SCHNEIDER ELECTRIC	2001	FRANCE	DS Industrials	13046.1	3.06713e+06	-0.206724	0.0756802	4	-0.282405	5.21805e-15	-344200	291200	26600	264600	-79600	-0.0257999	0.0218272	0.00199383	0.0198334	-0.0059665	1	1	2	1	1
SCOTTISH & NEWCASTLE DEAD	2001	UK	DS Consumer Staples	6538.8	3.79271e+06	-0.446497	-0.16676	5	-0.279737	-2.22045e-16	188415	-812592	140051	-952643	-764228	0.0221913	-0.0957062	0.0164951	-0.112201	-0.0900099	3	1	3	1	1
SCOTTISH POWER DEAD	2001	UK	DS Utilities	12356	3.1565e+06	-0.09421	0.188195	4	-0.282405	5.21805e-15	-1155128	4478840	3684344	794496	-360632	-0.045027	0.174586	0.143616	0.0309696	-0.0140575	1	3	4	2	1
SECURITAS B	2001	SWEDEN	DS Industrials	7373.72	3.66294e+06	-0.517117	-0.23738	5	-0.279737	-2.22045e-16	-174101	373694	37819	335875	161774	-0.045246	0.0971169	0.00982853	0.0872884	0.0420424	1	3	3	3	2
SERCO GROUP	2001	UK	DS Industrials	1858.28	4.41661e+06	-0.482008	-0.128283	9	-0.353725	1.64313e-14	-22801	210234	410	209824	187023	-0.0281831	0.259859	0.00050678	0.259353	0.231169	1	4	2	4	4
SEVERN TRENT	2001	UK	DS Utilities	4373.34	4.04346e+06	-0.133673	0.219062	7	-0.352735	1.22125e-15	29917	1036842	2969	1033873	1063790	0.00331545	0.114905	0.00032903	0.114576	0.117891	2	3	2	3	3
SGS 'N'	2001	SWITZ	DS Industrials	2411.89	4.34101e+06	0.0142674	0.319952	8	-0.305685	2.22045e-15	-91077	54872	-23578	78450	-12627	-0.0680521	0.041	-0.0176173	0.0586173	-0.00943481	1	2	1	2	1
SHELL	2001	UK	DS Energy	125791	633466	-0.325989	-0.089277	1	-0.236712	5.55112e-17	-1220152	8815060	1905388	6909672	5689520	-0.00956665	0.0691148	0.0149393	0.0541756	0.0446089	2	2	3	2	2
SHIRE DEAD	2001	UK	DS Health Care	4888.62	3.97904e+06	-0.362807	-0.0529275	6	-0.30988	1.16573e-15	36640	3710560	-16585	3727145	3763785	0.0094014	0.952087	-0.00425552	0.956342	0.965744	3	4	1	4	4
SIEMENS (XET)	2001	GERMANY	DS Industrials	59253.2	1.34689e+06	-0.305475	-0.0511533	2	-0.254321	-1.66533e-16	-17983000	8026000	-22799000	30825000	12842000	-0.200033	0.089277	-0.253604	0.342881	0.142848	1	2	1	4	3
SIGNATURE AVIATION DEAD	2001	UK	DS Industrials	2294.92	4.35033e+06	-0.398105	-0.09242	8	-0.305685	2.22045e-15	2257	191602	23033	168569	170826	0.000754167	0.064023	0.00769638	0.0563266	0.0570808	2	2	3	2	2
SIGNET GROUP DEAD	2001	US	DS Consumer Discr	3223.46	4.21525e+06	-0.332441	-0.0267563	8	-0.305685	2.22045e-15	308712	121544	-9612	131156	439868	0.191449	0.0753759	-0.00596092	0.0813369	0.272786	4	2	1	2	4
SINGULUS TECHS. (XET)	2001	GERMANY	DS Industrials	1200.51	4.51126e+06	-0.524243	-0.170518	9	-0.353725	1.64313e-14	19101	3816	-704	4520	23621	0.101034	0.0201845	-0.00372377	0.0239083	0.124942	4	1	1	2	3
SKANSKA B	2001	SWEDEN	DS Industrials	2912.89	4.26165e+06	-0.322155	-0.0164696	8	-0.305685	2.22045e-15	-416095	145811	-289179	434990	18895	-0.0449168	0.0157401	-0.0312164	0.0469564	0.00203968	1	1	1	2	1
SKF B	2001	SWEDEN	DS Basic Materials	1756.42	4.43465e+06	-0.0200445	0.33368	9	-0.353725	1.64313e-14	-105107	17389	74563	-57174	-162281	-0.0245707	0.004065	0.0174305	-0.0133655	-0.0379362	1	1	3	1	1
SKY DEAD	2001	UK	DS Consumer Discr	23550.4	2.47474e+06	-0.250912	0.0249047	3	-0.275817	7.77156e-16	121011	1515621	-281966	1797587	1918598	0.022051	0.276181	-0.0513807	0.327562	0.349613	3	4	1	4	4
SMITH & NEPHEW	2001	UK	DS Health Care	5960.54	3.87979e+06	-0.0434314	0.266449	6	-0.30988	1.16573e-15	-9810	50640	72050	-21410	-31220	-0.00590855	0.0305004	0.0433956	-0.0128952	-0.0188038	2	1	4	1	1
SMITHS GROUP	2001	UK	DS Industrials	7511.82	3.64066e+06	-0.259342	0.0203949	5	-0.279737	-2.22045e-16	394329	1374190	300670	1073520	1467849	0.107389	0.374237	0.0818822	0.292354	0.399743	4	4	4	4	4
SMURFIT (JEF.) GP. DEAD	2001	IRELAND	DS Basic Materials	3406.66	4.19242e+06	-0.0626895	0.242996	8	-0.305685	2.22045e-15	1002	-28658	-1746	-26912	-25910	0.000169291	-0.00484185	-0.000294992	-0.00454686	-0.00437757	2	1	2	1	1
SODEXO	2001	FRANCE	DS Consumer Discr	6930.66	3.69849e+06	-0.520871	-0.241134	5	-0.279737	-2.22045e-16	-122000	1269000	76000	1193000	1071000	-0.0157176	0.163489	0.00979129	0.153698	0.13798	2	3	3	3	3
SOGECABLE DEAD	2001	SPAIN	DS Consumer Discr	2124.82	4.38146e+06	-0.541045	-0.18732	9	-0.353725	1.64313e-14	43827	24567	-281414	305981	349808	0.0312093	0.0174942	-0.200395	0.217889	0.249099	4	1	1	4	4
SOLVAY	2001	BELGIUM	DS Basic Materials	6212.2	3.83732e+06	-0.112596	0.197284	6	-0.30988	1.16573e-15	-409000	332000	346000	-14000	-423000	-0.0407817	0.033104	0.0345	-0.00139595	-0.0421777	1	2	4	1	1
SONAE SGPS	2001	PORTUGAL	DS Consumer Staples	1660	4.45665e+06	-0.542166	-0.188441	9	-0.353725	1.64313e-14	192633	133275	128261	5014	197647	0.0241458	0.0167055	0.016077	0.000628486	0.0247743	3	1	3	1	1
SONERA DEAD	2001	FINLAND	DS Telecom	5208.46	3.96414e+06	0.0557454	0.365625	6	-0.30988	1.16573e-15	-2836000	3019000	-23000	3042000	206000	-0.305472	0.325183	-0.00247738	0.32766	0.0221887	1	4	2	4	1
SONOVA N	2001	SWITZ	DS Health Care	1209.47	4.51006e+06	-0.493227	-0.139502	9	-0.353725	1.64313e-14	-1293	137125	-9189	146314	145021	-0.00384347	0.407607	-0.0273145	0.434921	0.431078	2	4	1	4	4
SPIRENT COMMUNICATIONS	2001	UK	DS Telecom	1706.5	4.44323e+06	-0.787859	-0.434134	9	-0.353725	1.64313e-14	-129219	-1272410	-23089	-1249321	-1378540	-0.0424061	-0.41757	-0.00757718	-0.409993	-0.452399	1	1	1	1	1
SSE	2001	UK	DS Utilities	9605.41	3.43575e+06	-0.124764	0.157641	4	-0.282405	5.21805e-15	47427	705499	1197	704302	751729	0.00654072	0.0972963	0.00016508	0.0971312	0.103672	2	3	2	3	3
SSL INTERNATIONAL DEAD	2001	UK	DS Consumer Staples	1271.64	4.50266e+06	-0.526666	-0.172941	9	-0.353725	1.64313e-14	13749	129914	-11390	141304	155053	0.0121987	0.115265	-0.0101057	0.125371	0.137569	3	3	1	3	3
STAGECOACH GROUP	2001	UK	DS Consumer Discr	1653.86	4.4583e+06	-0.453436	-0.0997113	9	-0.353725	1.64313e-14	156317	-284732	19579	-304311	-147994	0.0331666	-0.0604132	0.00415418	-0.0645673	-0.0314007	4	1	2	1	1
STELLANTIS	2001	ITALY	DS Consumer Discr	5631.87	3.93726e+06	-0.467694	-0.157814	6	-0.30988	1.16573e-15	566000	-2149000	5436000	-7585000	-7019000	0.00583135	-0.0221406	0.0560057	-0.0781463	-0.072315	2	1	4	1	1
STMICROELECTRONICS	2001	FRANCE	DS Technology	30509.6	2.09395e+06	-0.449455	-0.173638	3	-0.275817	7.77156e-16	227570	-76351	-94335	17984	245554	0.0184406	-0.00618691	-0.0076442	0.00145729	0.0198979	3	1	1	1	1
STOLT	2001	NORWAY	DS Industrials	1192.51	4.51365e+06	-0.658656	-0.304932	9	-0.353725	1.64313e-14	131365	55214	-8194	63408	194773	0.0304319	0.0127908	-0.00189822	0.0146891	0.045121	3	1	2	1	2
STORA ENSO R	2001	FINLAND	DS Basic Materials	10584.3	3.3562e+06	-0.300353	-0.0179487	4	-0.282405	5.21805e-15	288100	-391400	-311700	-79700	208400	0.013771	-0.0187087	-0.0148991	-0.00380962	0.00996143	3	1	1	1	1
SUEZ(ROMPUS) DEAD	2001	FRANCE	DS Utilities	32644.5	2.06344e+06	-0.514084	-0.238268	3	-0.275817	7.77156e-16	500700	2744200	1015400	1728800	2229500	0.00580609	0.0318216	0.0117745	0.0200471	0.0258532	2	1	3	1	1
SVENSKA CELLULOSA AKTIEBOLAGET SCA B	2001	SWEDEN	DS Basic Materials	7154.58	3.68457e+06	-0.167401	0.112336	5	-0.279737	-2.22045e-16	-62272	1741852	538584	1203268	1140996	-0.00595375	0.166536	0.0514934	0.115043	0.109089	2	3	4	3	3
SWEDISH MATCH	2001	SWEDEN	DS Consumer Staples	3288.58	4.19904e+06	-0.247556	0.0581294	8	-0.305685	2.22045e-15	53606	54031	14977	39054	92660	0.0299891	0.0302268	0.00837865	0.0218482	0.0518372	3	1	3	1	2
SWISSCOM 'R'	2001	SWITZ	DS Telecom	24045.7	2.45119e+06	-0.121563	0.154253	3	-0.275817	7.77156e-16	95493	-1325326	-575069	-750257	-654764	0.00627746	-0.0871234	-0.0378035	-0.0493199	-0.0430424	2	1	1	1	1
SYNGENTA DEAD	2001	SWITZERLAN	DS Basic Materials	7766.91	3.61019e+06	-0.320015	-0.0376102	4	-0.282405	5.21805e-15	32036	99001	12108	86893	118929	0.00276162	0.00853425	0.00104375	0.0074905	0.0102521	2	1	2	1	1
SYNTHES DEAD	2001	SWITZ	DS Health Care	7752.8	3.61794e+06	-0.205693	0.076711	4	-0.282405	5.21805e-15	24604	-126567	6635	-133202	-108598	0.0175262	-0.0901576	0.00472632	-0.0948839	-0.0773577	3	1	2	1	1
T	2001	GERMANY	DS Technology	12850.5	3.11881e+06	-0.320134	-0.0377292	4	-0.282405	5.21805e-15	675398	-305289	70240	-375529	299869	0.102723	-0.0464322	0.010683	-0.0571152	0.0456079	4	1	3	1	2
TANDBERG DEAD	2001	NORWAY	DS Telecom	1841.8	4.42031e+06	-0.741007	-0.387282	9	-0.353725	1.64313e-14	1076	-2882	-3207	325	1401	0.00489225	-0.0131036	-0.0145813	0.00147768	0.00636993	2	1	1	1	1
TATE & LYLE	2001	UK	DS Consumer Staples	2844.71	4.27315e+06	-0.246211	0.059474	8	-0.305685	2.22045e-15	215410	-30297	39106	-69403	146007	0.0441716	-0.00621265	0.00801901	-0.0142317	0.02994	4	1	3	1	2
TAYLOR NELSON SOFRES DEAD	2001	UK	DS Consumer Discr	1510.9	4.47715e+06	-0.497926	-0.144201	9	-0.353725	1.64313e-14	-7477	121567	19607	101960	94483	-0.0105583	0.171666	0.0276872	0.143979	0.13342	2	3	4	3	3
TAYLOR WIMPEY	2001	UK	DS Consumer Discr	1907.29	4.4035e+06	-0.189616	0.164108	9	-0.353725	1.64313e-14	912807	290789	19704	271085	1183892	0.284735	0.0907068	0.00614634	0.0845605	0.369296	4	3	2	2	4
TDC DEAD	2001	DENMARK	DS Telecom (DEAD)	6669.81	3.7665e+06	-0.216503	0.063234	5	-0.279737	-2.22045e-16	-179386	2351732	-158726	2510458	2331072	-0.0159684	0.209344	-0.0141293	0.223473	0.207505	2	4	1	4	4
TECAN 'R'	2001	SWITZ	DS Health Care	649.7	4.54211e+06	-0.526183	-0.172459	9	-0.353725	1.64313e-14	13655	6066	-3553	9619	23274	0.093432	0.0415056	-0.0243108	0.0658164	0.159248	4	2	1	2	3
TECHNICOLOR	2001	FRANCE	DS Consumer Discr	7847.37	3.57907e+06	-0.540548	-0.258144	4	-0.282405	5.21805e-15	-625000	1914000	49000	1865000	1240000	-0.0731379	0.223978	0.00573401	0.218244	0.145106	1	4	2	4	3
TECHNIP DEAD	2001	FRANCE	DS Energy	4167.23	4.09037e+06	-0.486194	-0.133459	7	-0.352735	1.22125e-15	49900	2941700	104500	2837200	2887100	0.00524857	0.309413	0.0109915	0.298422	0.30367	2	4	3	4	4
TELE2 B	2001	SWEDEN	DS Telecom	2670.11	4.3006e+06	0.292029	0.597714	8	-0.305685	2.22045e-15	88911	-14273	-260249	245976	334887	0.0180455	-0.00289686	-0.0528204	0.0499235	0.067969	3	1	1	2	2
TELECOM ITALIA	2001	ITALY	DS Telecom	10640.5	3.32439e+06	-0.157845	0.124559	4	-0.282405	5.21805e-15	405000	-1656000	1037000	-2693000	-2288000	0.00432217	-0.0176729	0.0110669	-0.0287397	-0.0244176	2	1	3	1	1
TELECOM ITALIA DEAD	2001	ITALY	DS Telecom	44732.2	1.76562e+06	-0.0672456	0.187076	2	-0.254321	-1.66533e-16	519110	-1427205	1180442	-2607647	-2088537	0.00814153	-0.0223838	0.0185136	-0.0408974	-0.0327558	3	1	3	1	1
TELECOM ITALIA MEDIA DEAD	2001	ITALY	DS Consumer Discr	9272.44	3.45461e+06	-0.2702	0.0122045	4	-0.282405	5.21805e-15	-198880	276108	105378	170730	-28150	-0.0488963	0.0678834	0.025908	0.0419754	-0.00692091	1	2	4	2	1
TELECOM ITALIA MOBILE DEAD	2001	ITALY	DS Telecom	38056	1.92514e+06	-0.0390604	0.236756	3	-0.275817	7.77156e-16	-2798203	844246	105987	738259	-2059944	-0.161219	0.0486413	0.00610645	0.0425349	-0.118684	1	2	2	2	1
TELEFONICA	2001	SPAIN	DS Telecom	54585.2	1.57569e+06	-0.0997595	0.154562	2	-0.254321	-1.66533e-16	3240896	-2780788	-210574	-2570214	670682	0.0378716	-0.032495	-0.00246067	-0.0300343	0.00783727	4	1	2	1	1
TELEFONICA MOVILES DEAD	2001	SPAIN	DS Telecom	28380.5	2.2685e+06	-0.043507	0.23231	3	-0.275817	7.77156e-16	1338103	-261741	1982566	-2244307	-906204	0.0579583	-0.011337	0.0858724	-0.0972094	-0.0392511	4	1	4	1	1
TELEKOM AUSTRIA	2001	AUSTRIA	DS Telecom	1636.25	4.46158e+06	0.0705554	0.42428	9	-0.353725	1.64313e-14	3414	-355894	-298321	-57573	-54159	0.000443518	-0.0462347	-0.0387553	-0.00747939	-0.00703588	2	1	1	1	1
TELENOR	2001	NORWAY	DS Telecom	8057.35	3.54742e+06	-0.206222	0.0761823	4	-0.282405	5.21805e-15	-523505	1558689	20791	1537898	1014393	-0.0486245	0.144775	0.00193112	0.142844	0.0942195	1	3	2	3	2
TELEWEST COMMS. DEAD	2001	UK	DS Telecom	472.66	4.54312e+06	-0.791939	-0.438214	9	-0.353725	1.64313e-14	-168203	-1254954	3124	-1258078	-1426281	-0.0155809	-0.116248	0.000289381	-0.116538	-0.132119	2	1	2	1	1
TELIA COMPANY	2001	SWEDEN	DS Telecom	9619.97	3.42615e+06	-0.0245232	0.257881	4	-0.282405	5.21805e-15	-970113	415775	555599	-139824	-1109937	-0.0717673	0.0307583	0.0411023	-0.0103439	-0.0821113	1	1	4	1	1
TERRA NETWORKS DEAD	2001	SPAIN	DS Technology	4208.46	4.07782e+06	-0.3149	0.0378352	7	-0.352735	1.22125e-15	-4105	-818530	-61954	-756576	-760681	-0.000685743	-0.136736	-0.0103495	-0.126387	-0.127072	2	1	1	1	1
TESCO	2001	UK	DS Consumer Staples	29636.7	2.15346e+06	-0.301201	-0.0253845	3	-0.275817	7.77156e-16	-352539	2742569	2720	2739849	2387310	-0.0203851	0.158586	0.00015728	0.158428	0.138043	2	3	2	3	3
TF1 (TV.FSE.1)	2001	FRANCE	DS Consumer Discr	6794.11	3.73964e+06	-0.196205	0.0835322	5	-0.279737	-2.22045e-16	256100	332700	-2600	335300	591400	0.112742	0.146464	-0.00114459	0.147608	0.260351	4	3	2	3	4
THALES	2001	FRANCE	DS Industrials	6922.29	3.71234e+06	-0.402835	-0.123098	5	-0.279737	-2.22045e-16	-304700	-159500	214200	-373700	-678400	-0.0166231	-0.00870161	0.0116858	-0.0203874	-0.0370105	2	1	3	1	1
THE SWATCH GROUP	2001	SWITZERLAN	DS Consumer Discr	3702.53	4.16094e+06	-0.284141	0.0685942	7	-0.352735	1.22125e-15	551	188525	-99589	288114	288665	0.00018582	0.0635785	-0.0335856	0.0971641	0.0973499	2	2	1	3	2
THYSSENKRUPP (XET)	2001	GERMANY	DS Industrials	8643.41	3.48968e+06	-0.418855	-0.136451	4	-0.282405	5.21805e-15	2156000	-718000	2733000	-3451000	-1295000	0.0625027	-0.0208149	0.07923	-0.100045	-0.0375422	4	1	4	1	1
TIETOEVRY	2001	FINLAND	DS Technology	2277.71	4.35718e+06	-0.439283	-0.133598	8	-0.305685	2.22045e-15	-55743	62739	5214	57525	1782	-0.0784653	0.088313	0.00733936	0.0809737	0.00250839	1	2	2	2	1
TISCALI	2001	ITALY	DS Telecom	2955.24	4.25874e+06	-0.469007	-0.163322	8	-0.305685	2.22045e-15	-25735	-32419	132588	-165007	-190742	-0.00973168	-0.0122592	0.0501381	-0.0623973	-0.072129	2	1	4	1	1
TITAN CEMENT CR DEAD	2001	GREECE	DS Industrials	1517.35	4.47564e+06	-0.144485	0.20924	9	-0.353725	1.64313e-14	75711	440106	137918	302188	377899	0.0664988	0.386556	0.121137	0.265419	0.331918	4	4	4	4	4
TOMKINS DEAD	2001	UK	DS Industrials	3225.17	4.21202e+06	-0.210615	0.0950701	8	-0.305685	2.22045e-15	90856	-827578	-111272	-716306	-625450	0.0170633	-0.155424	-0.0208975	-0.134527	-0.117463	3	1	1	1	1
TOMRA SYSTEMS	2001	NORWAY	DS Industrials	1510.53	4.47866e+06	-0.507725	-0.154	9	-0.353725	1.64313e-14	-29485	31662	-20252	51914	22429	-0.0735733	0.0790055	-0.0505344	0.12954	0.0559666	1	2	1	3	2
TOTALENERGIES	2001	FRANCE	DS Energy	119915	753381	-0.257681	-0.0209692	1	-0.236712	5.55112e-17	1628000	3857000	3129000	728000	2356000	0.0189651	0.0449314	0.0364507	0.0084807	0.0274458	3	2	4	1	1
TRAVIS PERKINS	2001	UK	DS Industrials	2007.1	4.39188e+06	-0.0566982	0.297027	9	-0.353725	1.64313e-14	-11078	27715	39604	-11889	-22967	-0.00867766	0.0217098	0.0310227	-0.00931293	-0.0179906	2	1	4	1	1
TUI (XET)	2001	GERMANY	DS Consumer Discr	5666.58	3.926e+06	-0.491423	-0.181543	6	-0.30988	1.16573e-15	-438100	-261200	-32600	-228600	-666700	-0.0253675	-0.0151244	-0.00188765	-0.0132367	-0.0386042	1	1	2	1	1
UBM DEAD	2001	UK	DS Consumer Discr	2739.16	4.28714e+06	-0.562163	-0.256478	8	-0.305685	2.22045e-15	14108	-545860	54353	-600213	-586105	0.00296282	-0.114636	0.0114147	-0.126051	-0.123088	2	1	3	1	1
UCB	2001	BELGIUM	DS Health Care	5866.5	3.89157e+06	-0.368309	-0.0584288	6	-0.30988	1.16573e-15	103453	97624	71977	25647	129100	0.0425121	0.0401168	0.0295776	0.0105392	0.0530513	4	2	4	1	2
UNILEVER (UK)	2001	UK	DS Consumer Staples	29869.6	2.12382e+06	-0.205686	0.0701307	3	-0.275817	7.77156e-16	-2038790	-1445869	234658	-1680527	-3719317	-0.0381675	-0.0270676	0.00439295	-0.0314606	-0.069628	1	1	2	1	1
UNION FENOSA DEAD	2001	SPAIN	DS Utilities	5916.86	3.88571e+06	-0.343338	-0.0334578	6	-0.30988	1.16573e-15	193921	2148585	55612	2092973	2286894	0.014091	0.156124	0.00404096	0.152083	0.166174	3	3	2	3	3
UNITED UTILITIES GROUP	2001	UK	DS Utilities	6048.55	3.87383e+06	-0.137834	0.172046	6	-0.30988	1.16573e-15	-310639	713646	-299816	1013462	702823	-0.026735	0.0614195	-0.0258035	0.087223	0.060488	1	2	1	3	2
UPM	2001	FINLAND	DS Basic Materials	10415.8	3.36662e+06	-0.307361	-0.0249563	4	-0.282405	5.21805e-15	553000	2921000	213000	2708000	3261000	0.0378417	0.199884	0.0145756	0.185308	0.22315	4	4	3	4	4
VALEO	2001	FRANCE	DS Consumer Discr	3927.76	4.13053e+06	-0.443878	-0.091143	7	-0.352735	1.22125e-15	-252000	64000	181000	-117000	-369000	-0.0316106	0.0080281	0.0227045	-0.0146764	-0.046287	1	1	4	1	1
VEDIOR DEAD	2001	NETHERLAND	DS Industrials	2532.16	4.32384e+06	-0.582286	-0.276601	8	-0.305685	2.22045e-15	16000	-219000	-14000	-205000	-189000	0.00510123	-0.0698231	-0.00446357	-0.0653595	-0.0602582	2	1	1	1	1
VENDEX KBB DEAD	2001	NETHERLAND	DS Consumer Discr	1406.9	4.49467e+06	-0.409633	-0.0559079	9	-0.353725	1.64313e-14	118530	-51963	86849	-138812	-20282	0.053268	-0.0233524	0.0390304	-0.0623828	-0.00911483	4	1	4	1	1
VEOLIA ENVIRON	2001	FRANCE	DS Utilities	12718.5	3.13153e+06	-0.445005	-0.162601	4	-0.282405	5.21805e-15	-686500	1801400	36500	1764900	1078400	-0.0163396	0.0428758	0.00086875	0.042007	0.0256674	2	2	2	2	1
VESTAS WINDSYSTEMS	2001	DENMARK	DS Energy	3799.64	4.14975e+06	-0.80789	-0.455155	7	-0.352735	1.22125e-15	310229	44588	36283	8305	318534	0.40461	0.058153	0.0473213	0.0108316	0.415441	4	2	4	1	4
VESUVIUS	2001	UK	DS Industrials	1067.16	4.52167e+06	-0.691816	-0.338091	9	-0.353725	1.64313e-14	-136845	-52068	-57148	5080	-131765	-0.0410584	-0.0156222	-0.0171464	0.00152418	-0.0395342	1	1	1	1	1
VINCI	2001	FRANCE	DS Industrials	6050.05	3.86778e+06	-0.16635	0.14353	6	-0.30988	1.16573e-15	55800	746100	-206400	952500	1008300	0.00291443	0.0389688	-0.0107803	0.049749	0.0526635	2	2	1	2	2
VIOHALCO CB DEAD	2001	GREECE	DS Industrials	1263.45	4.50392e+06	-0.419984	-0.0662595	9	-0.353725	1.64313e-14	46269	138683	8174	130509	176778	0.0290844	0.0871754	0.00513813	0.0820372	0.111122	3	2	2	2	3
VIRIDIAN GROUP DEAD	2001	UK	DS Utilities	1000.93	4.53094e+06	0.0372653	0.39099	9	-0.353725	1.64313e-14	10022	415889	22023	393866	403888	0.00565285	0.23458	0.0124219	0.222158	0.22781	2	4	3	4	4
VIVENDI	2001	FRANCE	DS Consumer Discr	36731.6	1.96188e+06	-0.560865	-0.285049	3	-0.275817	7.77156e-16	-5073700	-2986400	-1515500	-1470900	-6544600	-0.0352463	-0.0207461	-0.010528	-0.0102181	-0.0454644	1	1	1	1	1
VNU DEAD	2001	NETHERLAND	DS Consumer Discr	7604.59	3.63315e+06	-0.216986	0.0654187	4	-0.282405	5.21805e-15	23267	2801275	48199	2753076	2776343	0.00223828	0.269482	0.00463674	0.264846	0.267084	2	4	2	4	4
VODAFONE	2001	CANADA	DS Telecom	3096.89	4.24049e+06	0.0162782	0.321963	8	-0.305685	2.22045e-15	-214123	156612	6778	149834	-64289	-0.245427	0.179508	0.00776892	0.171739	-0.0736878	1	3	3	3	1
VODAFONE GROUP	2001	UK	DS Telecom	119826	873207	0.0069563	0.243668	1	-0.236712	5.55112e-17	-4997027	149784281	982861	148801420	143804393	-0.0190674	0.571538	0.00375034	0.567788	0.54872	2	4	2	4	4
VODAFONE TELECEL DEAD	2001	PORTUGAL	DS Telecom	1646.9	4.45995e+06	0.111533	0.465258	9	-0.353725	1.64313e-14	-126565	229835	10214	219621	93056	-0.159056	0.288837	0.0128361	0.276001	0.116945	1	4	3	4	3
VOLKSWAGEN (XET)	2001	GERMANY	DS Consumer Discr	16843.2	2.68644e+06	-0.407149	-0.131332	3	-0.275817	7.77156e-16	12406821	14687351	-11598993	26286344	38693165	0.13611	0.161129	-0.127248	0.288376	0.424486	4	3	1	4	4
VOLVO B	2001	SWEDEN	DS Industrials	6538.46	3.79925e+06	-0.129888	0.149849	5	-0.279737	-2.22045e-16	-2126691	925234	1875271	-950037	-3076728	-0.0857615	0.0373112	0.0756226	-0.0383114	-0.124073	1	2	4	1	1
WANADOO DEAD	2001	FRANCE	DS Technology	7784.86	3.59464e+06	0.107319	0.389723	4	-0.282405	5.21805e-15	-204911	390563	-330779	721342	516431	-0.0647823	0.123476	-0.104575	0.228051	0.163269	1	3	1	4	3
WARNER CHILCOTT DEAD	2001	UK	DS Health Care	1713.32	4.43981e+06	-0.310122	0.0436027	9	-0.353725	1.64313e-14	5583	128572	-18030	146602	152185	0.00449739	0.103571	-0.0145241	0.118095	0.122593	2	3	1	3	3
WELLA PREF. (XET) DEAD	2001	GERMANY	DS Consumer Staples	1477.97	4.48314e+06	-0.00834957	0.345375	9	-0.353725	1.64313e-14	88162	246881	-6537	253418	341580	0.0406593	0.113859	-0.00301479	0.116873	0.157533	4	3	1	3	3
WETHERSPOON (JD)	2001	UK	DS Consumer Discr	1262.1	4.50519e+06	-0.447163	-0.0934385	9	-0.353725	1.64313e-14	-21364	222086	77279	144807	123443	-0.0216646	0.225211	0.0783663	0.146844	0.12518	1	4	4	3	3
WHITBREAD	2001	UK	DS Consumer Discr	3324.88	4.19575e+06	-0.172083	0.133603	8	-0.305685	2.22045e-15	-117452	-49423	17240	-66663	-184115	-0.0148663	-0.00625563	0.00218212	-0.00843775	-0.023304	2	1	2	1	1
WIMPEY (GEORGE) DEAD	2001	UK	DS Consumer Discr	1853.03	4.41847e+06	-0.261611	0.0921136	9	-0.353725	1.64313e-14	504712	11594	62035	-50441	454271	0.191456	0.00439804	0.0235322	-0.0191342	0.172322	4	1	4	1	3
WOLTERS KLUWER	2001	NETHERLAND	DS Consumer Discr	6277.16	3.83111e+06	-0.461265	-0.151385	6	-0.30988	1.16573e-15	-9000	-252000	-12000	-240000	-249000	-0.00141688	-0.0396725	-0.00188917	-0.0377834	-0.0392003	2	1	2	1	1
WOOLWORTHS GROUP DEAD	2001	UK	DS Consumer Discr	1170.99	4.5172e+06	-0.375427	-0.0217022	9	-0.353725	1.64313e-14	233737	705459	7028	698431	932168	0.282637	0.853048	0.00849833	0.84455	1.12719	4	4	3	4	4
WPP	2001	UK	DS Consumer Discr	14213.1	2.91737e+06	-0.451453	-0.169048	4	-0.282405	5.21805e-15	189497	1859721	181699	1678022	1867519	0.0126157	0.12381	0.0120966	0.111714	0.12433	3	3	3	3	3
XANSA DEAD	2001	UK	DS Technology	842.69	4.5384e+06	-0.550477	-0.196752	9	-0.353725	1.64313e-14	19301	358	-1712	2070	21371	0.0127961	0.000237345	-0.00113501	0.00137236	0.0141685	3	1	2	1	1
XSTRATA DEAD	2001	UK	DS Basic Materials	3868.85	4.13439e+06	-0.443908	-0.0911726	7	-0.352735	1.22125e-15	215099	1013042	142425	870617	1085716	0.297276	1.40007	0.196838	1.20323	1.50051	4	4	4	4	4
ZARDOYA OTIS	2001	SPAIN	DS Industrials	2276.68	4.35946e+06	0.0520355	0.357721	8	-0.305685	2.22045e-15	-3135	2551	7209	-4658	-7793	-0.00681864	0.00554844	0.0156796	-0.0101312	-0.0169498	2	1	3	1	1
ZODIAC AEROSPACE DEAD	2001	FRANCE	DS Industrials	1463.78	4.48608e+06	-0.263312	0.090413	9	-0.353725	1.64313e-14	6027	8805	7077	1728	7755	0.00365632	0.00534161	0.00429331	0.0010483	0.00470462	2	1	2	1	1
A P MOLLER MAERSK B	2002	DENMARK	DS Industrials	4445.57	2.73447e+06	0.335956	0.00469961	6	0.331256	6.66134e-16	120597	91354	199440	-108086	12511	0.00526907	0.0039914	0.00871385	-0.00472245	0.000546625	2	1	3	1	1
A2A	2002	ITALY	DS Utilities	2341.86	2.9531e+06	0.206076	-0.225496	8	0.431571	1.11022e-16	36983	640135	19265	620870	657853	0.0134801	0.233327	0.00702201	0.226305	0.239785	3	4	2	4	4
ABB LTD N	2002	SWITZ	DS Industrials	3528.35	2.8259e+06	1.04047	0.750788	7	0.289685	1.55431e-15	78248	-4721318	-2476614	-2244704	-2166456	0.00244844	-0.147734	-0.0774951	-0.0702385	-0.06779	2	1	1	1	1
ABERTIS INFRAESTRUCTURAS DEAD	2002	SPAIN	DS Industrials	3552.06	2.8153e+06	0.29783	-0.0334262	6	0.331256	6.66134e-16	-67382	1935133	564225	1370908	1303526	-0.0125642	0.360831	0.105207	0.255623	0.243059	2	4	4	4	4
ACCIONA	2002	SPAIN	DS Industrials	2735.83	2.90239e+06	0.237608	-0.0520773	7	0.289685	1.55431e-15	306544	233009	-28456	261465	568009	0.0600809	0.0456685	-0.00557722	0.0512457	0.111327	4	2	1	2	3
ACCOR	2002	FRANCE	DS Consumer Discr	5802.4	2.52022e+06	0.275139	-0.0785198	4	0.353659	1.38778e-14	-13000	-754000	-9000	-745000	-758000	-0.0011123	-0.0645134	-0.000770053	-0.0637433	-0.0648556	2	1	2	1	1
ACEA	2002	ITALY	DS Utilities	777.32	3.18379e+06	0.607961	0.0710884	9	0.536873	1.96509e-14	235071	-109783	204359	-314142	-79071	0.0674842	-0.0315165	0.0586674	-0.090184	-0.0226997	4	1	4	1	1
ACERINOX 'R'	2002	SPAIN	DS Basic Materials	2212.2	2.97372e+06	0.326638	-0.104933	8	0.431571	1.11022e-16	261645	346129	13629	332500	594145	0.117171	0.155005	0.00610339	0.148901	0.266072	4	3	2	3	4
ACS ACTIV.CONSTR.Y SERV.	2002	SPAIN	DS Industrials	2192.84	2.97812e+06	0.226564	-0.205008	8	0.431571	1.11022e-16	-344394	90748	-141898	232646	-111748	-0.0783148	0.020636	-0.0322674	0.0529034	-0.0254114	1	1	1	2	1
ACTELION DEAD	2002	SWITZ	DS Health Care	1259.91	3.12021e+06	0.554538	0.0176657	9	0.536873	1.96509e-14	-4930	13542	-9661	23203	18273	-0.0340196	0.0934469	-0.066666	0.160113	0.126093	1	3	1	3	3
ADECCO GROUP	2002	SWITZ	DS Industrials	6187.34	2.4668e+06	0.176829	-0.17683	4	0.353659	1.38778e-14	-134168	-113591	-47500	-66091	-200259	-0.0231769	-0.0196223	-0.0082054	-0.0114169	-0.0345938	1	1	1	1	1
ADIDAS (XET)	2002	GERMANY	DS Consumer Discr	3555.36	2.81175e+06	0.250666	-0.0805902	6	0.331256	6.66134e-16	-226066	35860	1436	34424	-191642	-0.0556393	0.00882586	0.000353428	0.00847243	-0.0471669	1	1	2	1	1
AEGIS GROUP DEAD	2002	UK	DS Consumer Discr	1175.78	3.13112e+06	0.286866	-0.250007	9	0.536873	1.96509e-14	-21874	10686	-764	11450	-10424	-0.00894463	0.00436968	-0.000312412	0.00468209	-0.00426254	2	1	2	1	1
AGFA	2002	BELGIUM	DS Industrials	2401	2.94368e+06	0.140203	-0.149483	7	0.289685	1.55431e-15	-132000	-47000	-18000	-29000	-161000	-0.0324723	-0.0115621	-0.00442804	-0.00713407	-0.0396064	1	1	1	1	1
AGGREGATE INDUSTRIES DEAD	2002	UK	DS Industrials	1406.4	3.1002e+06	0.232321	-0.304552	9	0.536873	1.96509e-14	33145	-87512	8402	-95914	-62769	0.0114205	-0.0301532	0.002895	-0.0330482	-0.0216278	3	1	2	1	1
AGGREKO DEAD	2002	UK	DS Industrials	662.07	3.19664e+06	0.00140734	-0.535465	9	0.536873	1.96509e-14	7883	-48648	9164	-57812	-49929	0.0126727	-0.0782066	0.0147321	-0.0929387	-0.080266	3	1	3	1	1
AIR FRANCE	2002	FRANCE	DS Consumer Discr	2307.7	2.96469e+06	0.404928	-0.0266427	8	0.431571	1.11022e-16	-352000	419000	-67000	486000	134000	-0.0274625	0.0326897	-0.00522723	0.0379169	0.0104545	1	1	1	2	1
AIRBUS	2002	FRANCE	DS Industrials	6895.19	2.40774e+06	1.63734	1.28368	4	0.353659	1.38778e-14	3484000	-418000	2021000	-2439000	1045000	0.0763081	-0.00915522	0.0442648	-0.0534201	0.0228881	4	1	4	1	1
AKZO NOBEL	2002	NETHERLAND	DS Basic Materials	5680.02	2.53739e+06	0.618125	0.264466	4	0.353659	1.38778e-14	-184000	-45000	945000	-990000	-1174000	-0.0151061	-0.00369443	0.077583	-0.0812775	-0.0963836	2	1	4	1	1
ALCATEL	2002	FRANCE	DS Telecom	9421.3	2.19697e+06	0.721463	0.367804	4	0.353659	1.38778e-14	-4569000	-2523000	-949000	-1574000	-6143000	-0.154155	-0.0851243	-0.0320186	-0.0531057	-0.207261	1	1	1	1	1
ALLIANCE BOOTS DEAD	2002	UK	DS Consumer Staples	6733.62	2.43478e+06	0.172325	-0.181334	4	0.353659	1.38778e-14	-12861	-269358	255327	-524685	-537546	-0.00226667	-0.0474726	0.0449997	-0.0924723	-0.0947389	2	1	4	1	1
ALLIANCE UNICHEM DEAD	2002	UK	DS Consumer Staples	2318.92	2.95776e+06	0.363091	-0.0684798	8	0.431571	1.11022e-16	19536	140306	7778	132528	152064	0.00411062	0.0295221	0.00163659	0.0278855	0.0319961	2	1	2	2	2
ALLIED DOMECQ DEAD	2002	UK	DS Consumer Staples	5644.72	2.54303e+06	0.362486	0.00882717	4	0.353659	1.38778e-14	426037	1089496	170068	919428	1345465	0.0624967	0.159822	0.0249478	0.134874	0.19737	4	3	4	3	3
ALSTOM	2002	FRANCE	DS Industrials	636.55	3.1999e+06	0.136201	-0.400672	9	0.536873	1.96509e-14	-2309500	-715100	-3103300	2388200	78700	-0.0800157	-0.0247756	-0.107518	0.0827423	0.00272666	1	1	1	2	1
ALTADIS DEAD	2002	SPAIN	DS Consumer Staples	6724.39	2.4415e+06	0.0550757	-0.298583	4	0.353659	1.38778e-14	604957	-277778	-94415	-183363	421594	0.0756975	-0.034758	-0.011814	-0.022944	0.0527535	4	1	1	1	2
ALTANA (XET)	2002	GERMANY	DS Basic Materials	6201.46	2.46061e+06	0.211163	-0.142496	4	0.353659	1.38778e-14	-782	30840	-1114	31954	31172	-0.000364917	0.0143914	-0.000519844	0.0149112	0.0145463	2	1	2	1	1
AMADEUS GLOBAL TRAVEL DEAD	2002	SPAIN	DS Consumer Discr	2666.8	2.9132e+06	0.101274	-0.188411	7	0.289685	1.55431e-15	6597	37821	46187	-8366	-1769	0.00530091	0.0303904	0.0371128	-0.00672236	-0.00142145	2	1	4	1	1
AMEC FOSTER WHEELER DEAD	2002	UK	DS Energy	1022.93	3.15105e+06	0.381697	-0.155176	9	0.536873	1.96509e-14	42680	-118203	57667	-175870	-133190	0.0152109	-0.0421268	0.0205521	-0.0626789	-0.0474681	3	1	3	1	1
AMER SPORTS DEAD	2002	FINLAND	DS Consumer Discr	651.86	3.19926e+06	0.529555	-0.00731731	9	0.536873	1.96509e-14	40300	78700	19200	59500	99800	0.044145	0.0862088	0.0210319	0.0651769	0.109322	4	2	3	2	3
AMERSHAM DEAD	2002	UK	DS Health Care	4483.96	2.72555e+06	0.945948	0.614693	6	0.331256	6.66134e-16	-32531	1016725	-14479	1031204	998673	-0.0114442	0.357677	-0.00509361	0.36277	0.351326	2	4	1	4	4
ANGLO AMERICAN	2002	UK	DS Basic Materials	19194.7	1.63485e+06	0.322653	0.0784764	3	0.244177	-6.93889e-16	518224	3503180	1289255	2213925	2732149	0.0174782	0.118152	0.0434828	0.0746692	0.0921474	3	3	4	2	2
ANHEUSER	2002	BELGIUM	DS Consumer Staples	8631.36	2.28655e+06	0.264872	-0.088787	4	0.353659	1.38778e-14	338000	-76000	-64000	-12000	326000	0.0297824	-0.00669663	-0.00563926	-0.00105736	0.028725	3	1	1	1	1
ARCANDOR (XET) DEAD	2002	GERMANY	DS Consumer Discr	1800.52	3.03628e+06	0.225083	-0.206488	8	0.431571	1.11022e-16	166868	-320207	-584212	264005	430873	0.0161299	-0.030952	-0.0564714	0.0255194	0.0416493	3	1	1	2	2
ARCELOR (PAR) DEAD	2002	FRANCE	DS Basic Materials	5323.66	2.61449e+06	0.454021	0.0890119	5	0.365009	0	-537000	-461000	577000	-1038000	-1575000	-0.0199978	-0.0171675	0.0214874	-0.0386549	-0.0586527	2	1	4	1	1
ARM HOLDINGS DEAD	2002	UK	DS Technology	1007.38	3.15408e+06	0.764048	0.227176	9	0.536873	1.96509e-14	17210	-3859	-319	-3540	13670	0.0573402	-0.0128574	-0.00106284	-0.0117946	0.0455456	4	1	2	1	2
ARNOLDO MONDADORI EDI.	2002	ITALY	DS Consumer Discr	1633.45	3.05653e+06	0.320229	-0.111342	8	0.431571	1.11022e-16	17885	-29813	-741	-29072	-11187	0.0111487	-0.0185841	-0.000461905	-0.0181222	-0.00697346	3	1	2	1	1
ARRIVA DEAD	2002	UK	DS Consumer Discr	906.68	3.17222e+06	0.298608	-0.238264	9	0.536873	1.96509e-14	-108547	41194	48880	-7686	-116233	-0.0554957	0.0210608	0.0249904	-0.00392954	-0.0594253	1	1	4	1	1
ARYZTA (DUB) DEAD	2002	SWITZERLAN	DS Consumer Staples	860.99	3.17569e+06	0.371059	-0.165814	9	0.536873	1.96509e-14	77715	-5422	-18742	13320	91035	0.110372	-0.0077004	-0.0266176	0.0189172	0.129289	4	1	1	1	3
ASM INTERNATIONAL	2002	NETHERLAND	DS Technology	633.35	3.20053e+06	0.352128	-0.184745	9	0.536873	1.96509e-14	-331	-42609	-3708	-38901	-39232	-0.000470129	-0.0605188	-0.00526658	-0.0552522	-0.0557223	2	1	1	1	1
ASML HOLDING	2002	NETHERLAND	DS Technology	3813.39	2.77497e+06	0.716821	0.385565	6	0.331256	6.66134e-16	136045	-211434	44406	-255840	-119795	0.0427234	-0.0663985	0.0139452	-0.0803437	-0.0376203	4	1	3	1	1
ASSA ABLOY B	2002	SWEDEN	DS Industrials	2993.38	2.8794e+06	0.193153	-0.0965321	7	0.289685	1.55431e-15	-22593	-50859	-15162	-35697	-58290	-0.00622745	-0.0140186	-0.0041792	-0.00983939	-0.0160668	2	1	1	1	1
ASSD.BRIT.PORTS HDG. DEAD	2002	UK	DS Industrials	1884.82	3.02712e+06	0.186346	-0.245225	8	0.431571	1.11022e-16	-19239	777018	93860	683158	663919	-0.00719952	0.290772	0.0351238	0.255648	0.248448	2	4	4	4	4
ASSOCIATED BRIT.FOODS	2002	UK	DS Consumer Staples	6119.82	2.47292e+06	0.234147	-0.119511	4	0.353659	1.38778e-14	-84835	191114	125493	65621	-19214	-0.0129538	0.029182	0.0191621	0.01002	-0.00293387	2	1	3	1	1
ASTRAZENECA	2002	UK	DS Health Care	61410.2	822282	0.113865	-0.0717803	2	0.185646	2.22045e-16	-161851	-139436	493421	-632857	-794708	-0.00801782	-0.00690742	0.0244432	-0.0313506	-0.0393685	2	1	4	1	1
ATLANTIA	2002	ITALY	DS Industrials	13823.7	1.91631e+06	0.361892	0.117715	3	0.244177	-6.93889e-16	145549	279673	130518	149155	294704	0.0202522	0.0389146	0.0181607	0.0207539	0.0410061	3	2	3	1	2
ATLAS COPCO A	2002	SWEDEN	DS Industrials	3000.09	2.8764e+06	0.40144	0.111754	7	0.289685	1.55431e-15	53084	-1443246	17737	-1460983	-1407899	0.00902495	-0.24537	0.00301551	-0.248385	-0.23936	3	1	2	1	1
ATOS	2002	FRANCE	DS Technology	1372.77	3.10855e+06	0.577467	0.0405947	9	0.536873	1.96509e-14	-700	546400	17000	529400	528700	-0.000277943	0.216955	0.00675005	0.210204	0.209927	2	4	2	4	4
AUREA DEAD	2002	SPAIN	DS Industrials	1766.07	3.03805e+06	0.0837767	-0.347794	8	0.431571	1.11022e-16	95249	-792168	-37241	-754927	-659678	0.0298804	-0.24851	-0.0116828	-0.236827	-0.206946	3	1	1	1	1
AUTOGRILL	2002	ITALY	DS Consumer Discr	2203.1	2.97593e+06	0.378731	-0.0528403	8	0.431571	1.11022e-16	-29495	-200842	-38304	-162538	-192033	-0.0123573	-0.0841453	-0.0160479	-0.0680974	-0.0804547	2	1	1	1	1
AUTOROUTES DU SUD FRANCE ASF	2002	FRANCE	DS Industrials	5615.07	2.55989e+06	0.356617	0.00295836	4	0.353659	1.38778e-14	280900	326800	121300	205500	486400	0.0226257	0.0263228	0.00977036	0.0165524	0.0391781	3	1	3	1	2
AVENTIS DEAD	2002	FRANCE	DS Health Care	37175.6	1.25728e+06	0.360221	0.174576	2	0.185646	2.22045e-16	-2202000	-4494000	270000	-4764000	-6966000	-0.0659291	-0.134553	0.00808395	-0.142637	-0.208566	1	1	3	1	1
AWG DEAD	2002	UK	DS Utilities	1339.32	3.10989e+06	0.154514	-0.382359	9	0.536873	1.96509e-14	-53626	-298715	103674	-402389	-456015	-0.00629788	-0.0350814	0.0121756	-0.0472569	-0.0535548	2	1	3	1	1
BAA DEAD	2002	UK	DS Industrials	7558.98	2.36512e+06	0.140626	-0.213032	4	0.353659	1.38778e-14	-26879	24934	673568	-648634	-675513	-0.00211695	0.00196377	0.0530493	-0.0510855	-0.0532025	2	1	4	1	1
BAE SYSTEMS	2002	UK	DS Industrials	5421.84	2.59302e+06	0.842898	0.477889	5	0.365009	0	-523565	-1766226	-836254	-929972	-1453537	-0.0202748	-0.0683962	-0.0323835	-0.0360127	-0.0562875	2	1	1	1	1
BALFOUR BEATTY	2002	UK	DS Industrials	1110.05	3.14142e+06	0.456368	-0.0805045	9	0.536873	1.96509e-14	26363	-29967	43726	-73693	-47330	0.0107486	-0.012218	0.0178277	-0.0300457	-0.0192971	3	1	3	1	1
BARRATT DEVELOPMENTS	2002	UK	DS Consumer Discr	1428.85	3.09311e+06	0.583709	0.0468365	9	0.536873	1.96509e-14	111477	199	57765	-57566	53911	0.0483841	8.63715e-05	0.0250716	-0.0249852	0.0233989	4	1	4	1	1
BASF (XET)	2002	GERMANY	DS Basic Materials	23645.2	1.52733e+06	0.132766	-0.111411	3	0.244177	-6.93889e-16	-2098400	-414000	-3200400	2786400	688000	-0.0595726	-0.0117533	-0.0908579	0.0791046	0.019532	1	1	1	2	1
BAYER (XET)	2002	GERMANY	DS Health Care	11970.3	2.01992e+06	0.385053	0.031394	4	0.353659	1.38778e-14	418000	2955000	1251000	1704000	2122000	0.0108352	0.0765981	0.0324278	0.0441703	0.0550054	3	2	4	2	2
BAYER SCHG.PHARMA (XET) DEAD	2002	GERMANY	DS Health Care	8160.64	2.30287e+06	0.0818584	-0.2718	4	0.353659	1.38778e-14	-24000	258000	-186000	444000	420000	-0.00450493	0.048428	-0.0349132	0.0833412	0.0788362	2	2	1	2	2
BEIERSDORF (XET)	2002	GERMANY	DS Consumer Staples	9223.2	2.21546e+06	-0.148729	-0.502388	4	0.353659	1.38778e-14	49000	31000	34000	-3000	46000	0.0150653	0.00953113	0.0104535	-0.000922367	0.014143	3	1	3	1	1
BELLWAY	2002	UK	DS Consumer Discr	820.44	3.17819e+06	0.610334	0.0734608	9	0.536873	1.96509e-14	26189	1422	-6264	7686	33875	0.0215041	0.00116762	-0.00514345	0.00631107	0.0278152	3	1	1	1	1
BENETTON DEAD	2002	ITALY	DS Consumer Discr	1379.85	3.1058e+06	0.365391	-0.171482	9	0.536873	1.96509e-14	97423	-200467	34191	-234658	-137235	0.0358047	-0.0736752	0.0125658	-0.086241	-0.0504363	4	1	3	1	1
BERENDSEN DEAD	2002	UK	DS Industrials	1076.18	3.14579e+06	0.105429	-0.431444	9	0.536873	1.96509e-14	28913	699308	46126	653182	682095	0.0232883	0.563266	0.0371528	0.526113	0.549402	3	4	4	4	4
BERKELEY GROUP HOLDINGS (THE)	2002	UK	DS Consumer Discr	1143.18	3.13689e+06	0.6767	0.139828	9	0.536873	1.96509e-14	16674	-10216	-28803	18587	35261	0.00718804	-0.00440405	-0.0124168	0.00801273	0.0152008	2	1	1	1	1
BG GROUP DEAD	2002	UK	DS Energy	12646.1	2.00795e+06	0.366104	0.0124454	4	0.353659	1.38778e-14	-140080	122917	12941	109976	-30104	-0.0134526	0.0118043	0.00124279	0.0105615	-0.00289103	2	1	2	1	1
BIC	2002	FRANCE	DS Consumer Staples	1701.19	3.04324e+06	0.21698	-0.214591	8	0.431571	1.11022e-16	-112280	-21944	-218481	196537	84257	-0.0662401	-0.012946	-0.128894	0.115948	0.0497078	1	1	1	3	2
BMW (XET)	2002	GERMANY	DS Consumer Discr	18318.4	1.69093e+06	0.26055	0.0163731	3	0.244177	-6.93889e-16	-1646000	4651000	-887000	5538000	3892000	-0.0311291	0.0879597	-0.0167749	0.104735	0.0736055	1	2	1	3	2
BOC GROUP DEAD	2002	UK	DS Basic Materials	5604.59	2.5655e+06	0.259213	-0.105796	5	0.365009	0	-109425	-476253	663231	-1139484	-1248909	-0.0140314	-0.0610693	0.0850452	-0.146115	-0.160146	2	1	4	1	1
BOUYGUES	2002	FRANCE	DS Industrials	7742.96	2.33455e+06	0.311618	-0.0420405	4	0.353659	1.38778e-14	279000	2439000	-278000	2717000	2996000	0.01216	0.106302	-0.0121165	0.118419	0.130579	3	3	1	3	3
BP	2002	UK	DS Energy	128796	128796	0.302221	0.135446	1	0.166775	1.66533e-16	-399751	-5371887	11179919	-16551806	-16951557	-0.00258184	-0.0346949	0.0722067	-0.106902	-0.109483	2	1	4	1	1
BPB DEAD	2002	UK	DS Industrials	2184.58	2.98468e+06	0.269519	-0.162052	8	0.431571	1.11022e-16	8247	-146855	71282	-218137	-209890	0.00279058	-0.0496921	0.0241201	-0.0738122	-0.0710217	2	1	4	1	1
BRAMBLES INDUSTRIES DEAD	2002	UK	DS Industrials	1913.16	3.01954e+06	0.23759	-0.193981	8	0.431571	1.11022e-16	653596	-315949	-2338244	2022295	2675891	0.110658	-0.0534923	-0.39588	0.342388	0.453046	4	1	1	4	4
BRISA	2002	PORTUGAL	DS Industrials	2844	2.89966e+06	0.238115	-0.05157	7	0.289685	1.55431e-15	140500	490424	200949	289475	429975	0.0372255	0.129938	0.0532415	0.0766964	0.113922	4	3	4	2	3
BRITISH AIRWAYS DEAD	2002	UK	DS Consumer Discr	2088.67	3.00169e+06	1.17417	0.742601	8	0.431571	1.11022e-16	329417	-1411189	1689860	-3101049	-2771632	0.0152258	-0.0652258	0.0781061	-0.143332	-0.128106	3	1	4	1	1
BRITISH AMERICAN TOBACCO	2002	UK	DS Consumer Staples	18699.8	1.67261e+06	0.55365	0.309473	3	0.244177	-6.93889e-16	121085	-1512029	-434499	-1077530	-956445	0.00460663	-0.0575245	-0.0165303	-0.0409942	-0.0363876	2	1	1	1	1
BRITISH VITA DEAD	2002	UK	DS Basic Materials	738.74	3.18832e+06	0.161159	-0.375714	9	0.536873	1.96509e-14	-2811	-34971	8911	-43882	-46693	-0.00256679	-0.0319329	0.00813685	-0.0400697	-0.0426365	2	1	3	1	1
BT GROUP	2002	UK	DS Telecom	22611	1.57305e+06	0.0609425	-0.183234	3	0.244177	-6.93889e-16	95418	-39980920	2383752	-42364672	-42269254	0.00145132	-0.608113	0.0362571	-0.64437	-0.642919	2	1	4	1	1
BUDERUS (XET) DEAD	2002	GERMANY	DS Industrials	1857.27	3.02897e+06	0.303094	-0.128477	8	0.431571	1.11022e-16	27413	162180	-36488	198668	226081	0.0200377	0.118547	-0.0266712	0.145218	0.165256	3	3	1	3	3
BULGARI DEAD	2002	ITALY	DS Consumer Discr	1281.66	3.11642e+06	0.877292	0.340419	9	0.536873	1.96509e-14	-46075	-46986	-15537	-31449	-77524	-0.0483794	-0.049336	-0.0163141	-0.0330219	-0.0814013	1	1	1	1	1
BUNZL	2002	UK	DS Industrials	3005.03	2.8734e+06	0.102874	-0.186811	7	0.289685	1.55431e-15	-162785	5097	-4981	10078	-152707	-0.0792263	0.00248067	-0.00242422	0.00490489	-0.0743214	1	1	2	1	1
CABLE & WIRELESS COMMS. DEAD	2002	UK	DS Telecom	2536.87	2.93139e+06	0.722333	0.432647	7	0.289685	1.55431e-15	-92696	-9727496	63781	-9791277	-9883973	-0.00290695	-0.305055	0.00200018	-0.307055	-0.309962	2	1	2	1	1
CADBURY DEAD	2002	UK	DS Consumer Staples	10007.3	2.13892e+06	0.410151	0.0564923	4	0.353659	1.38778e-14	33060	9080	-23861	32941	66001	0.00281758	0.000773854	-0.00203358	0.00280744	0.00562502	2	1	2	1	1
CAPGEMINI	2002	FRANCE	DS Technology	3538.51	2.81884e+06	0.0496727	-0.281583	6	0.331256	6.66134e-16	-200000	-180000	191000	-371000	-571000	-0.036137	-0.0325233	0.0345108	-0.0670341	-0.103171	1	1	4	1	1
CAPITA	2002	UK	DS Industrials	2383.31	2.94607e+06	0.329661	0.0399758	7	0.289685	1.55431e-15	-4823	99775	4116	95659	90836	-0.00446328	0.0923333	0.00380901	0.0885243	0.084061	2	3	2	3	2
CARLSBERG B	2002	DENMARK	DS Consumer Staples	922.11	3.16856e+06	0.355242	-0.181631	9	0.536873	1.96509e-14	79593	835868	-44908	880776	960369	0.0136595	0.143449	-0.00770696	0.151156	0.164815	3	3	1	3	3
CARLTON COMMS. DEAD	2002	UK	DS Consumer Discr	998.54	3.15508e+06	1.88199	1.34512	9	0.536873	1.96509e-14	19197	-75933	99341	-175274	-156077	0.0061233	-0.0242205	0.031687	-0.0559075	-0.0497842	2	1	4	1	1
CARNIVAL	2002	UK	DS Consumer Discr	4745.1	2.68883e+06	0.672089	0.30708	5	0.365009	0	-99230	554218	-8472	562690	463460	-0.0172659	0.0964335	-0.00147412	0.0979077	0.0806417	2	3	2	3	2
CARREFOUR	2002	FRANCE	DS Consumer Staples	28287.6	1.47614e+06	0.0135698	-0.230607	3	0.244177	-6.93889e-16	650900	-1747300	-339400	-1407900	-757000	0.0161699	-0.043407	-0.00843149	-0.0349755	-0.0188057	3	1	1	1	1
CASINO GUICHARD	2002	FRANCE	DS Consumer Staples	5827.84	2.50279e+06	0.239427	-0.114232	4	0.353659	1.38778e-14	-275200	-260200	-44000	-216200	-491400	-0.0183414	-0.0173417	-0.00293249	-0.0144092	-0.0327506	2	1	1	1	1
CECONOMY (XET)	2002	GERMANY	DS Consumer Discr	7685.78	2.34223e+06	0.528166	0.174507	4	0.353659	1.38778e-14	435000	271000	310000	-39000	396000	0.0202086	0.0125897	0.0144015	-0.0018118	0.0183968	3	1	3	1	1
CELANESE (XET) DEAD	2002	GERMANY	DS Basic Materials	1095.8	3.14363e+06	0.758922	0.222049	9	0.536873	1.96509e-14	84000	-704000	-192000	-512000	-428000	0.0139512	-0.116924	-0.0318884	-0.0850357	-0.0710845	3	1	1	1	1
CELESIO (XET) DEAD	2002	GERMANY	DS Consumer Staples	3078.81	2.85517e+06	0.326254	0.0365684	7	0.289685	1.55431e-15	188932	1478	-35172	36650	225582	0.0353384	0.00027645	-0.00657868	0.00685513	0.0421935	4	1	1	1	2
CELLTECH GROUP DEAD	2002	UK	DS Health Care	1015.27	3.15206e+06	0.692323	0.155451	9	0.536873	1.96509e-14	-29653	-162961	-26648	-136313	-165966	-0.0225139	-0.123727	-0.0202324	-0.103495	-0.126009	1	1	1	1	1
CENTERPULSE DEAD	2002	SWITZ	DS Health Care	2347.94	2.94841e+06	0.681734	0.392049	7	0.289685	1.55431e-15	38991	-234579	-825777	591198	630189	0.0284023	-0.170875	-0.601524	0.430648	0.459051	3	1	1	4	4
CENTRICA	2002	UK	DS Utilities	10214.2	2.12891e+06	0.38767	0.0340109	4	0.353659	1.38778e-14	315067	1269187	226013	1043174	1358241	0.0253399	0.102077	0.0181775	0.0838993	0.109239	3	3	3	2	3
CHRISTIAN DIOR	2002	FRANCE	DS Consumer Discr	5708.04	2.53171e+06	0.725655	0.371996	4	0.353659	1.38778e-14	-590000	-372000	-215000	-157000	-747000	-0.0217528	-0.0137153	-0.00792685	-0.00578845	-0.0275412	1	1	1	1	1
CHUBB DEAD	2002	UK	DS Industrials	802.54	3.18142e+06	0.167577	-0.369296	9	0.536873	1.96509e-14	-48178	-87955	-3857	-84098	-132276	-0.0205882	-0.0375863	-0.00164824	-0.0359381	-0.0565263	2	1	2	1	1
CIBA N DEAD	2002	SWITZERLAN	DS Basic Materials	4106.8	2.75118e+06	-0.0301492	-0.361405	6	0.331256	6.66134e-16	-108017	-202116	-85287	-116829	-224846	-0.013661	-0.0255617	-0.0107863	-0.0147754	-0.0284364	2	1	1	1	1
CIMENTOS DE PORTL.SGPS DEAD	2002	PORTUGAL	DS Industrials	2257.92	2.97151e+06	0.373028	-0.0585432	8	0.431571	1.11022e-16	-228417	190762	15188	175574	-52843	-0.075863	0.0633568	0.00504431	0.0583125	-0.0175505	1	2	2	2	1
CLARIANT	2002	SWITZERLAN	DS Basic Materials	1514.01	3.07858e+06	0.229285	-0.307587	9	0.536873	1.96509e-14	-114558	-1059370	-34336	-1025034	-1139592	-0.0183582	-0.169767	-0.00550244	-0.164265	-0.182623	2	1	1	1	1
CMPG.DES ETS.MICH.	2002	FRANCE	DS Consumer Discr	4664.98	2.70288e+06	0.272094	-0.0591621	6	0.331256	6.66134e-16	-793109	-630985	-514805	-116180	-909289	-0.0473525	-0.0376729	-0.0307364	-0.00693652	-0.054289	1	1	1	1	1
COBHAM DEAD	2002	UK	DS Industrials	1659.62	3.05161e+06	0.244921	-0.186651	8	0.431571	1.11022e-16	-13955	-29314	-22855	-6459	-20414	-0.0102911	-0.0216177	-0.0168545	-0.0047632	-0.0150544	2	1	1	1	1
COLOPLAST B	2002	DENMARK	DS Health Care	1457.48	3.08445e+06	0.200761	-0.336111	9	0.536873	1.96509e-14	50031	49207	-3246	52453	102484	0.102417	0.10073	-0.00664476	0.107375	0.209791	4	3	1	3	4
COLRUYT	2002	BELGIUM	DS Consumer Staples	2190.24	2.98031e+06	0.538462	0.106891	8	0.431571	1.11022e-16	-49361	59620	13003	46617	-2744	-0.0445768	0.0538414	0.0117427	0.0420987	-0.00247804	1	2	3	2	1
COMPASS GROUP	2002	UK	DS Consumer Discr	9274.85	2.20624e+06	0.302479	-0.0511801	4	0.353659	1.38778e-14	-235708	347082	91960	255122	19414	-0.0168125	0.0247565	0.00655928	0.0181972	0.00138475	2	1	2	1	1
CONTINENTAL (XET)	2002	GERMANY	DS Consumer Discr	2173.89	2.98686e+06	1.33804	0.906469	8	0.431571	1.11022e-16	-1329600	-260300	-1060400	800100	-529500	-0.159117	-0.0311509	-0.126901	0.0957504	-0.0633669	1	1	1	3	1
CORBION	2002	NETHERLAND	DS Consumer Staples	1439.27	3.09168e+06	0.212052	-0.324821	9	0.536873	1.96509e-14	-33500	48400	-76300	124700	91200	-0.0142805	0.0206322	-0.0325255	0.0531577	0.0388772	2	1	1	2	2
CORUS GROUP DEAD	2002	UK	DS Basic Materials	668.71	3.19465e+06	1.64599	1.10912	9	0.536873	1.96509e-14	-264131	-653320	-61844	-591476	-855607	-0.0251535	-0.0622164	-0.00588947	-0.0563269	-0.0814804	1	1	1	1	1
DAILY MAIL 'A' DEAD	2002	UK	DS Consumer Discr	2897.21	2.89107e+06	0.333475	0.0437895	7	0.289685	1.55431e-15	81932	-72251	-50667	-21584	60348	0.0273669	-0.0241332	-0.0169238	-0.00720948	0.0201574	3	1	1	1	1
DAIRY CREST GROUP DEAD	2002	UK	DS Consumer Staples	659.87	3.1973e+06	0.160161	-0.376712	9	0.536873	1.96509e-14	59912	-27258	-1648	-25610	34302	0.0526978	-0.0239758	-0.00144956	-0.0225262	0.0301716	4	1	2	1	2
DANISCO DEAD	2002	DENMARK	DS Consumer Staples	1744.53	3.04154e+06	0.238245	-0.193327	8	0.431571	1.11022e-16	-139136	-306188	-71293	-234895	-374031	-0.0349762	-0.0769699	-0.0179217	-0.0590482	-0.0940244	1	1	1	1	1
DANONE	2002	FRANCE	DS Consumer Staples	17029.5	1.78036e+06	0.169068	-0.0751091	3	0.244177	-6.93889e-16	-137000	-3257000	-110000	-3147000	-3284000	-0.00840878	-0.199908	-0.00675157	-0.193156	-0.201565	2	1	1	1	1
DASSAULT SYSTEMES	2002	FRANCE	DS Technology	3052.17	2.86436e+06	0.300185	0.0104993	7	0.289685	1.55431e-15	31440	-30851	4153	-35004	-3564	0.0375102	-0.0368075	0.00495483	-0.0417623	-0.00425211	4	1	2	1	1
DCC (DUB) DEAD	2002	UK	DS Industrials	919.67	3.1704e+06	0.184863	-0.35201	9	0.536873	1.96509e-14	3335	69258	8505	60753	64088	0.00307252	0.0638071	0.00783562	0.0559715	0.059044	2	2	3	2	2
DE LA RUE ORD	2002	UK	DS Industrials	596.08	3.20358e+06	0.585204	0.0483316	9	0.536873	1.96509e-14	117648	28868	1984	26884	144532	0.135146	0.0331615	0.00227908	0.0308824	0.166028	4	2	2	2	3
DEGUSSA (XET) DEAD	2002	GERMANY	DS Basic Materials	5479.88	2.5876e+06	0.189796	-0.175213	5	0.365009	0	-523000	-1013000	-58000	-955000	-1478000	-0.0322431	-0.0624518	-0.00357572	-0.0588761	-0.0911193	1	1	1	1	1
DEMANT	2002	DENMARK	DS Health Care	1630	3.05816e+06	0.370614	-0.0609569	8	0.431571	1.11022e-16	4216	3624	-3695	7319	11535	0.0160325	0.0137813	-0.0140513	0.0278325	0.0438651	3	1	1	2	2
DEUTSCHE LUFTHANSA (XET)	2002	GERMANY	DS Consumer Discr	3613.75	2.80464e+06	0.50798	0.176724	6	0.331256	6.66134e-16	-419600	-545100	443500	-988600	-1408200	-0.0227421	-0.0295442	0.0240375	-0.0535816	-0.0763238	1	1	4	1	1
DEUTSCHE POST (XET)	2002	GERMANY	DS Industrials	11773.4	2.03169e+06	0.827382	0.473723	4	0.353659	1.38778e-14	3851000	1214000	7373000	-6159000	-2308000	0.0243418	0.00767356	0.0466039	-0.0389304	-0.0145886	3	1	4	1	1
DEUTSCHE TELEKOM (XET)	2002	GERMANY	DS Telecom	50498.9	924445	0.193722	0.0080762	2	0.185646	2.22045e-16	-799000	-31578000	-1860000	-29718000	-30517000	-0.00550856	-0.217709	-0.0128234	-0.204885	-0.210394	2	1	1	1	1
DIAGEO	2002	UK	DS Consumer Staples	30764.9	1.38821e+06	0.19626	-0.0479171	3	0.244177	-6.93889e-16	216783	-2386264	130708	-2516972	-2300189	0.00768119	-0.0845516	0.00463133	-0.089183	-0.0815018	3	1	2	1	1
DIXONS RETAIL DEAD	2002	UK	DS Consumer Discr	3183.68	2.84267e+06	0.483346	0.193661	7	0.289685	1.55431e-15	-52922	105928	-4710	110638	57716	-0.00967623	0.0193678	-0.000861174	0.020229	0.0105528	2	1	2	1	1
DSM KONINKLIJKE	2002	NETHERLAND	DS Consumer Staples	3947.46	2.76734e+06	0.0689324	-0.262324	6	0.331256	6.66134e-16	-339000	-854000	-201000	-653000	-992000	-0.0387495	-0.0976167	-0.0229754	-0.0746414	-0.113391	1	1	1	1	1
E ON N (XET)	2002	GERMANY	DS Utilities	29410	1.44785e+06	0.347941	0.103764	3	0.244177	-6.93889e-16	7128000	15623000	8950000	6673000	13801000	0.0689278	0.151075	0.0865466	0.064528	0.133456	4	3	4	2	3
EASYJET	2002	UK	DS Consumer Discr	983.61	3.15805e+06	0.771062	0.234189	9	0.536873	1.96509e-14	-131178	486134	40414	445720	314542	-0.106435	0.394437	0.0327909	0.361646	0.255211	1	4	4	4	4
EBRO FOODS	2002	SPAIN	DS Consumer Staples	1172.45	3.13229e+06	0.338553	-0.19832	9	0.536873	1.96509e-14	-93443	-33691	64801	-98492	-191935	-0.0404798	-0.014595	0.028072	-0.042667	-0.0831468	1	1	4	1	1
EDP ENERGIAS DE PORTUGAL	2002	PORTUGAL	DS Utilities	4950	2.65026e+06	0.520129	0.15512	5	0.365009	0	170395	2260664	58696	2201968	2372363	0.0102014	0.135344	0.00351409	0.13183	0.142032	3	3	2	3	3
EI GROUP DEAD	2002	UK	DS Consumer Discr	1536.87	3.07402e+06	1.04131	0.609741	8	0.431571	1.11022e-16	-64719	1356999	74256	1282743	1218024	-0.0215059	0.450926	0.024675	0.426251	0.404746	1	4	4	4	4
ELAN DEAD	2002	IRELAND	DS Health Care	1190.36	3.12995e+06	4.64705	4.11018	9	0.536873	1.96509e-14	-234996	-3126540	-493926	-2632614	-2867610	-0.0310727	-0.413411	-0.0653101	-0.348101	-0.379174	1	1	1	1	1
ELECTRABEL DEAD	2002	BELGIUM	DS Utilities	11508.2	2.0432e+06	0.37522	0.0215609	4	0.353659	1.38778e-14	34000	-2554000	1244000	-3798000	-3764000	0.00177421	-0.133274	0.0649151	-0.198189	-0.196415	2	1	4	1	1
ELECTROCOMP.	2002	UK	DS Industrials	1910.03	3.02145e+06	0.279657	-0.151914	8	0.431571	1.11022e-16	-73554	-18764	-2507	-16257	-89811	-0.0676494	-0.0172577	-0.00230575	-0.014952	-0.0826014	1	1	2	1	1
ELECTROLUX B	2002	SWEDEN	DS Consumer Discr	5568.74	2.57664e+06	0.0698134	-0.295196	5	0.365009	0	-499198	-459059	126069	-585128	-1084326	-0.0530208	-0.0487575	0.01339	-0.0621476	-0.115168	1	1	3	1	1
ELISA	2002	FINLAND	DS Telecom	937.09	3.1667e+06	0.643778	0.106905	9	0.536873	1.96509e-14	64895	33731	52197	-18466	46429	0.030545	0.0158766	0.0245683	-0.00869164	0.0218534	3	1	4	1	1
EMAP DEAD	2002	UK	DS Consumer Discr	2892.02	2.89396e+06	0.170764	-0.118922	7	0.289685	1.55431e-15	-11047	-914910	-28559	-886351	-897398	-0.00580145	-0.480475	-0.0149981	-0.465477	-0.471278	2	1	1	1	1
EMI GROUP DEAD	2002	UK	DS Consumer Discr	1377.52	3.10717e+06	1.29718	0.760306	9	0.536873	1.96509e-14	-42926	-205813	42455	-248268	-291194	-0.0134971	-0.0647133	0.013349	-0.0780623	-0.0915594	2	1	3	1	1
EMS	2002	SWITZERLAN	DS Basic Materials	1253.69	3.12147e+06	0.046987	-0.489886	9	0.536873	1.96509e-14	39028	793	30516	-29723	9305	0.0194736	0.00039568	0.0152264	-0.0148308	0.00464288	3	1	3	1	1
ENAGAS	2002	SPAIN	DS Energy	1551.77	3.07248e+06	0.500047	0.0684756	8	0.431571	1.11022e-16	198781	59896	-869428	929324	1128105	0.070361	0.0212009	-0.307745	0.328946	0.399307	4	1	1	4	4
ENDESA	2002	SPAIN	DS Utilities	13721.4	1.93003e+06	0.236227	-0.117432	4	0.353659	1.38778e-14	-203000	-1482000	-204000	-1278000	-1481000	-0.00441732	-0.0322486	-0.00443908	-0.0278095	-0.0322268	2	1	1	1	1
ENEL	2002	ITALY	DS Utilities	32437.4	1.35744e+06	0.337408	0.0932307	3	0.244177	-6.93889e-16	1253000	2068000	244000	1824000	3077000	0.0189788	0.0313234	0.00369579	0.0276276	0.0466064	3	1	2	2	2
ENI	2002	ITALY	DS Energy	51663.5	873946	0.4	0.214354	2	0.185646	2.22045e-16	1093000	882000	-411000	1293000	2386000	0.0172127	0.0138899	-0.00647249	0.0203624	0.0375751	3	1	1	1	2
ENIRO GROUP	2002	SWEDEN	DS Consumer Discr	1141.37	3.13917e+06	0.0509259	-0.485947	9	0.536873	1.96509e-14	59945	-153935	44091	-198026	-138081	0.0689025	-0.176937	0.0506794	-0.227617	-0.158714	4	1	4	1	1
EPCOS (XET) DEAD	2002	GERMANY	DS Technology	910.28	3.17131e+06	0.249781	-0.287092	9	0.536873	1.96509e-14	-9582	-56244	-48489	-7755	-17337	-0.00710355	-0.0416961	-0.035947	-0.00574911	-0.0128527	2	1	1	1	1
EQUANT (PAR) DEAD	2002	FRANCE	DS Telecom	1472.53	3.08153e+06	0.172424	-0.364449	9	0.536873	1.96509e-14	-303624	-537423	-29635	-507788	-811412	-0.0841908	-0.14902	-0.00821738	-0.140803	-0.224994	1	1	1	1	1
EQUINOR	2002	NORWAY	DS Energy	15878.4	1.82907e+06	0.516895	0.272718	3	0.244177	-6.93889e-16	525553	1295743	946783	348960	874513	0.0198895	0.0490373	0.035831	0.0132064	0.0330959	3	2	4	1	2
ERICSSON B	2002	SWEDEN	DS Telecom	13139.6	1.95655e+06	1.68881	1.33515	4	0.353659	1.38778e-14	-2940410	29000	-1767428	1796428	-1143982	-0.128289	0.00126526	-0.0771122	0.0783774	-0.0499115	1	1	1	2	1
ESSILORLUXOTTICA	2002	FRANCE	DS Health Care	3739.81	2.79003e+06	0.353356	0.0221006	6	0.331256	6.66134e-16	-29465	-116834	14167	-131001	-160466	-0.0136818	-0.0542507	0.00657831	-0.060829	-0.0745108	2	1	2	1	1
EXEL DEAD	2002	UK	DS Industrials	2621.64	2.92111e+06	0.246099	-0.0435865	7	0.289685	1.55431e-15	-170414	-18190	-74858	56668	-113746	-0.0446878	-0.00476998	-0.0196301	0.0148601	-0.0298277	1	1	1	1	1
FERGUSON	2002	UK	DS Industrials	4967.74	2.64531e+06	0.496205	0.131196	5	0.365009	0	-246320	-79220	51182	-130402	-376722	-0.0395429	-0.0127176	0.00821648	-0.020934	-0.0604769	1	1	3	1	1
FIRST GROUP	2002	UK	DS Consumer Discr	1441.3	3.09024e+06	0.196826	-0.340047	9	0.536873	1.96509e-14	33166	-85080	112630	-197710	-164544	0.0120909	-0.0310166	0.0410602	-0.0720769	-0.0599859	3	1	4	1	1
FKI DEAD	2002	UK	DS Industrials	654.49	3.19796e+06	0.52382	-0.0130531	9	0.536873	1.96509e-14	167607	-126096	74083	-200179	-32572	0.060362	-0.0454122	0.0266803	-0.0720925	-0.0117305	4	1	4	1	1
FOMENTO CONSTR.Y CNTR.	2002	SPAIN	DS Industrials	3029.15	2.86739e+06	0.318651	0.0289653	7	0.289685	1.55431e-15	182431	269414	96538	172876	355307	0.0282498	0.0417193	0.0149491	0.0267702	0.0550199	3	2	3	2	2
FORTUM	2002	FINLAND	DS Utilities	5479.91	2.58212e+06	0.556468	0.191459	5	0.365009	0	208000	3065000	-14000	3079000	3287000	0.0128932	0.189989	-0.000867813	0.190857	0.20375	3	4	2	4	4
FRESENIUS MED.CARE (XET)	2002	GERMANY	DS Health Care	3112.9	2.85209e+06	0.342583	0.0528976	7	0.289685	1.55431e-15	-103064	-587983	27314	-615297	-718361	-0.0150563	-0.0858967	0.00399022	-0.0898869	-0.104943	2	1	2	1	1
FRESENIUS PREF. (XET)	2002	GERMANY	DS Health Care	832.71	3.17737e+06	0.478377	-0.0584961	9	0.536873	1.96509e-14	-699000	1540000	-485000	2025000	1326000	-0.0863229	0.190182	-0.059895	0.250077	0.163754	1	4	1	4	3
GALERIES LAFAYETTE DEAD	2002	FRANCE	DS Consumer Discr	1406.34	3.10161e+06	0.423289	-0.113584	9	0.536873	1.96509e-14	509883	447624	359182	88442	598325	0.058872	0.0516835	0.0414718	0.0102117	0.0690837	4	2	4	1	2
GALLAHER GROUP DEAD	2002	UK	DS Consumer Staples	5572.65	2.57107e+06	0.228046	-0.136963	5	0.365009	0	139562	-297881	5865	-303746	-164184	0.0262992	-0.0561329	0.00110521	-0.0572381	-0.030939	3	1	2	1	1
GAMBRO 'A' DEAD	2002	SWEDEN	DS Health Care	1322.71	3.11254e+06	0.466465	-0.070408	9	0.536873	1.96509e-14	-13234	-230837	42353	-273190	-286424	-0.00333573	-0.0581841	0.0106754	-0.0688595	-0.0721952	2	1	3	1	1
GCAP MEDIA DEAD	2002	UK	DS Consumer Discr	549.68	3.20528e+06	0.110515	-0.426358	9	0.536873	1.96509e-14	-1945	-35968	0	-35968	-37913	-0.00597046	-0.110409	0	-0.110409	-0.116379	2	1	2	1	1
GEA GROUP (XET)	2002	GERMANY	DS Industrials	1643.36	3.05326e+06	0.50922	0.0776488	8	0.431571	1.11022e-16	179217	984	-31864	32848	212065	0.0286985	0.000157571	-0.00510247	0.00526004	0.0339586	3	1	1	1	2
GEBERIT 'R'	2002	SWITZ	DS Industrials	1195.6	3.12876e+06	0.86593	0.329057	9	0.536873	1.96509e-14	-3717	11357	12763	-1406	-5123	-0.00373905	0.0114244	0.0128387	-0.00141434	-0.00515339	2	1	3	1	1
GETINGE B	2002	SWEDEN	DS Health Care	960.7	3.16387e+06	0.927736	0.390864	9	0.536873	1.96509e-14	-38385	2486	12591	-10105	-48490	-0.0391209	0.00253366	0.0128324	-0.0102987	-0.0494196	1	1	3	1	1
GIVAUDAN 'N'	2002	SWITZERLAN	DS Basic Materials	3062.63	2.86131e+06	0.224983	-0.0647028	7	0.289685	1.55431e-15	94249	292252	28849	263403	357652	0.0320047	0.0992418	0.00979644	0.0894454	0.12145	4	3	3	3	3
GKN DEAD	2002	UK	DS Consumer Discr	2164.94	2.98902e+06	0.21042	-0.221151	8	0.431571	1.11022e-16	-87950	-307811	64829	-372640	-460590	-0.0166787	-0.0583729	0.0122941	-0.070667	-0.0873458	2	1	3	1	1
GLAXOSMITHKLINE	2002	UK	DS Health Care	114434	362082	-0.0546805	-0.221455	1	0.166775	1.66533e-16	338968	-1297640	710625	-2008265	-1669297	0.011808	-0.0452034	0.0247547	-0.0699581	-0.0581501	3	1	4	1	1
GN STORE NORD	2002	DENMARK	DS Health Care	677.78	3.19398e+06	1.11142	0.574546	9	0.536873	1.96509e-14	-176304	-660851	-51348	-609503	-785807	-0.117488	-0.440389	-0.0342182	-0.406171	-0.52366	1	1	1	1	1
GREENE KING DEAD	2002	UK	DS Consumer Discr	751.45	3.18758e+06	0.433173	-0.1037	9	0.536873	1.96509e-14	-19814	144947	38356	106591	86777	-0.0138688	0.101455	0.0268472	0.0746081	0.0607393	2	3	4	2	2
GROUP 4 FALCK DEAD	2002	DENMARK	DS Industrials	1477.95	3.08006e+06	0.235303	-0.30157	9	0.536873	1.96509e-14	92449	727649	148323	579326	671775	0.0448839	0.353273	0.0720106	0.281262	0.326146	4	4	4	4	4
GRUPO DRAGADOS DEAD	2002	SPAIN	DS Industrials	2958.23	2.88235e+06	0.0384037	-0.251282	7	0.289685	1.55431e-15	100	257200	-6660	263860	263960	1.88585e-05	0.048504	-0.00125598	0.04976	0.0497789	2	2	2	2	2
GUCCI GROUP DEAD	2002	NETHERLAND	DS Consumer Discr	8790.08	2.26918e+06	-0.00735539	-0.361014	4	0.353659	1.38778e-14	239110	543197	7161	536036	775146	0.0339496	0.0771249	0.00101674	0.0761081	0.110058	4	2	2	2	3
H LUNDBECK	2002	DENMARK	DS Health Care	4332.08	2.7388e+06	-0.0825569	-0.413813	6	0.331256	6.66134e-16	139972	89162	18519	70643	210615	0.121894	0.0776466	0.0161272	0.0615193	0.183414	4	2	3	2	3
HAGEMEYER DEAD	2002	NETHERLAND	DS Industrials	463.98	3.20575e+06	-0.41016	-0.947033	9	0.536873	1.96509e-14	-104920	-142268	-63354	-78914	-183834	-0.0305007	-0.0413579	-0.0184173	-0.0229406	-0.0534413	1	1	1	1	1
HALMA	2002	UK	DS Industrials	618.86	3.20178e+06	0.425503	-0.11137	9	0.536873	1.96509e-14	-2205	-13087	4319	-17406	-19611	-0.00618014	-0.03668	0.0121052	-0.0487853	-0.0549654	2	1	3	1	1
HANSON DEAD	2002	UK	DS Industrials	3651.26	2.79737e+06	0.3403	0.00904458	6	0.331256	6.66134e-16	-28812	-979278	-101202	-878076	-906888	-0.00264585	-0.0899285	-0.00929353	-0.080635	-0.0832808	2	1	1	1	1
HAVAS DEAD	2002	FRANCE	DS Consumer Discr	988.91	3.15707e+06	0.487693	-0.0491802	9	0.536873	1.96509e-14	-150665	-107059	26679	-133738	-284403	-0.0303891	-0.0215938	0.00538115	-0.0269749	-0.057364	1	1	2	1	1
HAYS	2002	UK	DS Industrials	1994.32	3.00981e+06	0.58742	0.155849	8	0.431571	1.11022e-16	-26313	-253302	30235	-283537	-309850	-0.0111746	-0.107572	0.0128402	-0.120412	-0.131587	2	1	3	1	1
HEIDELBERGCEMENT (XET)	2002	GERMANY	DS Industrials	1749.63	3.0398e+06	0.715372	0.283801	8	0.431571	1.11022e-16	-252400	-381900	-70700	-311200	-563600	-0.0222297	-0.0336351	-0.00622677	-0.0274084	-0.049638	1	1	1	1	1
HEINEKEN	2002	NETHERLAND	DS Consumer Staples	12790.3	1.9953e+06	0.0870657	-0.266593	4	0.353659	1.38778e-14	186000	506000	-81000	587000	773000	0.0248033	0.0674757	-0.0108014	0.0782771	0.10308	3	2	1	2	3
HEINEKEN HOLDING	2002	NETHERLAND	DS Consumer Staples	4679.66	2.69821e+06	0.223996	-0.10726	6	0.331256	6.66134e-16	186000	506000	-81000	587000	773000	0.0248033	0.0674757	-0.0108014	0.0782771	0.10308	3	2	1	2	3
HELLENIC TELECOM.ORG.	2002	GREECE	DS Telecom	4899.4	2.66006e+06	0.349387	-0.0156218	5	0.365009	0	151846	431487	14754	416733	568579	0.0176722	0.0502175	0.00171711	0.0485004	0.0661726	3	2	2	2	2
HENKEL PREF. (XET)	2002	GERMANY	DS Consumer Discr	3494.98	2.83292e+06	0.242345	-0.0473406	7	0.289685	1.55431e-15	79000	-378000	-100000	-278000	-199000	0.00916633	-0.0438591	-0.0116029	-0.0322562	-0.0230899	3	1	1	1	1
HENNES & MAURITZ B	2002	SWEDEN	DS Consumer Discr	14336.6	1.90249e+06	0.0804494	-0.163728	3	0.244177	-6.93889e-16	-135413	12242	11493	749	-134664	-0.0554093	0.00500927	0.00470279	0.000306481	-0.0551028	1	1	2	1	1
HERMES INTL.	2002	FRANCE	DS Consumer Discr	4546.91	2.71656e+06	0.385588	0.0543317	6	0.331256	6.66134e-16	21800	23200	3500	19700	41500	0.0143577	0.0152797	0.00230513	0.0129746	0.0273323	3	1	2	1	1
HMV GROUP DEAD	2002	UK	DS Consumer Discr	654.05	3.19861e+06	1.24467	0.707793	9	0.536873	1.96509e-14	-120162	-47507	-18084	-29423	-149585	-0.169039	-0.0668311	-0.0254399	-0.0413912	-0.210431	1	1	1	1	1
HOLCIM 'B' DEAD	2002	SWITZ	DS Industrials	4902.71	2.65516e+06	-0.067457	-0.432466	5	0.365009	0	-133965	446889	-1794	448683	314718	-0.00743961	0.0248175	-9.9628e-05	0.0249172	0.0174776	2	1	2	2	1
HOLMEN B	2002	SWEDEN	DS Basic Materials	1305.51	3.11385e+06	0.227185	-0.309687	9	0.536873	1.96509e-14	-7919	130837	42840	87997	80078	-0.00283962	0.046916	0.0153617	0.0315543	0.0287147	2	2	3	2	1
HOWDEN JOINERY GP.	2002	UK	DS Consumer Discr	1109.86	3.14253e+06	0.287273	-0.2496	9	0.536873	1.96509e-14	-41709	78685	10893	67792	26083	-0.039873	0.0752213	0.0104135	0.0648078	0.0249348	1	2	3	2	1
IBERDROLA	2002	SPAIN	DS Utilities	13009.4	1.96956e+06	0.196152	-0.157507	4	0.353659	1.38778e-14	17715	1122345	79089	1043256	1060971	0.000773076	0.0489787	0.00345141	0.0455273	0.0463004	2	2	2	2	2
IBERIA DEAD	2002	SPAIN	DS Consumer Discr	1405.96	3.10301e+06	0.876067	0.339195	9	0.536873	1.96509e-14	4838	-168917	-36711	-132206	-127368	0.00104779	-0.0365831	-0.00795066	-0.0286324	-0.0275846	2	1	1	1	1
ICTL.HTLS.GP.	2002	UK	DS Consumer Discr	4092.88	2.75527e+06	0.44746	0.116204	6	0.331256	6.66134e-16	375695	-601095	239452	-840547	-464852	0.0261807	-0.041888	0.0166865	-0.0585744	-0.0323937	3	1	3	1	1
IMERYS	2002	FRANCE	DS Basic Materials	1890.24	3.02523e+06	0.68778	0.256209	8	0.431571	1.11022e-16	-92300	-299900	-79200	-220700	-313000	-0.0240443	-0.0781244	-0.0206317	-0.0574927	-0.081537	1	1	1	1	1
IMI	2002	UK	DS Industrials	1427.96	3.09597e+06	0.445837	-0.0910354	9	0.536873	1.96509e-14	-189917	-152993	-53057	-99936	-289853	-0.0911871	-0.0734583	-0.0254749	-0.0479835	-0.139171	1	1	1	1	1
IMPERIAL BRANDS	2002	UK	DS Consumer Staples	10695.5	2.09793e+06	0.319972	-0.033687	4	0.353659	1.38778e-14	-619528	5678445	816291	4862154	4242626	-0.0957866	0.877957	0.126209	0.751749	0.655962	1	4	4	4	4
IMPERIAL CHM.INDS. DEAD	2002	UK	DS Basic Materials	2144.61	2.99116e+06	0.86747	0.435899	8	0.431571	1.11022e-16	-130354	-851610	-236208	-615402	-745756	-0.0139919	-0.0914097	-0.025354	-0.0660557	-0.0800476	2	1	1	1	1
INCHCAPE	2002	UK	DS Industrials	851.75	3.17654e+06	1.11583	0.578955	9	0.536873	1.96509e-14	-80702	-13783	-71076	57293	-23409	-0.0405136	-0.00691927	-0.0356812	0.0287619	-0.0117517	1	1	1	2	1
INDEPENDENT NEWS & MEDIA DEAD	2002	IRELAND	DS Basic Materials	867.58	3.17396e+06	0.622316	0.085443	9	0.536873	1.96509e-14	-19100	-25400	-12700	-12700	-31800	-0.0070691	-0.00940079	-0.0047004	-0.0047004	-0.0117695	2	1	1	1	1
INDITEX	2002	SPAIN	DS Consumer Discr	10989.3	2.06532e+06	0.0390807	-0.314578	4	0.353659	1.38778e-14	5869	222425	33447	188978	194847	0.00249271	0.0944694	0.0142058	0.0802636	0.0827563	2	3	3	2	2
INDRA SISTEMAS	2002	SPAIN	DS Technology	1138.85	3.14031e+06	0.427443	-0.10943	9	0.536873	1.96509e-14	6036	29783	-12705	42488	48524	0.00596402	0.0294278	-0.0125535	0.0419813	0.0479454	2	1	1	2	2
INFINEON TECHS. (XET)	2002	GERMANY	DS Technology	4981.29	2.63536e+06	0.584585	0.219576	5	0.365009	0	49171	-552542	-285784	-266758	-217587	0.00505299	-0.0567812	-0.0293682	-0.027413	-0.02236	2	1	1	1	1
INSTRUMENTARIUM DEAD	2002	FINLAND	DS Health Care	1629.36	3.05979e+06	0.0650883	-0.366483	8	0.431571	1.11022e-16	28280	22872	3532	19340	47620	0.0273947	0.022156	0.00342143	0.0187346	0.0461292	3	1	2	1	2
INTERNATIONAL POWER DEAD	2002	UK	DS Utilities	1824.41	3.03266e+06	0.277706	-0.153865	8	0.431571	1.11022e-16	321536	-543480	290817	-834297	-512761	0.0506454	-0.0856039	0.0458068	-0.131411	-0.0807654	4	1	4	1	1
INTERTEK GROUP	2002	UK	DS Industrials	799.83	3.18222e+06	0.50522	-0.0316527	9	0.536873	1.96509e-14	4587	-7107	4511	-11618	-7031	0.0120363	-0.0186488	0.0118369	-0.0304856	-0.0184493	3	1	3	1	1
INVENSYS DEAD	2002	UK	DS Technology	737.66	3.1898e+06	0.425492	-0.11138	9	0.536873	1.96509e-14	-489922	-1373830	-79644	-1294186	-1784108	-0.0425761	-0.119391	-0.00692137	-0.11247	-0.155046	1	1	1	1	1
ITALCEMENTI FABBRICHE RIUNITE	2002	ITALY	DS Industrials	1638.33	3.05489e+06	0.156433	-0.275138	8	0.431571	1.11022e-16	-6443	108870	-37667	146537	140094	-0.000914572	0.0154539	-0.00534676	0.0208006	0.0198861	2	1	1	1	1
JARVIS DEAD	2002	UK	DS Industrials	667.66	3.19532e+06	-0.65386	-1.19073	9	0.536873	1.96509e-14	22937	-41296	-2595	-38701	-15764	0.0248343	-0.0447119	-0.00280965	-0.0419023	-0.017068	3	1	1	1	1
JCDECAUX	2002	FRANCE	DS Consumer Discr	1916.85	3.01763e+06	1.00477	0.573198	8	0.431571	1.11022e-16	-55600	-77700	-7500	-70200	-125800	-0.0196912	-0.0275181	-0.00265618	-0.0248619	-0.0445531	2	1	1	1	1
JOHNSON MATTHEY	2002	UK	DS Basic Materials	2656.89	2.91586e+06	0.128101	-0.161584	7	0.289685	1.55431e-15	-120041	390542	93257	297285	177244	-0.0488913	0.159063	0.0379825	0.121081	0.0721895	1	3	4	3	2
JOHNSTON PRESS DEAD	2002	UK	DS Consumer Discr	1523.53	3.07707e+06	0.533582	0.102011	8	0.431571	1.11022e-16	3970	770439	-993	771432	775402	0.0028701	0.556987	-0.000717887	0.557705	0.560575	2	4	2	4	4
KELDA GROUP DEAD	2002	UK	DS Utilities	2313.48	2.96007e+06	0.25137	-0.180201	8	0.431571	1.11022e-16	-37268	-125803	230953	-356756	-394024	-0.00597002	-0.0201526	0.0369967	-0.0571493	-0.0631193	2	1	4	1	1
KERING	2002	FRANCE	DS Consumer Discr	7661.88	2.35756e+06	0.458322	0.104663	4	0.353659	1.38778e-14	-1001000	-2568900	245100	-2814000	-3815000	-0.0310868	-0.079779	0.00761175	-0.0873908	-0.118478	1	1	3	1	1
KERRY GROUP 'A'	2002	IRELAND	DS Consumer Staples	2448.38	2.93887e+06	0.222797	-0.0668887	7	0.289685	1.55431e-15	18868	66096	134498	-68402	-49534	0.00752422	0.0263579	0.0536354	-0.0272775	-0.0197533	2	1	4	1	1
KESKO B	2002	FINLAND	DS Consumer Staples	602.14	3.20299e+06	0.754258	0.217385	9	0.536873	1.96509e-14	59700	-24500	4100	-28600	31100	0.0229805	-0.00943088	0.00157823	-0.0110091	0.0119714	3	1	2	1	1
KIDDE DEAD	2002	UK	DS Industrials	875.33	3.17309e+06	0.618248	0.081375	9	0.536873	1.96509e-14	-36765	-30826	-2524	-28302	-65067	-0.0359147	-0.030113	-0.00246562	-0.0276474	-0.0635621	1	1	2	1	1
KINGFISHER	2002	UK	DS Consumer Discr	9109.43	2.22457e+06	0.274145	-0.0795139	4	0.353659	1.38778e-14	-353225	-1717205	26932	-1744137	-2097362	-0.0287843	-0.139935	0.00219469	-0.14213	-0.170914	1	1	2	1	1
KONINKLIJKE AHOLD DELHAIZE	2002	NETHERLAND	DS Consumer Staples	4780.86	2.67932e+06	0.475614	0.110605	5	0.365009	0	-168000	-2580000	53000	-2633000	-2801000	-0.0064083	-0.0984132	0.00202167	-0.100435	-0.106843	2	1	2	1	1
KPN KON	2002	NETHERLAND	DS Telecom	14846.3	1.85903e+06	0.053542	-0.190635	3	0.244177	-6.93889e-16	-468000	-6035000	627000	-6662000	-7130000	-0.0142692	-0.184005	0.019117	-0.203122	-0.217391	2	1	3	1	1
L AIR LQE.SC.ANYME. POUR L ETUDE ET L EPXTN.	2002	FRANCE	DS Basic Materials	13379.8	1.94341e+06	0.143422	-0.210237	4	0.353659	1.38778e-14	-211800	-638400	-68900	-569500	-781300	-0.0184066	-0.0554805	-0.00598779	-0.0494927	-0.0678993	2	1	1	1	1
LADBROKES CORAL GROUP DEAD	2002	UK	DS Consumer Discr	3555.82	2.80819e+06	0.713988	0.382732	6	0.331256	6.66134e-16	-54126	-898880	276778	-1175658	-1229784	-0.00674077	-0.111945	0.0344695	-0.146415	-0.153155	2	1	4	1	1
LAFARGE DEAD	2002	FRANCE	DS Industrials	8166.03	2.29471e+06	0.291841	-0.0618183	4	0.353659	1.38778e-14	-143000	-2417000	276000	-2693000	-2836000	-0.00505828	-0.0854955	0.00976283	-0.0952583	-0.100317	2	1	3	1	1
LAGARDERE GROUPE	2002	FRANCE	DS Consumer Discr	4700.61	2.69353e+06	0.569274	0.238018	6	0.331256	6.66134e-16	-18300	-34500	-58300	23800	5500	-0.00101153	-0.00190698	-0.00322252	0.00131554	0.000304011	2	1	1	1	1
LEONARDO	2002	ITALY	DS Industrials	4501.51	2.72106e+06	0.215671	-0.115585	6	0.331256	6.66134e-16	564165	438120	264744	173376	737541	0.0347968	0.0270226	0.016329	0.0106936	0.0454904	4	1	3	1	2
LINDE (XET) DEAD	2002	GERMANY	DS Basic Materials	4044.17	2.76339e+06	0.404667	0.0734109	6	0.331256	6.66134e-16	-547508	441903	587306	-145403	-692911	-0.0448143	0.0361704	0.0480718	-0.0119014	-0.0567157	1	2	4	1	1
LOGICA DEAD	2002	UK	DS Technology	1219.85	3.12516e+06	1.0255	0.488624	9	0.536873	1.96509e-14	101162	-54161	11460	-65621	35541	0.0517872	-0.0277263	0.00586665	-0.033593	0.0181943	4	1	2	1	1
LOGITECH 'R'	2002	SWITZ	DS Technology	1617.81	3.06303e+06	0.0908364	-0.340735	8	0.431571	1.11022e-16	-11182	-7800	-9546	1746	-9436	-0.0173497	-0.0121023	-0.0148113	0.00270904	-0.0146406	2	1	1	1	1
LONMIN DEAD	2002	UK	DS Basic Materials	1401.65	3.10442e+06	0.576653	0.03978	9	0.536873	1.96509e-14	151191	9204	-10256	19460	170651	0.0956462	0.00582262	-0.00648814	0.0123108	0.107957	4	1	1	1	3
LONZA GROUP	2002	SWITZ	DS Health Care	2731.2	2.90512e+06	-0.226892	-0.516577	7	0.289685	1.55431e-15	125619	-132939	-34726	-98213	27406	0.0541996	-0.0573579	-0.0149829	-0.042375	0.0118246	4	1	1	1	1
L'OREAL	2002	FRANCE	DS Consumer Discr	43606	1.06191e+06	-0.00239809	-0.188044	2	0.185646	2.22045e-16	-344100	-47100	-33800	-13300	-357400	-0.025439	-0.00348205	-0.0024988	-0.000983255	-0.0264222	1	1	2	1	1
LVMH	2002	FRANCE	DS Consumer Discr	19058.5	1.65391e+06	0.552362	0.308185	3	0.244177	-6.93889e-16	-309000	-352000	-221000	-131000	-440000	-0.0144271	-0.0164348	-0.0103184	-0.00611635	-0.0205435	2	1	1	1	1
MAN (XET) DEAD	2002	GERMANY	DS Industrials	2307.74	2.96238e+06	0.911514	0.479943	8	0.431571	1.11022e-16	-321000	-55000	-139000	84000	-237000	-0.0279909	-0.00479595	-0.0121207	0.00732473	-0.0206662	1	1	1	1	1
MARKS & SPENCER GROUP	2002	UK	DS Consumer Discr	9586.84	2.17803e+06	0.0200233	-0.333636	4	0.353659	1.38778e-14	-388914	-1785571	-256804	-1528767	-1917681	-0.0329654	-0.15135	-0.0217674	-0.129582	-0.162548	1	1	1	1	1
MATALAN DEAD	2002	UK	DS Consumer Discr	1142.94	3.13803e+06	-0.0328119	-0.569685	9	0.536873	1.96509e-14	32254	87936	10172	77764	110018	0.0789055	0.215125	0.0248846	0.19024	0.269146	4	4	4	4	4
MEDION (XET)	2002	GERMANY	DS Industrials	1676.3	3.04661e+06	0.0213135	-0.410258	8	0.431571	1.11022e-16	29388	10908	-2151	13059	42447	0.0403833	0.0149891	-0.00295578	0.0179449	0.0583282	4	1	1	1	2
MEGGITT	2002	UK	DS Industrials	803.26	3.18061e+06	0.414758	-0.122115	9	0.536873	1.96509e-14	-10403	-16813	9191	-26004	-36407	-0.0113905	-0.018409	0.0100635	-0.0284725	-0.039863	2	1	3	1	1
MERCK KGAA (XET)	2002	GERMANY	DS Health Care	1068.75	3.14686e+06	0.881336	0.344463	9	0.536873	1.96509e-14	104900	-184300	59100	-243400	-138500	0.0136218	-0.0239323	0.00767443	-0.0316067	-0.0179849	3	1	3	1	1
MERCK SERONO 'B' DEAD	2002	SWITZ	DS Health Care	5819.53	2.50861e+06	0.0384992	-0.31516	4	0.353659	1.38778e-14	40807	103110	177664	-74554	-33747	0.0126305	0.0319143	0.0549901	-0.0230758	-0.0104453	3	1	4	1	1
METSA BOARD B	2002	FINLAND	DS Basic Materials	1014.31	3.15308e+06	0.158744	-0.378129	9	0.536873	1.96509e-14	-191100	-146500	-32100	-114400	-305500	-0.0250829	-0.0192289	-0.00421329	-0.0150156	-0.0400984	1	1	1	1	1
MFE B	2002	ITALY	DS Consumer Discr	9048.2	2.23362e+06	0.251607	-0.102052	4	0.353659	1.38778e-14	-87900	33400	-303800	337200	249300	-0.0210237	0.00798852	-0.072662	0.0806506	0.0596269	2	1	1	2	2
MISYS DEAD	2002	UK	DS Technology	1623.48	3.06141e+06	0.126672	-0.304899	8	0.431571	1.11022e-16	35596	354557	51782	302775	338371	0.0461314	0.459496	0.067108	0.392388	0.438519	4	4	4	4	4
MITCHELLS & BUTLERS	2002	UK	DS Consumer Discr	2282.57	2.96697e+06	0.23371	-0.197861	8	0.431571	1.11022e-16	-1411476	5426511	296103	5130408	3718932	-0.499728	1.92124	0.104834	1.8164	1.31668	1	4	4	4	4
MORRISON(WM)SPMKTS. DEAD	2002	UK	DS Consumer Staples	4131.41	2.74707e+06	0.363629	0.0323726	6	0.331256	6.66134e-16	-26342	-12552	-8647	-3905	-30247	-0.00986889	-0.00470254	-0.00323955	-0.00146299	-0.0113319	2	1	1	1	1
NATIONAL EXPRESS GP.	2002	UK	DS Consumer Discr	963.27	3.16291e+06	0.461919	-0.0749534	9	0.536873	1.96509e-14	-79	-302715	-31958	-270757	-270836	-3.42326e-05	-0.131174	-0.0138482	-0.117326	-0.11736	2	1	1	1	1
NATIONAL GRID	2002	UK	DS Utilities	17981.7	1.76333e+06	0.142049	-0.102128	3	0.244177	-6.93889e-16	598968	10674781	4618446	6056335	6655303	0.0278915	0.497081	0.215062	0.282019	0.30991	3	4	4	4	4
NATURGY ENERGY	2002	SPAIN	DS Utilities	7665.92	2.3499e+06	0.241135	-0.112524	4	0.353659	1.38778e-14	-187761	-1900064	91481	-1991545	-2179306	-0.0199009	-0.201389	0.00969614	-0.211085	-0.230986	2	1	3	1	1
NELES	2002	FINLAND	DS Industrials	1196.28	3.12756e+06	0.184255	-0.352618	9	0.536873	1.96509e-14	-123000	-80000	-31000	-49000	-172000	-0.0260621	-0.0169509	-0.00656849	-0.0103825	-0.0364445	1	1	1	1	1
NESTLE 'N'	2002	SWITZERLAN	DS Consumer Staples	70930.4	691075	0.219647	0.0340019	2	0.185646	2.22045e-16	-810589	-1053503	-117082	-936421	-1747010	-0.013365	-0.0173702	-0.00193045	-0.0154397	-0.0288047	2	1	2	1	1
NEXT	2002	UK	DS Consumer Discr	3790.7	2.77876e+06	0.563743	0.232487	6	0.331256	6.66134e-16	-58077	-42650	14538	-57188	-115265	-0.0411289	-0.0302038	0.0102955	-0.0404993	-0.0816282	1	1	3	1	1
NH HOTEL GR	2002	SPAIN	DS Consumer Discr	964.63	3.16194e+06	0.094135	-0.442738	9	0.536873	1.96509e-14	-19157	101009	7641	93368	74211	-0.00985101	0.0519414	0.0039292	0.0480122	0.0381612	2	2	2	2	2
NOBEL BIOCARE HOLDING DEAD	2002	SWITZ	DS Health Care	1261.52	3.11895e+06	1.23099	0.694121	9	0.536873	1.96509e-14	-13703	-30022	2176	-32198	-45901	-0.0427454	-0.0936512	0.00678786	-0.100439	-0.143184	1	1	2	1	1
NOKIA	2002	FINLAND	DS Telecom	69796.6	760872	-0.174872	-0.360517	2	0.185646	2.22045e-16	-457000	-912000	117000	-1029000	-1486000	-0.0206829	-0.0412754	0.0052952	-0.0465706	-0.0672535	2	1	2	1	1
NORSK HYDRO	2002	NORWAY	DS Basic Materials	9988.75	2.14891e+06	0.518147	0.164488	4	0.353659	1.38778e-14	363059	3974975	1778421	2196554	2559613	0.0137259	0.150279	0.0672356	0.0830437	0.0967696	3	3	4	2	2
NORSKE SKOGINDUSTRIER DEAD	2002	NORWAY	DS Basic Materials	1575.26	3.06937e+06	0.334082	-0.0974895	8	0.431571	1.11022e-16	-23210	-291661	-38321	-253340	-276550	-0.00350828	-0.0440857	-0.00579237	-0.0382933	-0.0418016	2	1	1	1	1
NORTHERN FOODS DEAD	2002	UK	DS Consumer Staples	953.18	3.16482e+06	0.398706	-0.138166	9	0.536873	1.96509e-14	88059	18304	81631	-63327	24732	0.0542202	0.0112703	0.0502623	-0.0389921	0.0152281	4	1	4	1	1
NOVAR DEAD	2002	UK	DS Industrials	690.72	3.19263e+06	0.283911	-0.252961	9	0.536873	1.96509e-14	-5110	-174195	38399	-212594	-217704	-0.00290994	-0.0991972	0.0218667	-0.121064	-0.123974	2	1	4	1	1
NOVARTIS 'R'	2002	SWITZ	DS Health Care	96230.2	458312	0.076949	-0.0898257	1	0.166775	1.66533e-16	1049984	-52608	366099	-418707	631277	0.0248692	-0.00124604	0.00867118	-0.00991722	0.014952	3	1	3	1	1
NOVO NORDISK 'B'	2002	DENMARK	DS Health Care	9727.08	2.16844e+06	0.254381	-0.0992783	4	0.353659	1.38778e-14	115501	379576	-38506	418082	533583	0.0284206	0.0934	-0.00947494	0.102875	0.131296	3	3	1	3	3
NOVOZYMES B	2002	DENMARK	DS Health Care	1428.75	3.09454e+06	0.598822	0.0619492	9	0.536873	1.96509e-14	4562	-29082	-1327	-27755	-23193	0.00403526	-0.0257241	-0.00117378	-0.0245504	-0.0205151	2	1	2	1	1
NUMICO (KON.) DEAD	2002	NETHERLAND	DS Consumer Staples	1593.52	3.06462e+06	1.35206	0.920486	8	0.431571	1.11022e-16	19000	-2433000	-8000	-2425000	-2406000	0.00385044	-0.493059	-0.00162124	-0.491438	-0.487587	2	1	2	1	1
O2 DEAD	2002	UK	DS Telecom	6751.79	2.42805e+06	0.90635	0.552691	4	0.353659	1.38778e-14	-66885	-813416	97808	-911224	-978109	-0.00195015	-0.0237166	0.00285176	-0.0265683	-0.0285185	2	1	2	1	1
OC OERLIKON CORPORATION	2002	SWITZ	DS Industrials	920.12	3.16948e+06	0.419693	-0.11718	9	0.536873	1.96509e-14	40095	-88425	-3993	-84432	-44337	0.0218433	-0.048173	-0.00217534	-0.0459976	-0.0241543	3	1	2	1	1
OCE DEAD	2002	US	DS Technology	724.27	3.19052e+06	0.787226	0.250353	9	0.536873	1.96509e-14	-185308	-86124	23457	-109581	-294889	-0.0633404	-0.0294382	0.00801787	-0.0374561	-0.100796	1	1	3	1	1
OMEGA PHARMA DEAD	2002	BELGIUM	DS Health Care	627.82	3.20116e+06	0.523553	-0.0133199	9	0.536873	1.96509e-14	-17604	154427	11767	142660	125056	-0.025487	0.223579	0.0170362	0.206543	0.181056	1	4	3	4	3
OMV	2002	AUSTRIA	DS Energy	2899.8	2.88817e+06	0.502754	0.213069	7	0.289685	1.55431e-15	39931	220128	20254	199874	239805	0.00686818	0.0378623	0.00348371	0.0343786	0.0412467	2	2	2	2	2
ORANGE	2002	FRANCE	DS Telecom	44709.7	1.01831e+06	0.0039895	-0.181656	2	0.185646	2.22045e-16	-6851000	-1961000	7781000	-9742000	-16593000	-0.0609864	-0.0174565	0.0692651	-0.0867216	-0.147708	1	1	4	1	1
ORANGE DEAD	2002	FRANCE	DS Telecom	34279.9	1.29156e+06	0.351034	0.106857	3	0.244177	-6.93889e-16	-461000	-967000	365000	-1332000	-1793000	-0.0149046	-0.0312641	0.0118008	-0.043065	-0.0579696	2	1	3	1	1
ORKLA	2002	NORWAY	DS Consumer Staples	3333.27	2.83625e+06	0.554632	0.264947	7	0.289685	1.55431e-15	76384	129806	-7880	137686	214070	0.0107965	0.0183474	-0.0011138	0.0194612	0.0302577	3	1	2	1	2
OUTOKUMPU 'A'	2002	FINLAND	DS Basic Materials	1243.04	3.12271e+06	0.815205	0.278332	9	0.536873	1.96509e-14	69000	755000	-17000	772000	841000	0.0118822	0.130015	-0.0029275	0.132943	0.144825	3	3	1	3	3
PARMALAT DEAD	2002	ITALY	DS Consumer Staples	1892.35	3.02334e+06	-0.952177	-1.38375	8	0.431571	1.11022e-16	-243865	-551418	-14437	-536981	-780846	-0.0234239	-0.0529652	-0.00138671	-0.0515785	-0.0750024	1	1	2	1	1
PEARSON	2002	UK	DS Consumer Discr	5807.45	2.51441e+06	0.405302	0.0516432	4	0.353659	1.38778e-14	233853	-1534734	-131781	-1402953	-1169100	0.019875	-0.130436	-0.0112	-0.119236	-0.0993612	3	1	1	1	1
PECHINEY DEAD	2002	FRANCE	DS Basic Materials	2043.68	3.00579e+06	1.04463	0.613056	8	0.431571	1.11022e-16	-203000	-341000	-135000	-206000	-409000	-0.0252535	-0.0424208	-0.0167942	-0.0256267	-0.0508801	1	1	1	1	1
PENINSULAR & OR.STM.NAV DEAD	2002	UK	DS Industrials	1968.63	3.01375e+06	0.184119	-0.247452	8	0.431571	1.11022e-16	-119917	191821	-42429	234250	114333	-0.0205434	0.0328615	-0.00726865	0.0401301	0.0195868	2	2	1	2	1
PENNON GROUP	2002	UK	DS Utilities	1148.18	3.1346e+06	0.18274	-0.354132	9	0.536873	1.96509e-14	-23798	-38611	58728	-97339	-121137	-0.00701851	-0.0113872	0.0173201	-0.0287072	-0.0357258	2	1	3	1	1
PERNOD	2002	FRANCE	DS Consumer Staples	5624.62	2.54866e+06	0.394325	0.0406662	4	0.353659	1.38778e-14	-136700	-212200	-4100	-208100	-344800	-0.0159401	-0.0247439	-0.000478087	-0.0242658	-0.0402059	2	1	2	1	1
PERSIMMON	2002	UK	DS Consumer Discr	1669.29	3.04995e+06	0.700116	0.268545	8	0.431571	1.11022e-16	-107552	-38529	8905	-47434	-154986	-0.0388997	-0.0139353	0.00322078	-0.017156	-0.0560557	1	1	2	1	1
PETROLEOS (CEPSA) DEAD	2002	SPAIN	DS Energy	5297.98	2.6251e+06	0.385654	0.0206454	5	0.365009	0	62713	364421	86373	278048	340761	0.0108921	0.0632933	0.0150014	0.0482919	0.059184	3	2	3	2	2
PEUGEOT DEAD	2002	FRANCE	DS Consumer Discr	10934.4	2.08723e+06	0.134312	-0.219346	4	0.353659	1.38778e-14	-234000	57000	174000	-117000	-351000	-0.00421303	0.00102625	0.00313276	-0.00210651	-0.00631954	2	1	2	1	1
PHARMA MAR	2002	SPAIN	DS Health Care	1445.23	3.0888e+06	-0.20704	-0.743913	9	0.536873	1.96509e-14	-8668	60799	4382	56417	47749	-0.0252501	0.177109	0.0127649	0.164344	0.139094	1	3	3	3	3
PHAROL SGPS	2002	PORTUGAL	DS Telecom	8027.42	2.3109e+06	0.470779	0.11712	4	0.353659	1.38778e-14	189801	-3717571	-1377056	-2340515	-2150714	0.0126599	-0.247966	-0.0918511	-0.156115	-0.143455	3	1	1	1	1
PHILIPS ELTN.KONINKLIJKE	2002	NETHERLAND	DS Health Care	22136.3	1.59519e+06	0.39659	0.152413	3	0.244177	-6.93889e-16	-111000	-2611000	619000	-3230000	-3341000	-0.00325948	-0.0766712	0.0181767	-0.094848	-0.0981074	2	1	3	1	1
PILKINGTON DEAD	2002	UK	DS Industrials	1143.35	3.13574e+06	0.456922	-0.0799508	9	0.536873	1.96509e-14	63116	-330436	16100	-346536	-283420	0.0140874	-0.0737528	0.0035935	-0.0773463	-0.0632589	3	1	2	1	1
PIRELLI SPA DEAD	2002	ITALY	DS Industrials	1692.67	3.04493e+06	0.137302	-0.294269	8	0.431571	1.11022e-16	-591471	-520911	-96351	-424560	-1016031	-0.0576324	-0.0507571	-0.00938836	-0.0413688	-0.0990012	1	1	1	1	1
PORSCHE AML.HLDG. (XET) PREF.	2002	GERMANY	DS Consumer Discr	3010	2.8704e+06	0.526887	0.237202	7	0.289685	1.55431e-15	-723952	1784779	889972	894807	170855	-0.167967	0.414094	0.206486	0.207608	0.0396408	1	4	4	4	2
POSTNL	2002	NETHERLAND	DS Industrials	6574.74	2.44808e+06	0.351281	-0.00237761	4	0.353659	1.38778e-14	-106000	-67000	-168000	101000	-5000	-0.0132633	-0.00838338	-0.021021	0.0126376	-0.000625626	2	1	1	1	1
PREMIER FARNELL DEAD	2002	UK	DS Industrials	996.38	3.15608e+06	0.427278	-0.109595	9	0.536873	1.96509e-14	11352	82582	-10808	93390	104742	0.0131673	0.0957878	-0.0125363	0.108324	0.121491	3	3	1	3	3
PROMOTORA DE INFIC. 'A' (GRUPO PRISA)	2002	SPAIN	DS Consumer Discr	1466.05	3.083e+06	1.26568	0.728804	9	0.536873	1.96509e-14	98794	103206	10760	92446	191240	0.0674869	0.0705007	0.00735023	0.0631505	0.130637	4	2	2	2	3
PUBLICIS GROUPE	2002	FRANCE	DS Consumer Discr	3749.08	2.78629e+06	0.347342	0.0160864	6	0.331256	6.66134e-16	34000	3217000	804000	2413000	2447000	0.00438568	0.414963	0.103708	0.311254	0.31564	2	4	4	4	4
PUMA (XET)	2002	GERMANY	DS Consumer Discr	1412.15	3.0988e+06	1.22249	0.685616	9	0.536873	1.96509e-14	-9597	4950	24613	-19663	-29260	-0.0218018	0.011245	0.055914	-0.0446689	-0.0664707	1	1	4	1	1
PUNCH TAVERNS DEAD	2002	UK	DS Consumer Discr	758.33	3.18608e+06	1.70177	1.16489	9	0.536873	1.96509e-14	181494	-1727426	-123103	-1604323	-1422829	0.0403504	-0.384048	-0.0273687	-0.356679	-0.316328	4	1	1	1	1
RAC DEAD	2002	UK	DS Industrials	797.74	3.18301e+06	0.59679	0.0599172	9	0.536873	1.96509e-14	-28737	-147426	-9055	-138371	-167108	-0.0138434	-0.0710191	-0.00436204	-0.066657	-0.0805004	2	1	1	1	1
RANDSTAD	2002	NETHERLAND	DS Industrials	1047.51	3.14898e+06	1.54525	1.00838	9	0.536873	1.96509e-14	22500	-121100	80500	-201600	-179100	0.0151225	-0.0813926	0.0541049	-0.135498	-0.120375	3	1	4	1	1
RANK GROUP	2002	UK	DS Consumer Discr	2056.48	3.00375e+06	0.426745	-0.004826	8	0.431571	1.11022e-16	-12219	250226	-171554	421780	409561	-0.00477988	0.0978845	-0.0671092	0.164994	0.160214	2	3	1	3	3
REACH	2002	UK	DS Consumer Discr	1823.35	3.03448e+06	0.52474	0.0931686	8	0.431571	1.11022e-16	26885	-475575	194423	-669998	-643113	0.00702829	-0.124325	0.0508262	-0.175151	-0.168123	2	1	4	1	1
RECKITT BENCKISER GROUP	2002	UK	DS Consumer Staples	10980.2	2.0763e+06	0.430043	0.0763845	4	0.353659	1.38778e-14	-253135	-317520	298218	-615738	-868873	-0.046299	-0.0580752	0.0545448	-0.11262	-0.158919	1	1	4	1	1
RELX	2002	UK	DS Consumer Discr	8810.85	2.26039e+06	0.146053	-0.207606	4	0.353659	1.38778e-14	496059	-2238180	-148992	-2089188	-1593129	0.0343745	-0.155095	-0.0103244	-0.144771	-0.110396	4	1	1	1	1
RELX DEAD	2002	NETHERLAND	DS Consumer Discr	7335.69	2.37993e+06	0.207422	-0.146237	4	0.353659	1.38778e-14	495196	-2233202	-148690	-2084512	-1589316	0.0343464	-0.154893	-0.010313	-0.14458	-0.110234	4	1	1	1	1
RENAULT	2002	FRANCE	DS Consumer Discr	11126.8	2.05433e+06	0.685428	0.331769	4	0.353659	1.38778e-14	-1069000	1316000	-404000	1720000	651000	-0.0214611	0.0264199	-0.00811066	0.0345305	0.0130694	1	1	1	2	1
RENTOKIL INITIAL	2002	UK	DS Industrials	4979.12	2.64034e+06	0.0922797	-0.272729	5	0.365009	0	-15331	27142	-68266	95408	80077	-0.00547256	0.00968863	-0.0243683	0.0340569	0.0285843	2	1	1	2	1
REPSOL YPF	2002	SPAIN	DS Energy	16066.5	1.81319e+06	0.371234	0.127057	3	0.244177	-6.93889e-16	-761000	-12012000	-139000	-11873000	-12634000	-0.0172576	-0.272403	-0.00315218	-0.26925	-0.286508	2	1	1	1	1
REXAM DEAD	2002	UK	DS Industrials	2582.15	2.92627e+06	0.342296	0.0526106	7	0.289685	1.55431e-15	-27397	-258760	-39946	-218814	-246211	-0.00481669	-0.0454928	-0.00702294	-0.0384699	-0.0432865	2	1	1	1	1
RHODIA DEAD	2002	FRANCE	DS Basic Materials	973.65	3.16098e+06	-0.628551	-1.16542	9	0.536873	1.96509e-14	-100000	-895000	-27000	-868000	-968000	-0.0122519	-0.109654	-0.00330801	-0.106346	-0.118598	2	1	1	1	1
RICHEMONT N	2002	SWITZERLAN	DS Consumer Discr	6982.74	2.39394e+06	0.625616	0.271958	4	0.353659	1.38778e-14	444940	-251249	8752	-260001	184939	0.0422581	-0.0238623	0.000831219	-0.0246935	0.0175645	4	1	2	1	1
RIETER HOLDING 'R'	2002	SWITZ	DS Industrials	768.53	3.18456e+06	0.213992	-0.322881	9	0.536873	1.96509e-14	-39879	-19029	-11650	-7379	-47258	-0.0256642	-0.0122461	-0.00749737	-0.00474876	-0.0304129	1	1	1	1	1
RIO TINTO	2002	UK	DS Basic Materials	18216	1.70915e+06	0.108414	-0.135763	3	0.244177	-6.93889e-16	-296082	-1737502	214247	-1951749	-2247831	-0.0142922	-0.0838711	0.0103419	-0.094213	-0.108505	2	1	3	1	1
RIZZOLI CRER.DLSM.GP.	2002	ITALY	DS Consumer Discr	1586.72	3.06621e+06	0.465418	0.0338469	8	0.431571	1.11022e-16	-440600	-438000	-44300	-393700	-834300	-0.147245	-0.146376	-0.0148047	-0.131571	-0.278816	1	1	1	1	1
RMC GROUP DEAD	2002	UK	DS Industrials	1558.06	3.07093e+06	0.565708	0.134137	8	0.431571	1.11022e-16	-84364	-680710	210953	-891663	-976027	-0.0106912	-0.0862645	0.0267335	-0.112998	-0.123689	2	1	4	1	1
ROCHE HOLDING	2002	SWITZ	DS Health Care	40035	1.14203e+06	0.539569	0.353923	2	0.185646	2.22045e-16	1544289	-2208121	138473	-2346594	-802305	0.0330194	-0.0472132	0.00296077	-0.0501739	-0.0171546	4	1	2	1	1
ROLLS	2002	UK	DS Industrials	2188.48	2.9825e+06	1.6668	1.23523	8	0.431571	1.11022e-16	-357907	135555	-32424	167979	-189928	-0.0312333	0.0118294	-0.00282953	0.0146589	-0.0165744	1	1	1	1	1
RWE (XET)	2002	GERMANY	DS Utilities	12954.3	1.98251e+06	0.594358	0.240699	4	0.353659	1.38778e-14	2395000	11546000	-880000	12426000	14821000	0.0272577	0.131406	-0.0100154	0.141421	0.168679	3	3	1	3	3
RYANAIR HOLDINGS	2002	IRELAND	DS Consumer Discr	4586.24	2.70746e+06	-0.210533	-0.541789	6	0.331256	6.66134e-16	-92897	338215	37281	300934	208037	-0.0586689	0.213599	0.0235447	0.190054	0.131385	1	4	4	4	3
SABMILLER DEAD	2002	UK	DS Consumer Staples	5979.83	2.49107e+06	0.578026	0.224367	4	0.353659	1.38778e-14	99058	871610	84956	786654	885712	0.0176938	0.155688	0.0151749	0.140513	0.158207	3	3	3	3	3
SAFEWAY (UK) DEAD	2002	UK	DS Consumer Staples	4076.93	2.75935e+06	0.228083	-0.103173	6	0.331256	6.66134e-16	42368	-63567	352562	-416129	-373761	0.00577402	-0.00866307	0.0480481	-0.0567111	-0.0509371	2	1	4	1	1
SAFRAN	2002	FRANCE	DS Industrials	2497.65	2.93642e+06	0.50339	0.213705	7	0.289685	1.55431e-15	-69979	-38421	-1115	-37306	-107285	-0.024706	-0.0135645	-0.000393649	-0.0131708	-0.0378768	1	1	2	1	1
SAGE GROUP	2002	UK	DS Technology	2534.04	2.93392e+06	0.304664	0.0149787	7	0.289685	1.55431e-15	54276	-90714	-1161	-89553	-35277	0.0324839	-0.0542918	-0.000694851	-0.0535969	-0.0211131	4	1	2	1	1
SAINSBURY J	2002	UK	DS Consumer Staples	6783.68	2.41453e+06	0.261573	-0.0920856	4	0.353659	1.38778e-14	-642061	497119	221034	276085	-365976	-0.0381594	0.0295451	0.0131366	0.0164085	-0.0217509	1	1	3	1	1
SAINT GOBAIN	2002	FRANCE	DS Industrials	10452	2.10838e+06	0.461233	0.107574	4	0.353659	1.38778e-14	-391000	-1402000	371000	-1773000	-2164000	-0.0125542	-0.0450153	0.011912	-0.0569273	-0.0694815	2	1	3	1	1
SAIPEM	2002	ITALY	DS Energy	2682.54	2.91054e+06	0.306434	0.0167488	7	0.289685	1.55431e-15	-305000	1093000	65000	1028000	723000	-0.0820334	0.293975	0.0174825	0.276493	0.194459	1	4	3	4	3
SANDVIK	2002	SWEDEN	DS Industrials	5889.35	2.49696e+06	0.254936	-0.0987233	4	0.353659	1.38778e-14	69500	185072	49405	135667	205167	0.0131595	0.0350426	0.00935464	0.025688	0.0388476	3	2	3	2	2
SANOFI	2002	FRANCE	DS Health Care	39181.7	1.18121e+06	0.00950323	-0.176142	2	0.185646	2.22045e-16	571000	652000	-280000	932000	1503000	0.065685	0.0750029	-0.0322098	0.107213	0.172898	4	2	1	3	3
SAP (XET)	2002	GERMANY	DS Technology	30236.4	1.41844e+06	0.337845	0.0936685	3	0.244177	-6.93889e-16	641783	76944	1067822	-990878	-349095	0.114011	0.0136689	0.189696	-0.176027	-0.0620157	4	1	4	1	1
SBM OFFSHORE	2002	NETHERLAND	DS Energy	1417.82	3.09738e+06	-0.0882181	-0.625091	9	0.536873	1.96509e-14	27270	528034	-2607	530641	557911	0.0143813	0.278467	-0.00137484	0.279842	0.294223	3	4	2	4	4
SCANIA 'B' DEAD	2002	SWEDEN	DS Industrials	1957.52	3.01571e+06	0.326347	-0.105224	8	0.431571	1.11022e-16	-174315	37415	39843	-2428	-176743	-0.0242082	0.00519605	0.00553324	-0.000337191	-0.0245454	1	1	2	1	1
SCHINDLER 'P'	2002	SWITZ	DS Industrials	813.25	3.179e+06	0.567931	0.0310578	9	0.536873	1.96509e-14	-175923	-247214	16645	-263859	-439782	-0.0503534	-0.0707585	0.0047642	-0.0755227	-0.125876	1	1	2	1	1
SCHNEIDER ELECTRIC	2002	FRANCE	DS Industrials	9518.61	2.18755e+06	0.405821	0.0521622	4	0.353659	1.38778e-14	876800	-558700	153800	-712500	164300	0.060712	-0.0386859	0.0106495	-0.0493354	0.0113766	4	1	3	1	1
SCOTTISH & NEWCASTLE DEAD	2002	UK	DS Consumer Staples	4476.53	2.73002e+06	0.277984	-0.0532718	6	0.331256	6.66134e-16	-34759	-1159352	128504	-1287856	-1322615	-0.00424232	-0.141498	0.0156838	-0.157182	-0.161424	2	1	3	1	1
SCOTTISH POWER DEAD	2002	UK	DS Utilities	10314.9	2.1187e+06	0.0943994	-0.25926	4	0.353659	1.38778e-14	508869	-2467022	-213661	-2253361	-1744492	0.0193625	-0.0938704	-0.00812982	-0.0857406	-0.0663781	3	1	1	1	1
SECURITAS B	2002	SWEDEN	DS Industrials	3520.02	2.82942e+06	0.225906	-0.063779	7	0.289685	1.55431e-15	-99361	-177357	-3466	-173891	-273252	-0.0253093	-0.0451764	-0.000882861	-0.0442936	-0.0696028	1	1	2	1	1
SELFRIDGES DEAD	2002	UK	DS Consumer Discr	762.26	3.18532e+06	0.180278	-0.356595	9	0.536873	1.96509e-14	-35462	-879	22715	-23594	-59056	-0.0447443	-0.00110908	0.0286607	-0.0297698	-0.0745141	1	1	4	1	1
SERCO GROUP	2002	UK	DS Industrials	946.56	3.16577e+06	0.482963	-0.0539102	9	0.536873	1.96509e-14	13250	54456	11077	43379	56629	0.0133843	0.0550078	0.0111892	0.0438185	0.0572028	3	2	3	2	2
SEVERN TRENT	2002	UK	DS Utilities	3537.33	2.82238e+06	0.212813	-0.0768719	7	0.289685	1.55431e-15	-12282	-394232	577602	-971834	-984116	-0.00130938	-0.042029	0.061578	-0.103607	-0.104916	2	1	4	1	1
SGS 'N'	2002	SWITZ	DS Industrials	2416.43	2.94128e+06	0.481281	0.191595	7	0.289685	1.55431e-15	-44919	-776	-8661	7885	-37034	-0.0353202	-0.000610175	-0.00681022	0.00620004	-0.0291201	1	1	1	1	1
SHELL	2002	UK	DS Energy	78339.6	620145	0.137757	-0.0290173	1	0.166775	1.66533e-16	3261702	19665795	7201802	12463993	15725695	0.0241175	0.145412	0.0532511	0.0921605	0.116278	3	3	4	3	3
SHIRE DEAD	2002	UK	DS Health Care	3121.23	2.84898e+06	0.195633	-0.0940521	7	0.289685	1.55431e-15	-38271	-1551284	9727	-1561011	-1599282	-0.00692426	-0.280669	0.00175988	-0.282429	-0.289354	2	1	2	1	1
SIEMENS (XET)	2002	GERMANY	DS Industrials	40075.7	1.10199e+06	0.389052	0.203406	2	0.185646	2.22045e-16	-675000	-6978000	1131000	-8109000	-8784000	-0.00840143	-0.0868521	0.0140771	-0.100929	-0.109331	2	1	3	1	1
SIGNATURE AVIATION DEAD	2002	UK	DS Industrials	1287.51	3.11513e+06	0.398993	-0.13788	9	0.536873	1.96509e-14	-30756	-229806	22472	-252278	-283034	-0.0105422	-0.0787704	0.0077027	-0.0864731	-0.0970153	2	1	3	1	1
SIGNET GROUP DEAD	2002	US	DS Consumer Discr	2134.37	2.9933e+06	0.420328	-0.0112435	8	0.431571	1.11022e-16	42892	24197	23595	602	43494	0.0228798	0.0129074	0.0125862	0.000321124	0.0232009	3	1	3	1	1
SINGULUS TECHS. (XET)	2002	GERMANY	DS Industrials	571.15	3.20473e+06	0.073852	-0.463021	9	0.536873	1.96509e-14	7378	36837	4181	32656	40034	0.033193	0.165726	0.0188099	0.146916	0.180109	4	3	3	3	3
SKANSKA B	2002	SWEDEN	DS Industrials	1974.74	3.01178e+06	0.460907	0.0293364	8	0.431571	1.11022e-16	1589282	-1608333	168247	-1776580	-187298	0.174567	-0.17666	0.0184803	-0.19514	-0.0205728	4	1	3	1	1
SKF B	2002	SWEDEN	DS Basic Materials	2091.63	2.9996e+06	0.151738	-0.279833	8	0.431571	1.11022e-16	-33836	-121431	-63568	-57863	-91699	-0.00790587	-0.0283727	-0.0148528	-0.0135198	-0.0214257	2	1	1	1	1
SKY DEAD	2002	UK	DS Consumer Discr	17990.3	1.74535e+06	0.0693467	-0.17483	3	0.244177	-6.93889e-16	-19859	-399425	22301	-421726	-441585	-0.00419984	-0.0844717	0.00471629	-0.089188	-0.0933878	2	1	2	1	1
SMITH & NEPHEW	2002	UK	DS Health Care	5621.54	2.55428e+06	0.417587	0.0639279	4	0.353659	1.38778e-14	-1166	190232	-21981	212213	211047	-0.000635055	0.103609	-0.0119718	0.115581	0.114945	2	3	1	3	3
SMITHS GROUP	2002	UK	DS Industrials	5356.27	2.60916e+06	0.127657	-0.237352	5	0.365009	0	-292361	-287139	-10301	-276838	-569199	-0.0602544	-0.0591781	-0.00212299	-0.0570552	-0.11731	1	1	2	1	1
SODEXO	2002	FRANCE	DS Consumer Discr	3180.42	2.84585e+06	0.210291	-0.0793944	7	0.289685	1.55431e-15	-102000	-143000	6000	-149000	-251000	-0.0119354	-0.016733	0.000702083	-0.0174351	-0.0293705	2	1	2	1	1
SOGECABLE DEAD	2002	SPAIN	DS Consumer Discr	975.09	3.16e+06	2.55389	2.01702	9	0.536873	1.96509e-14	-66912	-17243	-90531	73288	6376	-0.0529361	-0.0136414	-0.0716217	0.0579803	0.00504424	1	1	1	2	1
SOLVAY	2002	BELGIUM	DS Basic Materials	5389.08	2.60381e+06	0.125914	-0.239095	5	0.365009	0	356000	-673000	-196000	-477000	-121000	0.0356856	-0.0674619	-0.0196472	-0.0478148	-0.0121291	4	1	1	1	1
SPECTRIS	2002	UK	DS Industrials	603.2	3.20238e+06	0.527502	-0.00937032	9	0.536873	1.96509e-14	28366	100235	21535	78700	107066	0.0350673	0.123915	0.0266225	0.0972925	0.13236	4	3	4	3	3
SSAB A	2002	SWEDEN	DS Basic Materials	864.61	3.17483e+06	0.241176	-0.295696	9	0.536873	1.96509e-14	31394	-13956	16273	-30229	1165	0.0154963	-0.0068888	0.00803249	-0.0149213	0.000575054	3	1	3	1	1
SSE	2002	UK	DS Utilities	7914.32	2.3268e+06	0.169147	-0.184512	4	0.353659	1.38778e-14	-3557	-145878	501415	-647293	-650850	-0.000467755	-0.0191834	0.0659375	-0.0851208	-0.0855886	2	1	4	1	1
SSL INTERNATIONAL DEAD	2002	UK	DS Consumer Staples	578.33	3.20416e+06	0.66072	0.123848	9	0.536873	1.96509e-14	-80455	-32772	-6836	-25936	-106391	-0.070898	-0.0288791	-0.00602397	-0.0228551	-0.0937531	1	1	1	1	1
STADA ARZNEIMITTEL (XET) DEAD	2002	GERMANY	DS Health Care	936.61	3.16764e+06	-0.00556955	-0.542442	9	0.536873	1.96509e-14	-8457	200417	-32962	233379	224922	-0.0140072	0.331947	-0.0545943	0.386541	0.372534	2	4	1	4	4
STELLANTIS	2002	ITALY	DS Consumer Discr	2919.91	2.88527e+06	-0.0636156	-0.353301	7	0.289685	1.55431e-15	-690000	-4209000	2333000	-6542000	-7232000	-0.00716009	-0.0436766	0.0242094	-0.067886	-0.075046	2	1	4	1	1
STMICROELECTRONICS	2002	FRANCE	DS Technology	16757.4	1.79712e+06	0.00645741	-0.23772	3	0.244177	-6.93889e-16	251921	-489341	21812	-511153	-259232	0.0214472	-0.04166	0.00185696	-0.0435169	-0.0220697	3	1	2	1	1
STORA ENSO R	2002	FINLAND	DS Basic Materials	7023.94	2.38695e+06	0.194235	-0.159424	4	0.353659	1.38778e-14	701400	-2801900	-248900	-2553000	-1851600	0.0362557	-0.144832	-0.0128658	-0.131966	-0.0957102	4	1	1	1	1
SUEDZUCKER (XET)	2002	GERMANY	DS Consumer Staples	2730.19	2.90785e+06	0.0751408	-0.214545	7	0.289685	1.55431e-15	212400	786100	248400	537700	750100	0.0394825	0.146126	0.0461744	0.0999517	0.139434	4	3	4	3	3
SUEZ(ROMPUS) DEAD	2002	FRANCE	DS Utilities	14518.3	1.88815e+06	0.197441	-0.0467363	3	0.244177	-6.93889e-16	23200	-6553900	151600	-6705500	-6682300	0.000267779	-0.0756465	0.0017498	-0.0773963	-0.0771285	2	1	2	1	1
SVENSKA CELLULOSA AKTIEBOLAGET SCA B	2002	SWEDEN	DS Basic Materials	5784.58	2.526e+06	0.117522	-0.236137	4	0.353659	1.38778e-14	64728	282360	-19325	301685	366413	0.00554409	0.0241847	-0.00165523	0.02584	0.031384	2	1	2	2	2
SWEDISH MATCH	2002	SWEDEN	DS Consumer Staples	2346.18	2.95076e+06	0.33368	-0.0978913	8	0.431571	1.11022e-16	-42726	-60275	-3660	-56615	-99341	-0.0249711	-0.0352276	-0.00213908	-0.0330885	-0.0580597	1	1	2	1	1
SWISSCOM 'R'	2002	SWITZ	DS Telecom	18216	1.72736e+06	0.0186289	-0.225548	3	0.244177	-6.93889e-16	371546	-849108	118995	-968103	-596557	0.0271925	-0.0621441	0.00870895	-0.0708531	-0.0436605	3	1	3	1	1
SYNGENTA DEAD	2002	SWITZERLAN	DS Basic Materials	5281.38	2.63038e+06	0.444744	0.0797349	5	0.365009	0	-272869	-926100	-220921	-705179	-978048	-0.0262985	-0.0892555	-0.0212919	-0.0679636	-0.0942621	1	1	1	1	1
SYNTHES DEAD	2002	SWITZ	DS Health Care	6101.14	2.47902e+06	0.665397	0.311738	4	0.353659	1.38778e-14	-7040	-106591	15015	-121606	-128646	-0.00485148	-0.0734551	0.0103473	-0.0838024	-0.0886538	2	1	3	1	1
T	2002	GERMANY	DS Technology	8738.34	2.27792e+06	0.288578	-0.065081	4	0.353659	1.38778e-14	197456	-340416	46291	-386707	-189251	0.0333557	-0.0575056	0.00781982	-0.0653254	-0.0319697	4	1	3	1	1
TATE & LYLE	2002	UK	DS Consumer Staples	2024.26	3.00781e+06	0.143214	-0.288357	8	0.431571	1.11022e-16	-342829	-369259	133850	-503109	-845938	-0.0764224	-0.0823141	0.0298374	-0.112151	-0.188574	1	1	4	1	1
TAYLOR NELSON SOFRES DEAD	2002	UK	DS Consumer Discr	751.92	3.18683e+06	0.554738	0.0178656	9	0.536873	1.96509e-14	8834	-65385	-20637	-44748	-35914	0.0115982	-0.0858442	-0.0270944	-0.0587498	-0.0471516	3	1	1	1	1
TAYLOR WIMPEY	2002	UK	DS Consumer Discr	1526.28	3.07554e+06	0.576058	0.144487	8	0.431571	1.11022e-16	200191	-272856	64290	-337146	-136955	0.0520552	-0.0709502	0.0167172	-0.0876673	-0.0356121	4	1	3	1	1
TDC DEAD	2002	DENMARK	DS Telecom (DEAD)	4882.79	2.66494e+06	0.327984	-0.0370251	5	0.365009	0	-29369	-333952	57821	-391773	-421142	-0.00238747	-0.0271477	0.0047004	-0.0318481	-0.0342356	2	1	2	1	1
TECHNICOLOR	2002	FRANCE	DS Consumer Discr	3816.34	2.77116e+06	0.229468	-0.101788	6	0.331256	6.66134e-16	124000	573000	-90000	663000	787000	0.0127153	0.0587572	-0.00922888	0.0679861	0.0807014	3	2	1	2	2
TECHNIP DEAD	2002	FRANCE	DS Energy	1673.67	3.04828e+06	0.648211	0.21664	8	0.431571	1.11022e-16	-133300	-123500	117400	-240900	-374200	-0.0117389	-0.0108758	0.0103386	-0.0212145	-0.0329533	2	1	3	1	1
TELE2 B	2002	SWEDEN	DS Telecom	3696.93	2.79372e+06	0.283791	-0.0474645	6	0.331256	6.66134e-16	72330	-226582	54790	-281372	-209042	0.0143738	-0.0450275	0.0108881	-0.0559156	-0.0415419	3	1	3	1	1
TELECOM ITALIA	2002	ITALY	DS Telecom	9013.73	2.24264e+06	0.251615	-0.102044	4	0.353659	1.38778e-14	581000	-7523000	-51000	-7472000	-6891000	0.00667502	-0.0864305	-0.000585931	-0.0858446	-0.0791696	2	1	2	1	1
TELECOM ITALIA DEAD	2002	ITALY	DS Telecom	38892.9	1.2201e+06	0.0362445	-0.149401	2	0.185646	2.22045e-16	282000	-4856000	2007000	-6863000	-6581000	0.00489715	-0.0843282	0.0348531	-0.119181	-0.114284	2	1	4	1	1
TELECOM ITALIA MEDIA DEAD	2002	ITALY	DS Consumer Discr	6766.98	2.42129e+06	0.407028	0.0533689	4	0.353659	1.38778e-14	284069	-324629	-15423	-309206	-25137	0.0709986	-0.0811359	-0.00385474	-0.0772812	-0.0062826	4	1	1	1	1
TELECOM ITALIA MOBILE DEAD	2002	ITALY	DS Telecom	33450.5	1.32501e+06	0.152186	-0.0919906	3	0.244177	-6.93889e-16	587000	-1418000	843000	-2261000	-1674000	0.0375836	-0.0907898	0.0539745	-0.144764	-0.107181	4	1	4	1	1
TELEFONICA	2002	SPAIN	DS Telecom	49154.3	973599	0.324849	0.139203	2	0.185646	2.22045e-16	-1063670	-21556420	-7282070	-14274350	-15338020	-0.0152204	-0.308458	-0.104202	-0.204257	-0.219477	2	1	1	1	1
TELEFONICA MOVILES DEAD	2002	SPAIN	DS Telecom	27542.3	1.50368e+06	0.446731	0.202554	3	0.244177	-6.93889e-16	1235311	-7616183	-978746	-6637437	-5402126	0.0600455	-0.370205	-0.0475745	-0.32263	-0.262585	4	1	1	1	1
TELEKOM AUSTRIA	2002	AUSTRIA	DS Telecom	4550	2.71201e+06	0.351645	0.0203895	6	0.331256	6.66134e-16	-499290	1422308	13329	1408979	909689	-0.0634247	0.180676	0.00169318	0.178982	0.115558	1	3	2	3	3
TELENOR	2002	NORWAY	DS Telecom	6330.1	2.45441e+06	0.580067	0.226408	4	0.353659	1.38778e-14	-362808	1856652	-511274	2367926	2005118	-0.0331227	0.169504	-0.046677	0.216181	0.183058	1	3	1	4	3
TELIA COMPANY	2002	SWEDEN	DS Telecom	14601.8	1.87363e+06	0.139665	-0.104512	3	0.244177	-6.93889e-16	-146431	5594133	-1042493	6636626	6490195	-0.00850726	0.325004	-0.0605661	0.385571	0.377063	2	4	1	4	4
TERRA NETWORKS DEAD	2002	SPAIN	DS Technology	2850.96	2.89681e+06	0.0632785	-0.226407	7	0.289685	1.55431e-15	123835	-1449293	-48495	-1400798	-1276963	0.0276747	-0.323888	-0.0108377	-0.313051	-0.285376	3	1	1	1	1
TESCO	2002	UK	DS Consumer Staples	20472.9	1.61566e+06	0.342608	0.0984313	3	0.244177	-6.93889e-16	-127751	1375549	632557	742992	615241	-0.00643408	0.0692785	0.0318583	0.0374202	0.0309861	2	2	4	2	2
TF1 (TV.FSE.1)	2002	FRANCE	DS Consumer Discr	5312.82	2.6198e+06	0.0926578	-0.272351	5	0.365009	0	-165200	549100	17400	531700	366500	-0.0591903	0.19674	0.00623432	0.190505	0.131315	1	4	2	4	3
THALES	2002	FRANCE	DS Industrials	4138.48	2.74294e+06	0.356884	0.0256278	6	0.331256	6.66134e-16	309700	-441100	60000	-501100	-191400	0.016491	-0.0234878	0.0031949	-0.0266827	-0.0101917	3	1	2	1	1
THE SWATCH GROUP	2002	SWITZERLAN	DS Consumer Discr	2573.93	2.92885e+06	0.47672	0.187035	7	0.289685	1.55431e-15	106924	43937	15695	28242	135166	0.0339303	0.0139426	0.00498051	0.00896207	0.0428924	4	1	2	1	2
THYSSENKRUPP (XET)	2002	GERMANY	DS Industrials	4810.47	2.66975e+06	0.601021	0.236012	5	0.365009	0	-3967000	-1094000	-3358000	2264000	-1703000	-0.124743	-0.0344009	-0.105593	0.0711916	-0.0535509	1	1	1	2	1
TIETOEVRY	2002	FINLAND	DS Technology	1235	3.12394e+06	0.694217	0.157344	9	0.536873	1.96509e-14	-44403	160514	-12952	173466	129063	-0.0544349	0.196779	-0.0158782	0.212657	0.158222	1	4	1	4	3
TISCALI	2002	ITALY	DS Telecom	1585.57	3.06779e+06	-0.00452632	-0.436097	8	0.431571	1.11022e-16	-75853	-227209	-106360	-120849	-196702	-0.0383868	-0.114983	-0.0538254	-0.0611578	-0.0995446	1	1	1	1	1
TITAN CEMENT CR DEAD	2002	GREECE	DS Industrials	1273.57	3.11769e+06	0.191695	-0.345178	9	0.536873	1.96509e-14	-13072	45776	6918	38858	25786	-0.010655	0.0373119	0.00563885	0.0316731	0.0210181	2	2	2	2	1
TOMKINS DEAD	2002	UK	DS Industrials	2338.81	2.95544e+06	0.387588	-0.0439836	8	0.431571	1.11022e-16	-170891	-302385	153677	-456062	-626953	-0.0426525	-0.0754719	0.038356	-0.113828	-0.15648	1	1	4	1	1
TOMRA SYSTEMS	2002	NORWAY	DS Industrials	738	3.18906e+06	-0.182817	-0.71969	9	0.536873	1.96509e-14	-10065	-34819	99	-34918	-44983	-0.0244165	-0.0844666	0.000240162	-0.0847068	-0.109123	1	1	2	1	1
TOTALENERGIES	2002	FRANCE	DS Energy	83493.6	541805	0.353677	0.186902	1	0.166775	1.66533e-16	-119000	-2217000	-118000	-2099000	-2218000	-0.00138935	-0.025884	-0.00137768	-0.0245063	-0.0258956	2	1	2	1	1
TRAVIS PERKINS	2002	UK	DS Industrials	1856.14	3.03083e+06	0.313236	-0.118335	8	0.431571	1.11022e-16	12532	108756	111915	-3159	9373	0.00905133	0.0785498	0.0808314	-0.00228161	0.00676972	3	2	4	1	1
TUI (XET)	2002	GERMANY	DS Consumer Discr	2583.33	2.92369e+06	0.270638	-0.0190472	7	0.289685	1.55431e-15	-112000	-786100	-224100	-562000	-674000	-0.00702567	-0.0493114	-0.0140576	-0.0352538	-0.0422795	2	1	1	1	1
UBM DEAD	2002	UK	DS Consumer Discr	1200.91	3.12636e+06	0.947831	0.410958	9	0.536873	1.96509e-14	-34226	-560474	144189	-704663	-738889	-0.0115204	-0.188655	0.0485339	-0.237189	-0.248709	2	1	4	1	1
UCB	2002	BELGIUM	DS Health Care	3648.32	2.80102e+06	0.374212	0.0429558	6	0.331256	6.66134e-16	-59290	47367	-44566	91933	32643	-0.02297	0.0183508	-0.0172657	0.0356165	0.0126465	1	1	1	2	1
UNILEVER (UK)	2002	UK	DS Consumer Staples	23109.5	1.55044e+06	0.0300173	-0.21416	3	0.244177	-6.93889e-16	-1309342	-6790798	-719634	-6071164	-7380506	-0.0277183	-0.143759	-0.0152344	-0.128525	-0.156243	1	1	1	1	1
UNION FENOSA DEAD	2002	SPAIN	DS Utilities	3778.02	2.78254e+06	0.446448	0.115192	6	0.331256	6.66134e-16	-502305	56138	-578896	635034	132729	-0.0334865	0.00374248	-0.0385925	0.042335	0.00884847	1	1	1	2	1
UNITED UTILITIES GROUP	2002	UK	DS Utilities	4786.71	2.67454e+06	0.177024	-0.187985	5	0.365009	0	26354	-151880	425018	-576898	-550544	0.00219103	-0.0126271	0.0353354	-0.0479625	-0.0457714	2	1	4	1	1
UPM	2002	FINLAND	DS Basic Materials	6911.23	2.40085e+06	0.235261	-0.118398	4	0.353659	1.38778e-14	93000	-726000	35000	-761000	-668000	0.00585513	-0.0457078	0.00220354	-0.0479114	-0.0420562	2	1	2	1	1
VALEO	2002	FRANCE	DS Consumer Discr	2106.73	2.99541e+06	0.416499	-0.0150719	8	0.431571	1.11022e-16	181000	-442000	-10000	-432000	-251000	0.023907	-0.0583807	-0.00132083	-0.0570598	-0.0331528	3	1	2	1	1
VALORA 'R'	2002	SWITZERLAN	DS Consumer Staples	664.12	3.19598e+06	0.250626	-0.286247	9	0.536873	1.96509e-14	4553	-17253	-30848	13595	18148	0.00356095	-0.0134937	-0.0241265	0.0106328	0.0141937	2	1	1	1	1
VEDIOR DEAD	2002	NETHERLAND	DS Industrials	1068.47	3.14793e+06	0.869914	0.333041	9	0.536873	1.96509e-14	-52000	-245000	-25000	-220000	-272000	-0.0185615	-0.0874532	-0.00892379	-0.0785294	-0.0970908	2	1	1	1	1
VENDEX KBB DEAD	2002	NETHERLAND	DS Consumer Discr	805.01	3.17981e+06	0.820766	0.283894	9	0.536873	1.96509e-14	-81000	-1000	-39000	38000	-43000	-0.0363963	-0.000449337	-0.0175242	0.0170748	-0.0193215	1	1	1	1	1
VEOLIA ENVIRON	2002	FRANCE	DS Utilities	7987.97	2.31889e+06	0.174193	-0.179466	4	0.353659	1.38778e-14	42100	-865600	-438000	-427600	-385500	0.000977062	-0.020089	-0.0101652	-0.0099238	-0.00894673	2	1	1	1	1
VESTAS WINDSYSTEMS	2002	DENMARK	DS Energy	719.66	3.19124e+06	0.858759	0.321887	9	0.536873	1.96509e-14	122766	166615	39971	126644	249410	0.110948	0.150576	0.0361233	0.114453	0.225401	4	3	4	3	4
VINCI	2002	FRANCE	DS Industrials	4767.34	2.68409e+06	0.508867	0.143858	5	0.365009	0	-676800	-806700	-1037800	231100	-445700	-0.0340637	-0.0406017	-0.052233	0.0116314	-0.0224323	1	1	1	1	1
VIRIDIAN GROUP DEAD	2002	UK	DS Utilities	976.98	3.15903e+06	0.186198	-0.350675	9	0.536873	1.96509e-14	6102	215515	141238	74277	80379	0.00294893	0.104152	0.0682564	0.035896	0.0388449	2	3	4	2	2
VIVENDI	2002	FRANCE	DS Consumer Discr	15116.2	1.84418e+06	0.499289	0.255112	3	0.244177	-6.93889e-16	-406000	-41861000	-4544000	-37317000	-37723000	-0.00393302	-0.405518	-0.0440189	-0.361499	-0.365432	2	1	1	1	1
VNU DEAD	2002	NETHERLAND	DS Consumer Discr	6069.95	2.48509e+06	-0.0276699	-0.381329	4	0.353659	1.38778e-14	61181	-964908	33218	-998126	-936945	0.00539243	-0.085046	0.0029278	-0.0879738	-0.0825814	2	1	2	1	1
VODAFONE	2002	CANADA	DS Telecom	3075.16	2.85824e+06	-0.0539467	-0.343632	7	0.289685	1.55431e-15	245684	362456	479820	-117364	128320	0.201708	0.297579	0.393936	-0.0963567	0.105352	4	4	4	1	3
VODAFONE GROUP	2002	UK	DS Telecom	118852	247648	0.184725	0.0179502	1	0.166775	1.66533e-16	-718789	-4165040	2638780	-6803820	-7522609	-0.00271656	-0.0157412	0.00997288	-0.025714	-0.0284306	2	1	3	1	1
VOLKSWAGEN (XET)	2002	GERMANY	DS Consumer Discr	9807.27	2.15871e+06	0.253306	-0.100352	4	0.353659	1.38778e-14	1742000	4320000	1235000	3085000	4827000	0.0165522	0.0410479	0.0117347	0.0293131	0.0458653	3	2	3	2	2
VOLVO B	2002	SWEDEN	DS Industrials	5396.63	2.59842e+06	0.610616	0.245607	5	0.365009	0	-740799	-716202	-211081	-505121	-1245920	-0.028254	-0.0273159	-0.0080506	-0.0192653	-0.0475192	1	1	1	1	1
WANADOO DEAD	2002	FRANCE	DS Technology	8941.67	2.25158e+06	0.381316	0.0276567	4	0.353659	1.38778e-14	38946	-83535	-6961	-76574	-37628	0.0120681	-0.0258848	-0.00215699	-0.0237278	-0.0116597	3	1	2	1	1
WARNER CHILCOTT DEAD	2002	UK	DS Health Care	1158.93	3.13345e+06	0.886104	0.349232	9	0.536873	1.96509e-14	-14695	-184193	-8521	-175672	-190367	-0.0113338	-0.142063	-0.00657199	-0.135491	-0.146824	2	1	1	1	1
WELLA PREF. (XET) DEAD	2002	GERMANY	DS Consumer Staples	1454.32	3.08591e+06	0.167922	-0.36895	9	0.536873	1.96509e-14	-18606	11488	-7104	18592	-14	-0.00790288	0.00487952	-0.00301742	0.00789694	-5.94649e-06	2	1	1	1	1
WETHERSPOON (JD)	2002	UK	DS Consumer Discr	678.24	3.1933e+06	0.450628	-0.0862448	9	0.536873	1.96509e-14	-14093	120366	8300	112066	97973	-0.0123838	0.105768	0.00729338	0.0984746	0.0860908	2	3	2	3	2
WHITBREAD	2002	UK	DS Consumer Discr	2626.03	2.91849e+06	0.288567	-0.00111869	7	0.289685	1.55431e-15	320021	-2186968	193128	-2380096	-2060075	0.0495496	-0.338614	0.0299025	-0.368516	-0.318966	4	1	4	1	1
WILLIAM HILL DEAD	2002	UK	DS Consumer Discr	1446.52	3.08735e+06	1.40888	0.87201	9	0.536873	1.96509e-14	-27311	-26925	42538	-69463	-96774	-0.0191548	-0.018884	0.0298343	-0.0487184	-0.0678731	2	1	4	1	1
WIMPEY (GEORGE) DEAD	2002	UK	DS Consumer Discr	1333.34	3.11122e+06	0.792017	0.255144	9	0.536873	1.96509e-14	111703	10241	-26272	36513	148216	0.0334766	0.00306915	-0.00787352	0.0109427	0.0444192	4	1	1	1	2
WOLTERS KLUWER	2002	NETHERLAND	DS Consumer Discr	3238.72	2.83949e+06	0.272115	-0.0175701	7	0.289685	1.55431e-15	808000	-955000	-15000	-940000	-132000	0.131254	-0.155133	-0.00243665	-0.152697	-0.0214425	4	1	2	1	1
WOOD GROUP (JOHN)	2002	UK	DS Energy	1089.83	3.14472e+06	-0.0633658	-0.600239	9	0.536873	1.96509e-14	-43825	95734	18856	76878	33053	-0.0418967	0.0915218	0.0180264	0.0734954	0.0315987	1	3	3	2	2
WOOLWORTHS GROUP DEAD	2002	UK	DS Consumer Discr	693.85	3.19194e+06	0.26859	-0.268282	9	0.536873	1.96509e-14	-229288	-65691	31634	-97325	-326613	-0.145439	-0.0416682	0.0200656	-0.0617338	-0.207173	1	1	3	1	1
WPP	2002	UK	DS Consumer Discr	7474.71	2.37259e+06	0.293498	-0.060161	4	0.353659	1.38778e-14	80098	-766575	-78123	-688452	-608354	0.00523546	-0.0501058	-0.00510637	-0.0449995	-0.039764	2	1	1	1	1
XSTRATA DEAD	2002	UK	DS Basic Materials	2104.26	2.99751e+06	0.7381	0.306529	8	0.431571	1.11022e-16	-165842	3099964	66703	3033261	2867419	-0.0523133	0.977854	0.0210408	0.956813	0.9045	1	4	3	4	4
ZARDOYA OTIS	2002	SPAIN	DS Industrials	2281.01	2.96925e+06	0.456525	0.024954	8	0.431571	1.11022e-16	-20292	-988	-12123	11135	-9157	-0.0395616	-0.00192622	-0.0236352	0.021709	-0.0178527	1	1	1	1	1
ZODIAC AEROSPACE DEAD	2002	FRANCE	DS Industrials	1046.57	3.15002e+06	0.337975	-0.198898	9	0.536873	1.96509e-14	-14819	-40524	-13592	-26932	-41751	-0.00904432	-0.0247326	-0.00829546	-0.0164371	-0.0254814	2	1	1	1	1
A P MOLLER MAERSK B	2003	DENMARK	DS Industrials	11579.2	2.54822e+06	0.32409	0.218537	4	0.105553	-6.93889e-17	-16327	-718226	-272620	-445606	-461933	-0.000706724	-0.0310888	-0.0118005	-0.0192883	-0.0199951	2	1	1	1	1
A2A	2003	ITALY	DS Utilities	2736.07	3.61766e+06	0.0650675	-0.0627064	8	0.127774	1.11022e-16	-6592	104549	23876	80673	74081	-0.0018132	0.0287573	0.00656735	0.02219	0.0203768	2	1	2	1	1
ABB LTD N	2003	SWITZ	DS Industrials	9854.1	2.69936e+06	0.030095	-0.0754579	4	0.105553	-6.93889e-17	1328880	-1704108	-554200	-1149908	178972	0.0515982	-0.0661676	-0.0215186	-0.044649	0.00694918	4	1	1	1	1
ABERTIS INFRAESTRUCTURAS DEAD	2003	SPAIN	DS Industrials	6873.61	3.09683e+06	0.347288	0.241735	4	0.105553	-6.93889e-17	-30357	3039498	964021	2075477	2045120	-0.00376093	0.376564	0.119433	0.257131	0.25337	2	4	4	4	4
ACCIONA	2003	SPAIN	DS Industrials	3304.6	3.49272e+06	0.349864	0.236383	7	0.113482	-1.11022e-15	214736	1410918	453079	957839	1172575	0.0306889	0.201641	0.0647517	0.136889	0.167578	3	4	4	3	3
ACCOR	2003	FRANCE	DS Consumer Discr	7039.83	3.06213e+06	0.0657106	-0.0398423	4	0.105553	-6.93889e-17	111000	-419000	23000	-442000	-331000	0.00998606	-0.0376951	0.00206918	-0.0397643	-0.0297782	3	1	2	1	1
ACERINOX 'R'	2003	SPAIN	DS Basic Materials	2855.72	3.59523e+06	0.101252	-0.026522	8	0.127774	1.11022e-16	183602	159817	-1163	160980	344582	0.0658224	0.0572953	-0.000416942	0.0577123	0.123535	4	2	2	2	3
ACS ACTIV.CONSTR.Y SERV.	2003	SPAIN	DS Industrials	4857.23	3.30073e+06	0.4454	0.315656	6	0.129743	-2.22045e-16	-411098	2360385	457312	1903073	1491975	-0.0510522	0.293124	0.0567913	0.236333	0.185281	1	4	4	4	3
ACTELION DEAD	2003	SWITZ	DS Health Care	2000.42	3.73175e+06	-0.0868393	-0.214613	8	0.127774	1.11022e-16	11187	-7800	64441	-72241	-61054	0.054428	-0.0379493	0.313524	-0.351474	-0.297046	4	1	4	1	1
ADECCO GROUP	2003	SWITZ	DS Industrials	7292.91	3.01952e+06	-0.0215435	-0.127096	4	0.105553	-6.93889e-17	64364	-200672	129235	-329907	-265543	0.0110468	-0.0344413	0.0221806	-0.0566218	-0.045575	3	1	4	1	1
ADIDAS (XET)	2003	GERMANY	DS Consumer Discr	4400.85	3.35092e+06	0.349863	0.220119	6	0.129743	-2.22045e-16	-217654	-33689	17508	-51197	-268851	-0.0537388	-0.00831782	0.00432273	-0.0126405	-0.0663793	1	1	2	1	1
AEGIS GROUP DEAD	2003	UK	DS Consumer Discr	1490.31	3.80498e+06	0.0726359	-0.0377392	9	0.110375	0	8243	19402	17269	2133	10376	0.00324637	0.00764116	0.00680111	0.000840047	0.00408642	2	1	2	1	1
AGFA	2003	BELGIUM	DS Industrials	2655.8	3.63374e+06	0.371852	0.244078	8	0.127774	1.11022e-16	-192000	-199000	-24000	-175000	-367000	-0.0510706	-0.0529326	-0.00638383	-0.0465487	-0.0976194	1	1	1	1	1
AGGREGATE INDUSTRIES DEAD	2003	UK	DS Industrials	1684.03	3.78425e+06	0.609688	0.499313	9	0.110375	0	3222	-141344	-2108	-139236	-136014	0.00115975	-0.0508762	-0.000758767	-0.0501175	-0.0489577	2	1	2	1	1
AIR FRANCE	2003	FRANCE	DS Consumer Discr	3219.79	3.52213e+06	-0.150724	-0.264205	7	0.113482	-1.11022e-15	295000	-224000	104000	-328000	-33000	0.0229064	-0.0173933	0.00807547	-0.0254688	-0.00256241	3	1	3	1	1
AIRBUS	2003	FRANCE	DS Industrials	17582.7	2.15808e+06	0.0456635	-0.0536421	3	0.0993055	0	237000	156000	3159000	-3003000	-2766000	0.00481639	0.00317028	0.0641982	-0.0610279	-0.0562115	2	1	4	1	1
AKZO NOBEL	2003	NETHERLAND	DS Basic Materials	8836.22	2.81236e+06	0.0688362	-0.0367167	4	0.105553	-6.93889e-17	-38000	3000	-327000	330000	292000	-0.0032979	0.00026036	-0.0283793	0.0286396	0.0253417	2	1	1	2	1
ALCATEL	2003	FRANCE	DS Telecom	16427.6	2.22556e+06	-0.346339	-0.445645	3	0.0993055	0	411000	-1785000	1198000	-2983000	-2572000	0.0180711	-0.078484	0.0526744	-0.131158	-0.113087	3	1	4	1	1
ALFA LAVAL	2003	SWEDEN	DS Industrials	1415.98	3.81363e+06	-0.10277	-0.213145	9	0.110375	0	26341	-75703	-17382	-58321	-31980	0.0164894	-0.0473898	-0.0108811	-0.0365087	-0.0200194	3	1	1	1	1
ALLIANCE BOOTS DEAD	2003	UK	DS Consumer Staples	6996.02	3.06913e+06	0.0215063	-0.0840466	4	0.105553	-6.93889e-17	82251	-510159	-84894	-425265	-343014	0.0151609	-0.0940348	-0.015648	-0.0783868	-0.0632259	3	1	1	1	1
ALLIANCE UNICHEM DEAD	2003	UK	DS Consumer Staples	3166.61	3.5317e+06	0.363743	0.250261	7	0.113482	-1.11022e-15	-128445	579	46542	-45963	-174408	-0.0262364	0.000118267	0.00950674	-0.00938847	-0.0356248	1	1	3	1	1
ALLIED DOMECQ DEAD	2003	UK	DS Consumer Staples	7388.35	2.99754e+06	0.564313	0.45876	4	0.105553	-6.93889e-17	-245959	-234445	-106864	-127581	-373540	-0.034082	-0.0324865	-0.0148079	-0.0176786	-0.0517606	1	1	1	1	1
ALSTOM	2003	FRANCE	DS Industrials	1690.2	3.7792e+06	-0.430074	-0.540449	9	0.110375	0	1193200	-151100	-574500	423400	1616600	0.0486665	-0.00616284	-0.0234319	0.017269	0.0659355	4	1	1	1	2
ALTADIS DEAD	2003	SPAIN	DS Consumer Staples	6729.32	3.10356e+06	0.43369	0.328137	4	0.105553	-6.93889e-17	55172	1787911	403153	1384758	1439930	0.0063458	0.205643	0.04637	0.159273	0.165619	2	4	4	3	3
ALTANA (XET)	2003	GERMANY	DS Basic Materials	7393.46	2.99015e+06	-0.0689618	-0.174515	4	0.105553	-6.93889e-17	-32191	172760	11723	161037	128846	-0.0138361	0.0742545	0.0050387	0.0692158	0.0553797	2	2	2	2	2
ALTRAN TECHNOLOGIES DEAD	2003	FRANCE	DS Technology	994.5	3.87417e+06	-0.272725	-0.3831	9	0.110375	0	89575	-53546	48240	-101786	-12211	0.0636432	-0.0380445	0.0342746	-0.0723192	-0.00867594	4	1	4	1	1
AMADEUS GLOBAL TRAVEL DEAD	2003	SPAIN	DS Consumer Discr	2914.6	3.58951e+06	0.485926	0.358152	8	0.127774	1.11022e-16	-36095	81066	67893	13173	-22922	-0.026826	0.0602488	0.0504585	0.00979026	-0.0170358	1	2	4	1	1
AMEC FOSTER WHEELER DEAD	2003	UK	DS Energy	1343.48	3.83294e+06	0.101644	-0.00873117	9	0.110375	0	-39864	400957	82923	318034	278170	-0.0119227	0.11992	0.0248009	0.0951187	0.0831961	2	3	4	3	2
AMER SPORTS DEAD	2003	FINLAND	DS Consumer Discr	939.52	3.87705e+06	0.0773829	-0.0329922	9	0.110375	0	15200	-66100	17100	-83200	-68000	0.0164886	-0.0717036	0.0185497	-0.0902533	-0.0737647	3	1	3	1	1
ANGLO AMERICAN	2003	UK	DS Basic Materials	25269.2	1.84571e+06	0.0455841	-0.0537215	3	0.0993055	0	735110	3221134	394078	2827056	3562166	0.0223939	0.0981263	0.0120049	0.0861214	0.108515	3	3	3	3	3
ANHEUSER	2003	BELGIUM	DS Consumer Staples	10791.1	2.63772e+06	0.00586286	-0.0996901	4	0.105553	-6.93889e-17	-39000	-29000	283000	-312000	-351000	-0.00358456	-0.00266544	0.026011	-0.0286765	-0.032261	2	1	4	1	1
ANTOFAGASTA	2003	UK	DS Basic Materials	2751.49	3.61493e+06	0.210096	0.0823221	8	0.127774	1.11022e-16	10008	-172500	34301	-206801	-196793	0.00470472	-0.0810916	0.0161248	-0.0972163	-0.0925116	2	1	3	1	1
ARCELOR (PAR) DEAD	2003	FRANCE	DS Basic Materials	7071.11	3.05509e+06	0.234142	0.128589	4	0.105553	-6.93889e-17	-2009000	-315000	389000	-704000	-2713000	-0.0816169	-0.0127971	0.0158034	-0.0286004	-0.110217	1	1	3	1	1
ARM HOLDINGS DEAD	2003	UK	DS Technology	1769.89	3.76366e+06	-0.177637	-0.288012	9	0.110375	0	-18583	-17787	66	-17853	-36436	-0.0594515	-0.0569049	0.00021115	-0.0571161	-0.116568	1	1	2	1	1
ARNOLDO MONDADORI EDI.	2003	ITALY	DS Consumer Discr	2072.84	3.71759e+06	0.045814	-0.0819599	8	0.127774	1.11022e-16	-3503	-1539	-10141	8602	5099	-0.00212977	-0.000935686	-0.00616556	0.00522987	0.00310011	2	1	1	1	1
ARRIVA DEAD	2003	UK	DS Consumer Discr	1109.41	3.86579e+06	0.357213	0.246838	9	0.110375	0	-37407	-44247	5477	-49724	-87131	-0.0189553	-0.0224214	0.00277537	-0.0251968	-0.0441521	2	1	2	1	1
ARYZTA (DUB) DEAD	2003	SWITZERLAN	DS Consumer Staples	1172.99	3.85669e+06	0.184833	0.0744577	9	0.110375	0	-4781	-4953	-7087	2134	-2647	-0.00675361	-0.00699658	-0.0100111	0.00301448	-0.00373914	2	1	1	1	1
ASML HOLDING	2003	NETHERLAND	DS Technology	6552.53	3.11681e+06	-0.174517	-0.278191	5	0.103674	2.77556e-16	-559924	-183810	19492	-203302	-763226	-0.202508	-0.0664786	0.00704967	-0.0735282	-0.276036	1	1	2	1	1
ASSA ABLOY B	2003	SWEDEN	DS Industrials	3524.88	3.46572e+06	0.0255607	-0.0879208	7	0.113482	-1.11022e-15	-56635	-230519	67560	-298079	-354714	-0.0166201	-0.0676481	0.0198262	-0.0874742	-0.104094	2	1	3	1	1
ASSD.BRIT.PORTS HDG. DEAD	2003	UK	DS Industrials	2125.2	3.71131e+06	0.0729946	-0.0547792	8	0.127774	1.11022e-16	11703	-111125	-7512	-103613	-91910	0.00462543	-0.0439204	-0.002969	-0.0409514	-0.036326	2	1	1	1	1
ASSOCIATED BRIT.FOODS	2003	UK	DS Consumer Staples	7339.67	3.01223e+06	0.195169	0.0896163	4	0.105553	-6.93889e-17	-106372	-53394	7302	-60696	-167068	-0.0158765	-0.00796932	0.00108986	-0.00905918	-0.0249357	2	1	2	1	1
ASTRAZENECA	2003	UK	DS Health Care	65800.5	907656	-0.120847	-0.207102	2	0.0862551	-1.11022e-16	1434559	-636073	204864	-840937	593622	0.0736705	-0.032665	0.0105206	-0.0431856	0.0304849	4	1	3	1	2
ATLANTIA	2003	ITALY	DS Industrials	8787.2	2.82115e+06	0.372503	0.26695	4	0.105553	-6.93889e-17	-1197952	5409987	-1132515	6542502	5344550	-0.112239	0.506876	-0.106108	0.612985	0.500745	1	4	1	4	4
ATLAS COPCO A	2003	SWEDEN	DS Industrials	4090.66	3.38894e+06	0.250974	0.12123	6	0.129743	-2.22045e-16	-217517	-454641	-106528	-348113	-565630	-0.043466	-0.0908501	-0.0212873	-0.0695628	-0.113029	1	1	1	1	1
ATOS	2003	FRANCE	DS Technology	3286.64	3.50918e+06	-0.044144	-0.157626	7	0.113482	-1.11022e-15	-36400	-353200	-18200	-335000	-371400	-0.0136585	-0.132533	-0.00682927	-0.125704	-0.139362	2	1	1	1	1
AUTOGRILL	2003	ITALY	DS Consumer Discr	3037.53	3.56272e+06	-0.074524	-0.188006	7	0.113482	-1.11022e-15	27192	-107501	-14830	-92671	-65479	0.0128288	-0.0507174	-0.00699658	-0.0437209	-0.0308921	3	1	1	1	1
AUTOROUTES DU SUD FRANCE ASF	2003	FRANCE	DS Industrials	7416.7	2.97534e+06	0.306185	0.200632	4	0.105553	-6.93889e-17	83100	267500	-2800	270300	353400	0.00643027	0.0206991	-0.000216664	0.0209158	0.0273461	2	1	2	1	1
AVENTIS DEAD	2003	FRANCE	DS Health Care	50745	1.25126e+06	0.281954	0.195699	2	0.0862551	-1.11022e-16	276000	-1576000	-1575000	-1000	275000	0.00975282	-0.05569	-0.0556547	-3.53363e-05	0.00971749	3	1	1	1	1
AWG DEAD	2003	UK	DS Utilities	1230.81	3.84833e+06	0.59517	0.484795	9	0.110375	0	-68703	-421680	67983	-489663	-558366	-0.00846896	-0.0519802	0.00838021	-0.0603604	-0.0688293	2	1	3	1	1
BAA DEAD	2003	UK	DS Industrials	8268.08	2.88136e+06	0.147396	0.0418435	4	0.105553	-6.93889e-17	-23600	-66737	648420	-715157	-738757	-0.00179175	-0.00506678	0.0492291	-0.0542959	-0.0560876	2	1	4	1	1
BAE SYSTEMS	2003	UK	DS Industrials	9528.64	2.75741e+06	0.255358	0.149805	4	0.105553	-6.93889e-17	-381917	-1416239	-198324	-1217915	-1599832	-0.0168084	-0.0623295	-0.00872836	-0.0536012	-0.0704096	2	1	1	1	1
BALFOUR BEATTY	2003	UK	DS Industrials	1568.9	3.80042e+06	0.229784	0.119409	9	0.110375	0	37710	10331	115629	-105298	-67588	0.0152432	0.00417601	0.0467397	-0.0425637	-0.0273205	3	1	4	1	1
BARRATT DEVELOPMENTS	2003	UK	DS Consumer Discr	2192.22	3.70484e+06	0.00157853	-0.126195	8	0.127774	1.11022e-16	80672	11872	-88655	100527	181199	0.0310787	0.00457366	-0.0341541	0.0387278	0.0698064	4	1	1	2	2
BASF (XET)	2003	GERMANY	DS Basic Materials	23880	1.86959e+06	0.224553	0.125248	3	0.0993055	0	-471000	-435500	-123200	-312300	-783300	-0.0140266	-0.0129694	-0.00366896	-0.00930046	-0.0233271	2	1	1	1	1
BAYER (XET)	2003	GERMANY	DS Health Care	16213.6	2.2744e+06	0.245894	0.146588	3	0.0993055	0	-1643000	-4876000	-1039000	-3837000	-5480000	-0.0427464	-0.12686	-0.0270319	-0.0998283	-0.142575	1	1	1	1	1
BAYER SCHG.PHARMA (XET) DEAD	2003	GERMANY	DS Health Care	8520.48	2.87309e+06	0.189136	0.0835831	4	0.105553	-6.93889e-17	106000	-353000	-184000	-169000	-63000	0.0199849	-0.0665535	-0.0346908	-0.0318627	-0.0118778	3	1	1	1	1
BEIERSDORF (XET)	2003	GERMANY	DS Consumer Staples	7756.56	2.94531e+06	-0.0645852	-0.170138	4	0.105553	-6.93889e-17	-31000	-36000	-51000	15000	-16000	-0.00935708	-0.0108663	-0.0153939	0.00452762	-0.00482946	2	1	1	1	1
BELLWAY	2003	UK	DS Consumer Discr	1274.92	3.84208e+06	0.00860929	-0.101766	9	0.110375	0	119383	766	37948	-37182	82201	0.087688	0.000562635	0.0278732	-0.0273105	0.0603774	4	1	4	1	2
BERENDSEN DEAD	2003	UK	DS Industrials	1148.21	3.85901e+06	0.155994	0.0456184	9	0.110375	0	-35864	-64021	-13682	-50339	-86203	-0.0220353	-0.0393353	-0.00840639	-0.0309289	-0.0529642	1	1	1	1	1
BERKELEY GROUP HOLDINGS (THE)	2003	UK	DS Consumer Discr	1775.85	3.76189e+06	0.356196	0.245821	9	0.110375	0	-125696	-6834	9095	-15929	-141625	-0.0543997	-0.00295767	0.0039362	-0.00689388	-0.0612936	1	1	2	1	1
BG GROUP DEAD	2003	UK	DS Energy	17084.2	2.19226e+06	0.248125	0.148819	3	0.0993055	0	187161	-653782	-39043	-614739	-427578	0.0182505	-0.0637517	-0.00380717	-0.0599446	-0.0416941	3	1	1	1	1
BIC	2003	FRANCE	DS Consumer Staples	1964.1	3.73965e+06	0.208015	0.0976403	9	0.110375	0	-27235	-96245	-16229	-80016	-107251	-0.0187696	-0.0663293	-0.0111846	-0.0551447	-0.0739143	2	1	1	1	1
BMW (XET)	2003	GERMANY	DS Consumer Discr	22680.2	1.98373e+06	-0.0799467	-0.179252	3	0.0993055	0	2525000	2149000	1359000	790000	3315000	0.0433034	0.0368551	0.0233067	0.0135484	0.0568518	4	2	4	1	2
[truncated: 7,558 more rows]
[truncated: 15 more columns]
